# Supplementary material for: ML-DTD: Machine Learning-Based Drug Target Discovery for the Potential Treatment of COVID-19
Source: Vaccines (Basel). 2022 Sep 30;10(10):1643. doi: 10.3390/vaccines10101643 (PMC9607653; doi:10.3390/vaccines10101643)
Supplement: Supplementary file 1 [file vaccines-10-01643-s001.zip › Table S4.xlsx]

## Sheet: Sheet1
NOVEL COVID-19 HUMAN TARGETS
Novel COVID-19 human drug Targets (XGBoost)	Novel COVID-19 human drug Targets (KNN)	Novel COVID-19 human drug Targets (RF)
PPP2R5E	HSD3B2	HSD3B1
HSD3B1	HTR3C	HSD3B2
SH3BP2	ORM1	SH3BP2
SH3BP5L	A1BG	SH3BP5
MPG	ADORA2A	MPG
HTR1A	ADORA3	HTR1A
HTR1D	AARSD1	HTR1D
HTR2A	GOT2	HTR3A
HTR3A	ABCA4	HTR3C
NT5E	ABCD1	HTR6
SCG5	ABCG5	NT5E
NUDT1	ABHD6	SCG5
ORM1	ACTL6B	NUDT1
A1BG	CHRM2	ORM1
LRG1	ACOT8	A1BG
A4GNT	ACOX3	LRG1
ADORA1	NDUFAB1	A2ML1
ADORA2A	ACSF2	A4GNT
ADORA2B	ACTN3	ADORA1
ADORA3	ACY3	ADORA2A
SERPINA3	ADAM10	ADORA2B
PRKAG1	ADAM22	ADORA3
AARSD1	ADPRH	AACS
GOT2	AFF2	SERPINA3
APOBEC3G	ADGRA2	PRKAG1
ABCB5	ADGRA3	AARSD1
ABCB11	AGTR2	GOT2
ABCD1	ALOX5AP	ABHD17A
ABCG1	ALDH7A1	APOBEC3A
ABCG5	GPT	APOBEC3G
ABHD2	ALDOB	ABCA13
ABHD6	ALPK2	ABCB5
ABHD10	AMBP	ABCD1
ABHD16A	PAM	ABCG1
ABRACL	ANO8	ABCG5
ABTB1	ANKS4B	APOBEC1
ACAP1	SERPINC1	ABHD2
ACBD6	ANTXR2	ABHD6
ACHE	ANXA8	ABHD10
CHRNA6	AOC1	ACAP1
CHRNB2	AOX1	ACHE
CHRNE	AP3B2	CHRNA6
CHRNG	APBA2	CHRNB2
CHRM3	APC2	CHRNB3
ACOT13	APLF	CHRM2
ACOT8	APOA2	CHRM3
ACOX3	APOC1	CHRM4
ACSS2	APOC2	ACOT13
ACSF2	APOC3	ACOT8
ACSL5	APOL1	ACOX3
ACSM1	APOM	ACSS2
ACTN2	AQP3	ACSF2
ACTN3	AQP4	ACSL5
ACVR1B	AQP5	ACSM3
ACY3	AQR	ACTN2
ADAM15	ARG2	ACTN3
ADAM17	ARHGEF6	ACVR1B
ADAM21	ARHGEF16	ACY3
ADAM22	ARID1A	ADAM15
ADCK1	ARID3B	ADAM17
ADD2	RAD54L2	ADAM21
ADH1A	ARL4A	ADAM22
ADH1B	ARMC8	ADRA2C
ADTRP	ACTR10	ADD2
FDX1	ARPP19	ADH1A
AEBP1	ARPC4	ADH1B
ADO	ARR3	ADH1C
AFAP1L1	ASCL2	ADPGK
AFAP1	ASF1B	ADTRP
ADGRA3	ASH2L	FDX1
ADGRE3	ASPN	AEBP1
ADGRF5	ASXL2	ADO
ADGRG2	ATP5MC1	AFAP1L1
AGTR2	ATAD2	AFAP1
AIDA	ADAMTSL2	AFF3
AIFM3	ATP4A	AGO1
AIM2	DMAC2L	AGO4
AKR1C8	MT-ATP8	ADGRA3
AURKAIP1	ADAMTS7	ADGRE3
AKIRIN1	B3GNT5	ADGRF4
ALDH1A3	BBS12	ADGRF5
ALDH1L2	BEST3	ADGRG2
ALOX5AP	BET1	AIF1
ALDH7A1	BFSP1	AKAP4
GPT	NAIP	AKAP5
ALDOB	BIRC3	AKAP6
ALKAL1	BIRC5	AKR1C8
ALPK2	BMPR2	AKIRIN1
IGFALS	BOC	ALDH1A3
AMBN	BORCS6	ALDH1L2
PAM	BPI	ALOX5AP
AMOTL1	BRD3	GPT
AMPH	BRD7	GPT2
ANPEP	BRD9	ALDOB
AMY1C	BRICD5	ALKAL1
AMY2B	TBC1D32	ALPK2
AMY2A	BST2	AMBN
ANKRD36	CYP11B1	PAM
ANKRD36B	C1QTNF6	AMELX
NAGLU	C3AR1	AMOTL1
ANK1	CABP1	AMPH
ANKEF1	CACNB2	ANPEP
ANKRD1	CRAT	LVRN
ANKRD2	CDH20	AMY1C
ANKZF1	CDH3	AMY2B
PRMT2	CALCA	ANKRD13A
ANO2	CALCRL	ANKRD36
ANO8	CAPN10	ANGPTL5
NPR1	CARD11	ANK1
ANKRD29	CARD18	ANKEF1
ANKRD53	CARNMT1	ANKRD2
ANKS4B	CARTPT	ANKZF1
SERPINC1	CSN3	PRMT2
ANTXR2	CBLB	ANO2
ANXA13	CPB2	ANO8
ANXA3	CPM	ANO9
ANXA8	CPQ	ANKRD53
ANXA9	CBY1	ANKS4B
AOC1	CCDC141	SERPINC1
AOX1	TMEM30A	ANTXR2
AP1S2	CCDC40	ANXA13
AP1S3	CCDC66	ANXA3
AP2S1	CACNG7	ANXA8
AP3S2	CCL13	ANXA9
NUDT2	CCL5	AOC1
APAF1	CCM2	AOX1
APBB2	CCN3	AP1M2
ANAPC5	CCNB2	AP1S2
APC2	CCNC	AP1S3
APEX2	CCNE2	AP2S1
APOLD1	CCR1	AP3B2
APLF	C4orf45	AP4B1
APOC2	ALCAM	APAF1
APOF	CD177	APBA2
APOL1	CD180	APC2
APOL5	CD22	APEX2
PMAIP1	CD244	APLF
APRT	CD36	APOA2
AQP10	CD37	APOA4
AQP3	CD3G	APOC1
AQP4	CD47	APOC2
AQP5	CD48	APOF
AQP6	CD6	APOL1
AQP7	CD70	APOL5
AQP8	CD72	PMAIP1
AQR	CD80	APRT
ARPC1A	CDADC1	AQP3
AREG	CDK8	AQP4
ARG1	CDKN2B	AQP5
ARG2	CDS1	AQP6
ARHGEF3	CEP120	AQP7
ARHGEF4	CEL	AQP8
ARHGEF6	CENPI	AQP9
ARHGEF7	CERS1	AQR
ARHGEF26	CP	ARPC1A
ADPRHL1	CFAP251	AREG
ARID3B	CFAP298	ARG1
RAD54L2	CFH	ARG2
ARL3	CGAS	ARHGEF3
ARL4A	CGGBP1	ARHGEF4
ARL4D	CHCHD1	ARHGEF6
ARMC10	CHMP5	ARHGEF7
ACTR10	CIAO2A	ARHGEF26
ARPP19	CGN	ADPRHL1
ARPC4	CIP2A	ARID3B
ARPC5	C10orf67	ARID4A
ARR3	CDK5RAP1	RAD54L2
ARRDC3	CLEC12A	ARL3
ARSB	CLEC4C	ARL4A
ARSD	CD207	ARL6
AS3MT	CLCN1	ARL8A
ASB10	CLCN7	ARMC10
ASB12	CLDN1	ACTR10
ASB2	CLDN14	ARPP19
PYCARD	CLDN3	ARPC4
ASCL4	CLDN4	ARR3
ASF1B	CLDN5	ARRDC3
ASH2L	CD300E	ARSB
ASIC1	CLP1	ARSD
ASIC3	CNGA3	AS3MT
ASIC4	CNGB1	ASB10
ASMT	CNIH1	ASB2
AGA	CNIH4	PYCARD
ASS1	CNNM1	ASCC2
ASXL3	CNOT6	ASCL2
ATP10D	CNTNAP2	ASF1B
ATP11B	C3	ASH2L
ATP13A2	C6	ASIC1
ATP1A4	COL6A2	ASIC4
ATP2A1	COL6A3	ASMT
ATP2B3	C9	AGA
ATP2C1	COL11A1	ASS1
ATP5MC2	COL20A1	ASXL2
ATP8A1	COMMD3	ASXL3
ATP8B1	COMP	ATP10D
ATP8B2	COP1	ATP11A
ATAD2	COL25A1	ATP11B
ATF3	COQ4	ATP13A2
ATP5IF1	COX17	ATP1A4
FXYD2	COX7B	ATP1B2
ATP23	COX8A	ATP2A1
ATP4A	C16orf46	ATP2B3
DMAC2L	CYP17A1	ATP5MC2
ATP7B	CYP27B1	ATP8B1
MT-ATP8	CYP2A6	ATP8B4
ADAMTS7	CYP2C9	ATAD2
TAT	CYP3A43	ATF1
ECRG4	CYP3A4	FXYD2
AVIL	CYP4F3	ATOH1
AWAT2	CPT1C	ATP23
AZIN1	CRYBB3	ATP4A
B3GAT1	CRYGD	DMAC2L
B3GALNT1	CRISP3	ATP7B
B3GNT5	CSF1R	MT-ATP8
B3GALT2	CASKIN1	ADAMTS7
B3GALT4	CASK	TAT
B4GAT1	CTNNBL1	AUH
BANF2	CTAG1A	AZIN1
BAGE	SLC44A3	SLC4A3
BAK1	SLC44A4	B3GALNT1
ATG14	SLC7A3	B3GALNT2
BBLN	GJA4	B3GNT5
BCL11A	GJA5	B3GALT2
BCAR1	CXADR	B3GALT4
BCAT1	CXCR4	B4GAT1
BDH2	CXCL10	BAGE
BECN2	MT-CYB	BAK1
BEST2	CYBC1	ATG14
BEST3	CSTA	BBLN
BET1	CSTB	BBS2
BEX5	CST5	BCAT1
BFSP1	CST7	BCL7A
BFSP2	DNAAF11	BCL7B
GUSB	DNAAF4	BDH2
BHMT	DACT1	BEST3
BHMT2	DAD1	BFSP1
BLVRA	DAPK2	GUSB
BIN3	DEFB112	BLVRA
NAIP	DEFB114	BIN2
BIRC5	DBR1	BIN3
BDKRB1	DYNC1I1	NAIP
BMP1	DCK	BIRC5
BMP10	MLYCD	BDKRB1
BOC	DCUN1D2	BMP1
BOK	DENND10	BMP10
BOLA3	DPT	BMP2K
BORCS6	DESI2	BOC
BPI	DGAT1	BOK
BRAF	DGCR6L	BOLA1
BRD3	HSD17B2	BOLA3
BRD7	DHRS2	BORCS6
BRD9	DIPK2B	BPI
BRWD1	DLG3	BRAF
BST2	DMAC2	BRD3
BTN3A2	DMP1	BRD7
BTBD1	DOC2A	BRD9
BTBD3	DOHH	BRWD1
BTC	DOLK	BST2
BTD	DDT	BTN3A2
BTG1	HLA-DQA1	BTC
UPB1	HLA-DQA2	BTD
CYP11B1	DRAM1	BTG1
C1QTNF1	HLA-DRB1	CYP11B1
C1QTNF6	GAS8	CYP11B2
C1S	IQCG	C1QTNF1
C3AR1	DRD2	C1QTNF6
CACNA2D1	DHRS7C	C1S
CABP5	DSE	CD99L2
CACNA1S	DTNA	C1orf131
CACNB2	DTWD1	CACNA2D1
CACUL1	DTX1	CAAP1
CDH11	DTX4	CACNB2
CDH3	DUOX2	CRAT
CADM4	DUSP2	CDH3
CAGE1	DUX3	CDH5
CA1	DYDC1	CADM4
CA7	DNAH5	CAGE1
CA9	DNAH9	CA1
CALCA	DYNAP	CA7
CAMLG	DYRK2	CA9
CAMP	EIF2AK4	CALB2
CAPN10	E2F6	CALCA
CAPN11	ECI2	CCIN
CAPN6	EEF2KMT	CAMLG
PPP3R1	EEF1AKMT4-ECE2	CAMP
PPP3R2	EEF1AKMT2	CAPN10
PCIF1	EEF1AKMT4	CAPN11
CAPG	EFNB1	CAPN3
CADPS	EGFL8	PPP3R2
CARD14	EGLN2	CADPS
CARD18	EGR2	CARD16
CARNMT1	EIF2D	CARD17
CARTPT	ETNK1	CARD18
CASP1	PI3	CARMIL1
CASP6	ELAPOR1	CARNMT1
CTSE	ELOVL7	CARTPT
CTSG	EML1	CSN3
CTSZ	EMILIN1	CASP1
C2orf15	EMX1	CASP6
C2orf68	ENO4	CASP14
CBLN1	ENO3	CTSE
CBLN4	ENPP2	CTSK
CPA4	EPHB4	CTSZ
CPB2	KDELR3	C2orf15
CPE	EREG	C2orf68
CPO	SQLE	CBLB
CPQ	TM7SF2	CBLN1
CBR3	ERN1	CBLN4
CBR4	ESRRB	CPA1
CBY1	ESPN	CPA4
CCDC115	CES4A	CPB2
CCDC150	ETFDH	AGTPBP1
CCDC153	ETFBKMT	CPE
CCDC197	ETV4	CPM
TMEM30A	EVI2A	CPQ
TMEM30CP	EVI5L	CBR3
CCDC88B	EXTL1	CBR4
CCDC90B	FAM111A	CBY1
CCDC40	FAM169B	CCDC112
CCDC43	FAM184A	CCDC141
CCDC62	FAM210B	CDC14C
CCDC66	FA2H	CCDC150
CCDC77	PTK2B	CCDC170
CCDC80	FCN2	CCDC197
CCDC89	FCRLB	TMEM30A
CCDC96	FEM1B	CCDC88B
CACNG3	FER	CCDC90B
CACNG7	FEZ1	CCDC40
CCL1	FGFR3	CCDC43
CCL13	FHOD3	CCDC62
CCL16	FGA	CCDC63
CCL2	FICD	CCDC66
CCL21	FITM1	CCDC77
CCL24	FMO3	CCDC80
CCL5	FMO4	CACNG3
CCM2	ZFPM2	CACNG7
CCNB2	FOXA3	CCL1
CCNC	FOXF1	CCL13
CCNE2	FOXN4	CCL16
CCNT2	FOXO4	CCL2
CCR1	FER1L5	CCL21
C4orf3	FRK	CCL24
C4orf33	FRMPD1	CCL25
CD151	FOXD4L1	CCL5
ALCAM	FBXL19	CCM2
CD1B	FBXL20	CCN2
CD226	FZD4	CCN3
CD276	FZD8	CCNB2
CD37	GAL3ST3	CCNC
CD3G	SLC37A4	CCND2
CD247	GAS2L3	CCNE2
CD40LG	GALNT2	CCNF
CD47	GABARAP	CCNT2
CD53	GABRE	CCR1
CD59	GUCY1A1	CCR10
CD6	GUCY1B2	CCSAP
CD63	ARHGDIB	CCSER1
CD70	GGACT	C4orf3
CD72	GGT5	C4orf45
CD80	GID4	CD151
CD8B2	IFI30	CD1B
CDCA7L	GIP	CD22
CDADC1	GLDN	CD226
CDHR1	GLRA2	CD276
CDHR5	GALNTL5	CD37
CDIN1	SHMT1	CD3G
CDK8	GMPPB	CD247
CDKN3	GMPR2	CD4
CDKN2B	GNA14	CD40LG
CDKN2C	GNAI1	CD47
CDON	GNAT1	CD59
CDR2L	RALGDS	CD6
CDS1	GNMT	CD63
CDY1	GOLGA8F;	CD70
CDYL	GOLM1	CD72
CEP120	GOSR2	CD80
CEP85L	GPR183	CD86
CEACAM20	GP1BA	CD8B2
CECR2	GPAM	CDCA7L
CEL	GPC3	CDADC1
CENPA	GPRC5C	CDHR1
CENPI	GPRC5D	CDHR5
CENPN	GPHA2	CDIN1
CENPS	PIGK	CDK10
CENPW	GPM6B	CDK8
CENPX	GPX8	CDKN3
CERS1	GRID2	CDKN2B
CES1P1	GRIK3	CDKN2C
CETN1	GRM3	CDON
CETN3	GRM5	CDR2L
CETP	GRM7	CDS1
CFAP157	GRPR	CDY1
CFAP210	GSTM1	CDYL
CFAP251	GSTM2	CEP120
CFAP298	GSTM4	CEP85L
CFAP36	GSTT2B	CEACAM20
CFH	GSX1	CECR2
CFC1	SLC2A3	CEL
C7orf31	GTSCR1	CENPA
C8orf34	HACD1	CENPB
CH25H	HAVCR2	CENPI
CHI3L2	HBA1;	CENPW
CHAC1	HEPACAM2	CENPX
CHADL	ALAD	CEP20
CHN1	HAMP	CEP89
CHMP1A	HERC4	CERKL
CHMP3	HES6	CERS1
CHMP5	HGD	CETN3
CHMP7	MST1	CETP
CHST7	HLA-H	C6orf15
LINC00032	HLF	CFAP157
SPOUT1	HMGCS2	CFAP210
CIAO2A	HMGCR	CFAP251
CILP	HNRNPCL3	CFAP298
CIP2A	HEPHL1	CFAP36
CIZ1	HAPLN1	CFH
C11orf24	HPS1	C7orf31
CDK5RAP1	HRH2	C8orf34
CMTM6	HS3ST6	CH25H
CLEC12A	HTRA4	CHI3L2
CHAT	UROC1	CHADL
CLEC2A	HOXB1	CHDH
CLEC2B	HOXB13	CHIA
CLEC4D	HOXB7	CHN1
CLEC4E	GCK	CHN2
CD207	SPAM1	CHMP1A
CLEC5A	IL13RA1	CHMP2B
CLEC6A	ICAM2	CHMP5
CLTB	IPCEF1	CHMP7
CLCF1	DNALI1	CHST7
CLCN7	IER3	CHST13
CLDN16	IFT122	LINC00032
CLDN4	IFNA4	SPOUT1
CD300E	IGHD	CIAO2A
CLOCK	IGLC2	CILP
CLUAP1	IGLC3	CIP2A
CLYBL	IGSF1	CIPC
CHGA	CD101	CITED1
CMPK2	IKZF5	CIZ1
CMTR2	IL12A	C11orf24
CNGA3	IL17D	CDK5RAP1
CNGB1	IL23R	CMTM6
CNN1	EBI3	CLEC12A
CNNM1	IL2RB	CHAT
CNOT6	IL7R	CLEC4C
CNPY2	IL9	CLEC4D
CNTF	INO80C	CLEC4E
CNTFR	IFNAR2	CD207
CNTN1	ING2	CLEC5A
CNTN6	IFNGR1	CLEC6A
CNTNAP2	IFNGR2	CLCA1
COL1A2	INS	CLTB
C2	INTS2	CLCF1
C3	SERPINA5	CLCN7
COL3A1	IRF1	CLDN3
COL6A2	IRF5	CLDN4
COL6A3	IRF8	CD300E
C8G	SPINK2	CD300C
COA5	ITGA8	CLOCK
COA7	ITGB1BP2	CLP1
COL11A1	ITM2C	CYSLTR2
COG4	JADE2	CLYBL
COMMD2	JAG1	CHGA
COMMD3	KRT39	CMPK2
COMMD5	KRT32	CMTR2
COMMD7	KRT6C	C14orf93
COMP	KRT78	CTNNBIP1
COP1	ANOS1	CNGA3
COL25A1	KANK4	CNGB1
COPZ1	NKIRAS1	CNIH4
COQ3	CSNK1G1	CNN1
COQ6	KCNA10	CNNM1
CORO2A	KCNIP1	CNOT6
CORT	KCNC3	CNPY3
COX17	KCND3	CNTF
COX8A	KCNE2	CNTFR
C16orf46	KCNH2	CNTN1
CYP11A1	KCNK16	CNTN6
CEP131	KCNN4	CNTNAP2
CYP17A1	CKMT2	COL1A2
CYP1A2	KDM5A	C2
CYP26B1	KIR2DS5	C3
CYP27B1	KIR3DL2	COL3A1
CYP2A6	KIF19	C4A
CYP2B6	KIF3A	COL4A4
CYP2C9	KIF3B	COL5A3
CYP2D7	KIF3C	COL6A3
CYP2E1	KISS1R	COL11A1
CYP2W1	KLHDC7B	CFL2
CYP3A43	KLHL13	COG4
CYP39A1	KMO	COL20A1
CYP3A4	KRTAP7-1	CLPS
CYP7B1	KRTAP8-1	COMMD2
CPLX1	KATNA1	COMMD3
CPNE4	KXD1	COMMD4
CPPED1	LAMC2	COMMD5
CPT1C	LARGE1	COMMD7
CR1	LARP6	COMP
CREB3L1	LBH	COP1
CRTAC1	LBP	COL25A1
CRADD	LBX1	COQ3
CRYBA2	CLC	COQ6
CRYBB3	LGMN	COQ7
CREBL2	LIPA	CORO2A
CRBN	LIMCH1	CORO2B
CROCC2	LIN9	CORT
ORAI1	LIPC	COX17
CHRDL2	LMF2	COX6C
CREM	LMTK3	C16orf46
CRH	LOXL3	CYP11A1
CRHBP	LRBA	CEP131
CRISP3	LRRC15	CYP17A1
CROCCP2	LRRC26	CYP1A2
CRTC1	LRCH1	CYP26A1
TMEM63A	LRRN1	CYP26B1
CSF1R	LSM10	CYP27B1
CSF3	LSM11	CYP2A6
CASKIN1	LSM8	CYP2B6
CASK	LTBP1	CYP2C9
CSMD3	IGLV6-57	CYP2D7
GPS1	SELP	CYP2E1
VCAN	LYPD1	CYP3A43
CLSTN3	LYPD5	CYP39A1
CTNNBL1	MIS18BP1	CYP3A4
CTDSP1	MAP4K2	CYP4F3
CTDSP2	MAN1A1	CYP4Z1
CTAGE3P	MAN2A2	CYP7B1
SLC44A1	MACO1	CPLX1
SLC44A4	MAGEC2	CPNE4
CTNNA2	MAGEL2	CPPED1
CTNNA3	MARVELD3	CPT1C
CTNNAL1	ME1	CR1
SLC7A3	METAP1	CREB3L1
CATSPER3	MAPKAPK3	CRTAC1
CATSPER4	MARCHF3	CRADD
CATSPERZ	MARCHF6	CRYBA2
CXorf38	MAS1	CRYBB3
COX6A2	MATN1	CRBN
COX7A1	MAB21L3	ORAI1
GJA4	MBD5	CHRDL2
GJA5	MC5R	CREM
CXADR	MCCC2	CRH
GJB3	MCEMP1	CRHBP
CXCR4	MCPH1	CRISP3
CXCR5	ABCB4	CROCC
GJD3	MED16	TMEM63A
CXCL10	MED18	CSF1R
CYB561	MED20	CSF3
MT-CYB	MED8	CASKIN1
CYBC1	MAT1A	CSKMT
CYTH1	METTL6	CASK
CYTH2	MFHAS1	GPS1
CSTA	MFN2	VCAN
CSTB	MFSD1	CLSTN2
CST3	MFSD5	CLSTN3
CST5	MGAM	CTNNBL1
CST7	MGLL	CTAGE8
CST1	MIGA1	SLC44A1
CST4	MINK1	SLC44A4
CST2	MINDY1	CTNNA2
DEFB105A	AMH	CTNNA3
DEFB106A	MIS12	CTNNAL1
DNAAF11	MDK	SLC7A3
DNAAF4	MAPK15	CTRC
DNAAF6	MKRN4P	CATSPER4
DAD1	TMEM67	CATSPERZ
CD55	MLKL	CXorf38
DAPK2	MMP10	COX6A2
DEFB114	MMP11	GJA4
DBR1	MMP15	GJA5
DYNC1I1	MMP24	GJB2
DCAF12	MMRN1	GJB3
DCDC1	MNDA	GJB5
DCDC2	MNS1	CXCL2
GAD2	CD200R1	CXCL3
DCK	MORF4L2	CXCR4
MLYCD	MOAP1	CXCR5
DCUN1D2	MOXD1	GJD3
DCUN1D3	MPP7	MT-CYB
DCLRE1C	MPPED2	CYBC1
DCSTAMP	MRC2	CYGB
DCTD	MSMB	CYTH1
DCTN3	MSMP	CYRIB
DCXR	MSS51	CSTA
DDRGK1	MRO	CSTB
DDX4	METTL21A	CST3
DDX53	MTM1	CST7
DENND1A	MTX2	CST1
DERA	MVD	DEFB106A
DPT	MYH3	DNAAF11
DGAT1	MYH8	DNAAF4
DGCR6L	MYL4	DNAAF6
DGKE	MYO1D	DAAM2
DGKK	MYO1F	DAD1
HSD17B2	MYO1G	CD55
HSD17B3	PMP2	DAPK2
HSD11B2	MYBPC2	DAZL
DHRS3	MYT1	DEFB114
DHPS	NAA30	DBR1
DIAPH3	NAA80	DYNC1I1
DIPK2B	NAAA	DCAF10
DLG3	SLC8A1	DCAF12
PDSS2	NACC1	DCAF8
DLX2	NAGA	DSCC1
DLX4	NANOG	DCDC1
DMAC2	NAPEPLD	DCDC2
DNAI1	NAT8	GAD2
DND1	NAT8L	DCK
DNAJC5	CYB5R2	MLYCD
DNAJC8	DRAP1	DCUN1D2
DNMT3A	NCF1	DCUN1D3
HLA-DOA	NCF2	DCANP1
DOC2A	NME4	ODC1
DOCK9	NDP	DCLRE1C
DOHH	NELL2	DCTD
DOLK	OXT	DCXR
DONSON	NFATC2IP	DDX19A
DOP1B	NFASC	DDRGK1
DDT	NEUROG1	DDX4
DPF3	NHLRC2	DDX53
DPH6	NIPSNAP2	DDX60
DPM3	KLRC3	DENND1A
POLD2	NKX3-1	DENND2D
POLE3	NLGN2	DERL3
POLE4	NMB	DPT
POLG	GRIN3B	DET1
POLB	GRIN2D	DGAT1
POLQ	NNT	DGCR6L
DPP7	NOCT	DGKE
DPP3	NOD1	DGKK
DPYSL5	NPBWR2	HSD17B2
HLA-DQA1	NPHP3	HSD17B3
HLA-DQB2	NPNT	DIAPH3
DRAM1	SLC34A2	DIPK2B
DRC3	SLC34A3	DIP2B
GAS8	SLC17A3	DIXDC1
IQCG	NPTN	DLG3
DRD2	NPY	PDSS2
DRD5	NPY5R	DLX1
DRG2	NR1D1	DLX2
DUSP13	NR4A3	DLX4
DSG3	NRBP1	DMAC2
DTD2	NRCAM	DMP1
DTNA	NRG3	DNAI1
DTWD1	NMRK1	DNER
DUOX2	NSD3	DNHD1
DUSP1	NSL1	DNAJC5
DUSP15	SLC10A4	DNAJC8
DUSP19	NTM	DNMT3A
DUSP23	NUB1	DNPH1
DUSP3	NUDT13	HLA-DOA
DUSP4	NUDT19	DOC2A
DUX3	NUDT8	DOC2B
DVL1P1	NWD1	DOCK9
DXO	OAS2	DOHH
DYDC1	OAZ1	DOLK
DNAH12	BCKDHA	DONSON
DNAH9	OLFML2B	DOP1B
DYNLT1	OR2A1;	DPEP2
DNM3	OR2D2	POLD2
DYNAP	OR2S2	POLE3
DYRK2	OR2Y1	POLE4
E2F6	OSBPL1A	POLG
E4F1	OSCAR	POLB
EAPP	OSGEPL1	POLQ
EBPL	OSTF1	DPP10
ECHDC1	OTUD7B	DPP3
ECI2	P2RX2	DPYSL5
EDNRB	P2RX3	HLA-DQA1
CRACR2B	P2RX4	HLA-DQB2
EEF1AKMT4-ECE2	P2RY4	DRAM1
EEF1AKMT2	P2RY11	DRC3
EEF1AKMT4	P4HA3	GAS8
EFNB1	PLA2G3	IQCG
TSFM	PADI2	DRD2
EGFL8	PADI3	DRD3
EGLN2	PAEP	DRD5
EID2	PPY	DRG2
EIF2D	PHYH	DSC2
EIF3J	SERPINB2	DTD2
EIPR1	PALB2	DTNA
ETNK1	PALM	DUOX1
ELAPOR1	PALMD	DUOX2
ELF5	PANX2	DUSP1
ELL	PAPOLA	DUSP15
ELL3	ADIPOR1	DUSP19
ELMO1	PARP6	DUSP3
ELANE	PARVG	DUSP4
ELP2	PCGF2	DUX3
ELP6	PCOLCE	DVL1P1
EML1	PTGDR	DYDC1
EMC6	PDE2A	DNAH12
EMP2	PDGFB	DNAH2
EMP3	PDK4	DYNLT1
MLLT1	PTGER1	DNM3
ENO3	PGC	DYRK2
TMPRSS15	EPX	EIF2AK4
EPB42	PTGFR	E4F1
EPGN	HPGD	SLC1A6
EPHA4	POGLUT1	MEAF6
EPHB4	PGM1	EAPP
EPHB6	PHLDA2	EBPL
EPHX3	PIK3R6	ECHDC1
EPOR	PIF1	ECI1
EPPIN	PIGA	ECI2
ERCC2	PIMREG	EDN2
ERCC3	PINLYP	EDNRB
KDELR3	PIGBOS1	EEF1AKMT4-ECE2
SQLE	PITPNB	EEF1AKMT2
TM7SF2	PISD	EEF1AKMT4
ERLIN1	PITPNC1	EFNA1
ERMAP	PIWIL1	EFNB1
ERN1	PLEKHG4	EFNB3
ESRRB	PKHD1L1	EFR3B
ESPN	PLCB1	TSFM
SMG6	PLCZ1	EGFL8
CES4A	PNPLA5	EGLN2
ESD	PLPP3	EGR2
ETFDH	PLSCR3	EHD4
ETS2	PLXNB3	EID2
ETV4	BPGM	EIF1AD
EURL	POU2F2	EIF2D
EVI2A	POU3F1	EIPR1
EVI5L	POU4F3	ETNK1
EXOC6	POC1A	ELAPOR1
EXOG	PODXL	ELK3
EXOSC4	ERVK-9	ELK4
EXOSC7	PRSS36	ELL
EXTL1	PON3	ELL3
FAM107A	PORCN	ELMO1
FAM124A	ACP3	ELOVL4
FAM168A	ALPI	ELP2
FAM180B	CTSA	ELP6
FAM184A	LGALS14	EML1
FAM20A	PPOX	EMC10
FA2H	PPP1R3C	EMC2
FAM32A	PPP1R3F	EMC6
FAM83B	PPP1R42	EMP2
FAAH2	PRX	EMX1
FABP7	PRC1	ENKUR
FABP1	PRDM16	MLLT1
FLACC1	PRDM9	ENO3
FADD	PREX2	ENPP2
FADS2	PRKN	ERV3-1
FADS6	PRELID1	ENSA
FAM74A4	PRLR	TMPRSS15
FAM9C	PROC	EPCAM
FANCE	PROM1	EPHA4
FANK1	PRB1	EPHB4
FAT3	PRPF18	EPHB6
FIBCD1	PRSS27	ERCC2
FBXO17	PRSS55	KDELR3
FBXO22	PSD2	SQLE
FBXO32	PSG1	TM7SF2
FBXW8	PSRC1	ERGIC2
FCER2	PTAFR	ERICH2
MS4A2	PTH2R	ERLIN1
FCN2	BBS9	ERMAP
FCRL4	PTPN2	ERN1
FCHSD1	PTPRF	ESRRA
FCSK	PTPRH	ESRRB
FEM1B	PTS	ESPN
FEM1C	PUS1	SMG6
FER	PUS10	CES4A
FERD3L	PDZRN3	ESD
FETUB	QRFPR	ETFDH
FEZ1	QSOX1	ETV4
FGF1	RAB30	EURL
FGF10	RAB3A	EVI2A
FGF12	RAB3D	EVI5L
FGF13	RAB7B	EXOC4
FGF16	RAB29	EXOC6
FGF17	RALB	EXOG
FGF19	RARRES2	EXOSC4
FGF8	RAB27B	EXTL1
FGFBP1	RAB33B	EYA4
FGFR3	RABL2B	FAM111B
FHIP2A	RCAN1	FAM124A
CFHR1	RCAN3	F13A1
CFHR4	RD3	FAM168A
FIGN	RDH8	FAM172A
FITM1	RLN2	FAM174A
FKBP11	REV1	FAM180B
FKBP14	RAB11FIP1	FAM86B2
FKRP	RGN	FAM20A
FLCN	RALGAPA1	FA2H
FLI1	RGS14	FAM32A
FAM25C	RGS17	FAM83B
FMO3	RGS6	FABP4
FMO4	RHBDL2	FABP7
FMOD	RHEX	FADD
FOXF1	ARHGAP28	FADS6
FOXJ2	RHPN2	PTK2B
FOXN4	RIMBP3	FANCB
FPR1	RPAIN	FANCC
FER1L5	RIPK4	FANK1
FRRS1	RLBP1	FAT3
FADS2B	RMND5A	FIBCD1
FSCN2	RNF114	FBLIM1
FUT5	RNF126	FBN3
FUT7	RNF141	FBXO32
FLYWCH1	RNF19A	FBXO44
FOXD4L4	RNF207	FCER2
FBXL15	RNASE6	MS4A2
FBXL19	RND3	FCER1G
FBXL20	RNF24	FCGR1BP
FZD2	RNF34	FCN2
FZD4	RNF43	FEM1B
FZD8	RNLS	FEM1C
G0S2	ROS1	FER
GAL3ST1	RPH3A	FERD3L
GAL3ST3	POLR3GL	FETUB
GAS2L3	RPF2	FEZ1
GALNT2	RAPGEF6	FGD3
GATB	RPP21	FGF1
GATC	RASL10A	FGF10
GNGT1	MRPS18A	FGF13
GNG10	RUFY4	FGF16
GNG13	RPUSD2	FGF17
GNGT2	RWDD3	FGF19
GBP2	RYR3	FGF3
GABRA2	SLC12A9	FGF5
GABARAP	SLC18B1	FGF8
GABRE	SLC19A1	FGFBP1
GCNT4	S100A7A	FGFR3
GCSH	S1PR1	FHAD1
GLDC	SLC22A5	FHDC1
GUCY1A1	SLC22A8	FHIP2A
GDF1	SLC22A12	CFHR4
ARHGDIB	SLC26A4	FIG4
GDPD1	SLC28A1	FIGN
GDPD5	SLC28A2	FITM1
GET1	SLC35A2	FKBP11
GET3	SLC35A3	FLCN
GOLGA6L2	SLC35B2	FAM25C
GOLGA6L22	SLC35B4	FMO3
GGACT	SLC35D1	FMO4
GGPS1	SLC36A1	FMOD
GGT5	SLC39A8	FOXF1
GHSR	SLC41A3	FOXH1
GID4	SLC6A13	FOXJ2
GIMAP2	SPACA1	FOXN4
GIMAP5	SALL2	FPR1
GIP	SASS6	FRK
GIPC2	SEC11C	FRMD6
GIPR	SEC22C	FRMPD1
GKN1	SEC24D	FADS2B
GNE	SLC6A6	FSIP2
GYPA	SCD5	FTCD
GK2	SLC25A23	SLC35C1
GLRA2	SCN3B	FUT10
GLRX2	SCAND1	FUT5
GLS2	SCO1	FOXD4L4
GALNT14	SCOC	FBXL15
GALNT17	SDC1	FBXL19
GALNTL5	SDHAF2	FBXL20
GCG	SELPLG	FZD2
SHMT1	SEPTIN4	FZD4
GYG1	SESN1	FZD8
GMPPB	PHETA1	G0S2
GNA11	SFRP1	GAL3ST1
GNA14	SGO1	SLC37A4
GNA15	SGPP1	GAS2L3
GNAT1	SGSM1	GASK1A
GNAT2	SH2D2A	GALNT2
RALGDS	SH3GL2	GALNT5
GNMT	SH3RF3	GATA6
GNRHR	SHISA3	GATB
GOLGA8F;	SHISA7	GATC
GOLGA8S	ST6GALNAC2	GNGT1
GOLGA8T	ST8SIA6	GNG13
GOLM1	ST6GAL2	GNGT2
GNRH1	SMIM20	GBP2
GON4L	SIX1	GABRA1
GORAB	SLC9A5	GABRA2
GOSR2	CD84	GABARAP
GPR152	SLAMF8	GABRB2
GPR15L	SLF2	GABRB3
GPR161	SLITRK3	GABRD
GPR183	SFMBT2	GABRE
GP1BA	SMARCA2	GABRP
GP1BB	SGMS1	GCKR
GPC4	SGMS2	GCNT4
GPRC5C	SYNGR1	GCSH
GPRC5D	SYNGR2	GLDC
GPD1L	SYNGR3	GUCY1A1
GPD1	SNAP23	ARHGDIB
GPER1	SNAP25	GDNF
GPHA2	SNAPC2	GDPD5
PIGK	SNX33	GPHN
GPR20	SOSTDC1	GET3
GPR27	SPAG1	GOLGA6L2
GPR83	SPEF2	GOLGA6L22
GPX3	SPIB	GGACT
GZMA	SPIRE2	GGT1
GRAP	SPSB2	GGT5
GREM1	SPTBN5	SLC25A18
GREM2	AGXT	GHSR
GRHPR	SRCIN1	GID4
GRIA1	SSPN	GIMAP2
GRIA4	SSX3	GIP
GRID2	STK17A	GIPC2
GRIK1	SULT2A1	GKN1
GRIK3	ST7	GNE
GRK1	STAG3	GLDN
GRM3	STAP2	GLI2
GRM5	STBD1	GYPA
GRM7	STEAP4	GK2
GRPR	TNP2	GLRA2
GSDME	STARD3NL	GLRX2
GSTA2	STX7	GLS2
GSTM1	STXBP3	GALNT10
GSTM2	SUMF1	GALNT14
GSTM4	SUPT3H	GALNT16
GSTT1	SURF1	GALNTL5
GSTT2B	SUV39H1	GCG
COLGALT2	SYCP3	SHMT1
GTPBP10	SYN3	GYG1
SLC2A3	SYNJ1	GMPR2
SLC2A7	SYT5	GNA11
GTSCR1	SYT7	GNA14
GUCA1A	WARS2	GNA15
GUCA2A	TCP11L2	GNAI1
GUCD1	TMEM120B	GNAT1
GULP1	TMEM170A	RALGDS
GUSBP1	TMEM255B	GNMT
GVINP1	TAS2R10	GOLGA8F;
H2AB2	TRAF3IP3	GOLGA8S
H2AZ2	TM4SF19	GOLGA8T
H2AX	TAAR2	GOLM1
H3-4	TADA3	GNRH1
HACD1	TAF10	GON4L
HACD2	TAF4	GOSR2
HAND1	TAF5L	GPR152
HAND2	TARM1	GPR15L
HAO1	TASP1	GPR161
HAO2	TBC1D10C	GPR171
HAP1	TUBB8B	GPR183
HBA1;	TBC1D30	GP1BA
HBG1	TBC1D3G	GPC1
HBG2	TBL1XR1	GPC5
HDHD3	TBL1Y	GPRC5C
HDHD5	TBX5	GPD1L
ALAS2	WRAP53	GPD1
ALAD	TCEAL8	GPER1
HMBS	TCN1	GPHA2
NHLH1	TDGF1	PIGK
SERPIND1	TEDDM1	GP9
HAMP	TEKT1	GPR20
HERC6	TNC	GPR83
HERPUD1	TESK1	GPSM3
HES5	TEX11	GPX3
HES6	GTF3A	GPX8
HES7	TFDP1	GZMA
HGD	TFF1	GRAP
MST1	TFPI	GREM1
HHAT	TGFBR3	GREM2
HIKESHI	TGFA	GRHPR
HINT3	TGM4	GRIA4
HIPK1	THAP6	GRID2
HLA-F	THOC3	GRIK1
HLA-H	MPST	GRK1
HILPDA	TIGAR	GRM3
HMGCS1	TIMM22	GRM5
HMGCR	TIMP1	GRM7
EN1	NUDT16L1	GRM8
EN2	ZFP36L1	GRPR
HMGCL	TLE2	GSDME
HMGN1	TMPRSS11E	GSTM1
HMGXB4	TMEM128	GSTM2
MTRNR2L7	TMEM174	GSTM4
HMSD	TMEM234	GSTT1
HNRNPLL	TMEM250	COLGALT2
HOOK2	TMEM45B	GTPBP10
HPCAL4	TMEM87A	SLC2A10
HEPHL1	TMED2	SLC2A3
HAPLN1	TMIGD3	SLC2A7
HPS1	TNFSF8	GTSCR1
HRH2	TANGO2	GUCA2A
HS3ST6	TNNC1	GUCD1
HSBP1L1	TNNC2	GULP1
HSCB	TNNT1	GUSBP1
HSDL1	TNNT2	GVINP1
HSFX1	TNFRSF14	GXYLT2
HSPA13	TOP3A	GYS2
HEATR5B	PTP4A2	H2AB2
HTRA3	TPPP	H2AX
HTRA4	TPRKB	H3-4
MT-RNR2	TRAM1L1	H3Y2
UROC1	TRMT61B	HACD1
IGHV7-4-1	THBD	HACD2
HOXB8	TRH	HAND1
HOXC5	TRIM47	HAND2
HOXD4	TRIM58	HAO1
GCK	TRIAP1	HAP1
SPAM1	TRPM2	HBA1;
HAS2	TRPM6	HBQ1
HAS3	TSKS	HBG1
PRODH2	TTC21A	HBG2
IL12RB1	TTF1	HBS1L
IL13RA2	TUFT1	HCN4
IGFBP6	TWIST2	HDHD3
ICA1L	TEX264	ALAS2
ICA1	TXNDC2	ALAD
ID1	TYRO3	HMBS
IDH1	TYRP1	CPOX
IDH2	USP17L2	NHLH1
IDI1	ZRSR2P1	HAMP
IDI2	USP24	HERC4
IER3	USP46	HERC6
IFT122	UCKL1	HERPUD1
IFT172	AXL	HES5
MTIF2	UFSP2	HES6
IFFO1	ULK1	HES7
IFIH1	UNC13B	HFE
IFIT2	UNC45B	HGD
PYHIN1	UPP1	MST1
IFITM1	SLC14A1	HHAT
IFNA4	VAMP5	HIC2
IFRD1	VAT1	HIKESHI
IFT20	ATP6V1C2	HINT3
IFT27	VAV3	HIPK1
IFT43	VAX1	HTN1
IFT74	VHLL	HLA-F
IFT81	VSNL1	HLF
IGF1	VPS13D	HILPDA
IGF2	VPS35L	HLX
IGSF11	VPS9D1	HMCN2
CD101	ERVK-10	HMGCS1
NFKBID	VRK2	HMGCR
NFKBIL1	VRTN	EN1
IKZF5	VSIG2	EN2
IL11	GC	HMGCL
IL12A	VWA1	HMGN1
IL12B	VWC2L	HMGXB4
IL2	WASHC3	HMSD
IL20	WASHC5	HNF1B
IL22	WDR20	HNRNPLL
IL23A	WDR4	HOMER1
IL2RB	WDR74	HPCAL4
IL7R	WDR91	HEPHL1
IL9	WHAMM	HAPLN1
ILRUN	WNT8A	HPS1
IMPA1	XPR1	HRH2
INO80C	YBX2	HRH3
INO80E	YIF1B	HS3ST6
IFNAR2	ZNF355P	HSP90AA4P
ING2	ZAN	HSDL1
IFNGR1	ZBTB8B	HSFX1
IFNGR2	ZBTB6	HSPA13
INO80	ZFP69B	HSPB7
INPP1	ZFAND1	HEATR5A
INSIG1	ZFHX2	HEATR5B
INTS2	ZFY	HTRA4
DIO2	ZFYVE27	MT-RNR2
IP6K1	ZHX3	IGHV1-58
IP6K3	ZKSCAN2	IGHV7-4-1
IPO8	ZNF136	HOXB1
PPP1R2	ZNF177	HOXB7
SERPINA5	ZNF180	HOXB8
IQCF3	ZNF221	HOXC5
IQSEC2	ZNF345	HOXD4
IQSEC3	ZNF426	HOXD9
IRAG2	ZNF429	GCK
IRAK3	ZNF777	SPAM1
IRAK4	ZNF81	HAS2
IRF1	ZNRF2	HAS3
IRF5	TJP3	PRODH2
IRF8	ZSCAN20	IL13RA2
ACOD1	ORMDL3	IL17RE
IRGM		IRF2BPL
ISG20		INPP5A
SPINK2		IGFBP6
ITGA2		ICA1L
ITGAE		ICAM2
ITGAM		ICE1
ITGAV		IPCEF1
ITGB3		ID1
ITGB6		IDH1
ITGB8		IDH2
ITGB1BP2		IDI1
ITK		IDI2
IZUMO3		IFT122
JAM3		IFT172
JMJD4		IFI44L
KIAA1586		EIF4G2
KRT12		IFFO1
KRT39		IFIH1
KRT32		PYHIN1
KRT77		IFITM1
KRT3		IFNA4
KRT4		IFNK
KRT6C		IFNL3
KRT79		IFRD1
ANOS1		IFT20
KANK4		IFT52
KIFBP		IFT81
NKIRAS1		IGF1
KBTBD7		IGLC2
CSNK1A1L		IGLC3
CSNK1G1		IGSF11
PNCK		CD101
CAMK2B		IHH
KCNJ11		IKZF5
KCNJ15		IL11
KCNMA1		IL12A
KCNMB2		IL12B
KCNMB4		IL2
KCNA3		IL20
KCNA5		IL22
KCNA6		IL23A
KCNB2		IL23R
KCNC3		IL2RB
KCND1		IL36A
KCNE2		IL3RA
KCNE5		IL7
KCNF1		IL9
KCNG2		SERPINB1
KCNH2		IL1RL2
KCNJ2		ILRUN
KCNJ3		KPNA7
KCNJ9		IMPA1
KCNK1		INO80C
KCNK6		INO80E
KCNK10		IFNAR2
KCNN3		ING2
KCNN4		IFNGR1
KCNQ4		IFNGR2
KCNS1		INO80
CKM		INPP4A
CKMT2		INS
CKMT1A		INSL5
KDSR		INTS2
KEL		DIO3
KIF16B		IP6K1
KIF18A		IP6K3
KIR2DS4		PPP1R2
KIR2DS5		SERPINA5
KIR3DL2		IQCE
KIF15		IQSEC2
KIF28P		IQSEC3
KIF3A		IQGAP2
KIF3B		IRAG2
KIF7		IRAK4
KIFAP3		IRF1
TMEM167B		IRF5
KLF17		IRF8
KLF3		ACOD1
KLHL41		IRGM
KLHL7		ISCU
KLHL8		ISG20
KLB		SPINK1
KLRB1		SPINK2
KLRF1		ISL1
KMO		ITGA2
KMT2D		ITGAE
KNG1		ITGAM
PRKD1		ITGAV
PSKH1		ITGAX
KPTN		ITGB3
KRTAP19-5		ITGB7
KRTAP7-1		ITGB1BP2
KRTAP8-1		ITFG2
KRIT1		ITK
KATNA1		ITLN1
KXD1		ITPR2
LLGL1		JADE3
LACRT		JAM3
LAIR1		SPAG9
LALBA		JPH2
LAMA3		KIAA0100
LAMA4		KIAA1328
LAMC2		KIAA1586
LAMP2		KRT12
LAPTM4B		KRT26
LARGE1		KRT39
SLC43A1		KRT32
LBH		KRT76
LBP		KRT77
LBX1		KRT4
LCN10		KRT6C
LCN8		KRT78
LDHC		KRT79
CLC		ANOS1
LGALS16		KANK4
LEP		KATNAL2
LEPR		NKIRAS1
TMBIM1		KBTBD7
LEFTY1		CSNK1A1L
LEFTY2		CSNK1G1
LGMN		KCNA10
LGR6		CAMK1
LHX5		PNCK
LIPA		CAMK2B
LIFR		CAMK2G
LIMCH1		KCNJ11
LIME1		KCNJ15
LIMS4		KCNMA1
LIN7B		KCNMB2
PPFIA1		KCNMB4
LIPC		KCNA3
LIPG		KCNB2
LPL		KCNC3
PNLIPRP1		KCND1
LIPE		KCNE2
LMAN2L		KCNE5
LMAN1		KCNF1
L3MBTL2		KCNG2
LMF2		KCNH2
LMLN		KCNJ3
LMOD1		KCNK1
LMOD3		KCNK10
LMTK3		KCNN3
LNPK		KCNN4
LONRF3		KCNQ4
L1RE1		KCNS1
ALOX12		CKM
ALOX15		CKMT2
LPAR3		CKMT1A
LCT		KDM5C
LPIN1		KDSR
LRAT		KEL
LRBA		KIF16B
LRRC25		KIF18A
LRRC26		KIR2DS4
LRRC32		KIR2DS5
NRROS		KIR3DL2
LRRC45		KIF15
LRCH3		KIF28P
LRRIQ3		KIF3A
LRRN1		KIF3B
LRTM1		KIF3C
LRWD1		KIF7
LSM1		KIF9
LSM11		TMEM167B
LSM3		KISS1
LSM6		KLC3
LSM7		KLF3
LSM8		KLF9
LTC4S		KLHL17
LTO1		KLHL41
LAMTOR2		KLHL3
LAMTOR4		KLHL7
IGLV6-57		KLB
LXN		KLRB1
GAA		KLRF1
LZTFL1		KMO
MAP3K15		KMT2D
MAP3K20		KNG1
MAP4K2		PRKD1
MAN1A1		PSKH1
MAN2A2		KPTN
MXD1		KRTAP19-5
MXD3		KRTAP3-2
MAG		KRTAP5-2
MAGEA4		KRTAP5-4
MAGEC2		KRTAP6-2
MAGEC3		KRTAP7-1
MAGI2		KRTAP8-1
MALRD1		KRTAP9-7
MAMLD1		KRIT1
MANBAL		KATNA1
ME3		KATNB1
MAPKAPK3		IGKV1D-39
MAPKAPK5		KXD1
MAPRE2		LLGL1
MARCHF3		LRRC37A3
MARCHF6		LACRT
MARCHF10		LAIR1
MAST2		LAMA3
MATN1		LAMA4
MAB21L1		LAMC1
MAB21L2		LAMC2
MAB21L3		LAMP2
MBD3L5		LAMP3
MBD1		LAPTM4B
MBD4		LARGE1
MBD5		SLC43A1
MBOAT4		LBP
MC3R		LBX1
MC4R		LCE3B
MC5R		LCE5A
MCEMP1		LCN1
MCHR1		LCN8
MCOLN1		LDHD
MCOLN2		CLC
NR3C2		LGALS16
MCTP1		LEP
MCUB		LGMN
MDH1		LHX5
ABCB4		LIPA
MEIS3P2		LIFR
MED11		LIMCH1
MED14		LIME1
MED16		LIMS4
MED18		LIN7B
MED24		LIN7C
MEN1		PPFIA1
MEP1A		LIPC
MEP1B		LPL
MEST		PNLIPRP1
METTL27		LIPE
MAT1A		LMAN2L
MFAP2		LMAN1
MFF		L3MBTL2
MFHAS1		LMF2
MFN2		LMLN
MFSD1		LMOD1
MFSD5		LMTK3
MGAT1		LNPK
MGAT2		LONP2
MGLL		LOXL3
MGME1		LPAR3
MGAT4A		LCT
APOO		LPIN1
MICAL2		LRAT
MIEF2		LRBA
MIEN1		LRRC25
MIGA1		LRRC26
MIGA2		LRRC27
OGN		NRROS
MINPP1		LRRC3B
MINDY1		LRRC41
MIOX		LRRC45
AMH		LRRC52
MIS12		LRCH3
MITD1		LRRIQ3
MDK		LRMDA
MKRN4P		LRRC70
TMEM67		LRRN1
MLC1		LRTM1
MLKL		LRWD1
MYLPF		LSAMP
MYL2		LSM10
MMP10		LSM11
MMP14		LSM8
MMP15		LTBP1
MMP24		LTO1
MMRN1		LAMTOR2
MMRN2		LAMTOR4
MNS1		IGLV6-57
MORF4L2		LXN
MOGAT2		SELP
MORN3		LYPD1
MLN		LZTFL1
MOXD1		MIS18BP1
MAP2K4		MAP3K12
CDC25B		MAP3K15
MPPED2		MAP3K20
MPPE1		MAP3K7CL
MPV17		MAP4K2
MRAP		MAP4K4
MRC2		MAN1A1
CDC42BPB		MAN2A2
MRM2		MACO1
ABCC6		MXD1
MS4A7		MXD3
MSANTD4		MAG
MC1R		MAGEA4
MSLN		MAGEC2
MSMB		MAGEC3
MSMO1		MAGEE1
MOSPD2		MAGI2
MSS51		MALRD1
MRO		MAMLD1
MSX2		MANBAL
METTL21A		ME3
MTERF2		MAP9
MTERF4		MAPKAPK3
MTF1		MAPKAPK5
MTHFS		MAPRE2
MTLN		MARCHF3
MTMR4		MARCHF6
MTMR12		MARCHF9
ADI1		MARCHF10
MUCL3		MAST2
MUSK		MALSU1
MMUT		MATN1
MVD		MAB21L1
MXI1		MAB21L3
MXRA8		MBD3L1
MYBL2		MBD3L5
MYCL		MBD1
MB		MBD4
MYH13		MBD5
MYH2		MBL2
MYH3		MBOAT4
MYH7B		MC3R
MYH8		MC5R
MYL1		MCEMP1
MYL4		MCHR1
MYL9		MCOLN1
MYO1D		NR3C2
MYO1F		MCTP2
MYO1G		MCUB
MYO7B		MDH1
MYOM2		ABCB4
PMP2		MEIS3P2
MYBPC2		MED14
MYT1		MED16
N6AMT1		MED18
NAA11		MED24
NAA30		MEIS1
NAA50		MEN1
SLC8A1		MEP1A
SLC8A2		MEP1B
TMEM35A		MEST
NAIF1		METTL15
NADK2		METTL16
NAPEPLD		METTL18
ART1		METTL27
NARF		MAT1A
NAT8		METTL6
NAT8L		METTL8
CYB5R2		METRNL
NBL1		MEX3C
DRAP1		MCF2L2
DR1		MFAP2
NCF1		MFF
NCF2		MFHAS1
NCS1		MFN2
NME3		MFNG
NME5		SLC25A37
NME6		MFSD1
NME4		MFSD5
NDRG2		MGAT1
NDST1		MGAT2
NDUFA6		MGAT5B
NDUFB11		APOO
NDUFS1		MICAL2
NDUFV3		MIEF2
PPP1R9B		MIEF1
NEIL1		MIEN1
NELL2		MIER1
OXT		MIGA1
NFATC2		MIGA2
NFIB		MINPP1
NFIC		MINDY1
NFIL3		MINDY3
NFU1		MIOX
NEUROG1		AMH
NGRN		MIS12
NHLRC1		MITD1
NHLRC2		MDK
NIBAN1		MKRN4P
NID1		TMEM67
NINJ2		MLC1
NKD1		MLKL
NKX2-5		MYLPF
NLE1		MYL2
NLGN2		MMP10
NLRC4		MMP14
NLRP1		MMP15
NLRP6		MMP24
GRIN3B		MMP28
GRIN2D		MMRN1
NMRAL1		MMRN2
NAXE		MN1
NOD1		MNDA
NODAL		MNS1
NOSTRIN		MORF4L2
NOX3		MOAP1
NIPAL2		MOGAT2
NPAS2		MLN
NPBWR2		MAP2K6
NPHS1		MPHOSPH6
NPHP3		CDC25B
NPL		MPND
NPM2		MPP2
NPNT		MPP7
NPSR1		MPPED2
SLC17A1		MPV17
SLC34A2		MRAP
SLC34A3		MRC2
SLC17A3		CDC42BPA
NPY		ABCC6
NPY1R		MS4A7
NR1D1		MSANTD4
NR5A2		MC1R
NRBP1		MSMB
NRP1		MSMO1
NSD3		MOSPD2
NSMCE2		MSS51
NSMCE3		MRO
NSG2		MSX2
NSL1		METTL21A
NSUN4		MTBP
NTAN1		MTERF2
NTF4		MTF1
NTSR1		MTHFS
NUAK2		MTLN
NUB1		MTMR4
NUBP1		MTMR12
NUDT12		MTRFR
NUDT13		MTX2
NUDT18		MUC21
NUDT4		MUSK
NUDT6		MMUT
NUDT8		MXI1
NWD1		MYBL2
NXF5		MYCL
NXNL1		MB
NXNL2		MYH13
NYX		MYH2
OR51E2		MYH3
OR51F2		MYH8
OARD1		MYL3
OAS2		MYL9
OASL		MYO1D
OAZ1		MYO1F
ODF3L2		MYO1G
ODAD1		MYO3A
ODAD3		MYO5B
BCKDHA		MYOM2
BCKDHB		PMP2
PDHA2		MYBPC2
OGFR		MYT1
OGG1		N6AMT1
OLIG3		NAA30
OPN3		NAA50
RHO		NAA80
OR2D2		NAAA
OR2J2		SLC8A1
OR8I2		SLC8A2
ORC4		TMEM35A
ORC5		NAIF1
SLC25A15		NADK2
OSBPL1A		NAPEPLD
OSBPL6		ART1
OSBP		NAT8
OSCAR		NBL1
OSCP1		DRAP1
OSGEPL1		DR1
BGLAP		NCF1
OSTF1		NCF2
YOD1		NCKAP1
OTUD6B		NCOA4
OTUD7B		NME6
OXNAD1		NME4
OXSR1		NDP
PM20D2		NDUFA6
PPP2R3A		NDUFB11
P2RX1		NDUFS1
P2RX3		NDUFV3
P2RX4		PPP1R9B
P2RX6		NEIL1
P2RX7		NEK10
PLA2G3		NEK3
PLA2G2D		NELL2
SCYL3		OXT
PACSIN3		NEU2
ADCYAP1R1		NFATC2
PACRGL		NFASC
PADI3		NFIC
PCLAF		NFIL3
PPY		NFU1
SERPINB2		NEUROG1
PALB2		NGRN
PALMD		NHLRC1
PALS1		NHLRC2
PALS2		NHSL2
PANK3		NIBAN1
PANX1		NID1
PANX2		NINJ2
PAPOLA		NIPA1
ADIPOR1		NKAPD1
PAQR5		NKAPL
PARP9		NKD1
PARVG		NKX2-5
PAX7		NKX3-1
PCDH11Y		NKX3-2
PCDHA4		NLE1
PCDHA6		NLGN2
PCDHA9		NLRC3
PCDHB6		NLRP1
PCDHB14		NLRP6
PCDH1		GRIN3B
SLC46A1		GRIN2D
PCGF2		NMRAL1
PCOLCE		NMT2
PCOLCE2		NAXE
PRCP		NOD1
PCP4		NOD2
PCYT1A		NODAL
PDCD1LG2		NOL11
PDE12		NOSTRIN
PDE1A		NOX3
PDE2A		NIPAL2
PDE6A		NPAS2
PDGFB		NPBWR2
PDK4		NPFF
PDP2		NPHP3
PDRG1		NPSR1
PDYN		SLC17A1
PTGER3		SLC34A2
PEG3		SLC34A3
PSENEN		SLC17A3
PGC		NPY
PER1		NPY1R
PER2		NR1D1
PER3		NR1D2
EPX		NR1H4
PEX13		NR1I2
PEX2		NR2E1
PTGFR		NRP1
VBP1		NSD3
PFDN4		NSG1
HPGD		NSG2
PDGFRA		NSL1
PTGS2		NSMF
PGM1		NSUN4
PGM2L1		NSUN7
PGP		NTAN1
BGN		NTSR1
DCN		NTM
PHC3		NUAK2
PHEX		NUB1
PHF13		NUBP1
PHIP		NUCKS1
PHLDA2		NUDT11
PIEZO1		NUDT13
PIF1		NUDT4B
PIGA		NUDT8
PIGB		NWD1
PIGC		NXF5
PIGG		NYAP2
PIGZ		NYX
PITPNB		OR10J3
PISD		OR51F2
PITHD1		OAS2
PITPNM2		OASL
PITPNM3		OAZ1
ZMYND8		ODF3L2
PKHD1		ODAD1
PLEKHF1		BCKDHA
PLEKHG2		BCKDHB
PLEKHG4		PDHA2
PKHD1L1		OGFR
PLEKHM3		OGG1
PKNOX1		OLIG3
PLA2R1		OLR1
PLAGL2		OPN3
PLAAT3		RHO
PLBD2		OR2D2
PLCB1		OR2J2
PLCD1		ORC4
PLCL1		HCRT
PLCZ1		SLC25A15
PLXDC1		OSBPL1A
PLEK		OSBPL6
PF4		OSBP
PLIN5		OSCAR
PLK3		OSGEPL1
PNPLA1		SLC51B
PNPLA4		OSTC
PNPLA8		BGLAP
PDXP		OSTF1
PLPP1		YOD1
PLPP2		OTUD7B
PLPP3		OTUD5
PLSCR1		OXNAD1
PLSCR3		OXSR1
PLXNB1		OXTR
PLXNB3		PM20D2
PLXND1		PPP2R3A
PMS2P5		P2RX1
BPGM		P2RX3
PMM1		P2RX6
PMS2		P2RX7
PNMA2		P2RY11
PNMT		PI4K2B
POU3F1		PLA2G3
PODXL		PLA2G2D
POLK		PADI3
PON3		PAEP
PORCN		PCLAF
PPP1R7		PPY
PPP3CC		SERPINB2
PPP4R1		PAK5
PPP4R2		PALB2
ACP3		PALS1
PPARD		PALS2
ALPP		PANX2
ALPI		PAPOLA
ALPG		ADIPOR1
PPEF2		PAQR5
CTSA		PARP2
PPIC		PASD1
PPM1M		PATL1
PPOX		PAX7
PPP1R3C		PABIR1
PPP1R42		PBX1
RABAC1		PCDH11Y
PRX		LPCAT2
PRC1		PCDHA4
PRCD		PCDHA6
PRDM16		PCDHA9
PRDM9		PCDHB6
PREX2		PCDHB14
PRG3		PCDH1
PRKN		SLC46A1
PRL		PCGF2
PRLHR		PRCP
PRLR		PCYT1A
PRND		PCYOX1L
PROC		PDCD1LG2
PROM1		PDE12
PRB1		PDE1A
PRPF18		PDE2A
PRH1;		PDE4C
PRSS27		PDE6C
PRSS47P		PDE7B
PRSS55		PDK4
PSMB10		PDP2
PSD2		PDRG1
PSG1		PDS5B
SFTPB		PDX1
PSPN		PDXK
PTAFR		PDYN
PTCH2		PTGER3
PTGDS		PEG3
PTGR2		PGC
PTH2R		PER1
BBS9		PER2
PTCHD1		PER3
PTMS		EPX
PTPN2		PEX13
PTPN22		PEX2
PTPRA		PHF21A
PTPRB		PTGFR
PTPRF		VBP1
PTPRH		PFDN4
PTPRK		HPGD
PTPRN		PDGFRA
PTPRT		PTGS2
PTS		PGM1
PTDSS2		PGM2L1
PTTG1		PGP
PTX3		PGPEP1
PUS1		BGN
PUS10		DCN
PWWP2A		PHACTR1
PRXL2A		PHC3
PXMP2		PHF10
PXYLP1		PHIP
PYGM		PDC
QRFPR		PIP4K2A
RNF144A		PIEZO1
RAD51AP1		PIF1
RAB17		PIGA
RAB20		PIGB
RAB21		PIGC
RAB23		PIGG
RAB24		PIGX
RAB25		PIMREG
RAB30		PITPNB
RAB31		PISD
RAB3A		PITHD1
RAB3D		PITPNM1
RAB43		PITPNM2
RAB4B		PITPNM3
RAB29		PIWIL1
RAB8B		PIK3C3
RAB9A		ZMYND8
RABEPK		PKHD1
RAC2		PLEKHF1
RAD54L		PLEKHG2
AGER		PLEKHG4
RALB		PKHD1L1
RAPSN		PKNOX1
RARRES2		PROKR2
RASSF3		PLA2R1
RASSF5		PLAGL2
RASSF10		PLBD2
RASAL1		PLCB1
RASL12		AGPAT4
RBM15B		PLCD1
RAB27B		PLCE1
RAB33B		PLCL1
RABL2B		PLCZ1
RBM7		PLEK
RBMS3		PF4
RBKS		PLIN4
RAB5IF		PLK3
RCAN1		PNPLA1
RCAN3		PNPLA8
RD3		PDXP
RDH5		PLPP1
RDH8		PLPP2
SDR16C5		PLPP3
RDM1		PLSCR1
RCVRN		LCP1
RECQL4		PLXNB3
ADARB2		PLXND1
RLN2		PMS2P5
RENBP		BPGM
UPF2		PMS2
RBP1		PKMYT1
RBP2		PNMA3
REV1		PNMT
MTRF1		POU3F1
RFFL		POU3F2
RFT1		POU3F4
RFX2		PODN
RGN		PODXL
RGP1		ERVK-6
RALGAPA1		ERVK-9
RALGPS1		POLI
RGS14		PRSS36
RGS22		PON2
RGS4		PON3
RHBDL2		PORCN
RHOBTB1		POSTN
RHOBTB3		POTEC
RHCG		PPP1R7
RASD2		PPP3CC
RHEX		PP2D1
ARHGAP31		PPP4R1
RHOD		PPP4R2
RHOH		ACP3
RHOV		ALPP
RHPN2		ALPI
RIC3		ALPG
RIMBP3		ALPL
RIMBP3B		PREP
RIMBP3C		PPEF2
RIMS4		CTSA
RIN3		PPM1H
RIOX1		PPM1M
RIOX2		PPP1R3A
RIPK4		PPP1R3C
RILPL1		PPP1R3F
RIPPLY2		PPP1R42
RIPOR2		PPTC7
RIT1		PPP1R15A
RLBP1		RABAC1
RMDN3		PRX
RMND5A		PRC1
RNF112		PRCD
RNF126		PRDM16
RNF128		PRDM9
RNF182		PREX2
RNF19A		PRG3
RNF207		PRKN
RNASE6		PRL
RANBP3L		PRLR
RND2		PRM2
RNF24		PROC
RNF43		PROM1
RNASEH2C		PRB1
RNLS		PRPF18
ROBO2		PRH1;
MST1R		TP53RK
ROR1		PRSS27
RORB		PRSS47P
POLR1H		PRSS55
POLR1F		PRSS8
POLR2F		PSMB10
POLR3G		PSD2
POLR3GL		PSG1
RPF2		SFTPB
RAPGEF3		PSPN
RAPGEF5		PSRC1
RAPGEF6		PTAFR
RPTN		PTCH2
GFM2		PTGDS
RRN3		PTH2R
RRP36		BBS9
RSPH4A		PTCHD1
RASL10A		PTCHD4
SNRPN		PTMS
RSPH1		PTPN13
RTKN		PTPN2
RTN1		PTPN22
RTN4R		PTPRA
RTP1		PTPRB
RUFY4		PTPRF
RPUSD2		PTPRH
RPUSD4		PTPRN
RWDD1		PTPRT
RYR3		PTS
S100A12		PTDSS2
S100A13		PTTG1
S100A16		PTX3
SLC12A1		PUS1
SLC12A2		PUS10
SLC12A6		PVRIG
SLC13A1		PWWP2A
SLC17A5		PEX11B
SLC19A1		PXMP2
S100A7A		PXYLP1
S1PR1		PYGM
SLC20A2		PDZRN3
SLC22A1		QRFPR
SLC22A2		RAB3IL1
SLC22A3		RTN4RL1
SLC22A5		RAD51AP1
SLC22A8		RAD51B
SLC22A12		RAB20
SLC22A13		RAB21
SLC22A14		RAB24
SLC22A24		RAB28
SLC25A36		RAB30
SLC25A44		RAB31
SLC26A3		RAB3A
SLC26A4		RAB3D
SLC26A5		RAB4B
SLC26A8		RAB29
SLC27A6		RAB8B
SLC28A1		RAB9A
SLC28A2		RAC2
SLC28A3		RAD54L
SLC29A4		CHM
SLC35E2B		CHML
SLC35A1		AGER
SLC35A2		RALB
SLC35A3		RARRES2
SLC35A4		RASSF3
SLC35D2		RASSF5
SLC35E4		RASSF7
SLC35F2		RASL12
SLC35G1		MRAS
SLC39A3		RBM15B
SLC39A8		RAB27A
SLC41A3		RAB27B
SLC43A3		RAB33A
SLC4A7		RAB33B
SRD5A1		RABL2B
SLC66A2		RBM7
SLC6A11		RBMS3
SLC6A14		RBKS
SAA4		RCAN3
SACM1L		RD3
SPACA1		RDH11
SLN		RDH13
OLAH		RDH8
SEC11C		RECK
SLC5A7		RCVRN
SC5D		RECQL4
SEC61G		ADARB2
P3H4		RLN2
SLC6A6		RELN
SLC6A8		RENBP
SCD5		UPF2
CHGB		REPS1
SCYGR8		DPF2
SLC25A23		RBP1
SCMH1		RBP4
SCN1B		REV1
SCN3A		REX1BD
SCN4B		RFT1
SCNN1A		RFX1
SCNN1G		RFX2
SCOC		RFX3
SDC1		RGN
SDCCAG8		RGP1
SDHAF2		RALGAPA1
BNIP1		RGPD3
EEFSEC		RALGPS1
SELPLG		RGS14
SELENOT		RGS22
SEM1		RGS6
SEMA3E		RGS7
SEMA4D		RHBDL2
SEMA4F		RHOBTB1
SEMA5A		RHOBTB3
SEMA6B		RHCG
SEMA7A		RHD
SEPTIN4		RASD2
SEPTIN5		RHEX
SEPTIN6		ARHGAP18
SEPTIN7		ARHGAP19
SESTD1		ARHGAP28
SESN1		ARHGAP31
PHETA1		ARHGAP42
SETD1A		RHOC
SETD6		RHOD
SFTPA2		RHOH
SFRP1		RHPN2
SFT2D1		RIC3
SFTPD		RIDA
SGCB		RIMBP3
SGPP1		RIMBP3B
SH2D2A		RIMBP3C
SH3RF3		RIMS4
SHKBP1		RIN3
SHLD1		RIOX1
SHLD2		RIOX2
SHROOM2		RIPK4
ST3GAL1		RILPL1
ST6GALNAC2		RIPPLY2
ST8SIA1		RIPOR2
ST8SIA2		RRM2B
ST8SIA6		RIT1
SIAE		RLBP1
ST6GAL1		RMND5A
ST6GAL2		RMI2
ST3GAL3		URI1
[truncated: 682 more rows]
