# Supplementary material for: ML-DTD: Machine Learning-Based Drug Target Discovery for the Potential Treatment of COVID-19
Source: Vaccines (Basel). 2022 Sep 30;10(10):1643. doi: 10.3390/vaccines10101643 (PMC9607653; doi:10.3390/vaccines10101643)
Supplement: Supplementary file 1 [file vaccines-10-01643-s001.zip › Table S1.xlsx]

## Sheet: Drug Target Pathway Interaction
Drug Target Pathway Interaction of 2468 unmatched targets by XGBoost		Result Generated by Covid19Db
Symbol	Gene Name	Drug Name	KEGG Pathway	Structure ID	Target Name	Target Class	Accession	Swissport	Action Value	Action Type	Action Comment	Action Source	Relation	MOA Source	Action Type	Organism
PIK3CD	phosphatidylinositol-4,5-bisphosphate 3-kinase catalytic subunit delta	caffeine	Acute myeloid leukemia: hsa05221	463	Phosphatidylinositol 4,5-bisphosphate 3-kinase catalytic subunit delta isoform	Kinase	O00329	PK3CD_HUMAN	4.12	IC50	Inhibition of PI3Kdelta (unknown origin)	CHEMBL	=			Homo sapiens
PIK3CD	phosphatidylinositol-4,5-bisphosphate 3-kinase catalytic subunit delta	dasatinib	Acute myeloid leukemia: hsa05221	785	Phosphatidylinositol 4,5-bisphosphate 3-kinase catalytic subunit delta isoform	Kinase	O00329	PK3CD_HUMAN	4.52	IC50	Inhibition of recombinant PI3Kdelta by radioactive phosphotransfer assay in presence of 10 uM ATP	CHEMBL	=			Homo sapiens
PIK3CD	phosphatidylinositol-4,5-bisphosphate 3-kinase catalytic subunit delta	sunitinib	Acute myeloid leukemia: hsa05221	2544	Phosphatidylinositol 4,5-bisphosphate 3-kinase catalytic subunit delta isoform	Kinase	O00329	PK3CD_HUMAN	4.92	IC50	Inhibition of recombinant PI3Kdelta by radioactive phosphotransfer assay in presence of 10 uM ATP	CHEMBL	=			Homo sapiens
PIK3CD	phosphatidylinositol-4,5-bisphosphate 3-kinase catalytic subunit delta	theophylline	Acute myeloid leukemia: hsa05221	2620	Phosphatidylinositol 4,5-bisphosphate 3-kinase catalytic subunit delta isoform	Kinase	O00329	PK3CD_HUMAN	4.12	IC50	Inhibition of PI3Kdelta (unknown origin)	CHEMBL	=			Homo sapiens
PIK3CD	phosphatidylinositol-4,5-bisphosphate 3-kinase catalytic subunit delta	choline theophyllinate	Acute myeloid leukemia: hsa05221	4390	Phosphatidylinositol 4,5-bisphosphate 3-kinase catalytic subunit delta isoform	Kinase	O00329	PK3CD_HUMAN	4.12	IC50	Inhibition of PI3Kdelta (unknown origin)	CHEMBL	=			Homo sapiens
PIK3CD	phosphatidylinositol-4,5-bisphosphate 3-kinase catalytic subunit delta	bufylline	Acute myeloid leukemia: hsa05221	4426	Phosphatidylinositol 4,5-bisphosphate 3-kinase catalytic subunit delta isoform	Kinase	O00329	PK3CD_HUMAN	4.12	IC50	Inhibition of PI3Kdelta (unknown origin)	CHEMBL	=			Homo sapiens
PIK3CD	phosphatidylinositol-4,5-bisphosphate 3-kinase catalytic subunit delta	idelalisib	Acute myeloid leukemia: hsa05221	4878	Phosphatidylinositol 4,5-bisphosphate 3-kinase catalytic subunit delta isoform	Kinase	O00329	PK3CD_HUMAN	8.6021	IC50	in vitro Invitrogen SelectScreen kinase inhibitor assay	SCIENTIFIC LITERATURE	=	SCIENTIFIC LITERATURE	INHIBITOR	Homo sapiens
PIK3CD	phosphatidylinositol-4,5-bisphosphate 3-kinase catalytic subunit delta	copanlisib	Acute myeloid leukemia: hsa05221	5256	Phosphatidylinositol 4,5-bisphosphate 3-kinase catalytic subunit delta isoform	Kinase	O00329	PK3CD_HUMAN	9.1549	IC50		SCIENTIFIC LITERATURE	=	DRUG LABEL	INHIBITOR	Homo sapiens
PIK3CD	phosphatidylinositol-4,5-bisphosphate 3-kinase catalytic subunit delta	duvelisib	Acute myeloid leukemia: hsa05221	5296	Phosphatidylinositol 4,5-bisphosphate 3-kinase catalytic subunit delta isoform	Kinase	O00329	PK3CD_HUMAN	10.6383	Kd	Enzymatic assay at 3mM ATP (nM)	SCIENTIFIC LITERATURE	=	DRUG LABEL	INHIBITOR	Homo sapiens
MTOR	mechanistic target of rapamycin kinase	dasatinib	Acute myeloid leukemia: hsa05221	785	Serine/threonine-protein kinase mTOR	Kinase	P42345	MTOR_HUMAN	4.46	IC50	Inhibition of recombinant mTOR by radioactive phosphotransfer assay in presence of 10 uM ATP	CHEMBL	=			Homo sapiens
MTOR	mechanistic target of rapamycin kinase	everolimus	Acute myeloid leukemia: hsa05221	1118	Serine/threonine-protein kinase mTOR	Kinase	P42345	MTOR_HUMAN	8.7	IC50		IUPHAR	=		INHIBITOR	Homo sapiens
MTOR	mechanistic target of rapamycin kinase	sirolimus	Acute myeloid leukemia: hsa05221	2446	Serine/threonine-protein kinase mTOR	Kinase	P42345	MTOR_HUMAN	10	IC50	Inhibition of mTOR kinase expressed in human HEK293 cells by Western blot analysis	CHEMBL	=			Homo sapiens
MTOR	mechanistic target of rapamycin kinase	tacrolimus	Acute myeloid leukemia: hsa05221	2552	Serine/threonine-protein kinase mTOR	Kinase	P42345	MTOR_HUMAN	9.02	IC50	Inhibitory activity against macrophilin (FKBP-12)	CHEMBL	=			Homo sapiens
MTOR	mechanistic target of rapamycin kinase	temsirolimus	Acute myeloid leukemia: hsa05221	4161	Serine/threonine-protein kinase mTOR	Kinase	P42345	MTOR_HUMAN	5.75	IC50	Inhibition of FKBP12-independent human recombinant mTOR expressed in HEK293 cells using His6-S6K1 as a substrate by DELFIA assay	CHEMBL	=			Homo sapiens
MTOR	mechanistic target of rapamycin kinase	ridaforolimus	Acute myeloid leukemia: hsa05221	4778	Serine/threonine-protein kinase mTOR	Kinase	P42345	MTOR_HUMAN	9.699	IC50	Measured as dose-dependent inhibition of phosphorylation of ribosomal protein S6, a signaling protein downstream of mTOR	SCIENTIFIC LITERATURE	=	SCIENTIFIC LITERATURE	INHIBITOR	Homo sapiens
MTOR	mechanistic target of rapamycin kinase	dasatinib	Adipocytokine signaling pathway: hsa04920	785	Serine/threonine-protein kinase mTOR	Kinase	P42345	MTOR_HUMAN	4.46	IC50	Inhibition of recombinant mTOR by radioactive phosphotransfer assay in presence of 10 uM ATP	CHEMBL	=			Homo sapiens
MTOR	mechanistic target of rapamycin kinase	everolimus	Adipocytokine signaling pathway: hsa04920	1118	Serine/threonine-protein kinase mTOR	Kinase	P42345	MTOR_HUMAN	8.7	IC50		IUPHAR	=		INHIBITOR	Homo sapiens
MTOR	mechanistic target of rapamycin kinase	sirolimus	Adipocytokine signaling pathway: hsa04920	2446	Serine/threonine-protein kinase mTOR	Kinase	P42345	MTOR_HUMAN	10	IC50	Inhibition of mTOR kinase expressed in human HEK293 cells by Western blot analysis	CHEMBL	=			Homo sapiens
MTOR	mechanistic target of rapamycin kinase	tacrolimus	Adipocytokine signaling pathway: hsa04920	2552	Serine/threonine-protein kinase mTOR	Kinase	P42345	MTOR_HUMAN	9.02	IC50	Inhibitory activity against macrophilin (FKBP-12)	CHEMBL	=			Homo sapiens
MTOR	mechanistic target of rapamycin kinase	temsirolimus	Adipocytokine signaling pathway: hsa04920	4161	Serine/threonine-protein kinase mTOR	Kinase	P42345	MTOR_HUMAN	5.75	IC50	Inhibition of FKBP12-independent human recombinant mTOR expressed in HEK293 cells using His6-S6K1 as a substrate by DELFIA assay	CHEMBL	=			Homo sapiens
MTOR	mechanistic target of rapamycin kinase	ridaforolimus	Adipocytokine signaling pathway: hsa04920	4778	Serine/threonine-protein kinase mTOR	Kinase	P42345	MTOR_HUMAN	9.699	IC50	Measured as dose-dependent inhibition of phosphorylation of ribosomal protein S6, a signaling protein downstream of mTOR	SCIENTIFIC LITERATURE	=	SCIENTIFIC LITERATURE	INHIBITOR	Homo sapiens
SLC2A1	solute carrier family 2 member 1	colforsin daropate	Adipocytokine signaling pathway: hsa04920	729	Solute carrier family 2, facilitated glucose transporter member 1	Transporter	P11166	GTR1_HUMAN	5.3	Kd	Inhibition of [125I]7-IHPP-Fsk binding to glucose transporter of human erythrocyte membrane	CHEMBL	=			Homo sapiens
PRKAA2	protein kinase AMP-activated catalytic subunit alpha 2	sunitinib	Adipocytokine signaling pathway: hsa04920	2544	5'-AMP-activated protein kinase catalytic subunit alpha-2	Kinase	P54646	AAPK2_HUMAN	7.05	Kd	Binding constant for AMPK-alpha2 kinase domain	CHEMBL	=			Homo sapiens
PRKAA2	protein kinase AMP-activated catalytic subunit alpha 2	nintedanib	Adipocytokine signaling pathway: hsa04920	4903	5'-AMP-activated protein kinase catalytic subunit alpha-2	Kinase	P54646	AAPK2_HUMAN	7.08	Kd	Binding constant for AMPK-alpha2 kinase domain	CHEMBL	=			Homo sapiens
PRKAA2	protein kinase AMP-activated catalytic subunit alpha 2	midostaurin	Adipocytokine signaling pathway: hsa04920	5231	5'-AMP-activated protein kinase catalytic subunit alpha-2	Kinase	P54646	AAPK2_HUMAN	6.34	Kd	Binding constant for AMPK-alpha2 kinase domain	CHEMBL	=			Homo sapiens
LEPR	leptin receptor	metreleptin	Adipocytokine signaling pathway: hsa04920	4826	Leptin receptor	Membrane receptor	P48357	LEPR_HUMAN			Mechanism of Action	DRUG LABEL		DRUG LABEL	AGONIST	Homo sapiens
PIK3CD	phosphatidylinositol-4,5-bisphosphate 3-kinase catalytic subunit delta	caffeine	Aldosterone-regulated sodium reabsorption: hsa04960	463	Phosphatidylinositol 4,5-bisphosphate 3-kinase catalytic subunit delta isoform	Kinase	O00329	PK3CD_HUMAN	4.12	IC50	Inhibition of PI3Kdelta (unknown origin)	CHEMBL	=			Homo sapiens
PIK3CD	phosphatidylinositol-4,5-bisphosphate 3-kinase catalytic subunit delta	dasatinib	Aldosterone-regulated sodium reabsorption: hsa04960	785	Phosphatidylinositol 4,5-bisphosphate 3-kinase catalytic subunit delta isoform	Kinase	O00329	PK3CD_HUMAN	4.52	IC50	Inhibition of recombinant PI3Kdelta by radioactive phosphotransfer assay in presence of 10 uM ATP	CHEMBL	=			Homo sapiens
PIK3CD	phosphatidylinositol-4,5-bisphosphate 3-kinase catalytic subunit delta	sunitinib	Aldosterone-regulated sodium reabsorption: hsa04960	2544	Phosphatidylinositol 4,5-bisphosphate 3-kinase catalytic subunit delta isoform	Kinase	O00329	PK3CD_HUMAN	4.92	IC50	Inhibition of recombinant PI3Kdelta by radioactive phosphotransfer assay in presence of 10 uM ATP	CHEMBL	=			Homo sapiens
PIK3CD	phosphatidylinositol-4,5-bisphosphate 3-kinase catalytic subunit delta	theophylline	Aldosterone-regulated sodium reabsorption: hsa04960	2620	Phosphatidylinositol 4,5-bisphosphate 3-kinase catalytic subunit delta isoform	Kinase	O00329	PK3CD_HUMAN	4.12	IC50	Inhibition of PI3Kdelta (unknown origin)	CHEMBL	=			Homo sapiens
PIK3CD	phosphatidylinositol-4,5-bisphosphate 3-kinase catalytic subunit delta	choline theophyllinate	Aldosterone-regulated sodium reabsorption: hsa04960	4390	Phosphatidylinositol 4,5-bisphosphate 3-kinase catalytic subunit delta isoform	Kinase	O00329	PK3CD_HUMAN	4.12	IC50	Inhibition of PI3Kdelta (unknown origin)	CHEMBL	=			Homo sapiens
PIK3CD	phosphatidylinositol-4,5-bisphosphate 3-kinase catalytic subunit delta	bufylline	Aldosterone-regulated sodium reabsorption: hsa04960	4426	Phosphatidylinositol 4,5-bisphosphate 3-kinase catalytic subunit delta isoform	Kinase	O00329	PK3CD_HUMAN	4.12	IC50	Inhibition of PI3Kdelta (unknown origin)	CHEMBL	=			Homo sapiens
PIK3CD	phosphatidylinositol-4,5-bisphosphate 3-kinase catalytic subunit delta	idelalisib	Aldosterone-regulated sodium reabsorption: hsa04960	4878	Phosphatidylinositol 4,5-bisphosphate 3-kinase catalytic subunit delta isoform	Kinase	O00329	PK3CD_HUMAN	8.6021	IC50	in vitro Invitrogen SelectScreen kinase inhibitor assay	SCIENTIFIC LITERATURE	=	SCIENTIFIC LITERATURE	INHIBITOR	Homo sapiens
PIK3CD	phosphatidylinositol-4,5-bisphosphate 3-kinase catalytic subunit delta	copanlisib	Aldosterone-regulated sodium reabsorption: hsa04960	5256	Phosphatidylinositol 4,5-bisphosphate 3-kinase catalytic subunit delta isoform	Kinase	O00329	PK3CD_HUMAN	9.1549	IC50		SCIENTIFIC LITERATURE	=	DRUG LABEL	INHIBITOR	Homo sapiens
PIK3CD	phosphatidylinositol-4,5-bisphosphate 3-kinase catalytic subunit delta	duvelisib	Aldosterone-regulated sodium reabsorption: hsa04960	5296	Phosphatidylinositol 4,5-bisphosphate 3-kinase catalytic subunit delta isoform	Kinase	O00329	PK3CD_HUMAN	10.6383	Kd	Enzymatic assay at 3mM ATP (nM)	SCIENTIFIC LITERATURE	=	DRUG LABEL	INHIBITOR	Homo sapiens
NDUFS5	NADH:ubiquinone oxidoreductase subunit S5	metformin	Alzheimer disease: hsa05010	1725	Mitochondrial complex I (NADH dehydrogenase)	Enzyme	Q9NRX3	NU2M_HUMAN			Mechanism of Action; CHEMBL2363065; PROTEIN COMPLEX	CHEMBL		CHEMBL	INHIBITOR	Homo sapiens
GALE	UDP-galactose-4-epimerase	diethylstilbestrol	Amino sugar and nucleotide sugar metabolism: map00520	875	UDP-glucose 4-epimerase	Enzyme	Q14376	GALE_HUMAN	4.12	IC50	Inhibition of human GalE by HPAEC assay	CHEMBL	=			Homo sapiens
GALE	UDP-galactose-4-epimerase	ethacrynic acid	Amino sugar and nucleotide sugar metabolism: map00520	1071	UDP-glucose 4-epimerase	Enzyme	Q14376	GALE_HUMAN	4.85	IC50	Inhibition of human GalE by HPAEC assay	CHEMBL	=			Homo sapiens
GALE	UDP-galactose-4-epimerase	haloprogin	Amino sugar and nucleotide sugar metabolism: map00520	1355	UDP-glucose 4-epimerase	Enzyme	Q14376	GALE_HUMAN	6.3	IC50	Inhibition of human GalE by HPAEC assay	CHEMBL	=			Homo sapiens
PIK3CD	phosphatidylinositol-4,5-bisphosphate 3-kinase catalytic subunit delta	caffeine	Amoebiasis: map05146	463	Phosphatidylinositol 4,5-bisphosphate 3-kinase catalytic subunit delta isoform	Kinase	O00329	PK3CD_HUMAN	4.12	IC50	Inhibition of PI3Kdelta (unknown origin)	CHEMBL	=			Homo sapiens
PIK3CD	phosphatidylinositol-4,5-bisphosphate 3-kinase catalytic subunit delta	dasatinib	Amoebiasis: map05146	785	Phosphatidylinositol 4,5-bisphosphate 3-kinase catalytic subunit delta isoform	Kinase	O00329	PK3CD_HUMAN	4.52	IC50	Inhibition of recombinant PI3Kdelta by radioactive phosphotransfer assay in presence of 10 uM ATP	CHEMBL	=			Homo sapiens
PIK3CD	phosphatidylinositol-4,5-bisphosphate 3-kinase catalytic subunit delta	sunitinib	Amoebiasis: map05146	2544	Phosphatidylinositol 4,5-bisphosphate 3-kinase catalytic subunit delta isoform	Kinase	O00329	PK3CD_HUMAN	4.92	IC50	Inhibition of recombinant PI3Kdelta by radioactive phosphotransfer assay in presence of 10 uM ATP	CHEMBL	=			Homo sapiens
PIK3CD	phosphatidylinositol-4,5-bisphosphate 3-kinase catalytic subunit delta	theophylline	Amoebiasis: map05146	2620	Phosphatidylinositol 4,5-bisphosphate 3-kinase catalytic subunit delta isoform	Kinase	O00329	PK3CD_HUMAN	4.12	IC50	Inhibition of PI3Kdelta (unknown origin)	CHEMBL	=			Homo sapiens
PIK3CD	phosphatidylinositol-4,5-bisphosphate 3-kinase catalytic subunit delta	choline theophyllinate	Amoebiasis: map05146	4390	Phosphatidylinositol 4,5-bisphosphate 3-kinase catalytic subunit delta isoform	Kinase	O00329	PK3CD_HUMAN	4.12	IC50	Inhibition of PI3Kdelta (unknown origin)	CHEMBL	=			Homo sapiens
PIK3CD	phosphatidylinositol-4,5-bisphosphate 3-kinase catalytic subunit delta	bufylline	Amoebiasis: map05146	4426	Phosphatidylinositol 4,5-bisphosphate 3-kinase catalytic subunit delta isoform	Kinase	O00329	PK3CD_HUMAN	4.12	IC50	Inhibition of PI3Kdelta (unknown origin)	CHEMBL	=			Homo sapiens
PIK3CD	phosphatidylinositol-4,5-bisphosphate 3-kinase catalytic subunit delta	idelalisib	Amoebiasis: map05146	4878	Phosphatidylinositol 4,5-bisphosphate 3-kinase catalytic subunit delta isoform	Kinase	O00329	PK3CD_HUMAN	8.6021	IC50	in vitro Invitrogen SelectScreen kinase inhibitor assay	SCIENTIFIC LITERATURE	=	SCIENTIFIC LITERATURE	INHIBITOR	Homo sapiens
PIK3CD	phosphatidylinositol-4,5-bisphosphate 3-kinase catalytic subunit delta	copanlisib	Amoebiasis: map05146	5256	Phosphatidylinositol 4,5-bisphosphate 3-kinase catalytic subunit delta isoform	Kinase	O00329	PK3CD_HUMAN	9.1549	IC50		SCIENTIFIC LITERATURE	=	DRUG LABEL	INHIBITOR	Homo sapiens
PIK3CD	phosphatidylinositol-4,5-bisphosphate 3-kinase catalytic subunit delta	duvelisib	Amoebiasis: map05146	5296	Phosphatidylinositol 4,5-bisphosphate 3-kinase catalytic subunit delta isoform	Kinase	O00329	PK3CD_HUMAN	10.6383	Kd	Enzymatic assay at 3mM ATP (nM)	SCIENTIFIC LITERATURE	=	DRUG LABEL	INHIBITOR	Homo sapiens
PRKACB	protein kinase cAMP-activated catalytic subunit beta	ruboxistaurin	Amoebiasis: map05146	3533	cAMP-dependent protein kinase catalytic subunit beta	Kinase	P22694	KAPCB_HUMAN	5.49	Kd	Binding constant for full-length PKAC-beta	CHEMBL	=			Homo sapiens
PRKACB	protein kinase cAMP-activated catalytic subunit beta	midostaurin	Amoebiasis: map05146	5231	cAMP-dependent protein kinase catalytic subunit beta	Kinase	P22694	KAPCB_HUMAN	6.62	Kd	Binding constant for full-length PKAC-beta	CHEMBL	=			Homo sapiens
PIK3CD	phosphatidylinositol-4,5-bisphosphate 3-kinase catalytic subunit delta	caffeine	Apoptosis: hsa04210	463	Phosphatidylinositol 4,5-bisphosphate 3-kinase catalytic subunit delta isoform	Kinase	O00329	PK3CD_HUMAN	4.12	IC50	Inhibition of PI3Kdelta (unknown origin)	CHEMBL	=			Homo sapiens
PIK3CD	phosphatidylinositol-4,5-bisphosphate 3-kinase catalytic subunit delta	dasatinib	Apoptosis: hsa04210	785	Phosphatidylinositol 4,5-bisphosphate 3-kinase catalytic subunit delta isoform	Kinase	O00329	PK3CD_HUMAN	4.52	IC50	Inhibition of recombinant PI3Kdelta by radioactive phosphotransfer assay in presence of 10 uM ATP	CHEMBL	=			Homo sapiens
PIK3CD	phosphatidylinositol-4,5-bisphosphate 3-kinase catalytic subunit delta	sunitinib	Apoptosis: hsa04210	2544	Phosphatidylinositol 4,5-bisphosphate 3-kinase catalytic subunit delta isoform	Kinase	O00329	PK3CD_HUMAN	4.92	IC50	Inhibition of recombinant PI3Kdelta by radioactive phosphotransfer assay in presence of 10 uM ATP	CHEMBL	=			Homo sapiens
PIK3CD	phosphatidylinositol-4,5-bisphosphate 3-kinase catalytic subunit delta	theophylline	Apoptosis: hsa04210	2620	Phosphatidylinositol 4,5-bisphosphate 3-kinase catalytic subunit delta isoform	Kinase	O00329	PK3CD_HUMAN	4.12	IC50	Inhibition of PI3Kdelta (unknown origin)	CHEMBL	=			Homo sapiens
PIK3CD	phosphatidylinositol-4,5-bisphosphate 3-kinase catalytic subunit delta	choline theophyllinate	Apoptosis: hsa04210	4390	Phosphatidylinositol 4,5-bisphosphate 3-kinase catalytic subunit delta isoform	Kinase	O00329	PK3CD_HUMAN	4.12	IC50	Inhibition of PI3Kdelta (unknown origin)	CHEMBL	=			Homo sapiens
PIK3CD	phosphatidylinositol-4,5-bisphosphate 3-kinase catalytic subunit delta	bufylline	Apoptosis: hsa04210	4426	Phosphatidylinositol 4,5-bisphosphate 3-kinase catalytic subunit delta isoform	Kinase	O00329	PK3CD_HUMAN	4.12	IC50	Inhibition of PI3Kdelta (unknown origin)	CHEMBL	=			Homo sapiens
PIK3CD	phosphatidylinositol-4,5-bisphosphate 3-kinase catalytic subunit delta	idelalisib	Apoptosis: hsa04210	4878	Phosphatidylinositol 4,5-bisphosphate 3-kinase catalytic subunit delta isoform	Kinase	O00329	PK3CD_HUMAN	8.6021	IC50	in vitro Invitrogen SelectScreen kinase inhibitor assay	SCIENTIFIC LITERATURE	=	SCIENTIFIC LITERATURE	INHIBITOR	Homo sapiens
PIK3CD	phosphatidylinositol-4,5-bisphosphate 3-kinase catalytic subunit delta	copanlisib	Apoptosis: hsa04210	5256	Phosphatidylinositol 4,5-bisphosphate 3-kinase catalytic subunit delta isoform	Kinase	O00329	PK3CD_HUMAN	9.1549	IC50		SCIENTIFIC LITERATURE	=	DRUG LABEL	INHIBITOR	Homo sapiens
PIK3CD	phosphatidylinositol-4,5-bisphosphate 3-kinase catalytic subunit delta	duvelisib	Apoptosis: hsa04210	5296	Phosphatidylinositol 4,5-bisphosphate 3-kinase catalytic subunit delta isoform	Kinase	O00329	PK3CD_HUMAN	10.6383	Kd	Enzymatic assay at 3mM ATP (nM)	SCIENTIFIC LITERATURE	=	DRUG LABEL	INHIBITOR	Homo sapiens
PRKACB	protein kinase cAMP-activated catalytic subunit beta	ruboxistaurin	Apoptosis: hsa04210	3533	cAMP-dependent protein kinase catalytic subunit beta	Kinase	P22694	KAPCB_HUMAN	5.49	Kd	Binding constant for full-length PKAC-beta	CHEMBL	=			Homo sapiens
PRKACB	protein kinase cAMP-activated catalytic subunit beta	midostaurin	Apoptosis: hsa04210	5231	cAMP-dependent protein kinase catalytic subunit beta	Kinase	P22694	KAPCB_HUMAN	6.62	Kd	Binding constant for full-length PKAC-beta	CHEMBL	=			Homo sapiens
CYP2J2	cytochrome P450 family 2 subfamily J member 2	terfenadine	Arachidonic acid metabolism: map00590	2600	Cytochrome P450 2J2	Enzyme	P51589	CP2J2_HUMAN	5.09	IC50	Inhibition of human recombinant CYP2J2 expressed in baculovirus-infected Sf9 insect cells	CHEMBL	=			Homo sapiens
PRKAA2	protein kinase AMP-activated catalytic subunit alpha 2	sunitinib	Autophagy - animal: hsa04140	2544	5'-AMP-activated protein kinase catalytic subunit alpha-2	Kinase	P54646	AAPK2_HUMAN	7.05	Kd	Binding constant for AMPK-alpha2 kinase domain	CHEMBL	=			Homo sapiens
PRKAA2	protein kinase AMP-activated catalytic subunit alpha 2	nintedanib	Autophagy - animal: hsa04140	4903	5'-AMP-activated protein kinase catalytic subunit alpha-2	Kinase	P54646	AAPK2_HUMAN	7.08	Kd	Binding constant for AMPK-alpha2 kinase domain	CHEMBL	=			Homo sapiens
PRKAA2	protein kinase AMP-activated catalytic subunit alpha 2	midostaurin	Autophagy - animal: hsa04140	5231	5'-AMP-activated protein kinase catalytic subunit alpha-2	Kinase	P54646	AAPK2_HUMAN	6.34	Kd	Binding constant for AMPK-alpha2 kinase domain	CHEMBL	=			Homo sapiens
EPHA2	EPH receptor A2	dasatinib	Axon guidance: hsa04360	785	Ephrin type-A receptor 2	Kinase	P29317	EPHA2_HUMAN	9.07	Kd	Binding constant for EPHA2 kinase domain	CHEMBL	=	CHEMBL	INHIBITOR	Homo sapiens
EPHA2	EPH receptor A2	nilotinib	Axon guidance: hsa04360	1932	Ephrin type-A receptor 2	Kinase	P29317	EPHA2_HUMAN	6.64	Kd	Binding constant for EPHA2 kinase domain	CHEMBL	=			Homo sapiens
EPHA2	EPH receptor A2	sorafenib	Axon guidance: hsa04360	2459	Ephrin type-A receptor 2	Kinase	P29317	EPHA2_HUMAN	5.7	Kd	Binding constant for EPHA2 kinase domain	CHEMBL	=			Homo sapiens
EPHA2	EPH receptor A2	vandetanib	Axon guidance: hsa04360	4178	Ephrin type-A receptor 2	Kinase	P29317	EPHA2_HUMAN	5.96	Kd	Binding constant for EPHA2 kinase domain	CHEMBL	=		INHIBITOR	Homo sapiens
EPHA2	EPH receptor A2	crizotinib	Axon guidance: hsa04360	4187	Ephrin type-A receptor 2	Kinase	P29317	EPHA2_HUMAN	7	Kd	Binding constant for EPHA2 kinase domain	CHEMBL	=			Homo sapiens
EPHA2	EPH receptor A2	bosutinib	Axon guidance: hsa04360	4359	Ephrin type-A receptor 2	Kinase	P29317	EPHA2_HUMAN	7.74	Kd	Binding constant for EPHA2 kinase domain	CHEMBL	=			Homo sapiens
EPHA2	EPH receptor A2	nintedanib	Axon guidance: hsa04360	4903	Ephrin type-A receptor 2	Kinase	P29317	EPHA2_HUMAN	5.54	Kd	Binding constant for EPHA2 kinase domain	CHEMBL	=			Homo sapiens
EPHA8	EPH receptor A8	dasatinib	Axon guidance: hsa04360	785	Ephrin type-A receptor 8	Kinase	P29322	EPHA8_HUMAN	9.62	Kd	Binding constant for EPHA8 kinase domain	CHEMBL	=			Homo sapiens
EPHA8	EPH receptor A8	erlotinib	Axon guidance: hsa04360	1045	Ephrin type-A receptor 8	Kinase	P29322	EPHA8_HUMAN	6.03	Kd	Binding constant for EPHA8 kinase domain	CHEMBL	=			Homo sapiens
EPHA8	EPH receptor A8	gefitinib	Axon guidance: hsa04360	1282	Ephrin type-A receptor 8	Kinase	P29322	EPHA8_HUMAN	5.74	Kd	Binding constant for EPHA8 kinase domain	CHEMBL	=			Homo sapiens
EPHA8	EPH receptor A8	imatinib	Axon guidance: hsa04360	1423	Ephrin type-A receptor 8	Kinase	P29322	EPHA8_HUMAN	5.85	Kd	Binding constant for EPHA8 kinase domain	CHEMBL	=			Homo sapiens
EPHA8	EPH receptor A8	nilotinib	Axon guidance: hsa04360	1932	Ephrin type-A receptor 8	Kinase	P29322	EPHA8_HUMAN	7.43	Kd	Binding constant for EPHA8 kinase domain	CHEMBL	=			Homo sapiens
EPHA8	EPH receptor A8	sorafenib	Axon guidance: hsa04360	2459	Ephrin type-A receptor 8	Kinase	P29322	EPHA8_HUMAN	6.02	Kd	Average Binding Constant for EPHA8; NA=Not Active at 10 uM	CHEMBL	=			Homo sapiens
EPHA8	EPH receptor A8	vandetanib	Axon guidance: hsa04360	4178	Ephrin type-A receptor 8	Kinase	P29322	EPHA8_HUMAN	7.04	Kd	Binding constant for EPHA8 kinase domain	CHEMBL	=		INHIBITOR	Homo sapiens
EPHA8	EPH receptor A8	crizotinib	Axon guidance: hsa04360	4187	Ephrin type-A receptor 8	Kinase	P29322	EPHA8_HUMAN	6.55	Kd	Binding constant for EPHA8 kinase domain	CHEMBL	=			Homo sapiens
EPHA8	EPH receptor A8	bosutinib	Axon guidance: hsa04360	4359	Ephrin type-A receptor 8	Kinase	P29322	EPHA8_HUMAN	8.05	Kd	Binding constant for EPHA8 kinase domain	CHEMBL	=			Homo sapiens
EPHB2	EPH receptor B2	dasatinib	Axon guidance: hsa04360	785	Ephrin type-B receptor 2	Kinase	P29323	EPHB2_HUMAN	9.41	Kd	Binding constant for EPHB2 kinase domain	CHEMBL	=			Homo sapiens
EPHB2	EPH receptor B2	nilotinib	Axon guidance: hsa04360	1932	Ephrin type-B receptor 2	Kinase	P29323	EPHB2_HUMAN	6.19	Kd	Binding constant for EPHB2 kinase domain	CHEMBL	=			Homo sapiens
EPHB2	EPH receptor B2	sorafenib	Axon guidance: hsa04360	2459	Ephrin type-B receptor 2	Kinase	P29323	EPHB2_HUMAN	5.72	Kd	Binding constant for EPHB2 kinase domain	CHEMBL	=			Homo sapiens
EPHB2	EPH receptor B2	vandetanib	Axon guidance: hsa04360	4178	Ephrin type-B receptor 2	Kinase	P29323	EPHB2_HUMAN	6.36	Kd	Binding constant for EPHB2 kinase domain	CHEMBL	=		INHIBITOR	Homo sapiens
EPHB2	EPH receptor B2	bosutinib	Axon guidance: hsa04360	4359	Ephrin type-B receptor 2	Kinase	P29323	EPHB2_HUMAN	8.08	Kd	Binding constant for EPHB2 kinase domain	CHEMBL	=			Homo sapiens
PIK3CD	phosphatidylinositol-4,5-bisphosphate 3-kinase catalytic subunit delta	caffeine	B cell receptor signaling pathway: hsa04662	463	Phosphatidylinositol 4,5-bisphosphate 3-kinase catalytic subunit delta isoform	Kinase	O00329	PK3CD_HUMAN	4.12	IC50	Inhibition of PI3Kdelta (unknown origin)	CHEMBL	=			Homo sapiens
PIK3CD	phosphatidylinositol-4,5-bisphosphate 3-kinase catalytic subunit delta	dasatinib	B cell receptor signaling pathway: hsa04662	785	Phosphatidylinositol 4,5-bisphosphate 3-kinase catalytic subunit delta isoform	Kinase	O00329	PK3CD_HUMAN	4.52	IC50	Inhibition of recombinant PI3Kdelta by radioactive phosphotransfer assay in presence of 10 uM ATP	CHEMBL	=			Homo sapiens
PIK3CD	phosphatidylinositol-4,5-bisphosphate 3-kinase catalytic subunit delta	sunitinib	B cell receptor signaling pathway: hsa04662	2544	Phosphatidylinositol 4,5-bisphosphate 3-kinase catalytic subunit delta isoform	Kinase	O00329	PK3CD_HUMAN	4.92	IC50	Inhibition of recombinant PI3Kdelta by radioactive phosphotransfer assay in presence of 10 uM ATP	CHEMBL	=			Homo sapiens
PIK3CD	phosphatidylinositol-4,5-bisphosphate 3-kinase catalytic subunit delta	theophylline	B cell receptor signaling pathway: hsa04662	2620	Phosphatidylinositol 4,5-bisphosphate 3-kinase catalytic subunit delta isoform	Kinase	O00329	PK3CD_HUMAN	4.12	IC50	Inhibition of PI3Kdelta (unknown origin)	CHEMBL	=			Homo sapiens
PIK3CD	phosphatidylinositol-4,5-bisphosphate 3-kinase catalytic subunit delta	choline theophyllinate	B cell receptor signaling pathway: hsa04662	4390	Phosphatidylinositol 4,5-bisphosphate 3-kinase catalytic subunit delta isoform	Kinase	O00329	PK3CD_HUMAN	4.12	IC50	Inhibition of PI3Kdelta (unknown origin)	CHEMBL	=			Homo sapiens
PIK3CD	phosphatidylinositol-4,5-bisphosphate 3-kinase catalytic subunit delta	bufylline	B cell receptor signaling pathway: hsa04662	4426	Phosphatidylinositol 4,5-bisphosphate 3-kinase catalytic subunit delta isoform	Kinase	O00329	PK3CD_HUMAN	4.12	IC50	Inhibition of PI3Kdelta (unknown origin)	CHEMBL	=			Homo sapiens
PIK3CD	phosphatidylinositol-4,5-bisphosphate 3-kinase catalytic subunit delta	idelalisib	B cell receptor signaling pathway: hsa04662	4878	Phosphatidylinositol 4,5-bisphosphate 3-kinase catalytic subunit delta isoform	Kinase	O00329	PK3CD_HUMAN	8.6021	IC50	in vitro Invitrogen SelectScreen kinase inhibitor assay	SCIENTIFIC LITERATURE	=	SCIENTIFIC LITERATURE	INHIBITOR	Homo sapiens
PIK3CD	phosphatidylinositol-4,5-bisphosphate 3-kinase catalytic subunit delta	copanlisib	B cell receptor signaling pathway: hsa04662	5256	Phosphatidylinositol 4,5-bisphosphate 3-kinase catalytic subunit delta isoform	Kinase	O00329	PK3CD_HUMAN	9.1549	IC50		SCIENTIFIC LITERATURE	=	DRUG LABEL	INHIBITOR	Homo sapiens
PIK3CD	phosphatidylinositol-4,5-bisphosphate 3-kinase catalytic subunit delta	duvelisib	B cell receptor signaling pathway: hsa04662	5296	Phosphatidylinositol 4,5-bisphosphate 3-kinase catalytic subunit delta isoform	Kinase	O00329	PK3CD_HUMAN	10.6383	Kd	Enzymatic assay at 3mM ATP (nM)	SCIENTIFIC LITERATURE	=	DRUG LABEL	INHIBITOR	Homo sapiens
PIK3CD	phosphatidylinositol-4,5-bisphosphate 3-kinase catalytic subunit delta	caffeine	Bacterial invasion of epithelial cells: map05100	463	Phosphatidylinositol 4,5-bisphosphate 3-kinase catalytic subunit delta isoform	Kinase	O00329	PK3CD_HUMAN	4.12	IC50	Inhibition of PI3Kdelta (unknown origin)	CHEMBL	=			Homo sapiens
PIK3CD	phosphatidylinositol-4,5-bisphosphate 3-kinase catalytic subunit delta	dasatinib	Bacterial invasion of epithelial cells: map05100	785	Phosphatidylinositol 4,5-bisphosphate 3-kinase catalytic subunit delta isoform	Kinase	O00329	PK3CD_HUMAN	4.52	IC50	Inhibition of recombinant PI3Kdelta by radioactive phosphotransfer assay in presence of 10 uM ATP	CHEMBL	=			Homo sapiens
PIK3CD	phosphatidylinositol-4,5-bisphosphate 3-kinase catalytic subunit delta	sunitinib	Bacterial invasion of epithelial cells: map05100	2544	Phosphatidylinositol 4,5-bisphosphate 3-kinase catalytic subunit delta isoform	Kinase	O00329	PK3CD_HUMAN	4.92	IC50	Inhibition of recombinant PI3Kdelta by radioactive phosphotransfer assay in presence of 10 uM ATP	CHEMBL	=			Homo sapiens
PIK3CD	phosphatidylinositol-4,5-bisphosphate 3-kinase catalytic subunit delta	theophylline	Bacterial invasion of epithelial cells: map05100	2620	Phosphatidylinositol 4,5-bisphosphate 3-kinase catalytic subunit delta isoform	Kinase	O00329	PK3CD_HUMAN	4.12	IC50	Inhibition of PI3Kdelta (unknown origin)	CHEMBL	=			Homo sapiens
PIK3CD	phosphatidylinositol-4,5-bisphosphate 3-kinase catalytic subunit delta	choline theophyllinate	Bacterial invasion of epithelial cells: map05100	4390	Phosphatidylinositol 4,5-bisphosphate 3-kinase catalytic subunit delta isoform	Kinase	O00329	PK3CD_HUMAN	4.12	IC50	Inhibition of PI3Kdelta (unknown origin)	CHEMBL	=			Homo sapiens
PIK3CD	phosphatidylinositol-4,5-bisphosphate 3-kinase catalytic subunit delta	bufylline	Bacterial invasion of epithelial cells: map05100	4426	Phosphatidylinositol 4,5-bisphosphate 3-kinase catalytic subunit delta isoform	Kinase	O00329	PK3CD_HUMAN	4.12	IC50	Inhibition of PI3Kdelta (unknown origin)	CHEMBL	=			Homo sapiens
PIK3CD	phosphatidylinositol-4,5-bisphosphate 3-kinase catalytic subunit delta	idelalisib	Bacterial invasion of epithelial cells: map05100	4878	Phosphatidylinositol 4,5-bisphosphate 3-kinase catalytic subunit delta isoform	Kinase	O00329	PK3CD_HUMAN	8.6021	IC50	in vitro Invitrogen SelectScreen kinase inhibitor assay	SCIENTIFIC LITERATURE	=	SCIENTIFIC LITERATURE	INHIBITOR	Homo sapiens
PIK3CD	phosphatidylinositol-4,5-bisphosphate 3-kinase catalytic subunit delta	copanlisib	Bacterial invasion of epithelial cells: map05100	5256	Phosphatidylinositol 4,5-bisphosphate 3-kinase catalytic subunit delta isoform	Kinase	O00329	PK3CD_HUMAN	9.1549	IC50		SCIENTIFIC LITERATURE	=	DRUG LABEL	INHIBITOR	Homo sapiens
PIK3CD	phosphatidylinositol-4,5-bisphosphate 3-kinase catalytic subunit delta	duvelisib	Bacterial invasion of epithelial cells: map05100	5296	Phosphatidylinositol 4,5-bisphosphate 3-kinase catalytic subunit delta isoform	Kinase	O00329	PK3CD_HUMAN	10.6383	Kd	Enzymatic assay at 3mM ATP (nM)	SCIENTIFIC LITERATURE	=	DRUG LABEL	INHIBITOR	Homo sapiens
DPYD	dihydropyrimidine dehydrogenase	gimeracil	beta-Alanine metabolism: map00410	1293	Dihydropyrimidine dehydrogenase [NADP(+)]	Enzyme	Q12882	DPYD_HUMAN	6.6383	Ki	Mechanism of Action	SCIENTIFIC LITERATURE	=	SCIENTIFIC LITERATURE	INHIBITOR	Homo sapiens
SLC9A1	solute carrier family 9 member A1	amiloride	Bile secretion: hsa04976	158	Sodium/hydrogen exchanger 1	Transporter	P19634	SL9A1_HUMAN	4.22	IC50	Inhibition of human wild type NHE1 expressed in chinese hamster AP1 cells assessed as intracellular pHi recovery by ammonium chloride prepulse protocol	CHEMBL	=			Homo sapiens
SLC2A1	solute carrier family 2 member 1	colforsin daropate	Bile secretion: hsa04976	729	Solute carrier family 2, facilitated glucose transporter member 1	Transporter	P11166	GTR1_HUMAN	5.3	Kd	Inhibition of [125I]7-IHPP-Fsk binding to glucose transporter of human erythrocyte membrane	CHEMBL	=			Homo sapiens
PRKACB	protein kinase cAMP-activated catalytic subunit beta	ruboxistaurin	Bile secretion: hsa04976	3533	cAMP-dependent protein kinase catalytic subunit beta	Kinase	P22694	KAPCB_HUMAN	5.49	Kd	Binding constant for full-length PKAC-beta	CHEMBL	=			Homo sapiens
PRKACB	protein kinase cAMP-activated catalytic subunit beta	midostaurin	Bile secretion: hsa04976	5231	cAMP-dependent protein kinase catalytic subunit beta	Kinase	P22694	KAPCB_HUMAN	6.62	Kd	Binding constant for full-length PKAC-beta	CHEMBL	=			Homo sapiens
HTR6	5-hydroxytryptamine receptor 6	amiodarone	Calcium signaling pathway: hsa04020	176	5-hydroxytryptamine receptor 6	GPCR	P50406	5HT6R_HUMAN	5.0445	Ki	DRUGMATRIX: Serotonin (5-Hydroxytryptamine) 5-HT6 radioligand binding (ligand: [3H] Lysergic acid diethylamide)	DRUG MATRIX	=			Homo sapiens
HTR6	5-hydroxytryptamine receptor 6	amisulpride	Calcium signaling pathway: hsa04020	179	5-hydroxytryptamine receptor 6	GPCR	P50406	5HT6R_HUMAN	5.3815	Ki		PDSP				Homo sapiens
HTR6	5-hydroxytryptamine receptor 6	amitriptyline	Calcium signaling pathway: hsa04020	180	5-hydroxytryptamine receptor 6	GPCR	P50406	5HT6R_HUMAN	7.05	Ki		WOMBAT-PK	=			Homo sapiens
HTR6	5-hydroxytryptamine receptor 6	amlodipine	Calcium signaling pathway: hsa04020	183	5-hydroxytryptamine receptor 6	GPCR	P50406	5HT6R_HUMAN	5.871	Ki	DRUGMATRIX: Serotonin (5-Hydroxytryptamine) 5-HT6 radioligand binding (ligand: [3H] Lysergic acid diethylamide)	DRUG MATRIX	=			Homo sapiens
HTR6	5-hydroxytryptamine receptor 6	amoxapine	Calcium signaling pathway: hsa04020	191	5-hydroxytryptamine receptor 6	GPCR	P50406	5HT6R_HUMAN	7.3	Ki		IUPHAR	=		ANTAGONIST	Homo sapiens
HTR6	5-hydroxytryptamine receptor 6	amperozide	Calcium signaling pathway: hsa04020	193	5-hydroxytryptamine receptor 6	GPCR	P50406	5HT6R_HUMAN	5.7959	Ki		PDSP	=			Homo sapiens
HTR6	5-hydroxytryptamine receptor 6	aripiprazole	Calcium signaling pathway: hsa04020	242	5-hydroxytryptamine receptor 6	GPCR	P50406	5HT6R_HUMAN	6.51	Ki		WOMBAT-PK	=			Homo sapiens
HTR6	5-hydroxytryptamine receptor 6	astemizole	Calcium signaling pathway: hsa04020	249	5-hydroxytryptamine receptor 6	GPCR	P50406	5HT6R_HUMAN	5.8193	Ki	DRUGMATRIX: Serotonin (5-Hydroxytryptamine) 5-HT6 radioligand binding (ligand: [3H] Lysergic acid diethylamide)	DRUG MATRIX	=			Homo sapiens
HTR6	5-hydroxytryptamine receptor 6	benzatropine	Calcium signaling pathway: hsa04020	333	5-hydroxytryptamine receptor 6	GPCR	P50406	5HT6R_HUMAN	5.8881	Ki	DRUGMATRIX: Serotonin (5-Hydroxytryptamine) 5-HT6 radioligand binding (ligand: [3H] Lysergic acid diethylamide)	DRUG MATRIX	=			Homo sapiens
HTR6	5-hydroxytryptamine receptor 6	bromocriptine	Calcium signaling pathway: hsa04020	403	5-hydroxytryptamine receptor 6	GPCR	P50406	5HT6R_HUMAN	7.5	Ki		IUPHAR	=		AGONIST	Homo sapiens
HTR6	5-hydroxytryptamine receptor 6	carvedilol	Calcium signaling pathway: hsa04020	522	5-hydroxytryptamine receptor 6	GPCR	P50406	5HT6R_HUMAN	6.1518	Ki	DRUGMATRIX: Serotonin (5-Hydroxytryptamine) 5-HT6 radioligand binding (ligand: [3H] Lysergic acid diethylamide)	DRUG MATRIX	=			Homo sapiens
HTR6	5-hydroxytryptamine receptor 6	chlorpromazine	Calcium signaling pathway: hsa04020	621	5-hydroxytryptamine receptor 6	GPCR	P50406	5HT6R_HUMAN	7.44	Ki		WOMBAT-PK	=			Homo sapiens
HTR6	5-hydroxytryptamine receptor 6	chlorprothixene	Calcium signaling pathway: hsa04020	623	5-hydroxytryptamine receptor 6	GPCR	P50406	5HT6R_HUMAN	8.52	Ki	Binding affinity towards human 5-hydroxytryptamine 6 receptor	CHEMBL	=			Homo sapiens
HTR6	5-hydroxytryptamine receptor 6	clemastine	Calcium signaling pathway: hsa04020	671	5-hydroxytryptamine receptor 6	GPCR	P50406	5HT6R_HUMAN	7.4437	Ki	DRUGMATRIX: Serotonin (5-Hydroxytryptamine) 5-HT6 radioligand binding (ligand: [3H] Lysergic acid diethylamide)	DRUG MATRIX	=			Homo sapiens
HTR6	5-hydroxytryptamine receptor 6	clomifene	Calcium signaling pathway: hsa04020	700	5-hydroxytryptamine receptor 6	GPCR	P50406	5HT6R_HUMAN	5.71	Ki	Displacement of [3H]LSD from human 5HT6 receptor expressed in HEK293 cells after 1.5 hrs by liquid scintillation counting	CHEMBL	=			Homo sapiens
HTR6	5-hydroxytryptamine receptor 6	clomipramine	Calcium signaling pathway: hsa04020	701	5-hydroxytryptamine receptor 6	GPCR	P50406	5HT6R_HUMAN	6.95	Ki	Displacement of [3H]LSD from human 5HT6 receptor expressed in HEK293 cells after 1.5 hrs by liquid scintillation counting	CHEMBL	=			Homo sapiens
HTR6	5-hydroxytryptamine receptor 6	clotrimazole	Calcium signaling pathway: hsa04020	719	5-hydroxytryptamine receptor 6	GPCR	P50406	5HT6R_HUMAN	5.2348	Ki	DRUGMATRIX: Serotonin (5-Hydroxytryptamine) 5-HT6 radioligand binding (ligand: [3H] Lysergic acid diethylamide)	DRUG MATRIX	=			Homo sapiens
HTR6	5-hydroxytryptamine receptor 6	clozapine	Calcium signaling pathway: hsa04020	722	5-hydroxytryptamine receptor 6	GPCR	P50406	5HT6R_HUMAN	7.95	Ki		WOMBAT-PK	=			Homo sapiens
HTR6	5-hydroxytryptamine receptor 6	cyclobenzaprine	Calcium signaling pathway: hsa04020	751	5-hydroxytryptamine receptor 6	GPCR	P50406	5HT6R_HUMAN	6.8386	Ki		WOMBAT-PK	=			Homo sapiens
HTR6	5-hydroxytryptamine receptor 6	cyproheptadine	Calcium signaling pathway: hsa04020	765	5-hydroxytryptamine receptor 6	GPCR	P50406	5HT6R_HUMAN	6.8	Ki		WOMBAT-PK	=			Homo sapiens
HTR6	5-hydroxytryptamine receptor 6	dapsone	Calcium signaling pathway: hsa04020	782	5-hydroxytryptamine receptor 6	GPCR	P50406	5HT6R_HUMAN	6.74	Ki	Antagonist activity at recombinant human 5-HT6 receptor expressed in HEK293 cells assessed as 5-HT-induced intracellular cAMP production after 30 mins	CHEMBL	=			Homo sapiens
HTR6	5-hydroxytryptamine receptor 6	desloratadine	Calcium signaling pathway: hsa04020	814	5-hydroxytryptamine receptor 6	GPCR	P50406	5HT6R_HUMAN	5.9965	Ki	DRUGMATRIX: Serotonin (5-Hydroxytryptamine) 5-HT6 radioligand binding (ligand: [3H] Lysergic acid diethylamide)	DRUG MATRIX	=			Homo sapiens
HTR6	5-hydroxytryptamine receptor 6	dexfenfluramine	Calcium signaling pathway: hsa04020	832	5-hydroxytryptamine receptor 6	GPCR	P50406	5HT6R_HUMAN	5.0419	Ki		PDSP	=			Homo sapiens
HTR6	5-hydroxytryptamine receptor 6	dicycloverine	Calcium signaling pathway: hsa04020	868	5-hydroxytryptamine receptor 6	GPCR	P50406	5HT6R_HUMAN	5.8468	Ki	DRUGMATRIX: Serotonin (5-Hydroxytryptamine) 5-HT6 radioligand binding (ligand: [3H] Lysergic acid diethylamide)	DRUG MATRIX	=			Homo sapiens
HTR6	5-hydroxytryptamine receptor 6	diethylstilbestrol	Calcium signaling pathway: hsa04020	875	5-hydroxytryptamine receptor 6	GPCR	P50406	5HT6R_HUMAN	5.2229	Ki	DRUGMATRIX: Serotonin (5-Hydroxytryptamine) 5-HT6 radioligand binding (ligand: [3H] Lysergic acid diethylamide)	DRUG MATRIX	=			Homo sapiens
HTR6	5-hydroxytryptamine receptor 6	alpha-Ergocryptine	Calcium signaling pathway: hsa04020	885	5-hydroxytryptamine receptor 6	GPCR	P50406	5HT6R_HUMAN	8.1215	Ki	DRUGMATRIX: Serotonin (5-Hydroxytryptamine) 5-HT6 radioligand binding (ligand: [3H] Lysergic acid diethylamide)	DRUG MATRIX	=			Homo sapiens
HTR6	5-hydroxytryptamine receptor 6	disulfiram	Calcium signaling pathway: hsa04020	928	5-hydroxytryptamine receptor 6	GPCR	P50406	5HT6R_HUMAN	5.1291	Ki	DRUGMATRIX: Serotonin (5-Hydroxytryptamine) 5-HT6 radioligand binding (ligand: [3H] Lysergic acid diethylamide)	DRUG MATRIX	=			Homo sapiens
HTR6	5-hydroxytryptamine receptor 6	doxepin	Calcium signaling pathway: hsa04020	956	5-hydroxytryptamine receptor 6	GPCR	P50406	5HT6R_HUMAN	6.98	Ki	Displacement of [3H]LSD from human 5HT6 receptor expressed in HEK293 cells after 1.5 hrs by liquid scintillation counting	CHEMBL	=			Homo sapiens
HTR6	5-hydroxytryptamine receptor 6	duloxetine	Calcium signaling pathway: hsa04020	972	5-hydroxytryptamine receptor 6	GPCR	P50406	5HT6R_HUMAN	6.4	Ki		IUPHAR	=		ANTAGONIST	Homo sapiens
HTR6	5-hydroxytryptamine receptor 6	ebastine	Calcium signaling pathway: hsa04020	977	5-hydroxytryptamine receptor 6	GPCR	P50406	5HT6R_HUMAN	5.9913	Ki	DRUGMATRIX: Serotonin (5-Hydroxytryptamine) 5-HT6 radioligand binding (ligand: [3H] Lysergic acid diethylamide)	DRUG MATRIX	=			Homo sapiens
HTR6	5-hydroxytryptamine receptor 6	econazole	Calcium signaling pathway: hsa04020	983	5-hydroxytryptamine receptor 6	GPCR	P50406	5HT6R_HUMAN	5.2958	Ki	DRUGMATRIX: Serotonin (5-Hydroxytryptamine) 5-HT6 radioligand binding (ligand: [3H] Lysergic acid diethylamide)	DRUG MATRIX	=			Homo sapiens
HTR6	5-hydroxytryptamine receptor 6	ergometrine	Calcium signaling pathway: hsa04020	1042	5-hydroxytryptamine receptor 6	GPCR	P50406	5HT6R_HUMAN	8.8239	Ki	DRUGMATRIX: Serotonin (5-Hydroxytryptamine) 5-HT6 radioligand binding (ligand: [3H] Lysergic acid diethylamide)	DRUG MATRIX	=			Homo sapiens
HTR6	5-hydroxytryptamine receptor 6	ergotamine	Calcium signaling pathway: hsa04020	1043	5-hydroxytryptamine receptor 6	GPCR	P50406	5HT6R_HUMAN	8.6	Ki		IUPHAR	=		AGONIST	Homo sapiens
HTR6	5-hydroxytryptamine receptor 6	fenfluramine	Calcium signaling pathway: hsa04020	1150	5-hydroxytryptamine receptor 6	GPCR	P50406	5HT6R_HUMAN	5.0419	Ki		PDSP				Homo sapiens
HTR6	5-hydroxytryptamine receptor 6	fluphenazine	Calcium signaling pathway: hsa04020	1212	5-hydroxytryptamine receptor 6	GPCR	P50406	5HT6R_HUMAN	7.4644	Ki		WOMBAT-PK	=			Homo sapiens
HTR6	5-hydroxytryptamine receptor 6	fluphenazine enanthate	Calcium signaling pathway: hsa04020	1214	5-hydroxytryptamine receptor 6	GPCR	P50406	5HT6R_HUMAN	7.4202	Ki		PDSP	=			Homo sapiens
HTR6	5-hydroxytryptamine receptor 6	fluspirilene	Calcium signaling pathway: hsa04020	1222	5-hydroxytryptamine receptor 6	GPCR	P50406	5HT6R_HUMAN	5.93	Ki	Displacement of [3H]LSD from human 5HT6 receptor expressed in HEK293 cells after 1.5 hrs by liquid scintillation counting	CHEMBL	=			Homo sapiens
HTR6	5-hydroxytryptamine receptor 6	flutamide	Calcium signaling pathway: hsa04020	1223	5-hydroxytryptamine receptor 6	GPCR	P50406	5HT6R_HUMAN	5.0824	Ki	DRUGMATRIX: Serotonin (5-Hydroxytryptamine) 5-HT6 radioligand binding (ligand: [3H] Lysergic acid diethylamide)	DRUG MATRIX	=			Homo sapiens
HTR6	5-hydroxytryptamine receptor 6	haloperidol	Calcium signaling pathway: hsa04020	1353	5-hydroxytryptamine receptor 6	GPCR	P50406	5HT6R_HUMAN	5.22	Ki	Binding affinity to human cloned 5HT6 receptor	CHEMBL	=			Homo sapiens
HTR6	5-hydroxytryptamine receptor 6	haloprogin	Calcium signaling pathway: hsa04020	1355	5-hydroxytryptamine receptor 6	GPCR	P50406	5HT6R_HUMAN	5.73	Ki	DRUGMATRIX: Serotonin (5-Hydroxytryptamine) 5-HT6 radioligand binding (ligand: [3H] Lysergic acid diethylamide)	DRUG MATRIX	=			Homo sapiens
HTR6	5-hydroxytryptamine receptor 6	ketanserin	Calcium signaling pathway: hsa04020	1524	5-hydroxytryptamine receptor 6	GPCR	P50406	5HT6R_HUMAN	5.55	Ki	Binding affinity towards human 5-hydroxytryptamine 6 receptor was evaluated using [3H]-LSD as radioligand	CHEMBL	=			Homo sapiens
HTR6	5-hydroxytryptamine receptor 6	ketotifen	Calcium signaling pathway: hsa04020	1530	5-hydroxytryptamine receptor 6	GPCR	P50406	5HT6R_HUMAN	6.2757	Ki	DRUGMATRIX: Serotonin (5-Hydroxytryptamine) 5-HT6 radioligand binding (ligand: [3H] Lysergic acid diethylamide)	DRUG MATRIX	=			Homo sapiens
HTR6	5-hydroxytryptamine receptor 6	lisuride	Calcium signaling pathway: hsa04020	1588	5-hydroxytryptamine receptor 6	GPCR	P50406	5HT6R_HUMAN	8.2588	Ki	DRUGMATRIX: Serotonin (5-Hydroxytryptamine) 5-HT6 radioligand binding (ligand: [3H] Lysergic acid diethylamide)	DRUG MATRIX	=			Homo sapiens
HTR6	5-hydroxytryptamine receptor 6	loxapine	Calcium signaling pathway: hsa04020	1613	5-hydroxytryptamine receptor 6	GPCR	P50406	5HT6R_HUMAN	7.82	Ki	Binding affinity towards human 5-hydroxytryptamine 6 receptor	CHEMBL	=			Homo sapiens
HTR6	5-hydroxytryptamine receptor 6	lysergide	Calcium signaling pathway: hsa04020	1621	5-hydroxytryptamine receptor 6	GPCR	P50406	5HT6R_HUMAN	8.4	Ki		WOMBAT-PK	=			Homo sapiens
HTR6	5-hydroxytryptamine receptor 6	maprotiline	Calcium signaling pathway: hsa04020	1634	5-hydroxytryptamine receptor 6	GPCR	P50406	5HT6R_HUMAN	6.383	Ki	DRUGMATRIX: Serotonin (5-Hydroxytryptamine) 5-HT6 radioligand binding (ligand: [3H] Lysergic acid diethylamide)	DRUG MATRIX	=			Homo sapiens
HTR6	5-hydroxytryptamine receptor 6	pecazine	Calcium signaling pathway: hsa04020	1688	5-hydroxytryptamine receptor 6	GPCR	P50406	5HT6R_HUMAN	6.0691	Ki	DRUGMATRIX: Serotonin (5-Hydroxytryptamine) 5-HT6 radioligand binding (ligand: [3H] Lysergic acid diethylamide)	DRUG MATRIX	=			Homo sapiens
HTR6	5-hydroxytryptamine receptor 6	mesoridazine	Calcium signaling pathway: hsa04020	1712	5-hydroxytryptamine receptor 6	GPCR	P50406	5HT6R_HUMAN	6.4202	Ki		PDSP	=			Homo sapiens
HTR6	5-hydroxytryptamine receptor 6	metergoline	Calcium signaling pathway: hsa04020	1723	5-hydroxytryptamine receptor 6	GPCR	P50406	5HT6R_HUMAN	7.4	Ki		IUPHAR	=		ANTAGONIST	Homo sapiens
HTR6	5-hydroxytryptamine receptor 6	methapyrilene	Calcium signaling pathway: hsa04020	1738	5-hydroxytryptamine receptor 6	GPCR	P50406	5HT6R_HUMAN	5.8431	Ki	DRUGMATRIX: Serotonin (5-Hydroxytryptamine) 5-HT6 radioligand binding (ligand: [3H] Lysergic acid diethylamide)	DRUG MATRIX	=			Homo sapiens
HTR6	5-hydroxytryptamine receptor 6	methylergometrine	Calcium signaling pathway: hsa04020	1764	5-hydroxytryptamine receptor 6	GPCR	P50406	5HT6R_HUMAN	8.9281	Ki	DRUGMATRIX: Serotonin (5-Hydroxytryptamine) 5-HT6 radioligand binding (ligand: [3H] Lysergic acid diethylamide)	DRUG MATRIX	=			Homo sapiens
HTR6	5-hydroxytryptamine receptor 6	methysergide	Calcium signaling pathway: hsa04020	1775	5-hydroxytryptamine receptor 6	GPCR	P50406	5HT6R_HUMAN	6.8	Ki		IUPHAR	=		ANTAGONIST	Homo sapiens
HTR6	5-hydroxytryptamine receptor 6	mianserin	Calcium signaling pathway: hsa04020	1796	5-hydroxytryptamine receptor 6	GPCR	P50406	5HT6R_HUMAN	7.1748	Ki		WOMBAT-PK	=			Homo sapiens
HTR6	5-hydroxytryptamine receptor 6	miconazole	Calcium signaling pathway: hsa04020	1800	5-hydroxytryptamine receptor 6	GPCR	P50406	5HT6R_HUMAN	5.2963	Ki	DRUGMATRIX: Serotonin (5-Hydroxytryptamine) 5-HT6 radioligand binding (ligand: [3H] Lysergic acid diethylamide)	DRUG MATRIX	=			Homo sapiens
HTR6	5-hydroxytryptamine receptor 6	mitotane	Calcium signaling pathway: hsa04020	1820	5-hydroxytryptamine receptor 6	GPCR	P50406	5HT6R_HUMAN	6.1864	Ki	DRUGMATRIX: Serotonin (5-Hydroxytryptamine) 5-HT6 radioligand binding (ligand: [3H] Lysergic acid diethylamide)	DRUG MATRIX	=			Homo sapiens
HTR6	5-hydroxytryptamine receptor 6	molindone	Calcium signaling pathway: hsa04020	1830	5-hydroxytryptamine receptor 6	GPCR	P50406	5HT6R_HUMAN	5.9965	Ki		PDSP	=			Homo sapiens
HTR6	5-hydroxytryptamine receptor 6	nortriptyline	Calcium signaling pathway: hsa04020	1971	5-hydroxytryptamine receptor 6	GPCR	P50406	5HT6R_HUMAN	6.67	Ki	Displacement of [3H]LSD from human 5HT6 receptor expressed in HEK293 cells after 1.5 hrs by liquid scintillation counting	CHEMBL	=			Homo sapiens
HTR6	5-hydroxytryptamine receptor 6	olanzapine	Calcium signaling pathway: hsa04020	1982	5-hydroxytryptamine receptor 6	GPCR	P50406	5HT6R_HUMAN	8.0969	Ki		WOMBAT-PK	=			Homo sapiens
HTR6	5-hydroxytryptamine receptor 6	orphenadrine	Calcium signaling pathway: hsa04020	1999	5-hydroxytryptamine receptor 6	GPCR	P50406	5HT6R_HUMAN	6.2832	Ki	DRUGMATRIX: Serotonin (5-Hydroxytryptamine) 5-HT6 radioligand binding (ligand: [3H] Lysergic acid diethylamide)	DRUG MATRIX	=			Homo sapiens
HTR6	5-hydroxytryptamine receptor 6	oxymetazoline	Calcium signaling pathway: hsa04020	2032	5-hydroxytryptamine receptor 6	GPCR	P50406	5HT6R_HUMAN	6.1107	Ki	DRUGMATRIX: Serotonin (5-Hydroxytryptamine) 5-HT6 radioligand binding (ligand: [3H] Lysergic acid diethylamide)	DRUG MATRIX	=			Homo sapiens
HTR6	5-hydroxytryptamine receptor 6	perlapine	Calcium signaling pathway: hsa04020	2111	5-hydroxytryptamine receptor 6	GPCR	P50406	5HT6R_HUMAN	6.8239	Ki		PDSP	=			Homo sapiens
HTR6	5-hydroxytryptamine receptor 6	perphenazine	Calcium signaling pathway: hsa04020	2113	5-hydroxytryptamine receptor 6	GPCR	P50406	5HT6R_HUMAN	7.55	Ki		WOMBAT-PK	=			Homo sapiens
HTR6	5-hydroxytryptamine receptor 6	pimozide	Calcium signaling pathway: hsa04020	2172	5-hydroxytryptamine receptor 6	GPCR	P50406	5HT6R_HUMAN	7.1487	Ki		WOMBAT-PK	=			Homo sapiens
HTR6	5-hydroxytryptamine receptor 6	pipamazine	Calcium signaling pathway: hsa04020	2180	5-hydroxytryptamine receptor 6	GPCR	P50406	5HT6R_HUMAN	7.284	Ki	DRUGMATRIX: Serotonin (5-Hydroxytryptamine) 5-HT6 radioligand binding (ligand: [3H] Lysergic acid diethylamide)	DRUG MATRIX	=			Homo sapiens
HTR6	5-hydroxytryptamine receptor 6	prochlorperazine	Calcium signaling pathway: hsa04020	2274	5-hydroxytryptamine receptor 6	GPCR	P50406	5HT6R_HUMAN	6.9066	Ki	DRUGMATRIX: Serotonin (5-Hydroxytryptamine) 5-HT6 radioligand binding (ligand: [3H] Lysergic acid diethylamide)	DRUG MATRIX	=			Homo sapiens
HTR6	5-hydroxytryptamine receptor 6	promazine	Calcium signaling pathway: hsa04020	2284	5-hydroxytryptamine receptor 6	GPCR	P50406	5HT6R_HUMAN	6.8962	Ki	DRUGMATRIX: Serotonin (5-Hydroxytryptamine) 5-HT6 radioligand binding (ligand: [3H] Lysergic acid diethylamide)	DRUG MATRIX	=			Homo sapiens
HTR6	5-hydroxytryptamine receptor 6	promethazine	Calcium signaling pathway: hsa04020	2286	5-hydroxytryptamine receptor 6	GPCR	P50406	5HT6R_HUMAN	5.9477	Ki	DRUGMATRIX: Serotonin (5-Hydroxytryptamine) 5-HT6 radioligand binding (ligand: [3H] Lysergic acid diethylamide)	DRUG MATRIX	=			Homo sapiens
HTR6	5-hydroxytryptamine receptor 6	propafenone	Calcium signaling pathway: hsa04020	2291	5-hydroxytryptamine receptor 6	GPCR	P50406	5HT6R_HUMAN	6.063	Ki	DRUGMATRIX: Serotonin (5-Hydroxytryptamine) 5-HT6 radioligand binding (ligand: [3H] Lysergic acid diethylamide)	DRUG MATRIX	=			Homo sapiens
HTR6	5-hydroxytryptamine receptor 6	propranolol	Calcium signaling pathway: hsa04020	2303	5-hydroxytryptamine receptor 6	GPCR	P50406	5HT6R_HUMAN	5.8468	Ki	DRUGMATRIX: Serotonin (5-Hydroxytryptamine) 5-HT6 radioligand binding (ligand: [3H] Lysergic acid diethylamide)	DRUG MATRIX	=			Homo sapiens
HTR6	5-hydroxytryptamine receptor 6	quetiapine	Calcium signaling pathway: hsa04020	2337	5-hydroxytryptamine receptor 6	GPCR	P50406	5HT6R_HUMAN	5.85	Ki	Binding affinity to human cloned 5HT6 receptor	CHEMBL	=			Homo sapiens
HTR6	5-hydroxytryptamine receptor 6	raloxifene	Calcium signaling pathway: hsa04020	2351	5-hydroxytryptamine receptor 6	GPCR	P50406	5HT6R_HUMAN	6.3	Ki		WOMBAT-PK	=			Homo sapiens
HTR6	5-hydroxytryptamine receptor 6	reboxetine	Calcium signaling pathway: hsa04020	2361	5-hydroxytryptamine receptor 6	GPCR	P50406	5HT6R_HUMAN	6.3401	Ki		WOMBAT-PK	=			Homo sapiens
HTR6	5-hydroxytryptamine receptor 6	risperidone	Calcium signaling pathway: hsa04020	2389	5-hydroxytryptamine receptor 6	GPCR	P50406	5HT6R_HUMAN	6.65	Ki	Displacement of [3H]5-LSD from human 5HT6 receptor expressed in human HeLa cells	CHEMBL	=			Homo sapiens
HTR6	5-hydroxytryptamine receptor 6	sertindole	Calcium signaling pathway: hsa04020	2435	5-hydroxytryptamine receptor 6	GPCR	P50406	5HT6R_HUMAN	8.3	Ki	Displacement of [3H]5-LSD from human 5HT6 receptor expressed in human HeLa cells	CHEMBL	=			Homo sapiens
HTR6	5-hydroxytryptamine receptor 6	sorafenib	Calcium signaling pathway: hsa04020	2459	5-hydroxytryptamine receptor 6	GPCR	P50406	5HT6R_HUMAN	5.21	Ki	Displacement of [3H]LSD from 5HT6 receptor after 1.5 hrs by scintillation counter	CHEMBL	=			Homo sapiens
HTR6	5-hydroxytryptamine receptor 6	spiperone	Calcium signaling pathway: hsa04020	2470	5-hydroxytryptamine receptor 6	GPCR	P50406	5HT6R_HUMAN	5.8	Ki	Binding affinity towards human 5-hydroxytryptamine 6 receptor	CHEMBL	=			Homo sapiens
HTR6	5-hydroxytryptamine receptor 6	sulfadimethoxine	Calcium signaling pathway: hsa04020	2501	5-hydroxytryptamine receptor 6	GPCR	P50406	5HT6R_HUMAN	6.2062	Ki	DRUGMATRIX: Serotonin (5-Hydroxytryptamine) 5-HT6 radioligand binding (ligand: [3H] Lysergic acid diethylamide)	DRUG MATRIX	=			Homo sapiens
HTR6	5-hydroxytryptamine receptor 6	sumatriptan	Calcium signaling pathway: hsa04020	2543	5-hydroxytryptamine receptor 6	GPCR	P50406	5HT6R_HUMAN	5.6	Ki		IUPHAR	=		ANTAGONIST	Homo sapiens
HTR6	5-hydroxytryptamine receptor 6	tamoxifen	Calcium signaling pathway: hsa04020	2561	5-hydroxytryptamine receptor 6	GPCR	P50406	5HT6R_HUMAN	5.98	Ki	Displacement of [3H]LSD from human 5HT6 receptor expressed in HEK293 cells after 1.5 hrs by liquid scintillation counting	CHEMBL	=			Homo sapiens
HTR6	5-hydroxytryptamine receptor 6	terfenadine	Calcium signaling pathway: hsa04020	2600	5-hydroxytryptamine receptor 6	GPCR	P50406	5HT6R_HUMAN	6.2175	Ki	DRUGMATRIX: Serotonin (5-Hydroxytryptamine) 5-HT6 radioligand binding (ligand: [3H] Lysergic acid diethylamide)	DRUG MATRIX	=			Homo sapiens
HTR6	5-hydroxytryptamine receptor 6	thioridazine	Calcium signaling pathway: hsa04020	2637	5-hydroxytryptamine receptor 6	GPCR	P50406	5HT6R_HUMAN	7.2	Ki		IUPHAR	=		ANTAGONIST	Homo sapiens
HTR6	5-hydroxytryptamine receptor 6	thiothixene	Calcium signaling pathway: hsa04020	2639	5-hydroxytryptamine receptor 6	GPCR	P50406	5HT6R_HUMAN	6.6811	Ki		PDSP	=			Homo sapiens
HTR6	5-hydroxytryptamine receptor 6	toremifene	Calcium signaling pathway: hsa04020	2709	5-hydroxytryptamine receptor 6	GPCR	P50406	5HT6R_HUMAN	5.38	Ki	Displacement of [3H]LSD from human 5HT6 receptor expressed in HEK293 cells after 1.5 hrs by liquid scintillation counting	CHEMBL	=			Homo sapiens
HTR6	5-hydroxytryptamine receptor 6	trifluoperazine	Calcium signaling pathway: hsa04020	2740	5-hydroxytryptamine receptor 6	GPCR	P50406	5HT6R_HUMAN	6.8488	Ki		PDSP	=			Homo sapiens
HTR6	5-hydroxytryptamine receptor 6	venlafaxine	Calcium signaling pathway: hsa04020	2813	5-hydroxytryptamine receptor 6	GPCR	P50406	5HT6R_HUMAN	5.5541	Ki		PDSP	=			Homo sapiens
HTR6	5-hydroxytryptamine receptor 6	ziprasidone	Calcium signaling pathway: hsa04020	2865	5-hydroxytryptamine receptor 6	GPCR	P50406	5HT6R_HUMAN	7.22	Ki		WOMBAT-PK	=			Homo sapiens
HTR6	5-hydroxytryptamine receptor 6	zotepine	Calcium signaling pathway: hsa04020	2875	5-hydroxytryptamine receptor 6	GPCR	P50406	5HT6R_HUMAN	8.3	Ki		IUPHAR	=		ANTAGONIST	Homo sapiens
HTR6	5-hydroxytryptamine receptor 6	zuclopenthixol	Calcium signaling pathway: hsa04020	2877	5-hydroxytryptamine receptor 6	GPCR	P50406	5HT6R_HUMAN	6.77	Ki	Displacement of [3H]LSD from human 5HT6 receptor expressed in HEK293 cells after 1.5 hrs by liquid scintillation counting	CHEMBL	=			Homo sapiens
HTR6	5-hydroxytryptamine receptor 6	iloperidone	Calcium signaling pathway: hsa04020	3294	5-hydroxytryptamine receptor 6	GPCR	P50406	5HT6R_HUMAN	7.37	Ki		WOMBAT-PK	=			Homo sapiens
HTR6	5-hydroxytryptamine receptor 6	xanomeline	Calcium signaling pathway: hsa04020	3652	5-hydroxytryptamine receptor 6	GPCR	P50406	5HT6R_HUMAN	5.9	Ki		IUPHAR	=		AGONIST	Homo sapiens
HTR6	5-hydroxytryptamine receptor 6	yohimbine	Calcium signaling pathway: hsa04020	3659	5-hydroxytryptamine receptor 6	GPCR	P50406	5HT6R_HUMAN	6.1057	Ki	DRUGMATRIX: Serotonin (5-Hydroxytryptamine) 5-HT6 radioligand binding (ligand: [3H] Lysergic acid diethylamide)	DRUG MATRIX	=			Homo sapiens
HTR6	5-hydroxytryptamine receptor 6	clorotepine	Calcium signaling pathway: hsa04020	3912	5-hydroxytryptamine receptor 6	GPCR	P50406	5HT6R_HUMAN	8.6649	Ki		PDSP	=			Homo sapiens
HTR6	5-hydroxytryptamine receptor 6	asenapine	Calcium signaling pathway: hsa04020	4115	5-hydroxytryptamine receptor 6	GPCR	P50406	5HT6R_HUMAN	9.22	Ki		WOMBAT-PK	=			Homo sapiens
HTR6	5-hydroxytryptamine receptor 6	paliperidone	Calcium signaling pathway: hsa04020	4137	5-hydroxytryptamine receptor 6	GPCR	P50406	5HT6R_HUMAN	5.6173	Ki		PDSP	=			Homo sapiens
HTR6	5-hydroxytryptamine receptor 6	thiomersal	Calcium signaling pathway: hsa04020	4733	5-hydroxytryptamine receptor 6	GPCR	P50406	5HT6R_HUMAN	5.5597	Ki	DRUGMATRIX: Serotonin (5-Hydroxytryptamine) 5-HT6 radioligand binding (ligand: [3H] Lysergic acid diethylamide)	DRUG MATRIX	=			Homo sapiens
HTR6	5-hydroxytryptamine receptor 6	vortioxetine	Calcium signaling pathway: hsa04020	4806	5-hydroxytryptamine receptor 6	GPCR	P50406	5HT6R_HUMAN	6.48	Ki	Binding affinity to human 5HT6 receptor	CHEMBL	=			Homo sapiens
HTR6	5-hydroxytryptamine receptor 6	brexpiprazole	Calcium signaling pathway: hsa04020	5014	5-hydroxytryptamine receptor 6	GPCR	P50406	5HT6R_HUMAN	7.2366	Ki		SCIENTIFIC LITERATURE	=			Homo sapiens
PTAFR	platelet activating factor receptor	alprazolam	Calcium signaling pathway: hsa04020	136	Platelet-activating factor receptor	GPCR	P25105	PTAFR_HUMAN	5.4573	Ki		PDSP	=			Homo sapiens
PTAFR	platelet activating factor receptor	brotizolam	Calcium signaling pathway: hsa04020	409	Platelet-activating factor receptor	GPCR	P25105	PTAFR_HUMAN	6.52	IC50	In vitro for platelet activating factor receptor antagonist activity in a binding assay using washed whole dog platelets.	CHEMBL	=			Homo sapiens
PTAFR	platelet activating factor receptor	clotrimazole	Calcium signaling pathway: hsa04020	719	Platelet-activating factor receptor	GPCR	P25105	PTAFR_HUMAN	4.6452	Ki	DRUGMATRIX: Platelet Activating Factor (PAF) radioligand binding (ligand: [3H] PAF)	DRUG MATRIX	=			Homo sapiens
PTAFR	platelet activating factor receptor	rupatadine	Calcium signaling pathway: hsa04020	2413	Platelet-activating factor receptor	GPCR	P25105	PTAFR_HUMAN	5.43	IC50	Inhibitory concentration against platelet activating factor receptor	CHEMBL	=			Homo sapiens
PTAFR	platelet activating factor receptor	triazolam	Calcium signaling pathway: hsa04020	2729	Platelet-activating factor receptor	GPCR	P25105	PTAFR_HUMAN	5.8795	Ki		PDSP	=			Homo sapiens
PTGER3	prostaglandin E receptor 3	alprostadil	Calcium signaling pathway: hsa04020	138	Prostaglandin E2 receptor EP3 subtype	GPCR	P43115	PE2R3_HUMAN	9	EC50		WOMBAT-PK	=		AGONIST	Homo sapiens
PTGER3	prostaglandin E receptor 3	beraprost	Calcium signaling pathway: hsa04020	343	Prostaglandin E2 receptor EP3 subtype	GPCR	P43115	PE2R3_HUMAN	6.17	Ki		IUPHAR	=		AGONIST	Homo sapiens
PTGER3	prostaglandin E receptor 3	cicaprost	Calcium signaling pathway: hsa04020	631	Prostaglandin E2 receptor EP3 subtype	GPCR	P43115	PE2R3_HUMAN	6.6	Ki		WOMBAT-PK	=			Homo sapiens
PTGER3	prostaglandin E receptor 3	dinoprost	Calcium signaling pathway: hsa04020	912	Prostaglandin E2 receptor EP3 subtype	GPCR	P43115	PE2R3_HUMAN	6.96	IC50	In vitro binding at EP3 human prostaglandin receptor using [3H]PGE-2 as radioligand	CHEMBL	=			Homo sapiens
PTGER3	prostaglandin E receptor 3	dinoprostone	Calcium signaling pathway: hsa04020	913	Prostaglandin E2 receptor EP3 subtype	GPCR	P43115	PE2R3_HUMAN	9.48	Ki	Displacement of [3H]PGE2 from human EP3 receptor expressed in HEK293 cells	CHEMBL	=	CHEMBL	AGONIST	Homo sapiens
PTGER3	prostaglandin E receptor 3	enprostil	Calcium signaling pathway: hsa04020	1016	Prostaglandin E2 receptor EP3 subtype	GPCR	P43115	PE2R3_HUMAN	7.9	EC50		WOMBAT-PK	=			Homo sapiens
PTGER3	prostaglandin E receptor 3	iloprost	Calcium signaling pathway: hsa04020	1422	Prostaglandin E2 receptor EP3 subtype	GPCR	P43115	PE2R3_HUMAN	7.3	EC50		WOMBAT-PK	=			Homo sapiens
PTGER3	prostaglandin E receptor 3	latanoprost	Calcium signaling pathway: hsa04020	1551	Prostaglandin E2 receptor EP3 subtype	GPCR	P43115	PE2R3_HUMAN	5.1869	Ki		PDSP				Homo sapiens
PTGER3	prostaglandin E receptor 3	mezlocillin	Calcium signaling pathway: hsa04020	1795	Prostaglandin E2 receptor EP3 subtype	GPCR	P43115	PE2R3_HUMAN	4.33	Ki		WOMBAT-PK	=			Homo sapiens
PTGER3	prostaglandin E receptor 3	misoprostol	Calcium signaling pathway: hsa04020	1817	Prostaglandin E2 receptor EP3 subtype	GPCR	P43115	PE2R3_HUMAN	8.1	Ki		IUPHAR	=	CHEMBL	AGONIST	Homo sapiens
PTGER3	prostaglandin E receptor 3	sulprostone	Calcium signaling pathway: hsa04020	2538	Prostaglandin E2 receptor EP3 subtype	GPCR	P43115	PE2R3_HUMAN	9.46	Ki		IUPHAR	=		AGONIST	Homo sapiens
PTGER3	prostaglandin E receptor 3	travoprost	Calcium signaling pathway: hsa04020	2716	Prostaglandin E2 receptor EP3 subtype	GPCR	P43115	PE2R3_HUMAN	5.4558	Ki	inhibition of [3H]AL-5848 binding to prostaglandin EP3 receptor	SCIENTIFIC LITERATURE	=			Homo sapiens
PTGER3	prostaglandin E receptor 3	treprostinil	Calcium signaling pathway: hsa04020	2720	Prostaglandin E2 receptor EP3 subtype	GPCR	P43115	PE2R3_HUMAN	5.6	Ki		IUPHAR	=		AGONIST	Homo sapiens
PTGER3	prostaglandin E receptor 3	paliperidone	Calcium signaling pathway: hsa04020	4137	Prostaglandin E2 receptor EP3 subtype	GPCR	P43115	PE2R3_HUMAN	5	Ki		PDSP	=			Homo sapiens
PTGER3	prostaglandin E receptor 3	laropiprant	Calcium signaling pathway: hsa04020	4326	Prostaglandin E2 receptor EP3 subtype	GPCR	P43115	PE2R3_HUMAN	6.05	Ki	Binding affinity to human EP3 receptor expressed in HEK293 cells	CHEMBL	=			Homo sapiens
PTGFR	prostaglandin F receptor	bimatoprost	Calcium signaling pathway: hsa04020	371	Prostaglandin F2-alpha receptor	GPCR	P43088	PF2R_HUMAN	5.3	Ki		WOMBAT-PK	=	CHEMBL	AGONIST	Homo sapiens
PTGFR	prostaglandin F receptor	carboprost	Calcium signaling pathway: hsa04020	502	Prostaglandin F2-alpha receptor	GPCR	P43088	PF2R_HUMAN			Mechanism of Action; CHEMBL1987; SINGLE PROTEIN	CHEMBL		CHEMBL	AGONIST	Homo sapiens
PTGFR	prostaglandin F receptor	cicaprost	Calcium signaling pathway: hsa04020	631	Prostaglandin F2-alpha receptor	GPCR	P43088	PF2R_HUMAN	5.8729	Ki		PDSP				Homo sapiens
PTGFR	prostaglandin F receptor	dinoprost	Calcium signaling pathway: hsa04020	912	Prostaglandin F2-alpha receptor	GPCR	P43088	PF2R_HUMAN	8.4	Kd	GRAC: human FP probe	CHEMBL	=	CHEMBL	AGONIST	Homo sapiens
PTGFR	prostaglandin F receptor	dinoprostone	Calcium signaling pathway: hsa04020	913	Prostaglandin F2-alpha receptor	GPCR	P43088	PF2R_HUMAN	6.9	Ki		IUPHAR	=		AGONIST	Homo sapiens
PTGFR	prostaglandin F receptor	enprostil	Calcium signaling pathway: hsa04020	1016	Prostaglandin F2-alpha receptor	GPCR	P43088	PF2R_HUMAN	7.1	Ki		IUPHAR	=		AGONIST	Homo sapiens
PTGFR	prostaglandin F receptor	iloprost	Calcium signaling pathway: hsa04020	1422	Prostaglandin F2-alpha receptor	GPCR	P43088	PF2R_HUMAN	6.2	Ki		IUPHAR	=		AGONIST	Homo sapiens
PTGFR	prostaglandin F receptor	latanoprost	Calcium signaling pathway: hsa04020	1551	Prostaglandin F2-alpha receptor	GPCR	P43088	PF2R_HUMAN	6.3	Ki		IUPHAR	=	CHEMBL	AGONIST	Homo sapiens
PTGFR	prostaglandin F receptor	misoprostol	Calcium signaling pathway: hsa04020	1817	Prostaglandin F2-alpha receptor	GPCR	P43088	PF2R_HUMAN	5.0277	Ki		PDSP				Homo sapiens
PTGFR	prostaglandin F receptor	sulprostone	Calcium signaling pathway: hsa04020	2538	Prostaglandin F2-alpha receptor	GPCR	P43088	PF2R_HUMAN	6.7	Ki		IUPHAR	=		AGONIST	Homo sapiens
PTGFR	prostaglandin F receptor	travoprost	Calcium signaling pathway: hsa04020	2716	Prostaglandin F2-alpha receptor	GPCR	P43088	PF2R_HUMAN	7.284	Ki	inhibition of [3H]AL-5848 binding to prostaglandin FP receptor	SCIENTIFIC LITERATURE	=	SCIENTIFIC LITERATURE	AGONIST	Homo sapiens
PTGFR	prostaglandin F receptor	tafluprost	Calcium signaling pathway: hsa04020	4229	Prostaglandin F2-alpha receptor	GPCR	P43088	PF2R_HUMAN			Mechanism of Action; CHEMBL1987; SINGLE PROTEIN	CHEMBL		CHEMBL	AGONIST	Homo sapiens
PTGFR	prostaglandin F receptor	laropiprant	Calcium signaling pathway: hsa04020	4326	Prostaglandin F2-alpha receptor	GPCR	P43088	PF2R_HUMAN	5	Ki	Binding affinity to human FP receptor expressed in HEK293 cells	CHEMBL	=			Homo sapiens
PTGFR	prostaglandin F receptor	latanoprostene bunod	Calcium signaling pathway: hsa04020	5261	Prostaglandin F2-alpha receptor	GPCR	P43088	PF2R_HUMAN	8.6	Ki	Value based on agonist activity of latanoprost.	IUPHAR	~	SCIENTIFIC LITERATURE	AGONIST	Homo sapiens
PRKACB	protein kinase cAMP-activated catalytic subunit beta	ruboxistaurin	Calcium signaling pathway: hsa04020	3533	cAMP-dependent protein kinase catalytic subunit beta	Kinase	P22694	KAPCB_HUMAN	5.49	Kd	Binding constant for full-length PKAC-beta	CHEMBL	=			Homo sapiens
PRKACB	protein kinase cAMP-activated catalytic subunit beta	midostaurin	Calcium signaling pathway: hsa04020	5231	cAMP-dependent protein kinase catalytic subunit beta	Kinase	P22694	KAPCB_HUMAN	6.62	Kd	Binding constant for full-length PKAC-beta	CHEMBL	=			Homo sapiens
PIK3CD	phosphatidylinositol-4,5-bisphosphate 3-kinase catalytic subunit delta	caffeine	Carbohydrate digestion and absorption: hsa04973	463	Phosphatidylinositol 4,5-bisphosphate 3-kinase catalytic subunit delta isoform	Kinase	O00329	PK3CD_HUMAN	4.12	IC50	Inhibition of PI3Kdelta (unknown origin)	CHEMBL	=			Homo sapiens
PIK3CD	phosphatidylinositol-4,5-bisphosphate 3-kinase catalytic subunit delta	dasatinib	Carbohydrate digestion and absorption: hsa04973	785	Phosphatidylinositol 4,5-bisphosphate 3-kinase catalytic subunit delta isoform	Kinase	O00329	PK3CD_HUMAN	4.52	IC50	Inhibition of recombinant PI3Kdelta by radioactive phosphotransfer assay in presence of 10 uM ATP	CHEMBL	=			Homo sapiens
PIK3CD	phosphatidylinositol-4,5-bisphosphate 3-kinase catalytic subunit delta	sunitinib	Carbohydrate digestion and absorption: hsa04973	2544	Phosphatidylinositol 4,5-bisphosphate 3-kinase catalytic subunit delta isoform	Kinase	O00329	PK3CD_HUMAN	4.92	IC50	Inhibition of recombinant PI3Kdelta by radioactive phosphotransfer assay in presence of 10 uM ATP	CHEMBL	=			Homo sapiens
PIK3CD	phosphatidylinositol-4,5-bisphosphate 3-kinase catalytic subunit delta	theophylline	Carbohydrate digestion and absorption: hsa04973	2620	Phosphatidylinositol 4,5-bisphosphate 3-kinase catalytic subunit delta isoform	Kinase	O00329	PK3CD_HUMAN	4.12	IC50	Inhibition of PI3Kdelta (unknown origin)	CHEMBL	=			Homo sapiens
PIK3CD	phosphatidylinositol-4,5-bisphosphate 3-kinase catalytic subunit delta	choline theophyllinate	Carbohydrate digestion and absorption: hsa04973	4390	Phosphatidylinositol 4,5-bisphosphate 3-kinase catalytic subunit delta isoform	Kinase	O00329	PK3CD_HUMAN	4.12	IC50	Inhibition of PI3Kdelta (unknown origin)	CHEMBL	=			Homo sapiens
PIK3CD	phosphatidylinositol-4,5-bisphosphate 3-kinase catalytic subunit delta	bufylline	Carbohydrate digestion and absorption: hsa04973	4426	Phosphatidylinositol 4,5-bisphosphate 3-kinase catalytic subunit delta isoform	Kinase	O00329	PK3CD_HUMAN	4.12	IC50	Inhibition of PI3Kdelta (unknown origin)	CHEMBL	=			Homo sapiens
PIK3CD	phosphatidylinositol-4,5-bisphosphate 3-kinase catalytic subunit delta	idelalisib	Carbohydrate digestion and absorption: hsa04973	4878	Phosphatidylinositol 4,5-bisphosphate 3-kinase catalytic subunit delta isoform	Kinase	O00329	PK3CD_HUMAN	8.6021	IC50	in vitro Invitrogen SelectScreen kinase inhibitor assay	SCIENTIFIC LITERATURE	=	SCIENTIFIC LITERATURE	INHIBITOR	Homo sapiens
PIK3CD	phosphatidylinositol-4,5-bisphosphate 3-kinase catalytic subunit delta	copanlisib	Carbohydrate digestion and absorption: hsa04973	5256	Phosphatidylinositol 4,5-bisphosphate 3-kinase catalytic subunit delta isoform	Kinase	O00329	PK3CD_HUMAN	9.1549	IC50		SCIENTIFIC LITERATURE	=	DRUG LABEL	INHIBITOR	Homo sapiens
PIK3CD	phosphatidylinositol-4,5-bisphosphate 3-kinase catalytic subunit delta	duvelisib	Carbohydrate digestion and absorption: hsa04973	5296	Phosphatidylinositol 4,5-bisphosphate 3-kinase catalytic subunit delta isoform	Kinase	O00329	PK3CD_HUMAN	10.6383	Kd	Enzymatic assay at 3mM ATP (nM)	SCIENTIFIC LITERATURE	=	DRUG LABEL	INHIBITOR	Homo sapiens
AMY2A	amylase alpha 2A	acarbose	Carbohydrate digestion and absorption: hsa04973	39	Pancreatic alpha-amylase	Enzyme	P04746	AMYP_HUMAN			Mechanism of Action; CHEMBL2045; SINGLE PROTEIN	CHEMBL		CHEMBL	INHIBITOR	Homo sapiens
AMY2A	amylase alpha 2A	miglitol	Carbohydrate digestion and absorption: hsa04973	1806	Pancreatic alpha-amylase	Enzyme	P04746	AMYP_HUMAN				WOMBAT-PK				Homo sapiens
AMY1A	amylase alpha 1A	acarbose	Carbohydrate digestion and absorption: hsa04973	39	Alpha-amylase 1	Enzyme	P04745	AMY1_HUMAN	6	IC50	Inhibition of human salivary alpha-amylase	CHEMBL	=			Homo sapiens
AMY1A	amylase alpha 1A	quercetin	Carbohydrate digestion and absorption: hsa04973	3514	Alpha-amylase 1	Enzyme	P04745	AMY1_HUMAN	4.67	IC50	Inhibition of human salivary alpha-amylase	CHEMBL	=			Homo sapiens
SLC9A1	solute carrier family 9 member A1	amiloride	Cardiac muscle contraction: hsa04260	158	Sodium/hydrogen exchanger 1	Transporter	P19634	SL9A1_HUMAN	4.22	IC50	Inhibition of human wild type NHE1 expressed in chinese hamster AP1 cells assessed as intracellular pHi recovery by ammonium chloride prepulse protocol	CHEMBL	=			Homo sapiens
HDAC1	histone deacetylase 1	phenylbutanoic acid	Cell cycle: hsa04110	24	Histone deacetylase 1	Enzyme	Q13547	HDAC1_HUMAN	4.19	IC50	Inhibition of human recombinant HDAC1	CHEMBL	=			Homo sapiens
HDAC1	histone deacetylase 1	atorvastatin	Cell cycle: hsa04110	257	Histone deacetylase 1	Enzyme	Q13547	HDAC1_HUMAN	4.93	IC50	Inhibition of recombinant HDAC1 (unknown origin) after 10 mins by fluorimetric analysis	CHEMBL	=			Homo sapiens
HDAC1	histone deacetylase 1	bendamustine	Cell cycle: hsa04110	302	Histone deacetylase 1	Enzyme	Q13547	HDAC1_HUMAN	7.77	IC50		CHEMBL	=			Homo sapiens
HDAC1	histone deacetylase 1	lovastatin	Cell cycle: hsa04110	1612	Histone deacetylase 1	Enzyme	Q13547	HDAC1_HUMAN	4.92	IC50	Inhibition of recombinant HDAC1 (unknown origin) after 10 mins by fluorimetric analysis	CHEMBL	=			Homo sapiens
HDAC1	histone deacetylase 1	valproic acid	Cell cycle: hsa04110	2803	Histone deacetylase 1	Enzyme	Q13547	HDAC1_HUMAN	6.4	IC50		IUPHAR	=		INHIBITOR	Homo sapiens
HDAC1	histone deacetylase 1	romidepsin	Cell cycle: hsa04110	4119	Histone deacetylase	Enzyme	O15379	HDA10_HUMAN	5.96	Ki		IUPHAR	=	DRUG LABEL	INHIBITOR	Homo sapiens
HDAC1	histone deacetylase 1	romidepsin	Cell cycle: hsa04110	4119	Histone deacetylase 1	Enzyme	Q13547	HDAC1_HUMAN	7	IC50		WOMBAT-PK	=			Homo sapiens
HDAC1	histone deacetylase 1	vorinostat	Cell cycle: hsa04110	4124	Histone deacetylase	Enzyme	O15379	HDA10_HUMAN	8	IC50	Inhibitory activity against Histone deacetylase (HDAC) in K 562 erythroleukemia cells	CHEMBL	=			Homo sapiens
HDAC1	histone deacetylase 1	vorinostat	Cell cycle: hsa04110	4124	Histone deacetylase 1/3/5/8	Enzyme	O15379	HDAC1_HUMAN	6.96	IC50	Inhibition of HDAC1/3/5/8 in human HeLa cell extract using Boc-Lys-(acetyl)-AMC as substrate incubated for 5 mins prior to substrate addition measured after 30 mins by fluorometric analysis	CHEMBL	=			Homo sapiens
HDAC1	histone deacetylase 1	vorinostat	Cell cycle: hsa04110	4124	Histone deacetylase 1	Enzyme	Q13547	HDAC1_HUMAN	8.89	Ki	Inhibition of human HDAC1	CHEMBL	=	CHEMBL	INHIBITOR	Homo sapiens
HDAC1	histone deacetylase 1	vorinostat	Cell cycle: hsa04110	4124	Histone deacetylase (HDAC1 and HDAC2)	Enzyme	Q13547	HDAC1_HUMAN	8	IC50	Inhibition of human histone deacetylase (mixture of HDAC1 and HDAC2) prepared from K562 erythroleukemia cells.	CHEMBL	=			Homo sapiens
HDAC1	histone deacetylase 1	panobinostat	Cell cycle: hsa04110	4682	Histone deacetylase 1	Enzyme	Q13547	HDAC1_HUMAN	9	Ki	Inhibition of human HDAC1	CHEMBL	=	DRUG LABEL	INHIBITOR	Homo sapiens
HDAC1	histone deacetylase 1	belinostat	Cell cycle: hsa04110	4876	Histone deacetylase 1	Enzyme	Q13547	HDAC1_HUMAN	9.07	Ki	Inhibition of human HDAC1	CHEMBL	=	CHEMBL	INHIBITOR	Homo sapiens
HDAC1	histone deacetylase 1	chidamide	Cell cycle: hsa04110	4973	Histone deacetylase 1	Enzyme	Q13547	HDAC1_HUMAN	7.0223	IC50	HDAC enzyme inhibition assay using BSA substrate	SCIENTIFIC LITERATURE	=	SCIENTIFIC LITERATURE	INHIBITOR	Homo sapiens
PIK3CD	phosphatidylinositol-4,5-bisphosphate 3-kinase catalytic subunit delta	caffeine	Chagas disease: map05142	463	Phosphatidylinositol 4,5-bisphosphate 3-kinase catalytic subunit delta isoform	Kinase	O00329	PK3CD_HUMAN	4.12	IC50	Inhibition of PI3Kdelta (unknown origin)	CHEMBL	=			Homo sapiens
PIK3CD	phosphatidylinositol-4,5-bisphosphate 3-kinase catalytic subunit delta	dasatinib	Chagas disease: map05142	785	Phosphatidylinositol 4,5-bisphosphate 3-kinase catalytic subunit delta isoform	Kinase	O00329	PK3CD_HUMAN	4.52	IC50	Inhibition of recombinant PI3Kdelta by radioactive phosphotransfer assay in presence of 10 uM ATP	CHEMBL	=			Homo sapiens
PIK3CD	phosphatidylinositol-4,5-bisphosphate 3-kinase catalytic subunit delta	sunitinib	Chagas disease: map05142	2544	Phosphatidylinositol 4,5-bisphosphate 3-kinase catalytic subunit delta isoform	Kinase	O00329	PK3CD_HUMAN	4.92	IC50	Inhibition of recombinant PI3Kdelta by radioactive phosphotransfer assay in presence of 10 uM ATP	CHEMBL	=			Homo sapiens
PIK3CD	phosphatidylinositol-4,5-bisphosphate 3-kinase catalytic subunit delta	theophylline	Chagas disease: map05142	2620	Phosphatidylinositol 4,5-bisphosphate 3-kinase catalytic subunit delta isoform	Kinase	O00329	PK3CD_HUMAN	4.12	IC50	Inhibition of PI3Kdelta (unknown origin)	CHEMBL	=			Homo sapiens
PIK3CD	phosphatidylinositol-4,5-bisphosphate 3-kinase catalytic subunit delta	choline theophyllinate	Chagas disease: map05142	4390	Phosphatidylinositol 4,5-bisphosphate 3-kinase catalytic subunit delta isoform	Kinase	O00329	PK3CD_HUMAN	4.12	IC50	Inhibition of PI3Kdelta (unknown origin)	CHEMBL	=			Homo sapiens
PIK3CD	phosphatidylinositol-4,5-bisphosphate 3-kinase catalytic subunit delta	bufylline	Chagas disease: map05142	4426	Phosphatidylinositol 4,5-bisphosphate 3-kinase catalytic subunit delta isoform	Kinase	O00329	PK3CD_HUMAN	4.12	IC50	Inhibition of PI3Kdelta (unknown origin)	CHEMBL	=			Homo sapiens
PIK3CD	phosphatidylinositol-4,5-bisphosphate 3-kinase catalytic subunit delta	idelalisib	Chagas disease: map05142	4878	Phosphatidylinositol 4,5-bisphosphate 3-kinase catalytic subunit delta isoform	Kinase	O00329	PK3CD_HUMAN	8.6021	IC50	in vitro Invitrogen SelectScreen kinase inhibitor assay	SCIENTIFIC LITERATURE	=	SCIENTIFIC LITERATURE	INHIBITOR	Homo sapiens
PIK3CD	phosphatidylinositol-4,5-bisphosphate 3-kinase catalytic subunit delta	copanlisib	Chagas disease: map05142	5256	Phosphatidylinositol 4,5-bisphosphate 3-kinase catalytic subunit delta isoform	Kinase	O00329	PK3CD_HUMAN	9.1549	IC50		SCIENTIFIC LITERATURE	=	DRUG LABEL	INHIBITOR	Homo sapiens
PIK3CD	phosphatidylinositol-4,5-bisphosphate 3-kinase catalytic subunit delta	duvelisib	Chagas disease: map05142	5296	Phosphatidylinositol 4,5-bisphosphate 3-kinase catalytic subunit delta isoform	Kinase	O00329	PK3CD_HUMAN	10.6383	Kd	Enzymatic assay at 3mM ATP (nM)	SCIENTIFIC LITERATURE	=	DRUG LABEL	INHIBITOR	Homo sapiens
PRKCZ	protein kinase C zeta	suramin	Chemokine signaling pathway: hsa04062	2966	Protein kinase C (PKC)	Kinase	Q05513	KPCL_HUMAN	4.54	IC50	Inhibition of Protein kinase C (PKC)	CHEMBL	=			Homo sapiens
PIK3CD	phosphatidylinositol-4,5-bisphosphate 3-kinase catalytic subunit delta	caffeine	Chemokine signaling pathway: hsa04062	463	Phosphatidylinositol 4,5-bisphosphate 3-kinase catalytic subunit delta isoform	Kinase	O00329	PK3CD_HUMAN	4.12	IC50	Inhibition of PI3Kdelta (unknown origin)	CHEMBL	=			Homo sapiens
PIK3CD	phosphatidylinositol-4,5-bisphosphate 3-kinase catalytic subunit delta	dasatinib	Chemokine signaling pathway: hsa04062	785	Phosphatidylinositol 4,5-bisphosphate 3-kinase catalytic subunit delta isoform	Kinase	O00329	PK3CD_HUMAN	4.52	IC50	Inhibition of recombinant PI3Kdelta by radioactive phosphotransfer assay in presence of 10 uM ATP	CHEMBL	=			Homo sapiens
PIK3CD	phosphatidylinositol-4,5-bisphosphate 3-kinase catalytic subunit delta	sunitinib	Chemokine signaling pathway: hsa04062	2544	Phosphatidylinositol 4,5-bisphosphate 3-kinase catalytic subunit delta isoform	Kinase	O00329	PK3CD_HUMAN	4.92	IC50	Inhibition of recombinant PI3Kdelta by radioactive phosphotransfer assay in presence of 10 uM ATP	CHEMBL	=			Homo sapiens
PIK3CD	phosphatidylinositol-4,5-bisphosphate 3-kinase catalytic subunit delta	theophylline	Chemokine signaling pathway: hsa04062	2620	Phosphatidylinositol 4,5-bisphosphate 3-kinase catalytic subunit delta isoform	Kinase	O00329	PK3CD_HUMAN	4.12	IC50	Inhibition of PI3Kdelta (unknown origin)	CHEMBL	=			Homo sapiens
PIK3CD	phosphatidylinositol-4,5-bisphosphate 3-kinase catalytic subunit delta	choline theophyllinate	Chemokine signaling pathway: hsa04062	4390	Phosphatidylinositol 4,5-bisphosphate 3-kinase catalytic subunit delta isoform	Kinase	O00329	PK3CD_HUMAN	4.12	IC50	Inhibition of PI3Kdelta (unknown origin)	CHEMBL	=			Homo sapiens
PIK3CD	phosphatidylinositol-4,5-bisphosphate 3-kinase catalytic subunit delta	bufylline	Chemokine signaling pathway: hsa04062	4426	Phosphatidylinositol 4,5-bisphosphate 3-kinase catalytic subunit delta isoform	Kinase	O00329	PK3CD_HUMAN	4.12	IC50	Inhibition of PI3Kdelta (unknown origin)	CHEMBL	=			Homo sapiens
PIK3CD	phosphatidylinositol-4,5-bisphosphate 3-kinase catalytic subunit delta	idelalisib	Chemokine signaling pathway: hsa04062	4878	Phosphatidylinositol 4,5-bisphosphate 3-kinase catalytic subunit delta isoform	Kinase	O00329	PK3CD_HUMAN	8.6021	IC50	in vitro Invitrogen SelectScreen kinase inhibitor assay	SCIENTIFIC LITERATURE	=	SCIENTIFIC LITERATURE	INHIBITOR	Homo sapiens
PIK3CD	phosphatidylinositol-4,5-bisphosphate 3-kinase catalytic subunit delta	copanlisib	Chemokine signaling pathway: hsa04062	5256	Phosphatidylinositol 4,5-bisphosphate 3-kinase catalytic subunit delta isoform	Kinase	O00329	PK3CD_HUMAN	9.1549	IC50		SCIENTIFIC LITERATURE	=	DRUG LABEL	INHIBITOR	Homo sapiens
PIK3CD	phosphatidylinositol-4,5-bisphosphate 3-kinase catalytic subunit delta	duvelisib	Chemokine signaling pathway: hsa04062	5296	Phosphatidylinositol 4,5-bisphosphate 3-kinase catalytic subunit delta isoform	Kinase	O00329	PK3CD_HUMAN	10.6383	Kd	Enzymatic assay at 3mM ATP (nM)	SCIENTIFIC LITERATURE	=	DRUG LABEL	INHIBITOR	Homo sapiens
FGR	FGR proto-oncogene, Src family tyrosine kinase	dasatinib	Chemokine signaling pathway: hsa04062	785	Tyrosine-protein kinase Fgr	Kinase	P09769	FGR_HUMAN	9.3	Kd	Binding constant for FGR kinase domain	CHEMBL	=		INHIBITOR	Homo sapiens
FGR	FGR proto-oncogene, Src family tyrosine kinase	erlotinib	Chemokine signaling pathway: hsa04062	1045	Tyrosine-protein kinase Fgr	Kinase	P09769	FGR_HUMAN	5.96	Kd	Binding constant for FGR kinase domain	CHEMBL	=			Homo sapiens
FGR	FGR proto-oncogene, Src family tyrosine kinase	gefitinib	Chemokine signaling pathway: hsa04062	1282	Tyrosine-protein kinase Fgr	Kinase	P09769	FGR_HUMAN	5.59	Kd	Binding constant for FGR kinase domain	CHEMBL	=			Homo sapiens
FGR	FGR proto-oncogene, Src family tyrosine kinase	imatinib	Chemokine signaling pathway: hsa04062	1423	Tyrosine-protein kinase Fgr	Kinase	P09769	FGR_HUMAN	5.62	Kd	Binding constant for FGR kinase domain	CHEMBL	=			Homo sapiens
FGR	FGR proto-oncogene, Src family tyrosine kinase	nilotinib	Chemokine signaling pathway: hsa04062	1932	Tyrosine-protein kinase Fgr	Kinase	P09769	FGR_HUMAN	6.49	Kd	Binding constant for FGR kinase domain	CHEMBL	=			Homo sapiens
FGR	FGR proto-oncogene, Src family tyrosine kinase	sorafenib	Chemokine signaling pathway: hsa04062	2459	Tyrosine-protein kinase Fgr	Kinase	P09769	FGR_HUMAN	5.11	Kd	Binding constant for FGR kinase domain	CHEMBL	=			Homo sapiens
FGR	FGR proto-oncogene, Src family tyrosine kinase	sunitinib	Chemokine signaling pathway: hsa04062	2544	Tyrosine-protein kinase Fgr	Kinase	P09769	FGR_HUMAN	6.57	Kd	Binding constant for FGR kinase domain	CHEMBL	=			Homo sapiens
FGR	FGR proto-oncogene, Src family tyrosine kinase	pazopanib	Chemokine signaling pathway: hsa04062	4118	Tyrosine-protein kinase Fgr	Kinase	P09769	FGR_HUMAN	5.8	Kd	Binding constant for FGR kinase domain	CHEMBL	=			Homo sapiens
FGR	FGR proto-oncogene, Src family tyrosine kinase	vandetanib	Chemokine signaling pathway: hsa04062	4178	Tyrosine-protein kinase Fgr	Kinase	P09769	FGR_HUMAN	6.57	Kd	Binding constant for FGR kinase domain	CHEMBL	=			Homo sapiens
FGR	FGR proto-oncogene, Src family tyrosine kinase	crizotinib	Chemokine signaling pathway: hsa04062	4187	Tyrosine-protein kinase Fgr	Kinase	P09769	FGR_HUMAN	6.17	Kd	Binding constant for FGR kinase domain	CHEMBL	=			Homo sapiens
FGR	FGR proto-oncogene, Src family tyrosine kinase	axitinib	Chemokine signaling pathway: hsa04062	4225	Tyrosine-protein kinase Fgr	Kinase	P09769	FGR_HUMAN	5.74	Kd	Binding constant for FGR kinase domain	CHEMBL	=			Homo sapiens
FGR	FGR proto-oncogene, Src family tyrosine kinase	bosutinib	Chemokine signaling pathway: hsa04062	4359	Tyrosine-protein kinase Fgr	Kinase	P09769	FGR_HUMAN	8.2	Kd	Binding constant for FGR kinase domain	CHEMBL	=			Homo sapiens
FGR	FGR proto-oncogene, Src family tyrosine kinase	ibrutinib	Chemokine signaling pathway: hsa04062	4810	Tyrosine-protein kinase Fgr	Kinase	P09769	FGR_HUMAN	8.4815	IC50		SCIENTIFIC LITERATURE	=		INHIBITOR	Homo sapiens
FGR	FGR proto-oncogene, Src family tyrosine kinase	ceritinib	Chemokine signaling pathway: hsa04062	4866	Tyrosine-protein kinase Fgr	Kinase	P09769	FGR_HUMAN	5.71	IC50	Inhibition of TEL-fused FGR (unknown origin) by cell-based assay	CHEMBL	=			Homo sapiens
FGR	FGR proto-oncogene, Src family tyrosine kinase	nintedanib	Chemokine signaling pathway: hsa04062	4903	Tyrosine-protein kinase Fgr	Kinase	P09769	FGR_HUMAN	6.52	Kd	Binding constant for FGR kinase domain	CHEMBL	=			Homo sapiens
FGR	FGR proto-oncogene, Src family tyrosine kinase	midostaurin	Chemokine signaling pathway: hsa04062	5231	Tyrosine-protein kinase Fgr	Kinase	P09769	FGR_HUMAN	6.14	Kd	Binding constant for FGR kinase domain	CHEMBL	=			Homo sapiens
FGR	FGR proto-oncogene, Src family tyrosine kinase	neratinib	Chemokine signaling pathway: hsa04062	5252	Tyrosine-protein kinase Fgr	Kinase	P09769	FGR_HUMAN	5.72	Kd	Binding constant for FGR kinase domain	CHEMBL	=			Homo sapiens
PRKACB	protein kinase cAMP-activated catalytic subunit beta	ruboxistaurin	Chemokine signaling pathway: hsa04062	3533	cAMP-dependent protein kinase catalytic subunit beta	Kinase	P22694	KAPCB_HUMAN	5.49	Kd	Binding constant for full-length PKAC-beta	CHEMBL	=			Homo sapiens
PRKACB	protein kinase cAMP-activated catalytic subunit beta	midostaurin	Chemokine signaling pathway: hsa04062	5231	cAMP-dependent protein kinase catalytic subunit beta	Kinase	P22694	KAPCB_HUMAN	6.62	Kd	Binding constant for full-length PKAC-beta	CHEMBL	=			Homo sapiens
PIK3CD	phosphatidylinositol-4,5-bisphosphate 3-kinase catalytic subunit delta	caffeine	Chronic myeloid leukemia: hsa05220	463	Phosphatidylinositol 4,5-bisphosphate 3-kinase catalytic subunit delta isoform	Kinase	O00329	PK3CD_HUMAN	4.12	IC50	Inhibition of PI3Kdelta (unknown origin)	CHEMBL	=			Homo sapiens
PIK3CD	phosphatidylinositol-4,5-bisphosphate 3-kinase catalytic subunit delta	dasatinib	Chronic myeloid leukemia: hsa05220	785	Phosphatidylinositol 4,5-bisphosphate 3-kinase catalytic subunit delta isoform	Kinase	O00329	PK3CD_HUMAN	4.52	IC50	Inhibition of recombinant PI3Kdelta by radioactive phosphotransfer assay in presence of 10 uM ATP	CHEMBL	=			Homo sapiens
PIK3CD	phosphatidylinositol-4,5-bisphosphate 3-kinase catalytic subunit delta	sunitinib	Chronic myeloid leukemia: hsa05220	2544	Phosphatidylinositol 4,5-bisphosphate 3-kinase catalytic subunit delta isoform	Kinase	O00329	PK3CD_HUMAN	4.92	IC50	Inhibition of recombinant PI3Kdelta by radioactive phosphotransfer assay in presence of 10 uM ATP	CHEMBL	=			Homo sapiens
PIK3CD	phosphatidylinositol-4,5-bisphosphate 3-kinase catalytic subunit delta	theophylline	Chronic myeloid leukemia: hsa05220	2620	Phosphatidylinositol 4,5-bisphosphate 3-kinase catalytic subunit delta isoform	Kinase	O00329	PK3CD_HUMAN	4.12	IC50	Inhibition of PI3Kdelta (unknown origin)	CHEMBL	=			Homo sapiens
PIK3CD	phosphatidylinositol-4,5-bisphosphate 3-kinase catalytic subunit delta	choline theophyllinate	Chronic myeloid leukemia: hsa05220	4390	Phosphatidylinositol 4,5-bisphosphate 3-kinase catalytic subunit delta isoform	Kinase	O00329	PK3CD_HUMAN	4.12	IC50	Inhibition of PI3Kdelta (unknown origin)	CHEMBL	=			Homo sapiens
PIK3CD	phosphatidylinositol-4,5-bisphosphate 3-kinase catalytic subunit delta	bufylline	Chronic myeloid leukemia: hsa05220	4426	Phosphatidylinositol 4,5-bisphosphate 3-kinase catalytic subunit delta isoform	Kinase	O00329	PK3CD_HUMAN	4.12	IC50	Inhibition of PI3Kdelta (unknown origin)	CHEMBL	=			Homo sapiens
PIK3CD	phosphatidylinositol-4,5-bisphosphate 3-kinase catalytic subunit delta	idelalisib	Chronic myeloid leukemia: hsa05220	4878	Phosphatidylinositol 4,5-bisphosphate 3-kinase catalytic subunit delta isoform	Kinase	O00329	PK3CD_HUMAN	8.6021	IC50	in vitro Invitrogen SelectScreen kinase inhibitor assay	SCIENTIFIC LITERATURE	=	SCIENTIFIC LITERATURE	INHIBITOR	Homo sapiens
PIK3CD	phosphatidylinositol-4,5-bisphosphate 3-kinase catalytic subunit delta	copanlisib	Chronic myeloid leukemia: hsa05220	5256	Phosphatidylinositol 4,5-bisphosphate 3-kinase catalytic subunit delta isoform	Kinase	O00329	PK3CD_HUMAN	9.1549	IC50		SCIENTIFIC LITERATURE	=	DRUG LABEL	INHIBITOR	Homo sapiens
PIK3CD	phosphatidylinositol-4,5-bisphosphate 3-kinase catalytic subunit delta	duvelisib	Chronic myeloid leukemia: hsa05220	5296	Phosphatidylinositol 4,5-bisphosphate 3-kinase catalytic subunit delta isoform	Kinase	O00329	PK3CD_HUMAN	10.6383	Kd	Enzymatic assay at 3mM ATP (nM)	SCIENTIFIC LITERATURE	=	DRUG LABEL	INHIBITOR	Homo sapiens
HDAC1	histone deacetylase 1	phenylbutanoic acid	Chronic myeloid leukemia: hsa05220	24	Histone deacetylase 1	Enzyme	Q13547	HDAC1_HUMAN	4.19	IC50	Inhibition of human recombinant HDAC1	CHEMBL	=			Homo sapiens
HDAC1	histone deacetylase 1	atorvastatin	Chronic myeloid leukemia: hsa05220	257	Histone deacetylase 1	Enzyme	Q13547	HDAC1_HUMAN	4.93	IC50	Inhibition of recombinant HDAC1 (unknown origin) after 10 mins by fluorimetric analysis	CHEMBL	=			Homo sapiens
HDAC1	histone deacetylase 1	bendamustine	Chronic myeloid leukemia: hsa05220	302	Histone deacetylase 1	Enzyme	Q13547	HDAC1_HUMAN	7.77	IC50		CHEMBL	=			Homo sapiens
HDAC1	histone deacetylase 1	lovastatin	Chronic myeloid leukemia: hsa05220	1612	Histone deacetylase 1	Enzyme	Q13547	HDAC1_HUMAN	4.92	IC50	Inhibition of recombinant HDAC1 (unknown origin) after 10 mins by fluorimetric analysis	CHEMBL	=			Homo sapiens
HDAC1	histone deacetylase 1	valproic acid	Chronic myeloid leukemia: hsa05220	2803	Histone deacetylase 1	Enzyme	Q13547	HDAC1_HUMAN	6.4	IC50		IUPHAR	=		INHIBITOR	Homo sapiens
HDAC1	histone deacetylase 1	romidepsin	Chronic myeloid leukemia: hsa05220	4119	Histone deacetylase	Enzyme	O15379	HDA10_HUMAN	5.96	Ki		IUPHAR	=	DRUG LABEL	INHIBITOR	Homo sapiens
HDAC1	histone deacetylase 1	romidepsin	Chronic myeloid leukemia: hsa05220	4119	Histone deacetylase 1	Enzyme	Q13547	HDAC1_HUMAN	7	IC50		WOMBAT-PK	=			Homo sapiens
HDAC1	histone deacetylase 1	vorinostat	Chronic myeloid leukemia: hsa05220	4124	Histone deacetylase	Enzyme	O15379	HDA10_HUMAN	8	IC50	Inhibitory activity against Histone deacetylase (HDAC) in K 562 erythroleukemia cells	CHEMBL	=			Homo sapiens
HDAC1	histone deacetylase 1	vorinostat	Chronic myeloid leukemia: hsa05220	4124	Histone deacetylase 1/3/5/8	Enzyme	O15379	HDAC1_HUMAN	6.96	IC50	Inhibition of HDAC1/3/5/8 in human HeLa cell extract using Boc-Lys-(acetyl)-AMC as substrate incubated for 5 mins prior to substrate addition measured after 30 mins by fluorometric analysis	CHEMBL	=			Homo sapiens
HDAC1	histone deacetylase 1	vorinostat	Chronic myeloid leukemia: hsa05220	4124	Histone deacetylase 1	Enzyme	Q13547	HDAC1_HUMAN	8.89	Ki	Inhibition of human HDAC1	CHEMBL	=	CHEMBL	INHIBITOR	Homo sapiens
HDAC1	histone deacetylase 1	vorinostat	Chronic myeloid leukemia: hsa05220	4124	Histone deacetylase (HDAC1 and HDAC2)	Enzyme	Q13547	HDAC1_HUMAN	8	IC50	Inhibition of human histone deacetylase (mixture of HDAC1 and HDAC2) prepared from K562 erythroleukemia cells.	CHEMBL	=			Homo sapiens
HDAC1	histone deacetylase 1	panobinostat	Chronic myeloid leukemia: hsa05220	4682	Histone deacetylase 1	Enzyme	Q13547	HDAC1_HUMAN	9	Ki	Inhibition of human HDAC1	CHEMBL	=	DRUG LABEL	INHIBITOR	Homo sapiens
HDAC1	histone deacetylase 1	belinostat	Chronic myeloid leukemia: hsa05220	4876	Histone deacetylase 1	Enzyme	Q13547	HDAC1_HUMAN	9.07	Ki	Inhibition of human HDAC1	CHEMBL	=	CHEMBL	INHIBITOR	Homo sapiens
HDAC1	histone deacetylase 1	chidamide	Chronic myeloid leukemia: hsa05220	4973	Histone deacetylase 1	Enzyme	Q13547	HDAC1_HUMAN	7.0223	IC50	HDAC enzyme inhibition assay using BSA substrate	SCIENTIFIC LITERATURE	=	SCIENTIFIC LITERATURE	INHIBITOR	Homo sapiens
CLCNKB	chloride voltage-gated channel Kb	niflumic acid	Collecting duct acid secretion: hsa04966	1925	Chloride channel protein ClC-Kb	Ion channel	P51801	CLCKB_HUMAN	5	EC50		IUPHAR	=		ACTIVATOR	Homo sapiens
PIK3CD	phosphatidylinositol-4,5-bisphosphate 3-kinase catalytic subunit delta	caffeine	Colorectal cancer: hsa05210	463	Phosphatidylinositol 4,5-bisphosphate 3-kinase catalytic subunit delta isoform	Kinase	O00329	PK3CD_HUMAN	4.12	IC50	Inhibition of PI3Kdelta (unknown origin)	CHEMBL	=			Homo sapiens
PIK3CD	phosphatidylinositol-4,5-bisphosphate 3-kinase catalytic subunit delta	dasatinib	Colorectal cancer: hsa05210	785	Phosphatidylinositol 4,5-bisphosphate 3-kinase catalytic subunit delta isoform	Kinase	O00329	PK3CD_HUMAN	4.52	IC50	Inhibition of recombinant PI3Kdelta by radioactive phosphotransfer assay in presence of 10 uM ATP	CHEMBL	=			Homo sapiens
PIK3CD	phosphatidylinositol-4,5-bisphosphate 3-kinase catalytic subunit delta	sunitinib	Colorectal cancer: hsa05210	2544	Phosphatidylinositol 4,5-bisphosphate 3-kinase catalytic subunit delta isoform	Kinase	O00329	PK3CD_HUMAN	4.92	IC50	Inhibition of recombinant PI3Kdelta by radioactive phosphotransfer assay in presence of 10 uM ATP	CHEMBL	=			Homo sapiens
PIK3CD	phosphatidylinositol-4,5-bisphosphate 3-kinase catalytic subunit delta	theophylline	Colorectal cancer: hsa05210	2620	Phosphatidylinositol 4,5-bisphosphate 3-kinase catalytic subunit delta isoform	Kinase	O00329	PK3CD_HUMAN	4.12	IC50	Inhibition of PI3Kdelta (unknown origin)	CHEMBL	=			Homo sapiens
PIK3CD	phosphatidylinositol-4,5-bisphosphate 3-kinase catalytic subunit delta	choline theophyllinate	Colorectal cancer: hsa05210	4390	Phosphatidylinositol 4,5-bisphosphate 3-kinase catalytic subunit delta isoform	Kinase	O00329	PK3CD_HUMAN	4.12	IC50	Inhibition of PI3Kdelta (unknown origin)	CHEMBL	=			Homo sapiens
PIK3CD	phosphatidylinositol-4,5-bisphosphate 3-kinase catalytic subunit delta	bufylline	Colorectal cancer: hsa05210	4426	Phosphatidylinositol 4,5-bisphosphate 3-kinase catalytic subunit delta isoform	Kinase	O00329	PK3CD_HUMAN	4.12	IC50	Inhibition of PI3Kdelta (unknown origin)	CHEMBL	=			Homo sapiens
PIK3CD	phosphatidylinositol-4,5-bisphosphate 3-kinase catalytic subunit delta	idelalisib	Colorectal cancer: hsa05210	4878	Phosphatidylinositol 4,5-bisphosphate 3-kinase catalytic subunit delta isoform	Kinase	O00329	PK3CD_HUMAN	8.6021	IC50	in vitro Invitrogen SelectScreen kinase inhibitor assay	SCIENTIFIC LITERATURE	=	SCIENTIFIC LITERATURE	INHIBITOR	Homo sapiens
PIK3CD	phosphatidylinositol-4,5-bisphosphate 3-kinase catalytic subunit delta	copanlisib	Colorectal cancer: hsa05210	5256	Phosphatidylinositol 4,5-bisphosphate 3-kinase catalytic subunit delta isoform	Kinase	O00329	PK3CD_HUMAN	9.1549	IC50		SCIENTIFIC LITERATURE	=	DRUG LABEL	INHIBITOR	Homo sapiens
PIK3CD	phosphatidylinositol-4,5-bisphosphate 3-kinase catalytic subunit delta	duvelisib	Colorectal cancer: hsa05210	5296	Phosphatidylinositol 4,5-bisphosphate 3-kinase catalytic subunit delta isoform	Kinase	O00329	PK3CD_HUMAN	10.6383	Kd	Enzymatic assay at 3mM ATP (nM)	SCIENTIFIC LITERATURE	=	DRUG LABEL	INHIBITOR	Homo sapiens
F3	coagulation factor III, tissue factor	gamolenic acid	Complement and coagulation cascades: hsa04610	1276	Tissue factor	Membrane receptor	P13726	TF_HUMAN	4.52	IC50	Inhibition of amidolytic activity of human tissue factor/human factor 7a	CHEMBL	=			Homo sapiens
F3	coagulation factor III, tissue factor	eicosapentaenoic acid	Complement and coagulation cascades: hsa04610	3174	Tissue factor	Membrane receptor	P13726	TF_HUMAN	4.11	IC50	Inhibition of amidolytic activity of human tissue factor/human factor 7a	CHEMBL	=			Homo sapiens
F3	coagulation factor III, tissue factor	linoleic acid	Complement and coagulation cascades: hsa04610	3323	Tissue factor	Membrane receptor	P13726	TF_HUMAN	4.39	IC50	Inhibition of amidolytic activity of human tissue factor/human factor 7a	CHEMBL	=			Homo sapiens
F3	coagulation factor III, tissue factor	oleic acid	Complement and coagulation cascades: hsa04610	3400	Tissue factor	Membrane receptor	P13726	TF_HUMAN	4.1	IC50	Inhibition of amidolytic activity of human tissue factor/human factor 7a	CHEMBL	=			Homo sapiens
F3	coagulation factor III, tissue factor	linolenic acid	Complement and coagulation cascades: hsa04610	4618	Tissue factor	Membrane receptor	P13726	TF_HUMAN	4.52	IC50	Inhibition of amidolytic activity of human tissue factor/human factor 7a	CHEMBL	=			Homo sapiens
TNFRSF8	TNF receptor superfamily member 8	brentuximab vedotin	Cytokine-cytokine receptor interaction: hsa04060	4964	Tumor necrosis factor receptor superfamily member 8	Membrane receptor	P28908	TNR8_HUMAN			antibody binding to CD30-expressing cells	DRUG LABEL		DRUG LABEL	BINDING AGENT	Homo sapiens
CSF3R	colony stimulating factor 3 receptor	pegfilgrastim	Cytokine-cytokine receptor interaction: hsa04060	4986	Granulocyte colony-stimulating factor receptor	Membrane receptor	Q99062	CSF3R_HUMAN			Mechanism of Action	DRUG LABEL		DRUG LABEL	ACTIVATOR	Homo sapiens
CSF3R	colony stimulating factor 3 receptor	filgrastim	Cytokine-cytokine receptor interaction: hsa04060	4987	Granulocyte colony-stimulating factor receptor	Membrane receptor	Q99062	CSF3R_HUMAN			Mechanism of Action	DRUG LABEL		DRUG LABEL	ACTIVATOR	Homo sapiens
CSF3R	colony stimulating factor 3 receptor	lipegfilgrastim	Cytokine-cytokine receptor interaction: hsa04060	4991	Granulocyte colony-stimulating factor receptor	Membrane receptor	Q99062	CSF3R_HUMAN			Mechanism of Action	DRUG LABEL		DRUG LABEL	ACTIVATOR	Homo sapiens
CSF3R	colony stimulating factor 3 receptor	lenograstim	Cytokine-cytokine receptor interaction: hsa04060	5167	Granulocyte colony-stimulating factor receptor	Membrane receptor	Q99062	CSF3R_HUMAN			Mechanism of Action	SCIENTIFIC LITERATURE		SCIENTIFIC LITERATURE	ACTIVATOR	Homo sapiens
MPL	MPL proto-oncogene, thrombopoietin receptor	eltrombopag	Cytokine-cytokine receptor interaction: hsa04060	4399	Thrombopoietin receptor	Membrane receptor	P40238	TPOR_HUMAN	7.42	EC50		IUPHAR	=	IUPHAR	AGONIST	Homo sapiens
MPL	MPL proto-oncogene, thrombopoietin receptor	romiplostim	Cytokine-cytokine receptor interaction: hsa04060	4996	Thrombopoietin receptor	Membrane receptor	P40238	TPOR_HUMAN			Mechanism of Action	DRUG LABEL		DRUG LABEL	AGONIST	Homo sapiens
MPL	MPL proto-oncogene, thrombopoietin receptor	lusutrombopag	Cytokine-cytokine receptor interaction: hsa04060	5059	Thrombopoietin receptor	Membrane receptor	P40238	TPOR_HUMAN	7.0757	EC50	Mechanism of Action; cell proliferation; recombinant human TPO	SCIENTIFIC LITERATURE	=	SCIENTIFIC LITERATURE	AGONIST	Homo sapiens
MPL	MPL proto-oncogene, thrombopoietin receptor	avatrombopag	Cytokine-cytokine receptor interaction: hsa04060	5285	Thrombopoietin receptor	Membrane receptor	P40238	TPOR_HUMAN	8.4815	EC50		SCIENTIFIC LITERATURE	-	DRUG LABEL	AGONIST	Homo sapiens
LEPR	leptin receptor	metreleptin	Cytokine-cytokine receptor interaction: hsa04060	4826	Leptin receptor	Membrane receptor	P48357	LEPR_HUMAN			Mechanism of Action	DRUG LABEL		DRUG LABEL	AGONIST	Homo sapiens
PRKACB	protein kinase cAMP-activated catalytic subunit beta	ruboxistaurin	Dilated cardiomyopathy: hsa05414	3533	cAMP-dependent protein kinase catalytic subunit beta	Kinase	P22694	KAPCB_HUMAN	5.49	Kd	Binding constant for full-length PKAC-beta	CHEMBL	=			Homo sapiens
PRKACB	protein kinase cAMP-activated catalytic subunit beta	midostaurin	Dilated cardiomyopathy: hsa05414	5231	cAMP-dependent protein kinase catalytic subunit beta	Kinase	P22694	KAPCB_HUMAN	6.62	Kd	Binding constant for full-length PKAC-beta	CHEMBL	=			Homo sapiens
DPYD	dihydropyrimidine dehydrogenase	gimeracil	Drug metabolism - other enzymes: map00983	1293	Dihydropyrimidine dehydrogenase [NADP(+)]	Enzyme	Q12882	DPYD_HUMAN	6.6383	Ki	Mechanism of Action	SCIENTIFIC LITERATURE	=	SCIENTIFIC LITERATURE	INHIBITOR	Homo sapiens
PRKCZ	protein kinase C zeta	suramin	Endocytosis: hsa04144	2966	Protein kinase C (PKC)	Kinase	Q05513	KPCL_HUMAN	4.54	IC50	Inhibition of Protein kinase C (PKC)	CHEMBL	=			Homo sapiens
PIK3CD	phosphatidylinositol-4,5-bisphosphate 3-kinase catalytic subunit delta	caffeine	Endometrial cancer: hsa05213	463	Phosphatidylinositol 4,5-bisphosphate 3-kinase catalytic subunit delta isoform	Kinase	O00329	PK3CD_HUMAN	4.12	IC50	Inhibition of PI3Kdelta (unknown origin)	CHEMBL	=			Homo sapiens
PIK3CD	phosphatidylinositol-4,5-bisphosphate 3-kinase catalytic subunit delta	dasatinib	Endometrial cancer: hsa05213	785	Phosphatidylinositol 4,5-bisphosphate 3-kinase catalytic subunit delta isoform	Kinase	O00329	PK3CD_HUMAN	4.52	IC50	Inhibition of recombinant PI3Kdelta by radioactive phosphotransfer assay in presence of 10 uM ATP	CHEMBL	=			Homo sapiens
PIK3CD	phosphatidylinositol-4,5-bisphosphate 3-kinase catalytic subunit delta	sunitinib	Endometrial cancer: hsa05213	2544	Phosphatidylinositol 4,5-bisphosphate 3-kinase catalytic subunit delta isoform	Kinase	O00329	PK3CD_HUMAN	4.92	IC50	Inhibition of recombinant PI3Kdelta by radioactive phosphotransfer assay in presence of 10 uM ATP	CHEMBL	=			Homo sapiens
PIK3CD	phosphatidylinositol-4,5-bisphosphate 3-kinase catalytic subunit delta	theophylline	Endometrial cancer: hsa05213	2620	Phosphatidylinositol 4,5-bisphosphate 3-kinase catalytic subunit delta isoform	Kinase	O00329	PK3CD_HUMAN	4.12	IC50	Inhibition of PI3Kdelta (unknown origin)	CHEMBL	=			Homo sapiens
PIK3CD	phosphatidylinositol-4,5-bisphosphate 3-kinase catalytic subunit delta	choline theophyllinate	Endometrial cancer: hsa05213	4390	Phosphatidylinositol 4,5-bisphosphate 3-kinase catalytic subunit delta isoform	Kinase	O00329	PK3CD_HUMAN	4.12	IC50	Inhibition of PI3Kdelta (unknown origin)	CHEMBL	=			Homo sapiens
PIK3CD	phosphatidylinositol-4,5-bisphosphate 3-kinase catalytic subunit delta	bufylline	Endometrial cancer: hsa05213	4426	Phosphatidylinositol 4,5-bisphosphate 3-kinase catalytic subunit delta isoform	Kinase	O00329	PK3CD_HUMAN	4.12	IC50	Inhibition of PI3Kdelta (unknown origin)	CHEMBL	=			Homo sapiens
PIK3CD	phosphatidylinositol-4,5-bisphosphate 3-kinase catalytic subunit delta	idelalisib	Endometrial cancer: hsa05213	4878	Phosphatidylinositol 4,5-bisphosphate 3-kinase catalytic subunit delta isoform	Kinase	O00329	PK3CD_HUMAN	8.6021	IC50	in vitro Invitrogen SelectScreen kinase inhibitor assay	SCIENTIFIC LITERATURE	=	SCIENTIFIC LITERATURE	INHIBITOR	Homo sapiens
PIK3CD	phosphatidylinositol-4,5-bisphosphate 3-kinase catalytic subunit delta	copanlisib	Endometrial cancer: hsa05213	5256	Phosphatidylinositol 4,5-bisphosphate 3-kinase catalytic subunit delta isoform	Kinase	O00329	PK3CD_HUMAN	9.1549	IC50		SCIENTIFIC LITERATURE	=	DRUG LABEL	INHIBITOR	Homo sapiens
PIK3CD	phosphatidylinositol-4,5-bisphosphate 3-kinase catalytic subunit delta	duvelisib	Endometrial cancer: hsa05213	5296	Phosphatidylinositol 4,5-bisphosphate 3-kinase catalytic subunit delta isoform	Kinase	O00329	PK3CD_HUMAN	10.6383	Kd	Enzymatic assay at 3mM ATP (nM)	SCIENTIFIC LITERATURE	=	DRUG LABEL	INHIBITOR	Homo sapiens
PIK3CD	phosphatidylinositol-4,5-bisphosphate 3-kinase catalytic subunit delta	caffeine	ErbB signaling pathway: hsa04012	463	Phosphatidylinositol 4,5-bisphosphate 3-kinase catalytic subunit delta isoform	Kinase	O00329	PK3CD_HUMAN	4.12	IC50	Inhibition of PI3Kdelta (unknown origin)	CHEMBL	=			Homo sapiens
PIK3CD	phosphatidylinositol-4,5-bisphosphate 3-kinase catalytic subunit delta	dasatinib	ErbB signaling pathway: hsa04012	785	Phosphatidylinositol 4,5-bisphosphate 3-kinase catalytic subunit delta isoform	Kinase	O00329	PK3CD_HUMAN	4.52	IC50	Inhibition of recombinant PI3Kdelta by radioactive phosphotransfer assay in presence of 10 uM ATP	CHEMBL	=			Homo sapiens
PIK3CD	phosphatidylinositol-4,5-bisphosphate 3-kinase catalytic subunit delta	sunitinib	ErbB signaling pathway: hsa04012	2544	Phosphatidylinositol 4,5-bisphosphate 3-kinase catalytic subunit delta isoform	Kinase	O00329	PK3CD_HUMAN	4.92	IC50	Inhibition of recombinant PI3Kdelta by radioactive phosphotransfer assay in presence of 10 uM ATP	CHEMBL	=			Homo sapiens
PIK3CD	phosphatidylinositol-4,5-bisphosphate 3-kinase catalytic subunit delta	theophylline	ErbB signaling pathway: hsa04012	2620	Phosphatidylinositol 4,5-bisphosphate 3-kinase catalytic subunit delta isoform	Kinase	O00329	PK3CD_HUMAN	4.12	IC50	Inhibition of PI3Kdelta (unknown origin)	CHEMBL	=			Homo sapiens
PIK3CD	phosphatidylinositol-4,5-bisphosphate 3-kinase catalytic subunit delta	choline theophyllinate	ErbB signaling pathway: hsa04012	4390	Phosphatidylinositol 4,5-bisphosphate 3-kinase catalytic subunit delta isoform	Kinase	O00329	PK3CD_HUMAN	4.12	IC50	Inhibition of PI3Kdelta (unknown origin)	CHEMBL	=			Homo sapiens
PIK3CD	phosphatidylinositol-4,5-bisphosphate 3-kinase catalytic subunit delta	bufylline	ErbB signaling pathway: hsa04012	4426	Phosphatidylinositol 4,5-bisphosphate 3-kinase catalytic subunit delta isoform	Kinase	O00329	PK3CD_HUMAN	4.12	IC50	Inhibition of PI3Kdelta (unknown origin)	CHEMBL	=			Homo sapiens
PIK3CD	phosphatidylinositol-4,5-bisphosphate 3-kinase catalytic subunit delta	idelalisib	ErbB signaling pathway: hsa04012	4878	Phosphatidylinositol 4,5-bisphosphate 3-kinase catalytic subunit delta isoform	Kinase	O00329	PK3CD_HUMAN	8.6021	IC50	in vitro Invitrogen SelectScreen kinase inhibitor assay	SCIENTIFIC LITERATURE	=	SCIENTIFIC LITERATURE	INHIBITOR	Homo sapiens
PIK3CD	phosphatidylinositol-4,5-bisphosphate 3-kinase catalytic subunit delta	copanlisib	ErbB signaling pathway: hsa04012	5256	Phosphatidylinositol 4,5-bisphosphate 3-kinase catalytic subunit delta isoform	Kinase	O00329	PK3CD_HUMAN	9.1549	IC50		SCIENTIFIC LITERATURE	=	DRUG LABEL	INHIBITOR	Homo sapiens
PIK3CD	phosphatidylinositol-4,5-bisphosphate 3-kinase catalytic subunit delta	duvelisib	ErbB signaling pathway: hsa04012	5296	Phosphatidylinositol 4,5-bisphosphate 3-kinase catalytic subunit delta isoform	Kinase	O00329	PK3CD_HUMAN	10.6383	Kd	Enzymatic assay at 3mM ATP (nM)	SCIENTIFIC LITERATURE	=	DRUG LABEL	INHIBITOR	Homo sapiens
MTOR	mechanistic target of rapamycin kinase	dasatinib	ErbB signaling pathway: hsa04012	785	Serine/threonine-protein kinase mTOR	Kinase	P42345	MTOR_HUMAN	4.46	IC50	Inhibition of recombinant mTOR by radioactive phosphotransfer assay in presence of 10 uM ATP	CHEMBL	=			Homo sapiens
MTOR	mechanistic target of rapamycin kinase	everolimus	ErbB signaling pathway: hsa04012	1118	Serine/threonine-protein kinase mTOR	Kinase	P42345	MTOR_HUMAN	8.7	IC50		IUPHAR	=		INHIBITOR	Homo sapiens
MTOR	mechanistic target of rapamycin kinase	sirolimus	ErbB signaling pathway: hsa04012	2446	Serine/threonine-protein kinase mTOR	Kinase	P42345	MTOR_HUMAN	10	IC50	Inhibition of mTOR kinase expressed in human HEK293 cells by Western blot analysis	CHEMBL	=			Homo sapiens
MTOR	mechanistic target of rapamycin kinase	tacrolimus	ErbB signaling pathway: hsa04012	2552	Serine/threonine-protein kinase mTOR	Kinase	P42345	MTOR_HUMAN	9.02	IC50	Inhibitory activity against macrophilin (FKBP-12)	CHEMBL	=			Homo sapiens
MTOR	mechanistic target of rapamycin kinase	temsirolimus	ErbB signaling pathway: hsa04012	4161	Serine/threonine-protein kinase mTOR	Kinase	P42345	MTOR_HUMAN	5.75	IC50	Inhibition of FKBP12-independent human recombinant mTOR expressed in HEK293 cells using His6-S6K1 as a substrate by DELFIA assay	CHEMBL	=			Homo sapiens
MTOR	mechanistic target of rapamycin kinase	ridaforolimus	ErbB signaling pathway: hsa04012	4778	Serine/threonine-protein kinase mTOR	Kinase	P42345	MTOR_HUMAN	9.699	IC50	Measured as dose-dependent inhibition of phosphorylation of ribosomal protein S6, a signaling protein downstream of mTOR	SCIENTIFIC LITERATURE	=	SCIENTIFIC LITERATURE	INHIBITOR	Homo sapiens
CPT2	carnitine palmitoyltransferase 2	perhexiline	Fatty acid degradation: map00071	2106	Carnitine O-palmitoyltransferase 2, mitochondrial	Enzyme	P23786	CPT2_HUMAN	4.14	IC50	Inhibition of human CPT2	CHEMBL	=			Homo sapiens
PIK3CD	phosphatidylinositol-4,5-bisphosphate 3-kinase catalytic subunit delta	caffeine	Fc epsilon RI signaling pathway: hsa04664	463	Phosphatidylinositol 4,5-bisphosphate 3-kinase catalytic subunit delta isoform	Kinase	O00329	PK3CD_HUMAN	4.12	IC50	Inhibition of PI3Kdelta (unknown origin)	CHEMBL	=			Homo sapiens
PIK3CD	phosphatidylinositol-4,5-bisphosphate 3-kinase catalytic subunit delta	dasatinib	Fc epsilon RI signaling pathway: hsa04664	785	Phosphatidylinositol 4,5-bisphosphate 3-kinase catalytic subunit delta isoform	Kinase	O00329	PK3CD_HUMAN	4.52	IC50	Inhibition of recombinant PI3Kdelta by radioactive phosphotransfer assay in presence of 10 uM ATP	CHEMBL	=			Homo sapiens
PIK3CD	phosphatidylinositol-4,5-bisphosphate 3-kinase catalytic subunit delta	sunitinib	Fc epsilon RI signaling pathway: hsa04664	2544	Phosphatidylinositol 4,5-bisphosphate 3-kinase catalytic subunit delta isoform	Kinase	O00329	PK3CD_HUMAN	4.92	IC50	Inhibition of recombinant PI3Kdelta by radioactive phosphotransfer assay in presence of 10 uM ATP	CHEMBL	=			Homo sapiens
PIK3CD	phosphatidylinositol-4,5-bisphosphate 3-kinase catalytic subunit delta	theophylline	Fc epsilon RI signaling pathway: hsa04664	2620	Phosphatidylinositol 4,5-bisphosphate 3-kinase catalytic subunit delta isoform	Kinase	O00329	PK3CD_HUMAN	4.12	IC50	Inhibition of PI3Kdelta (unknown origin)	CHEMBL	=			Homo sapiens
PIK3CD	phosphatidylinositol-4,5-bisphosphate 3-kinase catalytic subunit delta	choline theophyllinate	Fc epsilon RI signaling pathway: hsa04664	4390	Phosphatidylinositol 4,5-bisphosphate 3-kinase catalytic subunit delta isoform	Kinase	O00329	PK3CD_HUMAN	4.12	IC50	Inhibition of PI3Kdelta (unknown origin)	CHEMBL	=			Homo sapiens
PIK3CD	phosphatidylinositol-4,5-bisphosphate 3-kinase catalytic subunit delta	bufylline	Fc epsilon RI signaling pathway: hsa04664	4426	Phosphatidylinositol 4,5-bisphosphate 3-kinase catalytic subunit delta isoform	Kinase	O00329	PK3CD_HUMAN	4.12	IC50	Inhibition of PI3Kdelta (unknown origin)	CHEMBL	=			Homo sapiens
PIK3CD	phosphatidylinositol-4,5-bisphosphate 3-kinase catalytic subunit delta	idelalisib	Fc epsilon RI signaling pathway: hsa04664	4878	Phosphatidylinositol 4,5-bisphosphate 3-kinase catalytic subunit delta isoform	Kinase	O00329	PK3CD_HUMAN	8.6021	IC50	in vitro Invitrogen SelectScreen kinase inhibitor assay	SCIENTIFIC LITERATURE	=	SCIENTIFIC LITERATURE	INHIBITOR	Homo sapiens
PIK3CD	phosphatidylinositol-4,5-bisphosphate 3-kinase catalytic subunit delta	copanlisib	Fc epsilon RI signaling pathway: hsa04664	5256	Phosphatidylinositol 4,5-bisphosphate 3-kinase catalytic subunit delta isoform	Kinase	O00329	PK3CD_HUMAN	9.1549	IC50		SCIENTIFIC LITERATURE	=	DRUG LABEL	INHIBITOR	Homo sapiens
PIK3CD	phosphatidylinositol-4,5-bisphosphate 3-kinase catalytic subunit delta	duvelisib	Fc epsilon RI signaling pathway: hsa04664	5296	Phosphatidylinositol 4,5-bisphosphate 3-kinase catalytic subunit delta isoform	Kinase	O00329	PK3CD_HUMAN	10.6383	Kd	Enzymatic assay at 3mM ATP (nM)	SCIENTIFIC LITERATURE	=	DRUG LABEL	INHIBITOR	Homo sapiens
PIK3CD	phosphatidylinositol-4,5-bisphosphate 3-kinase catalytic subunit delta	caffeine	Fc gamma R-mediated phagocytosis: hsa04666	463	Phosphatidylinositol 4,5-bisphosphate 3-kinase catalytic subunit delta isoform	Kinase	O00329	PK3CD_HUMAN	4.12	IC50	Inhibition of PI3Kdelta (unknown origin)	CHEMBL	=			Homo sapiens
PIK3CD	phosphatidylinositol-4,5-bisphosphate 3-kinase catalytic subunit delta	dasatinib	Fc gamma R-mediated phagocytosis: hsa04666	785	Phosphatidylinositol 4,5-bisphosphate 3-kinase catalytic subunit delta isoform	Kinase	O00329	PK3CD_HUMAN	4.52	IC50	Inhibition of recombinant PI3Kdelta by radioactive phosphotransfer assay in presence of 10 uM ATP	CHEMBL	=			Homo sapiens
PIK3CD	phosphatidylinositol-4,5-bisphosphate 3-kinase catalytic subunit delta	sunitinib	Fc gamma R-mediated phagocytosis: hsa04666	2544	Phosphatidylinositol 4,5-bisphosphate 3-kinase catalytic subunit delta isoform	Kinase	O00329	PK3CD_HUMAN	4.92	IC50	Inhibition of recombinant PI3Kdelta by radioactive phosphotransfer assay in presence of 10 uM ATP	CHEMBL	=			Homo sapiens
PIK3CD	phosphatidylinositol-4,5-bisphosphate 3-kinase catalytic subunit delta	theophylline	Fc gamma R-mediated phagocytosis: hsa04666	2620	Phosphatidylinositol 4,5-bisphosphate 3-kinase catalytic subunit delta isoform	Kinase	O00329	PK3CD_HUMAN	4.12	IC50	Inhibition of PI3Kdelta (unknown origin)	CHEMBL	=			Homo sapiens
PIK3CD	phosphatidylinositol-4,5-bisphosphate 3-kinase catalytic subunit delta	choline theophyllinate	Fc gamma R-mediated phagocytosis: hsa04666	4390	Phosphatidylinositol 4,5-bisphosphate 3-kinase catalytic subunit delta isoform	Kinase	O00329	PK3CD_HUMAN	4.12	IC50	Inhibition of PI3Kdelta (unknown origin)	CHEMBL	=			Homo sapiens
PIK3CD	phosphatidylinositol-4,5-bisphosphate 3-kinase catalytic subunit delta	bufylline	Fc gamma R-mediated phagocytosis: hsa04666	4426	Phosphatidylinositol 4,5-bisphosphate 3-kinase catalytic subunit delta isoform	Kinase	O00329	PK3CD_HUMAN	4.12	IC50	Inhibition of PI3Kdelta (unknown origin)	CHEMBL	=			Homo sapiens
PIK3CD	phosphatidylinositol-4,5-bisphosphate 3-kinase catalytic subunit delta	idelalisib	Fc gamma R-mediated phagocytosis: hsa04666	4878	Phosphatidylinositol 4,5-bisphosphate 3-kinase catalytic subunit delta isoform	Kinase	O00329	PK3CD_HUMAN	8.6021	IC50	in vitro Invitrogen SelectScreen kinase inhibitor assay	SCIENTIFIC LITERATURE	=	SCIENTIFIC LITERATURE	INHIBITOR	Homo sapiens
PIK3CD	phosphatidylinositol-4,5-bisphosphate 3-kinase catalytic subunit delta	copanlisib	Fc gamma R-mediated phagocytosis: hsa04666	5256	Phosphatidylinositol 4,5-bisphosphate 3-kinase catalytic subunit delta isoform	Kinase	O00329	PK3CD_HUMAN	9.1549	IC50		SCIENTIFIC LITERATURE	=	DRUG LABEL	INHIBITOR	Homo sapiens
PIK3CD	phosphatidylinositol-4,5-bisphosphate 3-kinase catalytic subunit delta	duvelisib	Fc gamma R-mediated phagocytosis: hsa04666	5296	Phosphatidylinositol 4,5-bisphosphate 3-kinase catalytic subunit delta isoform	Kinase	O00329	PK3CD_HUMAN	10.6383	Kd	Enzymatic assay at 3mM ATP (nM)	SCIENTIFIC LITERATURE	=	DRUG LABEL	INHIBITOR	Homo sapiens
PIK3CD	phosphatidylinositol-4,5-bisphosphate 3-kinase catalytic subunit delta	caffeine	Focal adhesion: hsa04510	463	Phosphatidylinositol 4,5-bisphosphate 3-kinase catalytic subunit delta isoform	Kinase	O00329	PK3CD_HUMAN	4.12	IC50	Inhibition of PI3Kdelta (unknown origin)	CHEMBL	=			Homo sapiens
PIK3CD	phosphatidylinositol-4,5-bisphosphate 3-kinase catalytic subunit delta	dasatinib	Focal adhesion: hsa04510	785	Phosphatidylinositol 4,5-bisphosphate 3-kinase catalytic subunit delta isoform	Kinase	O00329	PK3CD_HUMAN	4.52	IC50	Inhibition of recombinant PI3Kdelta by radioactive phosphotransfer assay in presence of 10 uM ATP	CHEMBL	=			Homo sapiens
PIK3CD	phosphatidylinositol-4,5-bisphosphate 3-kinase catalytic subunit delta	sunitinib	Focal adhesion: hsa04510	2544	Phosphatidylinositol 4,5-bisphosphate 3-kinase catalytic subunit delta isoform	Kinase	O00329	PK3CD_HUMAN	4.92	IC50	Inhibition of recombinant PI3Kdelta by radioactive phosphotransfer assay in presence of 10 uM ATP	CHEMBL	=			Homo sapiens
PIK3CD	phosphatidylinositol-4,5-bisphosphate 3-kinase catalytic subunit delta	theophylline	Focal adhesion: hsa04510	2620	Phosphatidylinositol 4,5-bisphosphate 3-kinase catalytic subunit delta isoform	Kinase	O00329	PK3CD_HUMAN	4.12	IC50	Inhibition of PI3Kdelta (unknown origin)	CHEMBL	=			Homo sapiens
PIK3CD	phosphatidylinositol-4,5-bisphosphate 3-kinase catalytic subunit delta	choline theophyllinate	Focal adhesion: hsa04510	4390	Phosphatidylinositol 4,5-bisphosphate 3-kinase catalytic subunit delta isoform	Kinase	O00329	PK3CD_HUMAN	4.12	IC50	Inhibition of PI3Kdelta (unknown origin)	CHEMBL	=			Homo sapiens
PIK3CD	phosphatidylinositol-4,5-bisphosphate 3-kinase catalytic subunit delta	bufylline	Focal adhesion: hsa04510	4426	Phosphatidylinositol 4,5-bisphosphate 3-kinase catalytic subunit delta isoform	Kinase	O00329	PK3CD_HUMAN	4.12	IC50	Inhibition of PI3Kdelta (unknown origin)	CHEMBL	=			Homo sapiens
PIK3CD	phosphatidylinositol-4,5-bisphosphate 3-kinase catalytic subunit delta	idelalisib	Focal adhesion: hsa04510	4878	Phosphatidylinositol 4,5-bisphosphate 3-kinase catalytic subunit delta isoform	Kinase	O00329	PK3CD_HUMAN	8.6021	IC50	in vitro Invitrogen SelectScreen kinase inhibitor assay	SCIENTIFIC LITERATURE	=	SCIENTIFIC LITERATURE	INHIBITOR	Homo sapiens
PIK3CD	phosphatidylinositol-4,5-bisphosphate 3-kinase catalytic subunit delta	copanlisib	Focal adhesion: hsa04510	5256	Phosphatidylinositol 4,5-bisphosphate 3-kinase catalytic subunit delta isoform	Kinase	O00329	PK3CD_HUMAN	9.1549	IC50		SCIENTIFIC LITERATURE	=	DRUG LABEL	INHIBITOR	Homo sapiens
PIK3CD	phosphatidylinositol-4,5-bisphosphate 3-kinase catalytic subunit delta	duvelisib	Focal adhesion: hsa04510	5296	Phosphatidylinositol 4,5-bisphosphate 3-kinase catalytic subunit delta isoform	Kinase	O00329	PK3CD_HUMAN	10.6383	Kd	Enzymatic assay at 3mM ATP (nM)	SCIENTIFIC LITERATURE	=	DRUG LABEL	INHIBITOR	Homo sapiens
ALPL	alkaline phosphatase, biomineralization associated	amifostine	Folate biosynthesis: map00790	156	Alkaline phosphatase, tissue-nonspecific isozyme	Enzyme	P05186	PPBT_HUMAN				WOMBAT-PK				Homo sapiens
ALPL	alkaline phosphatase, biomineralization associated	levamisole	Folate biosynthesis: map00790	1561	Alkaline phosphatase, tissue-nonspecific isozyme	Enzyme	P05186	PPBT_HUMAN	4.8	Ki	Inhibition of TNSALP	CHEMBL	=			Homo sapiens
ALPL	alkaline phosphatase, biomineralization associated	miconazole	Folate biosynthesis: map00790	1800	Alkaline phosphatase, tissue-nonspecific isozyme	Enzyme	P05186	PPBT_HUMAN	4.15	EC50	PUBCHEM_BIOASSAY: uHTS identification of compounds activating TNAP in the absence of phosphate acceptor performed in luminescent assay. (Class of assay: confirmatory) [Related pubchem assays: 813, 518, 1548, 1450 ]	CHEMBL	=			Homo sapiens
ALPL	alkaline phosphatase, biomineralization associated	sulconazole	Folate biosynthesis: map00790	2495	Alkaline phosphatase, tissue-nonspecific isozyme	Enzyme	P05186	PPBT_HUMAN	4.22	EC50	PUBCHEM_BIOASSAY: uHTS identification of compounds activating TNAP in the absence of phosphate acceptor performed in luminescent assay. (Class of assay: confirmatory) [Related pubchem assays: 813, 518, 1548, 1450 ]	CHEMBL	=			Homo sapiens
ALPL	alkaline phosphatase, biomineralization associated	theophylline	Folate biosynthesis: map00790	2620	Alkaline phosphatase, tissue-nonspecific isozyme	Enzyme	P05186	PPBT_HUMAN	4.09	Ki	Inhibition of TNSALP	CHEMBL	=			Homo sapiens
ALPL	alkaline phosphatase, biomineralization associated	choline theophyllinate	Folate biosynthesis: map00790	4390	Alkaline phosphatase, tissue-nonspecific isozyme	Enzyme	P05186	PPBT_HUMAN	4.09	Ki	Inhibition of TNSALP	CHEMBL	=			Homo sapiens
ALPL	alkaline phosphatase, biomineralization associated	bufylline	Folate biosynthesis: map00790	4426	Alkaline phosphatase, tissue-nonspecific isozyme	Enzyme	P05186	PPBT_HUMAN	4.09	Ki	Inhibition of TNSALP	CHEMBL	=			Homo sapiens
GALE	UDP-galactose-4-epimerase	diethylstilbestrol	Galactose metabolism: map00052	875	UDP-glucose 4-epimerase	Enzyme	Q14376	GALE_HUMAN	4.12	IC50	Inhibition of human GalE by HPAEC assay	CHEMBL	=			Homo sapiens
GALE	UDP-galactose-4-epimerase	ethacrynic acid	Galactose metabolism: map00052	1071	UDP-glucose 4-epimerase	Enzyme	Q14376	GALE_HUMAN	4.85	IC50	Inhibition of human GalE by HPAEC assay	CHEMBL	=			Homo sapiens
GALE	UDP-galactose-4-epimerase	haloprogin	Galactose metabolism: map00052	1355	UDP-glucose 4-epimerase	Enzyme	Q14376	GALE_HUMAN	6.3	IC50	Inhibition of human GalE by HPAEC assay	CHEMBL	=			Homo sapiens
PRKACB	protein kinase cAMP-activated catalytic subunit beta	ruboxistaurin	Gap junction: hsa04540	3533	cAMP-dependent protein kinase catalytic subunit beta	Kinase	P22694	KAPCB_HUMAN	5.49	Kd	Binding constant for full-length PKAC-beta	CHEMBL	=			Homo sapiens
PRKACB	protein kinase cAMP-activated catalytic subunit beta	midostaurin	Gap junction: hsa04540	5231	cAMP-dependent protein kinase catalytic subunit beta	Kinase	P22694	KAPCB_HUMAN	6.62	Kd	Binding constant for full-length PKAC-beta	CHEMBL	=			Homo sapiens
SLC9A1	solute carrier family 9 member A1	amiloride	Gastric acid secretion: hsa04971	158	Sodium/hydrogen exchanger 1	Transporter	P19634	SL9A1_HUMAN	4.22	IC50	Inhibition of human wild type NHE1 expressed in chinese hamster AP1 cells assessed as intracellular pHi recovery by ammonium chloride prepulse protocol	CHEMBL	=			Homo sapiens
PRKACB	protein kinase cAMP-activated catalytic subunit beta	ruboxistaurin	Gastric acid secretion: hsa04971	3533	cAMP-dependent protein kinase catalytic subunit beta	Kinase	P22694	KAPCB_HUMAN	5.49	Kd	Binding constant for full-length PKAC-beta	CHEMBL	=			Homo sapiens
PRKACB	protein kinase cAMP-activated catalytic subunit beta	midostaurin	Gastric acid secretion: hsa04971	5231	cAMP-dependent protein kinase catalytic subunit beta	Kinase	P22694	KAPCB_HUMAN	6.62	Kd	Binding constant for full-length PKAC-beta	CHEMBL	=			Homo sapiens
PIK3CD	phosphatidylinositol-4,5-bisphosphate 3-kinase catalytic subunit delta	caffeine	Glioma: hsa05214	463	Phosphatidylinositol 4,5-bisphosphate 3-kinase catalytic subunit delta isoform	Kinase	O00329	PK3CD_HUMAN	4.12	IC50	Inhibition of PI3Kdelta (unknown origin)	CHEMBL	=			Homo sapiens
PIK3CD	phosphatidylinositol-4,5-bisphosphate 3-kinase catalytic subunit delta	dasatinib	Glioma: hsa05214	785	Phosphatidylinositol 4,5-bisphosphate 3-kinase catalytic subunit delta isoform	Kinase	O00329	PK3CD_HUMAN	4.52	IC50	Inhibition of recombinant PI3Kdelta by radioactive phosphotransfer assay in presence of 10 uM ATP	CHEMBL	=			Homo sapiens
PIK3CD	phosphatidylinositol-4,5-bisphosphate 3-kinase catalytic subunit delta	sunitinib	Glioma: hsa05214	2544	Phosphatidylinositol 4,5-bisphosphate 3-kinase catalytic subunit delta isoform	Kinase	O00329	PK3CD_HUMAN	4.92	IC50	Inhibition of recombinant PI3Kdelta by radioactive phosphotransfer assay in presence of 10 uM ATP	CHEMBL	=			Homo sapiens
PIK3CD	phosphatidylinositol-4,5-bisphosphate 3-kinase catalytic subunit delta	theophylline	Glioma: hsa05214	2620	Phosphatidylinositol 4,5-bisphosphate 3-kinase catalytic subunit delta isoform	Kinase	O00329	PK3CD_HUMAN	4.12	IC50	Inhibition of PI3Kdelta (unknown origin)	CHEMBL	=			Homo sapiens
PIK3CD	phosphatidylinositol-4,5-bisphosphate 3-kinase catalytic subunit delta	choline theophyllinate	Glioma: hsa05214	4390	Phosphatidylinositol 4,5-bisphosphate 3-kinase catalytic subunit delta isoform	Kinase	O00329	PK3CD_HUMAN	4.12	IC50	Inhibition of PI3Kdelta (unknown origin)	CHEMBL	=			Homo sapiens
PIK3CD	phosphatidylinositol-4,5-bisphosphate 3-kinase catalytic subunit delta	bufylline	Glioma: hsa05214	4426	Phosphatidylinositol 4,5-bisphosphate 3-kinase catalytic subunit delta isoform	Kinase	O00329	PK3CD_HUMAN	4.12	IC50	Inhibition of PI3Kdelta (unknown origin)	CHEMBL	=			Homo sapiens
PIK3CD	phosphatidylinositol-4,5-bisphosphate 3-kinase catalytic subunit delta	idelalisib	Glioma: hsa05214	4878	Phosphatidylinositol 4,5-bisphosphate 3-kinase catalytic subunit delta isoform	Kinase	O00329	PK3CD_HUMAN	8.6021	IC50	in vitro Invitrogen SelectScreen kinase inhibitor assay	SCIENTIFIC LITERATURE	=	SCIENTIFIC LITERATURE	INHIBITOR	Homo sapiens
PIK3CD	phosphatidylinositol-4,5-bisphosphate 3-kinase catalytic subunit delta	copanlisib	Glioma: hsa05214	5256	Phosphatidylinositol 4,5-bisphosphate 3-kinase catalytic subunit delta isoform	Kinase	O00329	PK3CD_HUMAN	9.1549	IC50		SCIENTIFIC LITERATURE	=	DRUG LABEL	INHIBITOR	Homo sapiens
PIK3CD	phosphatidylinositol-4,5-bisphosphate 3-kinase catalytic subunit delta	duvelisib	Glioma: hsa05214	5296	Phosphatidylinositol 4,5-bisphosphate 3-kinase catalytic subunit delta isoform	Kinase	O00329	PK3CD_HUMAN	10.6383	Kd	Enzymatic assay at 3mM ATP (nM)	SCIENTIFIC LITERATURE	=	DRUG LABEL	INHIBITOR	Homo sapiens
MTOR	mechanistic target of rapamycin kinase	dasatinib	Glioma: hsa05214	785	Serine/threonine-protein kinase mTOR	Kinase	P42345	MTOR_HUMAN	4.46	IC50	Inhibition of recombinant mTOR by radioactive phosphotransfer assay in presence of 10 uM ATP	CHEMBL	=			Homo sapiens
MTOR	mechanistic target of rapamycin kinase	everolimus	Glioma: hsa05214	1118	Serine/threonine-protein kinase mTOR	Kinase	P42345	MTOR_HUMAN	8.7	IC50		IUPHAR	=		INHIBITOR	Homo sapiens
MTOR	mechanistic target of rapamycin kinase	sirolimus	Glioma: hsa05214	2446	Serine/threonine-protein kinase mTOR	Kinase	P42345	MTOR_HUMAN	10	IC50	Inhibition of mTOR kinase expressed in human HEK293 cells by Western blot analysis	CHEMBL	=			Homo sapiens
MTOR	mechanistic target of rapamycin kinase	tacrolimus	Glioma: hsa05214	2552	Serine/threonine-protein kinase mTOR	Kinase	P42345	MTOR_HUMAN	9.02	IC50	Inhibitory activity against macrophilin (FKBP-12)	CHEMBL	=			Homo sapiens
MTOR	mechanistic target of rapamycin kinase	temsirolimus	Glioma: hsa05214	4161	Serine/threonine-protein kinase mTOR	Kinase	P42345	MTOR_HUMAN	5.75	IC50	Inhibition of FKBP12-independent human recombinant mTOR expressed in HEK293 cells using His6-S6K1 as a substrate by DELFIA assay	CHEMBL	=			Homo sapiens
MTOR	mechanistic target of rapamycin kinase	ridaforolimus	Glioma: hsa05214	4778	Serine/threonine-protein kinase mTOR	Kinase	P42345	MTOR_HUMAN	9.699	IC50	Measured as dose-dependent inhibition of phosphorylation of ribosomal protein S6, a signaling protein downstream of mTOR	SCIENTIFIC LITERATURE	=	SCIENTIFIC LITERATURE	INHIBITOR	Homo sapiens
AKR1A1	aldo-keto reductase family 1 member A1	epalrestat	Glycerolipid metabolism: map00561	1021	Alcohol dehydrogenase [NADP(+)]	Enzyme	P14550	AK1A1_HUMAN	5.59	IC50	Inhibition of N-terminal 6His-tagged human aldehyde reductase expressed in Escherichia coli BL21(DE3) mediated D-glucuronate reduction	CHEMBL	=			Homo sapiens
AKR1A1	aldo-keto reductase family 1 member A1	tolrestat	Glycerolipid metabolism: map00561	2704	Alcohol dehydrogenase [NADP(+)]	Enzyme	P14550	AK1A1_HUMAN	6.14	IC50	Inhibition of N-terminal 6His-tagged human aldehyde reductase expressed in Escherichia coli BL21(DE3) mediated D-glucuronate reduction	CHEMBL	=			Homo sapiens
AKR1A1	aldo-keto reductase family 1 member A1	valproic acid	Glycerolipid metabolism: map00561	2803	Alcohol dehydrogenase [NADP(+)]	Enzyme	P14550	AK1A1_HUMAN	4.3	IC50	Inhibition of AK1A1	CHEMBL	=			Homo sapiens
AKR1A1	aldo-keto reductase family 1 member A1	epalrestat	Glycolysis / Gluconeogenesis: map00010	1021	Alcohol dehydrogenase [NADP(+)]	Enzyme	P14550	AK1A1_HUMAN	5.59	IC50	Inhibition of N-terminal 6His-tagged human aldehyde reductase expressed in Escherichia coli BL21(DE3) mediated D-glucuronate reduction	CHEMBL	=			Homo sapiens
AKR1A1	aldo-keto reductase family 1 member A1	tolrestat	Glycolysis / Gluconeogenesis: map00010	2704	Alcohol dehydrogenase [NADP(+)]	Enzyme	P14550	AK1A1_HUMAN	6.14	IC50	Inhibition of N-terminal 6His-tagged human aldehyde reductase expressed in Escherichia coli BL21(DE3) mediated D-glucuronate reduction	CHEMBL	=			Homo sapiens
AKR1A1	aldo-keto reductase family 1 member A1	valproic acid	Glycolysis / Gluconeogenesis: map00010	2803	Alcohol dehydrogenase [NADP(+)]	Enzyme	P14550	AK1A1_HUMAN	4.3	IC50	Inhibition of AK1A1	CHEMBL	=			Homo sapiens
PRKACB	protein kinase cAMP-activated catalytic subunit beta	ruboxistaurin	GnRH signaling pathway: hsa04912	3533	cAMP-dependent protein kinase catalytic subunit beta	Kinase	P22694	KAPCB_HUMAN	5.49	Kd	Binding constant for full-length PKAC-beta	CHEMBL	=			Homo sapiens
PRKACB	protein kinase cAMP-activated catalytic subunit beta	midostaurin	GnRH signaling pathway: hsa04912	5231	cAMP-dependent protein kinase catalytic subunit beta	Kinase	P22694	KAPCB_HUMAN	6.62	Kd	Binding constant for full-length PKAC-beta	CHEMBL	=			Homo sapiens
PRKACB	protein kinase cAMP-activated catalytic subunit beta	ruboxistaurin	Hedgehog signaling pathway: hsa04340	3533	cAMP-dependent protein kinase catalytic subunit beta	Kinase	P22694	KAPCB_HUMAN	5.49	Kd	Binding constant for full-length PKAC-beta	CHEMBL	=			Homo sapiens
PRKACB	protein kinase cAMP-activated catalytic subunit beta	midostaurin	Hedgehog signaling pathway: hsa04340	5231	cAMP-dependent protein kinase catalytic subunit beta	Kinase	P22694	KAPCB_HUMAN	6.62	Kd	Binding constant for full-length PKAC-beta	CHEMBL	=			Homo sapiens
CSF3R	colony stimulating factor 3 receptor	pegfilgrastim	Hematopoietic cell lineage: hsa04640	4986	Granulocyte colony-stimulating factor receptor	Membrane receptor	Q99062	CSF3R_HUMAN			Mechanism of Action	DRUG LABEL		DRUG LABEL	ACTIVATOR	Homo sapiens
CSF3R	colony stimulating factor 3 receptor	filgrastim	Hematopoietic cell lineage: hsa04640	4987	Granulocyte colony-stimulating factor receptor	Membrane receptor	Q99062	CSF3R_HUMAN			Mechanism of Action	DRUG LABEL		DRUG LABEL	ACTIVATOR	Homo sapiens
CSF3R	colony stimulating factor 3 receptor	lipegfilgrastim	Hematopoietic cell lineage: hsa04640	4991	Granulocyte colony-stimulating factor receptor	Membrane receptor	Q99062	CSF3R_HUMAN			Mechanism of Action	DRUG LABEL		DRUG LABEL	ACTIVATOR	Homo sapiens
CSF3R	colony stimulating factor 3 receptor	lenograstim	Hematopoietic cell lineage: hsa04640	5167	Granulocyte colony-stimulating factor receptor	Membrane receptor	Q99062	CSF3R_HUMAN			Mechanism of Action	SCIENTIFIC LITERATURE		SCIENTIFIC LITERATURE	ACTIVATOR	Homo sapiens
PIK3CD	phosphatidylinositol-4,5-bisphosphate 3-kinase catalytic subunit delta	caffeine	Hepatitis C: map05160	463	Phosphatidylinositol 4,5-bisphosphate 3-kinase catalytic subunit delta isoform	Kinase	O00329	PK3CD_HUMAN	4.12	IC50	Inhibition of PI3Kdelta (unknown origin)	CHEMBL	=			Homo sapiens
PIK3CD	phosphatidylinositol-4,5-bisphosphate 3-kinase catalytic subunit delta	dasatinib	Hepatitis C: map05160	785	Phosphatidylinositol 4,5-bisphosphate 3-kinase catalytic subunit delta isoform	Kinase	O00329	PK3CD_HUMAN	4.52	IC50	Inhibition of recombinant PI3Kdelta by radioactive phosphotransfer assay in presence of 10 uM ATP	CHEMBL	=			Homo sapiens
PIK3CD	phosphatidylinositol-4,5-bisphosphate 3-kinase catalytic subunit delta	sunitinib	Hepatitis C: map05160	2544	Phosphatidylinositol 4,5-bisphosphate 3-kinase catalytic subunit delta isoform	Kinase	O00329	PK3CD_HUMAN	4.92	IC50	Inhibition of recombinant PI3Kdelta by radioactive phosphotransfer assay in presence of 10 uM ATP	CHEMBL	=			Homo sapiens
PIK3CD	phosphatidylinositol-4,5-bisphosphate 3-kinase catalytic subunit delta	theophylline	Hepatitis C: map05160	2620	Phosphatidylinositol 4,5-bisphosphate 3-kinase catalytic subunit delta isoform	Kinase	O00329	PK3CD_HUMAN	4.12	IC50	Inhibition of PI3Kdelta (unknown origin)	CHEMBL	=			Homo sapiens
PIK3CD	phosphatidylinositol-4,5-bisphosphate 3-kinase catalytic subunit delta	choline theophyllinate	Hepatitis C: map05160	4390	Phosphatidylinositol 4,5-bisphosphate 3-kinase catalytic subunit delta isoform	Kinase	O00329	PK3CD_HUMAN	4.12	IC50	Inhibition of PI3Kdelta (unknown origin)	CHEMBL	=			Homo sapiens
PIK3CD	phosphatidylinositol-4,5-bisphosphate 3-kinase catalytic subunit delta	bufylline	Hepatitis C: map05160	4426	Phosphatidylinositol 4,5-bisphosphate 3-kinase catalytic subunit delta isoform	Kinase	O00329	PK3CD_HUMAN	4.12	IC50	Inhibition of PI3Kdelta (unknown origin)	CHEMBL	=			Homo sapiens
PIK3CD	phosphatidylinositol-4,5-bisphosphate 3-kinase catalytic subunit delta	idelalisib	Hepatitis C: map05160	4878	Phosphatidylinositol 4,5-bisphosphate 3-kinase catalytic subunit delta isoform	Kinase	O00329	PK3CD_HUMAN	8.6021	IC50	in vitro Invitrogen SelectScreen kinase inhibitor assay	SCIENTIFIC LITERATURE	=	SCIENTIFIC LITERATURE	INHIBITOR	Homo sapiens
PIK3CD	phosphatidylinositol-4,5-bisphosphate 3-kinase catalytic subunit delta	copanlisib	Hepatitis C: map05160	5256	Phosphatidylinositol 4,5-bisphosphate 3-kinase catalytic subunit delta isoform	Kinase	O00329	PK3CD_HUMAN	9.1549	IC50		SCIENTIFIC LITERATURE	=	DRUG LABEL	INHIBITOR	Homo sapiens
PIK3CD	phosphatidylinositol-4,5-bisphosphate 3-kinase catalytic subunit delta	duvelisib	Hepatitis C: map05160	5296	Phosphatidylinositol 4,5-bisphosphate 3-kinase catalytic subunit delta isoform	Kinase	O00329	PK3CD_HUMAN	10.6383	Kd	Enzymatic assay at 3mM ATP (nM)	SCIENTIFIC LITERATURE	=	DRUG LABEL	INHIBITOR	Homo sapiens
JAK1	Janus kinase 1	sunitinib	Hepatitis C: map05160	2544	Tyrosine-protein kinase JAK1	Kinase	P23458	JAK1_HUMAN	8.05	Kd	Inhibition of Jak1	CHEMBL	=			Homo sapiens
JAK1	Janus kinase 1	crizotinib	Hepatitis C: map05160	4187	Tyrosine-protein kinase JAK1	Kinase	P23458	JAK1_HUMAN	6.48	Kd	Binding constant for JAK1(JH1domain-catalytic) kinase domain	CHEMBL	=			Homo sapiens
JAK1	Janus kinase 1	ruxolitinib	Hepatitis C: map05160	4190	JAK1/JAK2/TYK2	Kinase	O60674	JAK1_HUMAN	6.53	IC50	Inhibition of JAK1/JAK2/TYK2 in human whole blood assessed as inhibition of IL-6-induced STAT-1 phosphorylation preincubated for 45 mins followed by IL-6 addition measured after 15 mins by FACS analysis	CHEMBL	=			Homo sapiens
JAK1	Janus kinase 1	ruxolitinib	Hepatitis C: map05160	4190	JAK1/TYK2	Kinase	P23458	JAK1_HUMAN	6.71	IC50	Inhibition of JAK1/TYK2 in human whole blood assessed as inhibition of IFN-alpha-induced STAT-3 phosphorylation preincubated for 45 mins followed by IFN-alpha addition measured after 15 mins by FACS analysis	CHEMBL	=			Homo sapiens
JAK1	Janus kinase 1	ruxolitinib	Hepatitis C: map05160	4190	Tyrosine-protein kinase JAK1	Kinase	P23458	JAK1_HUMAN	10.05	Ki	Inhibition of purified JAK1 incubated for 30 mins	CHEMBL	=	CHEMBL	INHIBITOR	Homo sapiens
JAK1	Janus kinase 1	ruxolitinib	Hepatitis C: map05160	4190	JAK3/JAK1	Kinase	P23458	JAK1_HUMAN	7.64	IC50	Inhibition of JAK3/1 in human T cells expressing CD3 assessed as inhibition of IL2-stimulated STAT5a phosphorylation	CHEMBL	=			Homo sapiens
JAK1	Janus kinase 1	ruxolitinib	Hepatitis C: map05160	4190	JAK2/JAK1	Kinase	O60674	JAK1_HUMAN	7.51	IC50	Inhibition of JAK2/1 in human T cells expressing CD3 assessed as inhibition of IFNgamma-stimulated STAT1 phosphorylation	CHEMBL	=			Homo sapiens
JAK1	Janus kinase 1	tofacitinib	Hepatitis C: map05160	4713	JAK1/JAK2/TYK2	Kinase	O60674	JAK1_HUMAN	7.12	IC50	Inhibition of JAK1/JAK2/TYK2 in human whole blood assessed as inhibition of IL-6-induced STAT-1 phosphorylation preincubated for 45 mins followed by IL-6 addition measured after 15 mins by FACS analysis	CHEMBL	=		INHIBITOR	Homo sapiens
JAK1	Janus kinase 1	tofacitinib	Hepatitis C: map05160	4713	JAK1/TYK2	Kinase	P23458	JAK1_HUMAN	7.46	IC50	Inhibition of JAK1/TYK2 in human whole blood assessed as inhibition of IFN-alpha-induced STAT-3 phosphorylation preincubated for 45 mins followed by IFN-alpha addition measured after 15 mins by FACS analysis	CHEMBL	=	CHEMBL	INHIBITOR	Homo sapiens
JAK1	Janus kinase 1	tofacitinib	Hepatitis C: map05160	4713	Tyrosine-protein kinase JAK1	Kinase	P23458	JAK1_HUMAN	9.17	Ki	Inhibition of human recombinant GST-tagged JAK1 using 5-FAM-KKSRGDYMTMQIG as substrate by peptide mobility shift assay	CHEMBL	=		INHIBITOR	Homo sapiens
JAK1	Janus kinase 1	tofacitinib	Hepatitis C: map05160	4713	JAK2/JAK1	Kinase	O60674	JAK1_HUMAN	6.3915	IC50	Mechanism of Action	DRUG LABEL	=	DRUG LABEL	INHIBITOR	Homo sapiens
JAK1	Janus kinase 1	tofacitinib	Hepatitis C: map05160	4713	JAK3/JAK1	Kinase	P23458	JAK1_HUMAN	7.2518	IC50	Mechanism of Action	DRUG LABEL	=	DRUG LABEL	INHIBITOR	Homo sapiens
JAK1	Janus kinase 1	ceritinib	Hepatitis C: map05160	4866	Tyrosine-protein kinase JAK1	Kinase	P23458	JAK1_HUMAN	5.43	IC50	Inhibition of JAK1 (unknown origin) after 60 mins	CHEMBL	=			Homo sapiens
JAK1	Janus kinase 1	nintedanib	Hepatitis C: map05160	4903	Tyrosine-protein kinase JAK1	Kinase	P23458	JAK1_HUMAN	8.32	Kd	Binding constant for JAK1(JH2domain-pseudokinase) kinase domain	CHEMBL	=			Homo sapiens
JAK1	Janus kinase 1	baricitinib	Hepatitis C: map05160	5202	Tyrosine-protein kinase JAK1	Kinase	P23458	JAK1_HUMAN	8.2291	IC50		SCIENTIFIC LITERATURE	=	DRUG LABEL	INHIBITOR	Homo sapiens
JAK1	Janus kinase 1	midostaurin	Hepatitis C: map05160	5231	Tyrosine-protein kinase JAK1	Kinase	P23458	JAK1_HUMAN	6.17	Kd	Binding affinity to JH1 catalytic domain JAK1	CHEMBL	=			Homo sapiens
JAK1	Janus kinase 1	upadacitinib	Hepatitis C: map05160	5346	Tyrosine-protein kinase JAK1	Kinase	P23458	JAK1_HUMAN	7.33	IC50		SCIENTIFIC LITERATURE	=	DRUG LABEL	INHIBITOR	Homo sapiens
JAK1	Janus kinase 1	fedratinib	Hepatitis C: map05160	5347	Tyrosine-protein kinase JAK1	Kinase	P23458	JAK1_HUMAN	6.97	IC50		SCIENTIFIC LITERATURE	=		INHIBITOR	Homo sapiens
HDAC1	histone deacetylase 1	phenylbutanoic acid	Huntington disease: hsa05016	24	Histone deacetylase 1	Enzyme	Q13547	HDAC1_HUMAN	4.19	IC50	Inhibition of human recombinant HDAC1	CHEMBL	=			Homo sapiens
HDAC1	histone deacetylase 1	atorvastatin	Huntington disease: hsa05016	257	Histone deacetylase 1	Enzyme	Q13547	HDAC1_HUMAN	4.93	IC50	Inhibition of recombinant HDAC1 (unknown origin) after 10 mins by fluorimetric analysis	CHEMBL	=			Homo sapiens
HDAC1	histone deacetylase 1	bendamustine	Huntington disease: hsa05016	302	Histone deacetylase 1	Enzyme	Q13547	HDAC1_HUMAN	7.77	IC50		CHEMBL	=			Homo sapiens
HDAC1	histone deacetylase 1	lovastatin	Huntington disease: hsa05016	1612	Histone deacetylase 1	Enzyme	Q13547	HDAC1_HUMAN	4.92	IC50	Inhibition of recombinant HDAC1 (unknown origin) after 10 mins by fluorimetric analysis	CHEMBL	=			Homo sapiens
HDAC1	histone deacetylase 1	valproic acid	Huntington disease: hsa05016	2803	Histone deacetylase 1	Enzyme	Q13547	HDAC1_HUMAN	6.4	IC50		IUPHAR	=		INHIBITOR	Homo sapiens
HDAC1	histone deacetylase 1	romidepsin	Huntington disease: hsa05016	4119	Histone deacetylase	Enzyme	O15379	HDA10_HUMAN	5.96	Ki		IUPHAR	=	DRUG LABEL	INHIBITOR	Homo sapiens
HDAC1	histone deacetylase 1	romidepsin	Huntington disease: hsa05016	4119	Histone deacetylase 1	Enzyme	Q13547	HDAC1_HUMAN	7	IC50		WOMBAT-PK	=			Homo sapiens
HDAC1	histone deacetylase 1	vorinostat	Huntington disease: hsa05016	4124	Histone deacetylase	Enzyme	O15379	HDA10_HUMAN	8	IC50	Inhibitory activity against Histone deacetylase (HDAC) in K 562 erythroleukemia cells	CHEMBL	=			Homo sapiens
HDAC1	histone deacetylase 1	vorinostat	Huntington disease: hsa05016	4124	Histone deacetylase 1/3/5/8	Enzyme	O15379	HDAC1_HUMAN	6.96	IC50	Inhibition of HDAC1/3/5/8 in human HeLa cell extract using Boc-Lys-(acetyl)-AMC as substrate incubated for 5 mins prior to substrate addition measured after 30 mins by fluorometric analysis	CHEMBL	=			Homo sapiens
HDAC1	histone deacetylase 1	vorinostat	Huntington disease: hsa05016	4124	Histone deacetylase 1	Enzyme	Q13547	HDAC1_HUMAN	8.89	Ki	Inhibition of human HDAC1	CHEMBL	=	CHEMBL	INHIBITOR	Homo sapiens
HDAC1	histone deacetylase 1	vorinostat	Huntington disease: hsa05016	4124	Histone deacetylase (HDAC1 and HDAC2)	Enzyme	Q13547	HDAC1_HUMAN	8	IC50	Inhibition of human histone deacetylase (mixture of HDAC1 and HDAC2) prepared from K562 erythroleukemia cells.	CHEMBL	=			Homo sapiens
HDAC1	histone deacetylase 1	panobinostat	Huntington disease: hsa05016	4682	Histone deacetylase 1	Enzyme	Q13547	HDAC1_HUMAN	9	Ki	Inhibition of human HDAC1	CHEMBL	=	DRUG LABEL	INHIBITOR	Homo sapiens
HDAC1	histone deacetylase 1	belinostat	Huntington disease: hsa05016	4876	Histone deacetylase 1	Enzyme	Q13547	HDAC1_HUMAN	9.07	Ki	Inhibition of human HDAC1	CHEMBL	=	CHEMBL	INHIBITOR	Homo sapiens
HDAC1	histone deacetylase 1	chidamide	Huntington disease: hsa05016	4973	Histone deacetylase 1	Enzyme	Q13547	HDAC1_HUMAN	7.0223	IC50	HDAC enzyme inhibition assay using BSA substrate	SCIENTIFIC LITERATURE	=	SCIENTIFIC LITERATURE	INHIBITOR	Homo sapiens
NDUFS5	NADH:ubiquinone oxidoreductase subunit S5	metformin	Huntington disease: hsa05016	1725	Mitochondrial complex I (NADH dehydrogenase)	Enzyme	Q9NRX3	NU2M_HUMAN			Mechanism of Action; CHEMBL2363065; PROTEIN COMPLEX	CHEMBL		CHEMBL	INHIBITOR	Homo sapiens
PRKAA2	protein kinase AMP-activated catalytic subunit alpha 2	sunitinib	Hypertrophic cardiomyopathy: hsa05410	2544	5'-AMP-activated protein kinase catalytic subunit alpha-2	Kinase	P54646	AAPK2_HUMAN	7.05	Kd	Binding constant for AMPK-alpha2 kinase domain	CHEMBL	=			Homo sapiens
PRKAA2	protein kinase AMP-activated catalytic subunit alpha 2	nintedanib	Hypertrophic cardiomyopathy: hsa05410	4903	5'-AMP-activated protein kinase catalytic subunit alpha-2	Kinase	P54646	AAPK2_HUMAN	7.08	Kd	Binding constant for AMPK-alpha2 kinase domain	CHEMBL	=			Homo sapiens
PRKAA2	protein kinase AMP-activated catalytic subunit alpha 2	midostaurin	Hypertrophic cardiomyopathy: hsa05410	5231	5'-AMP-activated protein kinase catalytic subunit alpha-2	Kinase	P54646	AAPK2_HUMAN	6.34	Kd	Binding constant for AMPK-alpha2 kinase domain	CHEMBL	=			Homo sapiens
PIK3CD	phosphatidylinositol-4,5-bisphosphate 3-kinase catalytic subunit delta	caffeine	Inositol phosphate metabolism: map00562	463	Phosphatidylinositol 4,5-bisphosphate 3-kinase catalytic subunit delta isoform	Kinase	O00329	PK3CD_HUMAN	4.12	IC50	Inhibition of PI3Kdelta (unknown origin)	CHEMBL	=			Homo sapiens
PIK3CD	phosphatidylinositol-4,5-bisphosphate 3-kinase catalytic subunit delta	dasatinib	Inositol phosphate metabolism: map00562	785	Phosphatidylinositol 4,5-bisphosphate 3-kinase catalytic subunit delta isoform	Kinase	O00329	PK3CD_HUMAN	4.52	IC50	Inhibition of recombinant PI3Kdelta by radioactive phosphotransfer assay in presence of 10 uM ATP	CHEMBL	=			Homo sapiens
PIK3CD	phosphatidylinositol-4,5-bisphosphate 3-kinase catalytic subunit delta	sunitinib	Inositol phosphate metabolism: map00562	2544	Phosphatidylinositol 4,5-bisphosphate 3-kinase catalytic subunit delta isoform	Kinase	O00329	PK3CD_HUMAN	4.92	IC50	Inhibition of recombinant PI3Kdelta by radioactive phosphotransfer assay in presence of 10 uM ATP	CHEMBL	=			Homo sapiens
PIK3CD	phosphatidylinositol-4,5-bisphosphate 3-kinase catalytic subunit delta	theophylline	Inositol phosphate metabolism: map00562	2620	Phosphatidylinositol 4,5-bisphosphate 3-kinase catalytic subunit delta isoform	Kinase	O00329	PK3CD_HUMAN	4.12	IC50	Inhibition of PI3Kdelta (unknown origin)	CHEMBL	=			Homo sapiens
PIK3CD	phosphatidylinositol-4,5-bisphosphate 3-kinase catalytic subunit delta	choline theophyllinate	Inositol phosphate metabolism: map00562	4390	Phosphatidylinositol 4,5-bisphosphate 3-kinase catalytic subunit delta isoform	Kinase	O00329	PK3CD_HUMAN	4.12	IC50	Inhibition of PI3Kdelta (unknown origin)	CHEMBL	=			Homo sapiens
PIK3CD	phosphatidylinositol-4,5-bisphosphate 3-kinase catalytic subunit delta	bufylline	Inositol phosphate metabolism: map00562	4426	Phosphatidylinositol 4,5-bisphosphate 3-kinase catalytic subunit delta isoform	Kinase	O00329	PK3CD_HUMAN	4.12	IC50	Inhibition of PI3Kdelta (unknown origin)	CHEMBL	=			Homo sapiens
PIK3CD	phosphatidylinositol-4,5-bisphosphate 3-kinase catalytic subunit delta	idelalisib	Inositol phosphate metabolism: map00562	4878	Phosphatidylinositol 4,5-bisphosphate 3-kinase catalytic subunit delta isoform	Kinase	O00329	PK3CD_HUMAN	8.6021	IC50	in vitro Invitrogen SelectScreen kinase inhibitor assay	SCIENTIFIC LITERATURE	=	SCIENTIFIC LITERATURE	INHIBITOR	Homo sapiens
PIK3CD	phosphatidylinositol-4,5-bisphosphate 3-kinase catalytic subunit delta	copanlisib	Inositol phosphate metabolism: map00562	5256	Phosphatidylinositol 4,5-bisphosphate 3-kinase catalytic subunit delta isoform	Kinase	O00329	PK3CD_HUMAN	9.1549	IC50		SCIENTIFIC LITERATURE	=	DRUG LABEL	INHIBITOR	Homo sapiens
PIK3CD	phosphatidylinositol-4,5-bisphosphate 3-kinase catalytic subunit delta	duvelisib	Inositol phosphate metabolism: map00562	5296	Phosphatidylinositol 4,5-bisphosphate 3-kinase catalytic subunit delta isoform	Kinase	O00329	PK3CD_HUMAN	10.6383	Kd	Enzymatic assay at 3mM ATP (nM)	SCIENTIFIC LITERATURE	=	DRUG LABEL	INHIBITOR	Homo sapiens
PRKCZ	protein kinase C zeta	suramin	Insulin signaling pathway: hsa04910	2966	Protein kinase C (PKC)	Kinase	Q05513	KPCL_HUMAN	4.54	IC50	Inhibition of Protein kinase C (PKC)	CHEMBL	=			Homo sapiens
PIK3CD	phosphatidylinositol-4,5-bisphosphate 3-kinase catalytic subunit delta	caffeine	Insulin signaling pathway: hsa04910	463	Phosphatidylinositol 4,5-bisphosphate 3-kinase catalytic subunit delta isoform	Kinase	O00329	PK3CD_HUMAN	4.12	IC50	Inhibition of PI3Kdelta (unknown origin)	CHEMBL	=			Homo sapiens
PIK3CD	phosphatidylinositol-4,5-bisphosphate 3-kinase catalytic subunit delta	dasatinib	Insulin signaling pathway: hsa04910	785	Phosphatidylinositol 4,5-bisphosphate 3-kinase catalytic subunit delta isoform	Kinase	O00329	PK3CD_HUMAN	4.52	IC50	Inhibition of recombinant PI3Kdelta by radioactive phosphotransfer assay in presence of 10 uM ATP	CHEMBL	=			Homo sapiens
PIK3CD	phosphatidylinositol-4,5-bisphosphate 3-kinase catalytic subunit delta	sunitinib	Insulin signaling pathway: hsa04910	2544	Phosphatidylinositol 4,5-bisphosphate 3-kinase catalytic subunit delta isoform	Kinase	O00329	PK3CD_HUMAN	4.92	IC50	Inhibition of recombinant PI3Kdelta by radioactive phosphotransfer assay in presence of 10 uM ATP	CHEMBL	=			Homo sapiens
PIK3CD	phosphatidylinositol-4,5-bisphosphate 3-kinase catalytic subunit delta	theophylline	Insulin signaling pathway: hsa04910	2620	Phosphatidylinositol 4,5-bisphosphate 3-kinase catalytic subunit delta isoform	Kinase	O00329	PK3CD_HUMAN	4.12	IC50	Inhibition of PI3Kdelta (unknown origin)	CHEMBL	=			Homo sapiens
PIK3CD	phosphatidylinositol-4,5-bisphosphate 3-kinase catalytic subunit delta	choline theophyllinate	Insulin signaling pathway: hsa04910	4390	Phosphatidylinositol 4,5-bisphosphate 3-kinase catalytic subunit delta isoform	Kinase	O00329	PK3CD_HUMAN	4.12	IC50	Inhibition of PI3Kdelta (unknown origin)	CHEMBL	=			Homo sapiens
PIK3CD	phosphatidylinositol-4,5-bisphosphate 3-kinase catalytic subunit delta	bufylline	Insulin signaling pathway: hsa04910	4426	Phosphatidylinositol 4,5-bisphosphate 3-kinase catalytic subunit delta isoform	Kinase	O00329	PK3CD_HUMAN	4.12	IC50	Inhibition of PI3Kdelta (unknown origin)	CHEMBL	=			Homo sapiens
PIK3CD	phosphatidylinositol-4,5-bisphosphate 3-kinase catalytic subunit delta	idelalisib	Insulin signaling pathway: hsa04910	4878	Phosphatidylinositol 4,5-bisphosphate 3-kinase catalytic subunit delta isoform	Kinase	O00329	PK3CD_HUMAN	8.6021	IC50	in vitro Invitrogen SelectScreen kinase inhibitor assay	SCIENTIFIC LITERATURE	=	SCIENTIFIC LITERATURE	INHIBITOR	Homo sapiens
PIK3CD	phosphatidylinositol-4,5-bisphosphate 3-kinase catalytic subunit delta	copanlisib	Insulin signaling pathway: hsa04910	5256	Phosphatidylinositol 4,5-bisphosphate 3-kinase catalytic subunit delta isoform	Kinase	O00329	PK3CD_HUMAN	9.1549	IC50		SCIENTIFIC LITERATURE	=	DRUG LABEL	INHIBITOR	Homo sapiens
PIK3CD	phosphatidylinositol-4,5-bisphosphate 3-kinase catalytic subunit delta	duvelisib	Insulin signaling pathway: hsa04910	5296	Phosphatidylinositol 4,5-bisphosphate 3-kinase catalytic subunit delta isoform	Kinase	O00329	PK3CD_HUMAN	10.6383	Kd	Enzymatic assay at 3mM ATP (nM)	SCIENTIFIC LITERATURE	=	DRUG LABEL	INHIBITOR	Homo sapiens
MTOR	mechanistic target of rapamycin kinase	dasatinib	Insulin signaling pathway: hsa04910	785	Serine/threonine-protein kinase mTOR	Kinase	P42345	MTOR_HUMAN	4.46	IC50	Inhibition of recombinant mTOR by radioactive phosphotransfer assay in presence of 10 uM ATP	CHEMBL	=			Homo sapiens
MTOR	mechanistic target of rapamycin kinase	everolimus	Insulin signaling pathway: hsa04910	1118	Serine/threonine-protein kinase mTOR	Kinase	P42345	MTOR_HUMAN	8.7	IC50		IUPHAR	=		INHIBITOR	Homo sapiens
MTOR	mechanistic target of rapamycin kinase	sirolimus	Insulin signaling pathway: hsa04910	2446	Serine/threonine-protein kinase mTOR	Kinase	P42345	MTOR_HUMAN	10	IC50	Inhibition of mTOR kinase expressed in human HEK293 cells by Western blot analysis	CHEMBL	=			Homo sapiens
MTOR	mechanistic target of rapamycin kinase	tacrolimus	Insulin signaling pathway: hsa04910	2552	Serine/threonine-protein kinase mTOR	Kinase	P42345	MTOR_HUMAN	9.02	IC50	Inhibitory activity against macrophilin (FKBP-12)	CHEMBL	=			Homo sapiens
MTOR	mechanistic target of rapamycin kinase	temsirolimus	Insulin signaling pathway: hsa04910	4161	Serine/threonine-protein kinase mTOR	Kinase	P42345	MTOR_HUMAN	5.75	IC50	Inhibition of FKBP12-independent human recombinant mTOR expressed in HEK293 cells using His6-S6K1 as a substrate by DELFIA assay	CHEMBL	=			Homo sapiens
MTOR	mechanistic target of rapamycin kinase	ridaforolimus	Insulin signaling pathway: hsa04910	4778	Serine/threonine-protein kinase mTOR	Kinase	P42345	MTOR_HUMAN	9.699	IC50	Measured as dose-dependent inhibition of phosphorylation of ribosomal protein S6, a signaling protein downstream of mTOR	SCIENTIFIC LITERATURE	=	SCIENTIFIC LITERATURE	INHIBITOR	Homo sapiens
MKNK1	MAPK interacting serine/threonine kinase 1	erlotinib	Insulin signaling pathway: hsa04910	1045	MAP kinase-interacting serine/threonine-protein kinase 1	Kinase	Q9BUB5	MKNK1_HUMAN	6.16	Kd	Binding constant for full-length MKNK1	CHEMBL	=			Homo sapiens
MKNK1	MAPK interacting serine/threonine kinase 1	gefitinib	Insulin signaling pathway: hsa04910	1282	MAP kinase-interacting serine/threonine-protein kinase 1	Kinase	Q9BUB5	MKNK1_HUMAN	6.54	Kd	Binding constant for full-length MKNK1	CHEMBL	=			Homo sapiens
MKNK1	MAPK interacting serine/threonine kinase 1	sorafenib	Insulin signaling pathway: hsa04910	2459	MAP kinase-interacting serine/threonine-protein kinase 1	Kinase	Q9BUB5	MKNK1_HUMAN	6.64	Kd	Binding constant for full-length MKNK1	CHEMBL	=			Homo sapiens
MKNK1	MAPK interacting serine/threonine kinase 1	sunitinib	Insulin signaling pathway: hsa04910	2544	MAP kinase-interacting serine/threonine-protein kinase 1	Kinase	Q9BUB5	MKNK1_HUMAN	5.41	Kd	Binding constant for MKNK1 kinase domain	CHEMBL	=			Homo sapiens
MKNK1	MAPK interacting serine/threonine kinase 1	ruboxistaurin	Insulin signaling pathway: hsa04910	3533	MAP kinase-interacting serine/threonine-protein kinase 1	Kinase	Q9BUB5	MKNK1_HUMAN	5.15	Kd	Binding constant for MKNK1 kinase domain	CHEMBL	=			Homo sapiens
MKNK1	MAPK interacting serine/threonine kinase 1	vandetanib	Insulin signaling pathway: hsa04910	4178	MAP kinase-interacting serine/threonine-protein kinase 1	Kinase	Q9BUB5	MKNK1_HUMAN	6.44	Kd	Binding constant for full-length MKNK1	CHEMBL	=			Homo sapiens
MKNK1	MAPK interacting serine/threonine kinase 1	afatinib	Insulin signaling pathway: hsa04910	4318	MAP kinase-interacting serine/threonine-protein kinase 1	Kinase	Q9BUB5	MKNK1_HUMAN	5.74	Kd	Binding constant for MKNK1 kinase domain	CHEMBL	=			Homo sapiens
PRKAA2	protein kinase AMP-activated catalytic subunit alpha 2	sunitinib	Insulin signaling pathway: hsa04910	2544	5'-AMP-activated protein kinase catalytic subunit alpha-2	Kinase	P54646	AAPK2_HUMAN	7.05	Kd	Binding constant for AMPK-alpha2 kinase domain	CHEMBL	=			Homo sapiens
PRKAA2	protein kinase AMP-activated catalytic subunit alpha 2	nintedanib	Insulin signaling pathway: hsa04910	4903	5'-AMP-activated protein kinase catalytic subunit alpha-2	Kinase	P54646	AAPK2_HUMAN	7.08	Kd	Binding constant for AMPK-alpha2 kinase domain	CHEMBL	=			Homo sapiens
PRKAA2	protein kinase AMP-activated catalytic subunit alpha 2	midostaurin	Insulin signaling pathway: hsa04910	5231	5'-AMP-activated protein kinase catalytic subunit alpha-2	Kinase	P54646	AAPK2_HUMAN	6.34	Kd	Binding constant for AMPK-alpha2 kinase domain	CHEMBL	=			Homo sapiens
PRKACB	protein kinase cAMP-activated catalytic subunit beta	ruboxistaurin	Insulin signaling pathway: hsa04910	3533	cAMP-dependent protein kinase catalytic subunit beta	Kinase	P22694	KAPCB_HUMAN	5.49	Kd	Binding constant for full-length PKAC-beta	CHEMBL	=			Homo sapiens
PRKACB	protein kinase cAMP-activated catalytic subunit beta	midostaurin	Insulin signaling pathway: hsa04910	5231	cAMP-dependent protein kinase catalytic subunit beta	Kinase	P22694	KAPCB_HUMAN	6.62	Kd	Binding constant for full-length PKAC-beta	CHEMBL	=			Homo sapiens
PIK3CD	phosphatidylinositol-4,5-bisphosphate 3-kinase catalytic subunit delta	caffeine	JAK-STAT signaling pathway: hsa04630	463	Phosphatidylinositol 4,5-bisphosphate 3-kinase catalytic subunit delta isoform	Kinase	O00329	PK3CD_HUMAN	4.12	IC50	Inhibition of PI3Kdelta (unknown origin)	CHEMBL	=			Homo sapiens
PIK3CD	phosphatidylinositol-4,5-bisphosphate 3-kinase catalytic subunit delta	dasatinib	JAK-STAT signaling pathway: hsa04630	785	Phosphatidylinositol 4,5-bisphosphate 3-kinase catalytic subunit delta isoform	Kinase	O00329	PK3CD_HUMAN	4.52	IC50	Inhibition of recombinant PI3Kdelta by radioactive phosphotransfer assay in presence of 10 uM ATP	CHEMBL	=			Homo sapiens
PIK3CD	phosphatidylinositol-4,5-bisphosphate 3-kinase catalytic subunit delta	sunitinib	JAK-STAT signaling pathway: hsa04630	2544	Phosphatidylinositol 4,5-bisphosphate 3-kinase catalytic subunit delta isoform	Kinase	O00329	PK3CD_HUMAN	4.92	IC50	Inhibition of recombinant PI3Kdelta by radioactive phosphotransfer assay in presence of 10 uM ATP	CHEMBL	=			Homo sapiens
PIK3CD	phosphatidylinositol-4,5-bisphosphate 3-kinase catalytic subunit delta	theophylline	JAK-STAT signaling pathway: hsa04630	2620	Phosphatidylinositol 4,5-bisphosphate 3-kinase catalytic subunit delta isoform	Kinase	O00329	PK3CD_HUMAN	4.12	IC50	Inhibition of PI3Kdelta (unknown origin)	CHEMBL	=			Homo sapiens
PIK3CD	phosphatidylinositol-4,5-bisphosphate 3-kinase catalytic subunit delta	choline theophyllinate	JAK-STAT signaling pathway: hsa04630	4390	Phosphatidylinositol 4,5-bisphosphate 3-kinase catalytic subunit delta isoform	Kinase	O00329	PK3CD_HUMAN	4.12	IC50	Inhibition of PI3Kdelta (unknown origin)	CHEMBL	=			Homo sapiens
PIK3CD	phosphatidylinositol-4,5-bisphosphate 3-kinase catalytic subunit delta	bufylline	JAK-STAT signaling pathway: hsa04630	4426	Phosphatidylinositol 4,5-bisphosphate 3-kinase catalytic subunit delta isoform	Kinase	O00329	PK3CD_HUMAN	4.12	IC50	Inhibition of PI3Kdelta (unknown origin)	CHEMBL	=			Homo sapiens
PIK3CD	phosphatidylinositol-4,5-bisphosphate 3-kinase catalytic subunit delta	idelalisib	JAK-STAT signaling pathway: hsa04630	4878	Phosphatidylinositol 4,5-bisphosphate 3-kinase catalytic subunit delta isoform	Kinase	O00329	PK3CD_HUMAN	8.6021	IC50	in vitro Invitrogen SelectScreen kinase inhibitor assay	SCIENTIFIC LITERATURE	=	SCIENTIFIC LITERATURE	INHIBITOR	Homo sapiens
PIK3CD	phosphatidylinositol-4,5-bisphosphate 3-kinase catalytic subunit delta	copanlisib	JAK-STAT signaling pathway: hsa04630	5256	Phosphatidylinositol 4,5-bisphosphate 3-kinase catalytic subunit delta isoform	Kinase	O00329	PK3CD_HUMAN	9.1549	IC50		SCIENTIFIC LITERATURE	=	DRUG LABEL	INHIBITOR	Homo sapiens
PIK3CD	phosphatidylinositol-4,5-bisphosphate 3-kinase catalytic subunit delta	duvelisib	JAK-STAT signaling pathway: hsa04630	5296	Phosphatidylinositol 4,5-bisphosphate 3-kinase catalytic subunit delta isoform	Kinase	O00329	PK3CD_HUMAN	10.6383	Kd	Enzymatic assay at 3mM ATP (nM)	SCIENTIFIC LITERATURE	=	DRUG LABEL	INHIBITOR	Homo sapiens
CSF3R	colony stimulating factor 3 receptor	pegfilgrastim	JAK-STAT signaling pathway: hsa04630	4986	Granulocyte colony-stimulating factor receptor	Membrane receptor	Q99062	CSF3R_HUMAN			Mechanism of Action	DRUG LABEL		DRUG LABEL	ACTIVATOR	Homo sapiens
CSF3R	colony stimulating factor 3 receptor	filgrastim	JAK-STAT signaling pathway: hsa04630	4987	Granulocyte colony-stimulating factor receptor	Membrane receptor	Q99062	CSF3R_HUMAN			Mechanism of Action	DRUG LABEL		DRUG LABEL	ACTIVATOR	Homo sapiens
CSF3R	colony stimulating factor 3 receptor	lipegfilgrastim	JAK-STAT signaling pathway: hsa04630	4991	Granulocyte colony-stimulating factor receptor	Membrane receptor	Q99062	CSF3R_HUMAN			Mechanism of Action	DRUG LABEL		DRUG LABEL	ACTIVATOR	Homo sapiens
CSF3R	colony stimulating factor 3 receptor	lenograstim	JAK-STAT signaling pathway: hsa04630	5167	Granulocyte colony-stimulating factor receptor	Membrane receptor	Q99062	CSF3R_HUMAN			Mechanism of Action	SCIENTIFIC LITERATURE		SCIENTIFIC LITERATURE	ACTIVATOR	Homo sapiens
MPL	MPL proto-oncogene, thrombopoietin receptor	eltrombopag	JAK-STAT signaling pathway: hsa04630	4399	Thrombopoietin receptor	Membrane receptor	P40238	TPOR_HUMAN	7.42	EC50		IUPHAR	=	IUPHAR	AGONIST	Homo sapiens
MPL	MPL proto-oncogene, thrombopoietin receptor	romiplostim	JAK-STAT signaling pathway: hsa04630	4996	Thrombopoietin receptor	Membrane receptor	P40238	TPOR_HUMAN			Mechanism of Action	DRUG LABEL		DRUG LABEL	AGONIST	Homo sapiens
MPL	MPL proto-oncogene, thrombopoietin receptor	lusutrombopag	JAK-STAT signaling pathway: hsa04630	5059	Thrombopoietin receptor	Membrane receptor	P40238	TPOR_HUMAN	7.0757	EC50	Mechanism of Action; cell proliferation; recombinant human TPO	SCIENTIFIC LITERATURE	=	SCIENTIFIC LITERATURE	AGONIST	Homo sapiens
MPL	MPL proto-oncogene, thrombopoietin receptor	avatrombopag	JAK-STAT signaling pathway: hsa04630	5285	Thrombopoietin receptor	Membrane receptor	P40238	TPOR_HUMAN	8.4815	EC50		SCIENTIFIC LITERATURE	-	DRUG LABEL	AGONIST	Homo sapiens
JAK1	Janus kinase 1	sunitinib	JAK-STAT signaling pathway: hsa04630	2544	Tyrosine-protein kinase JAK1	Kinase	P23458	JAK1_HUMAN	8.05	Kd	Inhibition of Jak1	CHEMBL	=			Homo sapiens
JAK1	Janus kinase 1	crizotinib	JAK-STAT signaling pathway: hsa04630	4187	Tyrosine-protein kinase JAK1	Kinase	P23458	JAK1_HUMAN	6.48	Kd	Binding constant for JAK1(JH1domain-catalytic) kinase domain	CHEMBL	=			Homo sapiens
JAK1	Janus kinase 1	ruxolitinib	JAK-STAT signaling pathway: hsa04630	4190	JAK1/JAK2/TYK2	Kinase	O60674	JAK1_HUMAN	6.53	IC50	Inhibition of JAK1/JAK2/TYK2 in human whole blood assessed as inhibition of IL-6-induced STAT-1 phosphorylation preincubated for 45 mins followed by IL-6 addition measured after 15 mins by FACS analysis	CHEMBL	=			Homo sapiens
JAK1	Janus kinase 1	ruxolitinib	JAK-STAT signaling pathway: hsa04630	4190	JAK1/TYK2	Kinase	P23458	JAK1_HUMAN	6.71	IC50	Inhibition of JAK1/TYK2 in human whole blood assessed as inhibition of IFN-alpha-induced STAT-3 phosphorylation preincubated for 45 mins followed by IFN-alpha addition measured after 15 mins by FACS analysis	CHEMBL	=			Homo sapiens
JAK1	Janus kinase 1	ruxolitinib	JAK-STAT signaling pathway: hsa04630	4190	Tyrosine-protein kinase JAK1	Kinase	P23458	JAK1_HUMAN	10.05	Ki	Inhibition of purified JAK1 incubated for 30 mins	CHEMBL	=	CHEMBL	INHIBITOR	Homo sapiens
JAK1	Janus kinase 1	ruxolitinib	JAK-STAT signaling pathway: hsa04630	4190	JAK3/JAK1	Kinase	P23458	JAK1_HUMAN	7.64	IC50	Inhibition of JAK3/1 in human T cells expressing CD3 assessed as inhibition of IL2-stimulated STAT5a phosphorylation	CHEMBL	=			Homo sapiens
JAK1	Janus kinase 1	ruxolitinib	JAK-STAT signaling pathway: hsa04630	4190	JAK2/JAK1	Kinase	O60674	JAK1_HUMAN	7.51	IC50	Inhibition of JAK2/1 in human T cells expressing CD3 assessed as inhibition of IFNgamma-stimulated STAT1 phosphorylation	CHEMBL	=			Homo sapiens
JAK1	Janus kinase 1	tofacitinib	JAK-STAT signaling pathway: hsa04630	4713	JAK1/JAK2/TYK2	Kinase	O60674	JAK1_HUMAN	7.12	IC50	Inhibition of JAK1/JAK2/TYK2 in human whole blood assessed as inhibition of IL-6-induced STAT-1 phosphorylation preincubated for 45 mins followed by IL-6 addition measured after 15 mins by FACS analysis	CHEMBL	=		INHIBITOR	Homo sapiens
JAK1	Janus kinase 1	tofacitinib	JAK-STAT signaling pathway: hsa04630	4713	JAK1/TYK2	Kinase	P23458	JAK1_HUMAN	7.46	IC50	Inhibition of JAK1/TYK2 in human whole blood assessed as inhibition of IFN-alpha-induced STAT-3 phosphorylation preincubated for 45 mins followed by IFN-alpha addition measured after 15 mins by FACS analysis	CHEMBL	=	CHEMBL	INHIBITOR	Homo sapiens
JAK1	Janus kinase 1	tofacitinib	JAK-STAT signaling pathway: hsa04630	4713	Tyrosine-protein kinase JAK1	Kinase	P23458	JAK1_HUMAN	9.17	Ki	Inhibition of human recombinant GST-tagged JAK1 using 5-FAM-KKSRGDYMTMQIG as substrate by peptide mobility shift assay	CHEMBL	=		INHIBITOR	Homo sapiens
JAK1	Janus kinase 1	tofacitinib	JAK-STAT signaling pathway: hsa04630	4713	JAK2/JAK1	Kinase	O60674	JAK1_HUMAN	6.3915	IC50	Mechanism of Action	DRUG LABEL	=	DRUG LABEL	INHIBITOR	Homo sapiens
JAK1	Janus kinase 1	tofacitinib	JAK-STAT signaling pathway: hsa04630	4713	JAK3/JAK1	Kinase	P23458	JAK1_HUMAN	7.2518	IC50	Mechanism of Action	DRUG LABEL	=	DRUG LABEL	INHIBITOR	Homo sapiens
JAK1	Janus kinase 1	ceritinib	JAK-STAT signaling pathway: hsa04630	4866	Tyrosine-protein kinase JAK1	Kinase	P23458	JAK1_HUMAN	5.43	IC50	Inhibition of JAK1 (unknown origin) after 60 mins	CHEMBL	=			Homo sapiens
JAK1	Janus kinase 1	nintedanib	JAK-STAT signaling pathway: hsa04630	4903	Tyrosine-protein kinase JAK1	Kinase	P23458	JAK1_HUMAN	8.32	Kd	Binding constant for JAK1(JH2domain-pseudokinase) kinase domain	CHEMBL	=			Homo sapiens
JAK1	Janus kinase 1	baricitinib	JAK-STAT signaling pathway: hsa04630	5202	Tyrosine-protein kinase JAK1	Kinase	P23458	JAK1_HUMAN	8.2291	IC50		SCIENTIFIC LITERATURE	=	DRUG LABEL	INHIBITOR	Homo sapiens
JAK1	Janus kinase 1	midostaurin	JAK-STAT signaling pathway: hsa04630	5231	Tyrosine-protein kinase JAK1	Kinase	P23458	JAK1_HUMAN	6.17	Kd	Binding affinity to JH1 catalytic domain JAK1	CHEMBL	=			Homo sapiens
JAK1	Janus kinase 1	upadacitinib	JAK-STAT signaling pathway: hsa04630	5346	Tyrosine-protein kinase JAK1	Kinase	P23458	JAK1_HUMAN	7.33	IC50		SCIENTIFIC LITERATURE	=	DRUG LABEL	INHIBITOR	Homo sapiens
JAK1	Janus kinase 1	fedratinib	JAK-STAT signaling pathway: hsa04630	5347	Tyrosine-protein kinase JAK1	Kinase	P23458	JAK1_HUMAN	6.97	IC50		SCIENTIFIC LITERATURE	=		INHIBITOR	Homo sapiens
LEPR	leptin receptor	metreleptin	JAK-STAT signaling pathway: hsa04630	4826	Leptin receptor	Membrane receptor	P48357	LEPR_HUMAN			Mechanism of Action	DRUG LABEL		DRUG LABEL	AGONIST	Homo sapiens
JAK1	Janus kinase 1	sunitinib	Leishmaniasis: map05140	2544	Tyrosine-protein kinase JAK1	Kinase	P23458	JAK1_HUMAN	8.05	Kd	Inhibition of Jak1	CHEMBL	=			Homo sapiens
JAK1	Janus kinase 1	crizotinib	Leishmaniasis: map05140	4187	Tyrosine-protein kinase JAK1	Kinase	P23458	JAK1_HUMAN	6.48	Kd	Binding constant for JAK1(JH1domain-catalytic) kinase domain	CHEMBL	=			Homo sapiens
JAK1	Janus kinase 1	ruxolitinib	Leishmaniasis: map05140	4190	JAK1/JAK2/TYK2	Kinase	O60674	JAK1_HUMAN	6.53	IC50	Inhibition of JAK1/JAK2/TYK2 in human whole blood assessed as inhibition of IL-6-induced STAT-1 phosphorylation preincubated for 45 mins followed by IL-6 addition measured after 15 mins by FACS analysis	CHEMBL	=			Homo sapiens
JAK1	Janus kinase 1	ruxolitinib	Leishmaniasis: map05140	4190	JAK1/TYK2	Kinase	P23458	JAK1_HUMAN	6.71	IC50	Inhibition of JAK1/TYK2 in human whole blood assessed as inhibition of IFN-alpha-induced STAT-3 phosphorylation preincubated for 45 mins followed by IFN-alpha addition measured after 15 mins by FACS analysis	CHEMBL	=			Homo sapiens
JAK1	Janus kinase 1	ruxolitinib	Leishmaniasis: map05140	4190	Tyrosine-protein kinase JAK1	Kinase	P23458	JAK1_HUMAN	10.05	Ki	Inhibition of purified JAK1 incubated for 30 mins	CHEMBL	=	CHEMBL	INHIBITOR	Homo sapiens
JAK1	Janus kinase 1	ruxolitinib	Leishmaniasis: map05140	4190	JAK3/JAK1	Kinase	P23458	JAK1_HUMAN	7.64	IC50	Inhibition of JAK3/1 in human T cells expressing CD3 assessed as inhibition of IL2-stimulated STAT5a phosphorylation	CHEMBL	=			Homo sapiens
JAK1	Janus kinase 1	ruxolitinib	Leishmaniasis: map05140	4190	JAK2/JAK1	Kinase	O60674	JAK1_HUMAN	7.51	IC50	Inhibition of JAK2/1 in human T cells expressing CD3 assessed as inhibition of IFNgamma-stimulated STAT1 phosphorylation	CHEMBL	=			Homo sapiens
JAK1	Janus kinase 1	tofacitinib	Leishmaniasis: map05140	4713	JAK1/JAK2/TYK2	Kinase	O60674	JAK1_HUMAN	7.12	IC50	Inhibition of JAK1/JAK2/TYK2 in human whole blood assessed as inhibition of IL-6-induced STAT-1 phosphorylation preincubated for 45 mins followed by IL-6 addition measured after 15 mins by FACS analysis	CHEMBL	=		INHIBITOR	Homo sapiens
JAK1	Janus kinase 1	tofacitinib	Leishmaniasis: map05140	4713	JAK1/TYK2	Kinase	P23458	JAK1_HUMAN	7.46	IC50	Inhibition of JAK1/TYK2 in human whole blood assessed as inhibition of IFN-alpha-induced STAT-3 phosphorylation preincubated for 45 mins followed by IFN-alpha addition measured after 15 mins by FACS analysis	CHEMBL	=	CHEMBL	INHIBITOR	Homo sapiens
JAK1	Janus kinase 1	tofacitinib	Leishmaniasis: map05140	4713	Tyrosine-protein kinase JAK1	Kinase	P23458	JAK1_HUMAN	9.17	Ki	Inhibition of human recombinant GST-tagged JAK1 using 5-FAM-KKSRGDYMTMQIG as substrate by peptide mobility shift assay	CHEMBL	=		INHIBITOR	Homo sapiens
JAK1	Janus kinase 1	tofacitinib	Leishmaniasis: map05140	4713	JAK2/JAK1	Kinase	O60674	JAK1_HUMAN	6.3915	IC50	Mechanism of Action	DRUG LABEL	=	DRUG LABEL	INHIBITOR	Homo sapiens
JAK1	Janus kinase 1	tofacitinib	Leishmaniasis: map05140	4713	JAK3/JAK1	Kinase	P23458	JAK1_HUMAN	7.2518	IC50	Mechanism of Action	DRUG LABEL	=	DRUG LABEL	INHIBITOR	Homo sapiens
JAK1	Janus kinase 1	ceritinib	Leishmaniasis: map05140	4866	Tyrosine-protein kinase JAK1	Kinase	P23458	JAK1_HUMAN	5.43	IC50	Inhibition of JAK1 (unknown origin) after 60 mins	CHEMBL	=			Homo sapiens
JAK1	Janus kinase 1	nintedanib	Leishmaniasis: map05140	4903	Tyrosine-protein kinase JAK1	Kinase	P23458	JAK1_HUMAN	8.32	Kd	Binding constant for JAK1(JH2domain-pseudokinase) kinase domain	CHEMBL	=			Homo sapiens
JAK1	Janus kinase 1	baricitinib	Leishmaniasis: map05140	5202	Tyrosine-protein kinase JAK1	Kinase	P23458	JAK1_HUMAN	8.2291	IC50		SCIENTIFIC LITERATURE	=	DRUG LABEL	INHIBITOR	Homo sapiens
JAK1	Janus kinase 1	midostaurin	Leishmaniasis: map05140	5231	Tyrosine-protein kinase JAK1	Kinase	P23458	JAK1_HUMAN	6.17	Kd	Binding affinity to JH1 catalytic domain JAK1	CHEMBL	=			Homo sapiens
JAK1	Janus kinase 1	upadacitinib	Leishmaniasis: map05140	5346	Tyrosine-protein kinase JAK1	Kinase	P23458	JAK1_HUMAN	7.33	IC50		SCIENTIFIC LITERATURE	=	DRUG LABEL	INHIBITOR	Homo sapiens
JAK1	Janus kinase 1	fedratinib	Leishmaniasis: map05140	5347	Tyrosine-protein kinase JAK1	Kinase	P23458	JAK1_HUMAN	6.97	IC50		SCIENTIFIC LITERATURE	=		INHIBITOR	Homo sapiens
PIK3CD	phosphatidylinositol-4,5-bisphosphate 3-kinase catalytic subunit delta	caffeine	Leukocyte transendothelial migration: hsa04670	463	Phosphatidylinositol 4,5-bisphosphate 3-kinase catalytic subunit delta isoform	Kinase	O00329	PK3CD_HUMAN	4.12	IC50	Inhibition of PI3Kdelta (unknown origin)	CHEMBL	=			Homo sapiens
PIK3CD	phosphatidylinositol-4,5-bisphosphate 3-kinase catalytic subunit delta	dasatinib	Leukocyte transendothelial migration: hsa04670	785	Phosphatidylinositol 4,5-bisphosphate 3-kinase catalytic subunit delta isoform	Kinase	O00329	PK3CD_HUMAN	4.52	IC50	Inhibition of recombinant PI3Kdelta by radioactive phosphotransfer assay in presence of 10 uM ATP	CHEMBL	=			Homo sapiens
PIK3CD	phosphatidylinositol-4,5-bisphosphate 3-kinase catalytic subunit delta	sunitinib	Leukocyte transendothelial migration: hsa04670	2544	Phosphatidylinositol 4,5-bisphosphate 3-kinase catalytic subunit delta isoform	Kinase	O00329	PK3CD_HUMAN	4.92	IC50	Inhibition of recombinant PI3Kdelta by radioactive phosphotransfer assay in presence of 10 uM ATP	CHEMBL	=			Homo sapiens
PIK3CD	phosphatidylinositol-4,5-bisphosphate 3-kinase catalytic subunit delta	theophylline	Leukocyte transendothelial migration: hsa04670	2620	Phosphatidylinositol 4,5-bisphosphate 3-kinase catalytic subunit delta isoform	Kinase	O00329	PK3CD_HUMAN	4.12	IC50	Inhibition of PI3Kdelta (unknown origin)	CHEMBL	=			Homo sapiens
PIK3CD	phosphatidylinositol-4,5-bisphosphate 3-kinase catalytic subunit delta	choline theophyllinate	Leukocyte transendothelial migration: hsa04670	4390	Phosphatidylinositol 4,5-bisphosphate 3-kinase catalytic subunit delta isoform	Kinase	O00329	PK3CD_HUMAN	4.12	IC50	Inhibition of PI3Kdelta (unknown origin)	CHEMBL	=			Homo sapiens
PIK3CD	phosphatidylinositol-4,5-bisphosphate 3-kinase catalytic subunit delta	bufylline	Leukocyte transendothelial migration: hsa04670	4426	Phosphatidylinositol 4,5-bisphosphate 3-kinase catalytic subunit delta isoform	Kinase	O00329	PK3CD_HUMAN	4.12	IC50	Inhibition of PI3Kdelta (unknown origin)	CHEMBL	=			Homo sapiens
PIK3CD	phosphatidylinositol-4,5-bisphosphate 3-kinase catalytic subunit delta	idelalisib	Leukocyte transendothelial migration: hsa04670	4878	Phosphatidylinositol 4,5-bisphosphate 3-kinase catalytic subunit delta isoform	Kinase	O00329	PK3CD_HUMAN	8.6021	IC50	in vitro Invitrogen SelectScreen kinase inhibitor assay	SCIENTIFIC LITERATURE	=	SCIENTIFIC LITERATURE	INHIBITOR	Homo sapiens
PIK3CD	phosphatidylinositol-4,5-bisphosphate 3-kinase catalytic subunit delta	copanlisib	Leukocyte transendothelial migration: hsa04670	5256	Phosphatidylinositol 4,5-bisphosphate 3-kinase catalytic subunit delta isoform	Kinase	O00329	PK3CD_HUMAN	9.1549	IC50		SCIENTIFIC LITERATURE	=	DRUG LABEL	INHIBITOR	Homo sapiens
PIK3CD	phosphatidylinositol-4,5-bisphosphate 3-kinase catalytic subunit delta	duvelisib	Leukocyte transendothelial migration: hsa04670	5296	Phosphatidylinositol 4,5-bisphosphate 3-kinase catalytic subunit delta isoform	Kinase	O00329	PK3CD_HUMAN	10.6383	Kd	Enzymatic assay at 3mM ATP (nM)	SCIENTIFIC LITERATURE	=	DRUG LABEL	INHIBITOR	Homo sapiens
CYP2J2	cytochrome P450 family 2 subfamily J member 2	terfenadine	Linoleic acid metabolism: map00591	2600	Cytochrome P450 2J2	Enzyme	P51589	CP2J2_HUMAN	5.09	IC50	Inhibition of human recombinant CYP2J2 expressed in baculovirus-infected Sf9 insect cells	CHEMBL	=			Homo sapiens
RPS6KA1	ribosomal protein S6 kinase A1	sunitinib	Long-term potentiation: hsa04720	2544	Ribosomal protein S6 kinase alpha-1	Kinase	Q15418	KS6A1_HUMAN	7.02	Kd	Binding affinity to RPS6KA4(Kin.Dom.1-N-terminal)	CHEMBL	=			Homo sapiens
RPS6KA1	ribosomal protein S6 kinase A1	ruboxistaurin	Long-term potentiation: hsa04720	3533	Ribosomal protein S6 kinase alpha-1	Kinase	Q15418	KS6A1_HUMAN	6.4	Kd	Binding constant for RPS6KA1(Kin.Dom.1 - N-terminal) kinase domain	CHEMBL	=			Homo sapiens
RPS6KA1	ribosomal protein S6 kinase A1	vandetanib	Long-term potentiation: hsa04720	4178	Ribosomal protein S6 kinase alpha-1	Kinase	Q15418	KS6A1_HUMAN	6.4	Kd	Binding constant for RPS6KA1(Kin.Dom.2 - C-terminal) kinase domain	CHEMBL	=			Homo sapiens
RPS6KA1	ribosomal protein S6 kinase A1	ruxolitinib	Long-term potentiation: hsa04720	4190	Ribosomal protein S6 kinase alpha-1	Kinase	Q15418	KS6A1_HUMAN	6.92	Kd	Binding constant for RSK1(Kin.Dom.2-C-terminal) kinase domain	CHEMBL	=			Homo sapiens
RPS6KA1	ribosomal protein S6 kinase A1	tofacitinib	Long-term potentiation: hsa04720	4713	Ribosomal protein S6 kinase alpha-1	Kinase	Q15418	KS6A1_HUMAN	5.85	Kd	Binding constant for RSK1(Kin.Dom.2-C-terminal) kinase domain	CHEMBL	=			Homo sapiens
RPS6KA1	ribosomal protein S6 kinase A1	nintedanib	Long-term potentiation: hsa04720	4903	Ribosomal protein S6 kinase alpha-1	Kinase	Q15418	KS6A1_HUMAN	6.74	Kd	Binding constant for RSK1(Kin.Dom.1-N-terminal) kinase domain	CHEMBL	=			Homo sapiens
RPS6KA1	ribosomal protein S6 kinase A1	palbociclib	Long-term potentiation: hsa04720	4941	Ribosomal protein S6 kinase alpha-1	Kinase	Q15418	KS6A1_HUMAN	5.0969	IC50		SCIENTIFIC LITERATURE	=		INHIBITOR	Homo sapiens
RPS6KA1	ribosomal protein S6 kinase A1	midostaurin	Long-term potentiation: hsa04720	5231	Ribosomal protein S6 kinase alpha-1	Kinase	Q15418	KS6A1_HUMAN	6.59	Kd	Binding affinity to RPS6KA4(Kin.Dom.1-N-terminal)	CHEMBL	=			Homo sapiens
RPS6KA1	ribosomal protein S6 kinase A1	neratinib	Long-term potentiation: hsa04720	5252	Ribosomal protein S6 kinase alpha-1	Kinase	Q15418	KS6A1_HUMAN	5.13	Kd	Binding constant for RSK1(Kin.Dom.1-N-terminal) kinase domain	CHEMBL	=			Homo sapiens
PRKACB	protein kinase cAMP-activated catalytic subunit beta	ruboxistaurin	Long-term potentiation: hsa04720	3533	cAMP-dependent protein kinase catalytic subunit beta	Kinase	P22694	KAPCB_HUMAN	5.49	Kd	Binding constant for full-length PKAC-beta	CHEMBL	=			Homo sapiens
PRKACB	protein kinase cAMP-activated catalytic subunit beta	midostaurin	Long-term potentiation: hsa04720	5231	cAMP-dependent protein kinase catalytic subunit beta	Kinase	P22694	KAPCB_HUMAN	6.62	Kd	Binding constant for full-length PKAC-beta	CHEMBL	=			Homo sapiens
PLOD1	procollagen-lysine,2-oxoglutarate 5-dioxygenase 1	ascorbic acid	Lysine degradation: map00310	4072	Procollagen-lysine,2-oxoglutarate 5-dioxygenase 1	Enzyme	Q02809	PLOD1_HUMAN				WOMBAT-PK				Homo sapiens
RPS6KA1	ribosomal protein S6 kinase A1	sunitinib	MAPK signaling pathway: hsa04010	2544	Ribosomal protein S6 kinase alpha-1	Kinase	Q15418	KS6A1_HUMAN	7.02	Kd	Binding affinity to RPS6KA4(Kin.Dom.1-N-terminal)	CHEMBL	=			Homo sapiens
RPS6KA1	ribosomal protein S6 kinase A1	ruboxistaurin	MAPK signaling pathway: hsa04010	3533	Ribosomal protein S6 kinase alpha-1	Kinase	Q15418	KS6A1_HUMAN	6.4	Kd	Binding constant for RPS6KA1(Kin.Dom.1 - N-terminal) kinase domain	CHEMBL	=			Homo sapiens
RPS6KA1	ribosomal protein S6 kinase A1	vandetanib	MAPK signaling pathway: hsa04010	4178	Ribosomal protein S6 kinase alpha-1	Kinase	Q15418	KS6A1_HUMAN	6.4	Kd	Binding constant for RPS6KA1(Kin.Dom.2 - C-terminal) kinase domain	CHEMBL	=			Homo sapiens
RPS6KA1	ribosomal protein S6 kinase A1	ruxolitinib	MAPK signaling pathway: hsa04010	4190	Ribosomal protein S6 kinase alpha-1	Kinase	Q15418	KS6A1_HUMAN	6.92	Kd	Binding constant for RSK1(Kin.Dom.2-C-terminal) kinase domain	CHEMBL	=			Homo sapiens
RPS6KA1	ribosomal protein S6 kinase A1	tofacitinib	MAPK signaling pathway: hsa04010	4713	Ribosomal protein S6 kinase alpha-1	Kinase	Q15418	KS6A1_HUMAN	5.85	Kd	Binding constant for RSK1(Kin.Dom.2-C-terminal) kinase domain	CHEMBL	=			Homo sapiens
RPS6KA1	ribosomal protein S6 kinase A1	nintedanib	MAPK signaling pathway: hsa04010	4903	Ribosomal protein S6 kinase alpha-1	Kinase	Q15418	KS6A1_HUMAN	6.74	Kd	Binding constant for RSK1(Kin.Dom.1-N-terminal) kinase domain	CHEMBL	=			Homo sapiens
RPS6KA1	ribosomal protein S6 kinase A1	palbociclib	MAPK signaling pathway: hsa04010	4941	Ribosomal protein S6 kinase alpha-1	Kinase	Q15418	KS6A1_HUMAN	5.0969	IC50		SCIENTIFIC LITERATURE	=		INHIBITOR	Homo sapiens
RPS6KA1	ribosomal protein S6 kinase A1	midostaurin	MAPK signaling pathway: hsa04010	5231	Ribosomal protein S6 kinase alpha-1	Kinase	Q15418	KS6A1_HUMAN	6.59	Kd	Binding affinity to RPS6KA4(Kin.Dom.1-N-terminal)	CHEMBL	=			Homo sapiens
RPS6KA1	ribosomal protein S6 kinase A1	neratinib	MAPK signaling pathway: hsa04010	5252	Ribosomal protein S6 kinase alpha-1	Kinase	Q15418	KS6A1_HUMAN	5.13	Kd	Binding constant for RSK1(Kin.Dom.1-N-terminal) kinase domain	CHEMBL	=			Homo sapiens
MKNK1	MAPK interacting serine/threonine kinase 1	erlotinib	MAPK signaling pathway: hsa04010	1045	MAP kinase-interacting serine/threonine-protein kinase 1	Kinase	Q9BUB5	MKNK1_HUMAN	6.16	Kd	Binding constant for full-length MKNK1	CHEMBL	=			Homo sapiens
MKNK1	MAPK interacting serine/threonine kinase 1	gefitinib	MAPK signaling pathway: hsa04010	1282	MAP kinase-interacting serine/threonine-protein kinase 1	Kinase	Q9BUB5	MKNK1_HUMAN	6.54	Kd	Binding constant for full-length MKNK1	CHEMBL	=			Homo sapiens
MKNK1	MAPK interacting serine/threonine kinase 1	sorafenib	MAPK signaling pathway: hsa04010	2459	MAP kinase-interacting serine/threonine-protein kinase 1	Kinase	Q9BUB5	MKNK1_HUMAN	6.64	Kd	Binding constant for full-length MKNK1	CHEMBL	=			Homo sapiens
MKNK1	MAPK interacting serine/threonine kinase 1	sunitinib	MAPK signaling pathway: hsa04010	2544	MAP kinase-interacting serine/threonine-protein kinase 1	Kinase	Q9BUB5	MKNK1_HUMAN	5.41	Kd	Binding constant for MKNK1 kinase domain	CHEMBL	=			Homo sapiens
MKNK1	MAPK interacting serine/threonine kinase 1	ruboxistaurin	MAPK signaling pathway: hsa04010	3533	MAP kinase-interacting serine/threonine-protein kinase 1	Kinase	Q9BUB5	MKNK1_HUMAN	5.15	Kd	Binding constant for MKNK1 kinase domain	CHEMBL	=			Homo sapiens
MKNK1	MAPK interacting serine/threonine kinase 1	vandetanib	MAPK signaling pathway: hsa04010	4178	MAP kinase-interacting serine/threonine-protein kinase 1	Kinase	Q9BUB5	MKNK1_HUMAN	6.44	Kd	Binding constant for full-length MKNK1	CHEMBL	=			Homo sapiens
MKNK1	MAPK interacting serine/threonine kinase 1	afatinib	MAPK signaling pathway: hsa04010	4318	MAP kinase-interacting serine/threonine-protein kinase 1	Kinase	Q9BUB5	MKNK1_HUMAN	5.74	Kd	Binding constant for MKNK1 kinase domain	CHEMBL	=			Homo sapiens
PRKACB	protein kinase cAMP-activated catalytic subunit beta	ruboxistaurin	MAPK signaling pathway: hsa04010	3533	cAMP-dependent protein kinase catalytic subunit beta	Kinase	P22694	KAPCB_HUMAN	5.49	Kd	Binding constant for full-length PKAC-beta	CHEMBL	=			Homo sapiens
PRKACB	protein kinase cAMP-activated catalytic subunit beta	midostaurin	MAPK signaling pathway: hsa04010	5231	cAMP-dependent protein kinase catalytic subunit beta	Kinase	P22694	KAPCB_HUMAN	6.62	Kd	Binding constant for full-length PKAC-beta	CHEMBL	=			Homo sapiens
PRKACB	protein kinase cAMP-activated catalytic subunit beta	ruboxistaurin	Melanogenesis: hsa04916	3533	cAMP-dependent protein kinase catalytic subunit beta	Kinase	P22694	KAPCB_HUMAN	5.49	Kd	Binding constant for full-length PKAC-beta	CHEMBL	=			Homo sapiens
PRKACB	protein kinase cAMP-activated catalytic subunit beta	midostaurin	Melanogenesis: hsa04916	5231	cAMP-dependent protein kinase catalytic subunit beta	Kinase	P22694	KAPCB_HUMAN	6.62	Kd	Binding constant for full-length PKAC-beta	CHEMBL	=			Homo sapiens
PIK3CD	phosphatidylinositol-4,5-bisphosphate 3-kinase catalytic subunit delta	caffeine	Melanoma: hsa05218	463	Phosphatidylinositol 4,5-bisphosphate 3-kinase catalytic subunit delta isoform	Kinase	O00329	PK3CD_HUMAN	4.12	IC50	Inhibition of PI3Kdelta (unknown origin)	CHEMBL	=			Homo sapiens
PIK3CD	phosphatidylinositol-4,5-bisphosphate 3-kinase catalytic subunit delta	dasatinib	Melanoma: hsa05218	785	Phosphatidylinositol 4,5-bisphosphate 3-kinase catalytic subunit delta isoform	Kinase	O00329	PK3CD_HUMAN	4.52	IC50	Inhibition of recombinant PI3Kdelta by radioactive phosphotransfer assay in presence of 10 uM ATP	CHEMBL	=			Homo sapiens
PIK3CD	phosphatidylinositol-4,5-bisphosphate 3-kinase catalytic subunit delta	sunitinib	Melanoma: hsa05218	2544	Phosphatidylinositol 4,5-bisphosphate 3-kinase catalytic subunit delta isoform	Kinase	O00329	PK3CD_HUMAN	4.92	IC50	Inhibition of recombinant PI3Kdelta by radioactive phosphotransfer assay in presence of 10 uM ATP	CHEMBL	=			Homo sapiens
PIK3CD	phosphatidylinositol-4,5-bisphosphate 3-kinase catalytic subunit delta	theophylline	Melanoma: hsa05218	2620	Phosphatidylinositol 4,5-bisphosphate 3-kinase catalytic subunit delta isoform	Kinase	O00329	PK3CD_HUMAN	4.12	IC50	Inhibition of PI3Kdelta (unknown origin)	CHEMBL	=			Homo sapiens
PIK3CD	phosphatidylinositol-4,5-bisphosphate 3-kinase catalytic subunit delta	choline theophyllinate	Melanoma: hsa05218	4390	Phosphatidylinositol 4,5-bisphosphate 3-kinase catalytic subunit delta isoform	Kinase	O00329	PK3CD_HUMAN	4.12	IC50	Inhibition of PI3Kdelta (unknown origin)	CHEMBL	=			Homo sapiens
PIK3CD	phosphatidylinositol-4,5-bisphosphate 3-kinase catalytic subunit delta	bufylline	Melanoma: hsa05218	4426	Phosphatidylinositol 4,5-bisphosphate 3-kinase catalytic subunit delta isoform	Kinase	O00329	PK3CD_HUMAN	4.12	IC50	Inhibition of PI3Kdelta (unknown origin)	CHEMBL	=			Homo sapiens
PIK3CD	phosphatidylinositol-4,5-bisphosphate 3-kinase catalytic subunit delta	idelalisib	Melanoma: hsa05218	4878	Phosphatidylinositol 4,5-bisphosphate 3-kinase catalytic subunit delta isoform	Kinase	O00329	PK3CD_HUMAN	8.6021	IC50	in vitro Invitrogen SelectScreen kinase inhibitor assay	SCIENTIFIC LITERATURE	=	SCIENTIFIC LITERATURE	INHIBITOR	Homo sapiens
PIK3CD	phosphatidylinositol-4,5-bisphosphate 3-kinase catalytic subunit delta	copanlisib	Melanoma: hsa05218	5256	Phosphatidylinositol 4,5-bisphosphate 3-kinase catalytic subunit delta isoform	Kinase	O00329	PK3CD_HUMAN	9.1549	IC50		SCIENTIFIC LITERATURE	=	DRUG LABEL	INHIBITOR	Homo sapiens
PIK3CD	phosphatidylinositol-4,5-bisphosphate 3-kinase catalytic subunit delta	duvelisib	Melanoma: hsa05218	5296	Phosphatidylinositol 4,5-bisphosphate 3-kinase catalytic subunit delta isoform	Kinase	O00329	PK3CD_HUMAN	10.6383	Kd	Enzymatic assay at 3mM ATP (nM)	SCIENTIFIC LITERATURE	=	DRUG LABEL	INHIBITOR	Homo sapiens
ALPL	alkaline phosphatase, biomineralization associated	amifostine	Metabolic pathways: map01100	156	Alkaline phosphatase, tissue-nonspecific isozyme	Enzyme	P05186	PPBT_HUMAN				WOMBAT-PK				Homo sapiens
ALPL	alkaline phosphatase, biomineralization associated	levamisole	Metabolic pathways: map01100	1561	Alkaline phosphatase, tissue-nonspecific isozyme	Enzyme	P05186	PPBT_HUMAN	4.8	Ki	Inhibition of TNSALP	CHEMBL	=			Homo sapiens
ALPL	alkaline phosphatase, biomineralization associated	miconazole	Metabolic pathways: map01100	1800	Alkaline phosphatase, tissue-nonspecific isozyme	Enzyme	P05186	PPBT_HUMAN	4.15	EC50	PUBCHEM_BIOASSAY: uHTS identification of compounds activating TNAP in the absence of phosphate acceptor performed in luminescent assay. (Class of assay: confirmatory) [Related pubchem assays: 813, 518, 1548, 1450 ]	CHEMBL	=			Homo sapiens
ALPL	alkaline phosphatase, biomineralization associated	sulconazole	Metabolic pathways: map01100	2495	Alkaline phosphatase, tissue-nonspecific isozyme	Enzyme	P05186	PPBT_HUMAN	4.22	EC50	PUBCHEM_BIOASSAY: uHTS identification of compounds activating TNAP in the absence of phosphate acceptor performed in luminescent assay. (Class of assay: confirmatory) [Related pubchem assays: 813, 518, 1548, 1450 ]	CHEMBL	=			Homo sapiens
ALPL	alkaline phosphatase, biomineralization associated	theophylline	Metabolic pathways: map01100	2620	Alkaline phosphatase, tissue-nonspecific isozyme	Enzyme	P05186	PPBT_HUMAN	4.09	Ki	Inhibition of TNSALP	CHEMBL	=			Homo sapiens
ALPL	alkaline phosphatase, biomineralization associated	choline theophyllinate	Metabolic pathways: map01100	4390	Alkaline phosphatase, tissue-nonspecific isozyme	Enzyme	P05186	PPBT_HUMAN	4.09	Ki	Inhibition of TNSALP	CHEMBL	=			Homo sapiens
ALPL	alkaline phosphatase, biomineralization associated	bufylline	Metabolic pathways: map01100	4426	Alkaline phosphatase, tissue-nonspecific isozyme	Enzyme	P05186	PPBT_HUMAN	4.09	Ki	Inhibition of TNSALP	CHEMBL	=			Homo sapiens
GALE	UDP-galactose-4-epimerase	diethylstilbestrol	Metabolic pathways: map01100	875	UDP-glucose 4-epimerase	Enzyme	Q14376	GALE_HUMAN	4.12	IC50	Inhibition of human GalE by HPAEC assay	CHEMBL	=			Homo sapiens
GALE	UDP-galactose-4-epimerase	ethacrynic acid	Metabolic pathways: map01100	1071	UDP-glucose 4-epimerase	Enzyme	Q14376	GALE_HUMAN	4.85	IC50	Inhibition of human GalE by HPAEC assay	CHEMBL	=			Homo sapiens
GALE	UDP-galactose-4-epimerase	haloprogin	Metabolic pathways: map01100	1355	UDP-glucose 4-epimerase	Enzyme	Q14376	GALE_HUMAN	6.3	IC50	Inhibition of human GalE by HPAEC assay	CHEMBL	=			Homo sapiens
NDUFS5	NADH:ubiquinone oxidoreductase subunit S5	metformin	Metabolic pathways: map01100	1725	Mitochondrial complex I (NADH dehydrogenase)	Enzyme	Q9NRX3	NU2M_HUMAN			Mechanism of Action; CHEMBL2363065; PROTEIN COMPLEX	CHEMBL		CHEMBL	INHIBITOR	Homo sapiens
AKR1A1	aldo-keto reductase family 1 member A1	epalrestat	Metabolic pathways: map01100	1021	Alcohol dehydrogenase [NADP(+)]	Enzyme	P14550	AK1A1_HUMAN	5.59	IC50	Inhibition of N-terminal 6His-tagged human aldehyde reductase expressed in Escherichia coli BL21(DE3) mediated D-glucuronate reduction	CHEMBL	=			Homo sapiens
AKR1A1	aldo-keto reductase family 1 member A1	tolrestat	Metabolic pathways: map01100	2704	Alcohol dehydrogenase [NADP(+)]	Enzyme	P14550	AK1A1_HUMAN	6.14	IC50	Inhibition of N-terminal 6His-tagged human aldehyde reductase expressed in Escherichia coli BL21(DE3) mediated D-glucuronate reduction	CHEMBL	=			Homo sapiens
AKR1A1	aldo-keto reductase family 1 member A1	valproic acid	Metabolic pathways: map01100	2803	Alcohol dehydrogenase [NADP(+)]	Enzyme	P14550	AK1A1_HUMAN	4.3	IC50	Inhibition of AK1A1	CHEMBL	=			Homo sapiens
CMPK1	cytidine/uridine monophosphate kinase 1	gemcitabine	Metabolic pathways: map01100	1283	UMP-CMP kinase	Kinase	P30085	KCY_HUMAN				WOMBAT-PK				Homo sapiens
CYP2J2	cytochrome P450 family 2 subfamily J member 2	terfenadine	Metabolic pathways: map01100	2600	Cytochrome P450 2J2	Enzyme	P51589	CP2J2_HUMAN	5.09	IC50	Inhibition of human recombinant CYP2J2 expressed in baculovirus-infected Sf9 insect cells	CHEMBL	=			Homo sapiens
DPYD	dihydropyrimidine dehydrogenase	gimeracil	Metabolic pathways: map01100	1293	Dihydropyrimidine dehydrogenase [NADP(+)]	Enzyme	Q12882	DPYD_HUMAN	6.6383	Ki	Mechanism of Action	SCIENTIFIC LITERATURE	=	SCIENTIFIC LITERATURE	INHIBITOR	Homo sapiens
AGL	amylo-alpha-1, 6-glucosidase, 4-alpha-glucanotransferase	miglustat	Metabolic pathways: map01100	1807	Glycogen debranching enzyme	Enzyme	P35573	GDE_HUMAN	5	IC50	Inhibition of glycogen glycogen de-branching enzyme by HPLC	CHEMBL	=			Homo sapiens
AGL	amylo-alpha-1, 6-glucosidase, 4-alpha-glucanotransferase	migalastat	Metabolic pathways: map01100	5110	Glycogen debranching enzyme	Enzyme	P35573	GDE_HUMAN	5	IC50		CHEMBL	=			Homo sapiens
AMY2A	amylase alpha 2A	acarbose	Metabolic pathways: map01100	39	Pancreatic alpha-amylase	Enzyme	P04746	AMYP_HUMAN			Mechanism of Action; CHEMBL2045; SINGLE PROTEIN	CHEMBL		CHEMBL	INHIBITOR	Homo sapiens
AMY2A	amylase alpha 2A	miglitol	Metabolic pathways: map01100	1806	Pancreatic alpha-amylase	Enzyme	P04746	AMYP_HUMAN				WOMBAT-PK				Homo sapiens
AMY1A	amylase alpha 1A	acarbose	Metabolic pathways: map01100	39	Alpha-amylase 1	Enzyme	P04745	AMY1_HUMAN	6	IC50	Inhibition of human salivary alpha-amylase	CHEMBL	=			Homo sapiens
AMY1A	amylase alpha 1A	quercetin	Metabolic pathways: map01100	3514	Alpha-amylase 1	Enzyme	P04745	AMY1_HUMAN	4.67	IC50	Inhibition of human salivary alpha-amylase	CHEMBL	=			Homo sapiens
PIK3CD	phosphatidylinositol-4,5-bisphosphate 3-kinase catalytic subunit delta	caffeine	mTOR signaling pathway: hsa04150	463	Phosphatidylinositol 4,5-bisphosphate 3-kinase catalytic subunit delta isoform	Kinase	O00329	PK3CD_HUMAN	4.12	IC50	Inhibition of PI3Kdelta (unknown origin)	CHEMBL	=			Homo sapiens
PIK3CD	phosphatidylinositol-4,5-bisphosphate 3-kinase catalytic subunit delta	dasatinib	mTOR signaling pathway: hsa04150	785	Phosphatidylinositol 4,5-bisphosphate 3-kinase catalytic subunit delta isoform	Kinase	O00329	PK3CD_HUMAN	4.52	IC50	Inhibition of recombinant PI3Kdelta by radioactive phosphotransfer assay in presence of 10 uM ATP	CHEMBL	=			Homo sapiens
PIK3CD	phosphatidylinositol-4,5-bisphosphate 3-kinase catalytic subunit delta	sunitinib	mTOR signaling pathway: hsa04150	2544	Phosphatidylinositol 4,5-bisphosphate 3-kinase catalytic subunit delta isoform	Kinase	O00329	PK3CD_HUMAN	4.92	IC50	Inhibition of recombinant PI3Kdelta by radioactive phosphotransfer assay in presence of 10 uM ATP	CHEMBL	=			Homo sapiens
PIK3CD	phosphatidylinositol-4,5-bisphosphate 3-kinase catalytic subunit delta	theophylline	mTOR signaling pathway: hsa04150	2620	Phosphatidylinositol 4,5-bisphosphate 3-kinase catalytic subunit delta isoform	Kinase	O00329	PK3CD_HUMAN	4.12	IC50	Inhibition of PI3Kdelta (unknown origin)	CHEMBL	=			Homo sapiens
PIK3CD	phosphatidylinositol-4,5-bisphosphate 3-kinase catalytic subunit delta	choline theophyllinate	mTOR signaling pathway: hsa04150	4390	Phosphatidylinositol 4,5-bisphosphate 3-kinase catalytic subunit delta isoform	Kinase	O00329	PK3CD_HUMAN	4.12	IC50	Inhibition of PI3Kdelta (unknown origin)	CHEMBL	=			Homo sapiens
PIK3CD	phosphatidylinositol-4,5-bisphosphate 3-kinase catalytic subunit delta	bufylline	mTOR signaling pathway: hsa04150	4426	Phosphatidylinositol 4,5-bisphosphate 3-kinase catalytic subunit delta isoform	Kinase	O00329	PK3CD_HUMAN	4.12	IC50	Inhibition of PI3Kdelta (unknown origin)	CHEMBL	=			Homo sapiens
PIK3CD	phosphatidylinositol-4,5-bisphosphate 3-kinase catalytic subunit delta	idelalisib	mTOR signaling pathway: hsa04150	4878	Phosphatidylinositol 4,5-bisphosphate 3-kinase catalytic subunit delta isoform	Kinase	O00329	PK3CD_HUMAN	8.6021	IC50	in vitro Invitrogen SelectScreen kinase inhibitor assay	SCIENTIFIC LITERATURE	=	SCIENTIFIC LITERATURE	INHIBITOR	Homo sapiens
PIK3CD	phosphatidylinositol-4,5-bisphosphate 3-kinase catalytic subunit delta	copanlisib	mTOR signaling pathway: hsa04150	5256	Phosphatidylinositol 4,5-bisphosphate 3-kinase catalytic subunit delta isoform	Kinase	O00329	PK3CD_HUMAN	9.1549	IC50		SCIENTIFIC LITERATURE	=	DRUG LABEL	INHIBITOR	Homo sapiens
PIK3CD	phosphatidylinositol-4,5-bisphosphate 3-kinase catalytic subunit delta	duvelisib	mTOR signaling pathway: hsa04150	5296	Phosphatidylinositol 4,5-bisphosphate 3-kinase catalytic subunit delta isoform	Kinase	O00329	PK3CD_HUMAN	10.6383	Kd	Enzymatic assay at 3mM ATP (nM)	SCIENTIFIC LITERATURE	=	DRUG LABEL	INHIBITOR	Homo sapiens
MTOR	mechanistic target of rapamycin kinase	dasatinib	mTOR signaling pathway: hsa04150	785	Serine/threonine-protein kinase mTOR	Kinase	P42345	MTOR_HUMAN	4.46	IC50	Inhibition of recombinant mTOR by radioactive phosphotransfer assay in presence of 10 uM ATP	CHEMBL	=			Homo sapiens
MTOR	mechanistic target of rapamycin kinase	everolimus	mTOR signaling pathway: hsa04150	1118	Serine/threonine-protein kinase mTOR	Kinase	P42345	MTOR_HUMAN	8.7	IC50		IUPHAR	=		INHIBITOR	Homo sapiens
MTOR	mechanistic target of rapamycin kinase	sirolimus	mTOR signaling pathway: hsa04150	2446	Serine/threonine-protein kinase mTOR	Kinase	P42345	MTOR_HUMAN	10	IC50	Inhibition of mTOR kinase expressed in human HEK293 cells by Western blot analysis	CHEMBL	=			Homo sapiens
MTOR	mechanistic target of rapamycin kinase	tacrolimus	mTOR signaling pathway: hsa04150	2552	Serine/threonine-protein kinase mTOR	Kinase	P42345	MTOR_HUMAN	9.02	IC50	Inhibitory activity against macrophilin (FKBP-12)	CHEMBL	=			Homo sapiens
MTOR	mechanistic target of rapamycin kinase	temsirolimus	mTOR signaling pathway: hsa04150	4161	Serine/threonine-protein kinase mTOR	Kinase	P42345	MTOR_HUMAN	5.75	IC50	Inhibition of FKBP12-independent human recombinant mTOR expressed in HEK293 cells using His6-S6K1 as a substrate by DELFIA assay	CHEMBL	=			Homo sapiens
MTOR	mechanistic target of rapamycin kinase	ridaforolimus	mTOR signaling pathway: hsa04150	4778	Serine/threonine-protein kinase mTOR	Kinase	P42345	MTOR_HUMAN	9.699	IC50	Measured as dose-dependent inhibition of phosphorylation of ribosomal protein S6, a signaling protein downstream of mTOR	SCIENTIFIC LITERATURE	=	SCIENTIFIC LITERATURE	INHIBITOR	Homo sapiens
RPS6KA1	ribosomal protein S6 kinase A1	sunitinib	mTOR signaling pathway: hsa04150	2544	Ribosomal protein S6 kinase alpha-1	Kinase	Q15418	KS6A1_HUMAN	7.02	Kd	Binding affinity to RPS6KA4(Kin.Dom.1-N-terminal)	CHEMBL	=			Homo sapiens
RPS6KA1	ribosomal protein S6 kinase A1	ruboxistaurin	mTOR signaling pathway: hsa04150	3533	Ribosomal protein S6 kinase alpha-1	Kinase	Q15418	KS6A1_HUMAN	6.4	Kd	Binding constant for RPS6KA1(Kin.Dom.1 - N-terminal) kinase domain	CHEMBL	=			Homo sapiens
RPS6KA1	ribosomal protein S6 kinase A1	vandetanib	mTOR signaling pathway: hsa04150	4178	Ribosomal protein S6 kinase alpha-1	Kinase	Q15418	KS6A1_HUMAN	6.4	Kd	Binding constant for RPS6KA1(Kin.Dom.2 - C-terminal) kinase domain	CHEMBL	=			Homo sapiens
RPS6KA1	ribosomal protein S6 kinase A1	ruxolitinib	mTOR signaling pathway: hsa04150	4190	Ribosomal protein S6 kinase alpha-1	Kinase	Q15418	KS6A1_HUMAN	6.92	Kd	Binding constant for RSK1(Kin.Dom.2-C-terminal) kinase domain	CHEMBL	=			Homo sapiens
RPS6KA1	ribosomal protein S6 kinase A1	tofacitinib	mTOR signaling pathway: hsa04150	4713	Ribosomal protein S6 kinase alpha-1	Kinase	Q15418	KS6A1_HUMAN	5.85	Kd	Binding constant for RSK1(Kin.Dom.2-C-terminal) kinase domain	CHEMBL	=			Homo sapiens
RPS6KA1	ribosomal protein S6 kinase A1	nintedanib	mTOR signaling pathway: hsa04150	4903	Ribosomal protein S6 kinase alpha-1	Kinase	Q15418	KS6A1_HUMAN	6.74	Kd	Binding constant for RSK1(Kin.Dom.1-N-terminal) kinase domain	CHEMBL	=			Homo sapiens
RPS6KA1	ribosomal protein S6 kinase A1	palbociclib	mTOR signaling pathway: hsa04150	4941	Ribosomal protein S6 kinase alpha-1	Kinase	Q15418	KS6A1_HUMAN	5.0969	IC50		SCIENTIFIC LITERATURE	=		INHIBITOR	Homo sapiens
RPS6KA1	ribosomal protein S6 kinase A1	midostaurin	mTOR signaling pathway: hsa04150	5231	Ribosomal protein S6 kinase alpha-1	Kinase	Q15418	KS6A1_HUMAN	6.59	Kd	Binding affinity to RPS6KA4(Kin.Dom.1-N-terminal)	CHEMBL	=			Homo sapiens
RPS6KA1	ribosomal protein S6 kinase A1	neratinib	mTOR signaling pathway: hsa04150	5252	Ribosomal protein S6 kinase alpha-1	Kinase	Q15418	KS6A1_HUMAN	5.13	Kd	Binding constant for RSK1(Kin.Dom.1-N-terminal) kinase domain	CHEMBL	=			Homo sapiens
PRKAA2	protein kinase AMP-activated catalytic subunit alpha 2	sunitinib	mTOR signaling pathway: hsa04150	2544	5'-AMP-activated protein kinase catalytic subunit alpha-2	Kinase	P54646	AAPK2_HUMAN	7.05	Kd	Binding constant for AMPK-alpha2 kinase domain	CHEMBL	=			Homo sapiens
PRKAA2	protein kinase AMP-activated catalytic subunit alpha 2	nintedanib	mTOR signaling pathway: hsa04150	4903	5'-AMP-activated protein kinase catalytic subunit alpha-2	Kinase	P54646	AAPK2_HUMAN	7.08	Kd	Binding constant for AMPK-alpha2 kinase domain	CHEMBL	=			Homo sapiens
PRKAA2	protein kinase AMP-activated catalytic subunit alpha 2	midostaurin	mTOR signaling pathway: hsa04150	5231	5'-AMP-activated protein kinase catalytic subunit alpha-2	Kinase	P54646	AAPK2_HUMAN	6.34	Kd	Binding constant for AMPK-alpha2 kinase domain	CHEMBL	=			Homo sapiens
PIK3CD	phosphatidylinositol-4,5-bisphosphate 3-kinase catalytic subunit delta	caffeine	Natural killer cell mediated cytotoxicity: hsa04650	463	Phosphatidylinositol 4,5-bisphosphate 3-kinase catalytic subunit delta isoform	Kinase	O00329	PK3CD_HUMAN	4.12	IC50	Inhibition of PI3Kdelta (unknown origin)	CHEMBL	=			Homo sapiens
PIK3CD	phosphatidylinositol-4,5-bisphosphate 3-kinase catalytic subunit delta	dasatinib	Natural killer cell mediated cytotoxicity: hsa04650	785	Phosphatidylinositol 4,5-bisphosphate 3-kinase catalytic subunit delta isoform	Kinase	O00329	PK3CD_HUMAN	4.52	IC50	Inhibition of recombinant PI3Kdelta by radioactive phosphotransfer assay in presence of 10 uM ATP	CHEMBL	=			Homo sapiens
PIK3CD	phosphatidylinositol-4,5-bisphosphate 3-kinase catalytic subunit delta	sunitinib	Natural killer cell mediated cytotoxicity: hsa04650	2544	Phosphatidylinositol 4,5-bisphosphate 3-kinase catalytic subunit delta isoform	Kinase	O00329	PK3CD_HUMAN	4.92	IC50	Inhibition of recombinant PI3Kdelta by radioactive phosphotransfer assay in presence of 10 uM ATP	CHEMBL	=			Homo sapiens
PIK3CD	phosphatidylinositol-4,5-bisphosphate 3-kinase catalytic subunit delta	theophylline	Natural killer cell mediated cytotoxicity: hsa04650	2620	Phosphatidylinositol 4,5-bisphosphate 3-kinase catalytic subunit delta isoform	Kinase	O00329	PK3CD_HUMAN	4.12	IC50	Inhibition of PI3Kdelta (unknown origin)	CHEMBL	=			Homo sapiens
PIK3CD	phosphatidylinositol-4,5-bisphosphate 3-kinase catalytic subunit delta	choline theophyllinate	Natural killer cell mediated cytotoxicity: hsa04650	4390	Phosphatidylinositol 4,5-bisphosphate 3-kinase catalytic subunit delta isoform	Kinase	O00329	PK3CD_HUMAN	4.12	IC50	Inhibition of PI3Kdelta (unknown origin)	CHEMBL	=			Homo sapiens
PIK3CD	phosphatidylinositol-4,5-bisphosphate 3-kinase catalytic subunit delta	bufylline	Natural killer cell mediated cytotoxicity: hsa04650	4426	Phosphatidylinositol 4,5-bisphosphate 3-kinase catalytic subunit delta isoform	Kinase	O00329	PK3CD_HUMAN	4.12	IC50	Inhibition of PI3Kdelta (unknown origin)	CHEMBL	=			Homo sapiens
PIK3CD	phosphatidylinositol-4,5-bisphosphate 3-kinase catalytic subunit delta	idelalisib	Natural killer cell mediated cytotoxicity: hsa04650	4878	Phosphatidylinositol 4,5-bisphosphate 3-kinase catalytic subunit delta isoform	Kinase	O00329	PK3CD_HUMAN	8.6021	IC50	in vitro Invitrogen SelectScreen kinase inhibitor assay	SCIENTIFIC LITERATURE	=	SCIENTIFIC LITERATURE	INHIBITOR	Homo sapiens
PIK3CD	phosphatidylinositol-4,5-bisphosphate 3-kinase catalytic subunit delta	copanlisib	Natural killer cell mediated cytotoxicity: hsa04650	5256	Phosphatidylinositol 4,5-bisphosphate 3-kinase catalytic subunit delta isoform	Kinase	O00329	PK3CD_HUMAN	9.1549	IC50		SCIENTIFIC LITERATURE	=	DRUG LABEL	INHIBITOR	Homo sapiens
PIK3CD	phosphatidylinositol-4,5-bisphosphate 3-kinase catalytic subunit delta	duvelisib	Natural killer cell mediated cytotoxicity: hsa04650	5296	Phosphatidylinositol 4,5-bisphosphate 3-kinase catalytic subunit delta isoform	Kinase	O00329	PK3CD_HUMAN	10.6383	Kd	Enzymatic assay at 3mM ATP (nM)	SCIENTIFIC LITERATURE	=	DRUG LABEL	INHIBITOR	Homo sapiens
LCK	LCK proto-oncogene, Src family tyrosine kinase	astemizole	Natural killer cell mediated cytotoxicity: hsa04650	249	Tyrosine-protein kinase Lck	Kinase	P06239	LCK_HUMAN	4.7007	IC50	DRUGMATRIX: Protein Tyrosine Kinase, LCK enzyme inhibition (substrate: Poly(Glu:Tyr))	DRUG MATRIX	=			Homo sapiens
LCK	LCK proto-oncogene, Src family tyrosine kinase	bacitracin	Natural killer cell mediated cytotoxicity: hsa04650	281	Tyrosine-protein kinase Lck	Kinase	P06239	LCK_HUMAN	5.716	IC50	DRUGMATRIX: Protein Tyrosine Kinase, LCK enzyme inhibition (substrate: Poly(Glu:Tyr))	DRUG MATRIX	=			Homo sapiens
LCK	LCK proto-oncogene, Src family tyrosine kinase	carbidopa	Natural killer cell mediated cytotoxicity: hsa04650	496	Tyrosine-protein kinase Lck	Kinase	P06239	LCK_HUMAN	5.1678	IC50	DRUGMATRIX: Protein Tyrosine Kinase, LCK enzyme inhibition (substrate: Poly(Glu:Tyr))	DRUG MATRIX	=			Homo sapiens
LCK	LCK proto-oncogene, Src family tyrosine kinase	dasatinib	Natural killer cell mediated cytotoxicity: hsa04650	785	Tyrosine-protein kinase Lck	Kinase	P06239	LCK_HUMAN	9.7	Kd	Binding constant for LCK kinase domain	CHEMBL	=	CHEMBL	INHIBITOR	Homo sapiens
LCK	LCK proto-oncogene, Src family tyrosine kinase	dobutamine	Natural killer cell mediated cytotoxicity: hsa04650	937	Tyrosine-protein kinase Lck	Kinase	P06239	LCK_HUMAN	5.2581	IC50	DRUGMATRIX: Protein Tyrosine Kinase, LCK enzyme inhibition (substrate: Poly(Glu:Tyr))	DRUG MATRIX	=			Homo sapiens
LCK	LCK proto-oncogene, Src family tyrosine kinase	doxorubicin	Natural killer cell mediated cytotoxicity: hsa04650	960	Tyrosine-protein kinase Lck	Kinase	P06239	LCK_HUMAN	4.496	IC50	DRUGMATRIX: Protein Tyrosine Kinase, LCK enzyme inhibition (substrate: Poly(Glu:Tyr))	DRUG MATRIX	=			Homo sapiens
LCK	LCK proto-oncogene, Src family tyrosine kinase	ergotamine	Natural killer cell mediated cytotoxicity: hsa04650	1043	Tyrosine-protein kinase Lck	Kinase	P06239	LCK_HUMAN	5.1872	IC50	DRUGMATRIX: Protein Tyrosine Kinase, LCK enzyme inhibition (substrate: Poly(Glu:Tyr))	DRUG MATRIX	=			Homo sapiens
LCK	LCK proto-oncogene, Src family tyrosine kinase	erlotinib	Natural killer cell mediated cytotoxicity: hsa04650	1045	Tyrosine-protein kinase Lck	Kinase	P06239	LCK_HUMAN	6.6	Kd	Binding constant for LCK kinase domain	CHEMBL	=			Homo sapiens
LCK	LCK proto-oncogene, Src family tyrosine kinase	gefitinib	Natural killer cell mediated cytotoxicity: hsa04650	1282	Tyrosine-protein kinase Lck	Kinase	P06239	LCK_HUMAN	6.2	Kd	Binding constant for LCK kinase domain	CHEMBL	=			Homo sapiens
LCK	LCK proto-oncogene, Src family tyrosine kinase	hexachlorophene	Natural killer cell mediated cytotoxicity: hsa04650	1364	Tyrosine-protein kinase Lck	Kinase	P06239	LCK_HUMAN	5.6139	IC50	DRUGMATRIX: Protein Tyrosine Kinase, LCK enzyme inhibition (substrate: Poly(Glu:Tyr))	DRUG MATRIX	=			Homo sapiens
LCK	LCK proto-oncogene, Src family tyrosine kinase	imatinib	Natural killer cell mediated cytotoxicity: hsa04650	1423	Tyrosine-protein kinase Lck	Kinase	P06239	LCK_HUMAN	7.4	Kd	Binding constant for LCK kinase domain	CHEMBL	=			Homo sapiens
LCK	LCK proto-oncogene, Src family tyrosine kinase	diiodohydroxyquinoline	Natural killer cell mediated cytotoxicity: hsa04650	1457	Tyrosine-protein kinase Lck	Kinase	P06239	LCK_HUMAN	5.6089	IC50	DRUGMATRIX: Protein Tyrosine Kinase, LCK enzyme inhibition (substrate: Poly(Glu:Tyr))	DRUG MATRIX	=			Homo sapiens
LCK	LCK proto-oncogene, Src family tyrosine kinase	levodopa	Natural killer cell mediated cytotoxicity: hsa04650	1567	Tyrosine-protein kinase Lck	Kinase	P06239	LCK_HUMAN	5.4284	IC50	DRUGMATRIX: Protein Tyrosine Kinase, LCK enzyme inhibition (substrate: Poly(Glu:Tyr))	DRUG MATRIX	=			Homo sapiens
LCK	LCK proto-oncogene, Src family tyrosine kinase	nelfinavir	Natural killer cell mediated cytotoxicity: hsa04650	1893	Tyrosine-protein kinase Lck	Kinase	P06239	LCK_HUMAN	4.1015	IC50	DRUGMATRIX: Protein Tyrosine Kinase, LCK enzyme inhibition (substrate: Poly(Glu:Tyr))	DRUG MATRIX	=			Homo sapiens
LCK	LCK proto-oncogene, Src family tyrosine kinase	nilotinib	Natural killer cell mediated cytotoxicity: hsa04650	1932	Tyrosine-protein kinase Lck	Kinase	P06239	LCK_HUMAN	7.33	Kd	Binding constant for LCK kinase domain	CHEMBL	=			Homo sapiens
LCK	LCK proto-oncogene, Src family tyrosine kinase	sorafenib	Natural killer cell mediated cytotoxicity: hsa04650	2459	Tyrosine-protein kinase Lck	Kinase	P06239	LCK_HUMAN	5.57	Kd	Binding constant for LCK kinase domain	CHEMBL	=			Homo sapiens
LCK	LCK proto-oncogene, Src family tyrosine kinase	sunitinib	Natural killer cell mediated cytotoxicity: hsa04650	2544	Tyrosine-protein kinase Lck	Kinase	P06239	LCK_HUMAN	6.64	Kd	Binding constant for LCK kinase domain	CHEMBL	=			Homo sapiens
LCK	LCK proto-oncogene, Src family tyrosine kinase	tamoxifen	Natural killer cell mediated cytotoxicity: hsa04650	2561	Tyrosine-protein kinase Lck	Kinase	P06239	LCK_HUMAN	5.0951	IC50	DRUGMATRIX: Protein Tyrosine Kinase, LCK enzyme inhibition (substrate: Poly(Glu:Tyr))	DRUG MATRIX	=			Homo sapiens
LCK	LCK proto-oncogene, Src family tyrosine kinase	bithionol	Natural killer cell mediated cytotoxicity: hsa04650	3032	Tyrosine-protein kinase Lck	Kinase	P06239	LCK_HUMAN	5.6469	IC50	DRUGMATRIX: Protein Tyrosine Kinase, LCK enzyme inhibition (substrate: Poly(Glu:Tyr))	DRUG MATRIX	=			Homo sapiens
LCK	LCK proto-oncogene, Src family tyrosine kinase	quercetin	Natural killer cell mediated cytotoxicity: hsa04650	3514	Tyrosine-protein kinase Lck	Kinase	P06239	LCK_HUMAN	4.89	IC50	Ability to inhibit protein-tyrosine kinase activity of p56lck (isolated from bovine thymus) in vitro.	CHEMBL	=			Homo sapiens
LCK	LCK proto-oncogene, Src family tyrosine kinase	ruboxistaurin	Natural killer cell mediated cytotoxicity: hsa04650	3533	Tyrosine-protein kinase Lck	Kinase	P06239	LCK_HUMAN	5.89	Kd	Average Binding Constant for LCK; NA=Not Active at 10 uM	CHEMBL	=			Homo sapiens
LCK	LCK proto-oncogene, Src family tyrosine kinase	tirilazad	Natural killer cell mediated cytotoxicity: hsa04650	4063	Tyrosine-protein kinase Lck	Kinase	P06239	LCK_HUMAN	4.8017	IC50	DRUGMATRIX: Protein Tyrosine Kinase, LCK enzyme inhibition (substrate: Poly(Glu:Tyr))	DRUG MATRIX	=			Homo sapiens
LCK	LCK proto-oncogene, Src family tyrosine kinase	pazopanib	Natural killer cell mediated cytotoxicity: hsa04650	4118	Tyrosine-protein kinase Lck	Kinase	P06239	LCK_HUMAN	5.92	Kd	Binding constant for LCK kinase domain	CHEMBL	=	CHEMBL	INHIBITOR	Homo sapiens
LCK	LCK proto-oncogene, Src family tyrosine kinase	vandetanib	Natural killer cell mediated cytotoxicity: hsa04650	4178	Tyrosine-protein kinase Lck	Kinase	P06239	LCK_HUMAN	7.77	Kd	Binding constant for LCK kinase domain	CHEMBL	=			Homo sapiens
LCK	LCK proto-oncogene, Src family tyrosine kinase	crizotinib	Natural killer cell mediated cytotoxicity: hsa04650	4187	Tyrosine-protein kinase Lck	Kinase	P06239	LCK_HUMAN	7.52	Kd	Binding constant for LCK kinase domain	CHEMBL	=			Homo sapiens
LCK	LCK proto-oncogene, Src family tyrosine kinase	acetic acid	Natural killer cell mediated cytotoxicity: hsa04650	4211	Tyrosine-protein kinase Lck	Kinase	P06239	LCK_HUMAN	6.19	Kd	Dissociation constant for binding to SH2 domain of p56 lck tyrosine kinase	CHEMBL	=			Homo sapiens
LCK	LCK proto-oncogene, Src family tyrosine kinase	axitinib	Natural killer cell mediated cytotoxicity: hsa04650	4225	Tyrosine-protein kinase Lck	Kinase	P06239	LCK_HUMAN	5.57	Kd	Binding constant for LCK kinase domain	CHEMBL	=			Homo sapiens
LCK	LCK proto-oncogene, Src family tyrosine kinase	afatinib	Natural killer cell mediated cytotoxicity: hsa04650	4318	Tyrosine-protein kinase Lck	Kinase	P06239	LCK_HUMAN	6.24	Kd	Binding constant for LCK kinase domain	CHEMBL	=			Homo sapiens
LCK	LCK proto-oncogene, Src family tyrosine kinase	bosutinib	Natural killer cell mediated cytotoxicity: hsa04650	4359	Tyrosine-protein kinase Lck	Kinase	P06239	LCK_HUMAN	9.23	Kd	Binding constant for LCK kinase domain	CHEMBL	=			Homo sapiens
LCK	LCK proto-oncogene, Src family tyrosine kinase	cisplatin	Natural killer cell mediated cytotoxicity: hsa04650	4392	Tyrosine-protein kinase Lck	Kinase	P06239	LCK_HUMAN	4.6392	IC50	DRUGMATRIX: Protein Tyrosine Kinase, LCK enzyme inhibition (substrate: Poly(Glu:Tyr))	DRUG MATRIX	=			Homo sapiens
LCK	LCK proto-oncogene, Src family tyrosine kinase	tofacitinib	Natural killer cell mediated cytotoxicity: hsa04650	4713	Tyrosine-protein kinase Lck	Kinase	P06239	LCK_HUMAN	6.34	Kd	Binding constant for LCK kinase domain	CHEMBL	=			Homo sapiens
LCK	LCK proto-oncogene, Src family tyrosine kinase	gramicidin	Natural killer cell mediated cytotoxicity: hsa04650	4794	Tyrosine-protein kinase Lck	Kinase	P06239	LCK_HUMAN	5.961	IC50	DRUGMATRIX: Protein Tyrosine Kinase, LCK enzyme inhibition (substrate: Poly(Glu:Tyr))	DRUG MATRIX	=			Homo sapiens
LCK	LCK proto-oncogene, Src family tyrosine kinase	ibrutinib	Natural killer cell mediated cytotoxicity: hsa04650	4810	Tyrosine-protein kinase Lck	Kinase	P06239	LCK_HUMAN	8.2007	IC50		SCIENTIFIC LITERATURE	=		INHIBITOR	Homo sapiens
LCK	LCK proto-oncogene, Src family tyrosine kinase	ceritinib	Natural killer cell mediated cytotoxicity: hsa04650	4866	Tyrosine-protein kinase Lck	Kinase	P06239	LCK_HUMAN	6.25	IC50	Inhibition of LCK (unknown origin) after 60 mins	CHEMBL	=			Homo sapiens
LCK	LCK proto-oncogene, Src family tyrosine kinase	nintedanib	Natural killer cell mediated cytotoxicity: hsa04650	4903	Tyrosine-protein kinase Lck	Kinase	P06239	LCK_HUMAN	8.21	Kd	Binding constant for LCK kinase domain	CHEMBL	=			Homo sapiens
LCK	LCK proto-oncogene, Src family tyrosine kinase	insulin human	Natural killer cell mediated cytotoxicity: hsa04650	5003	Tyrosine-protein kinase Lck	Kinase	P06239	LCK_HUMAN	4.74	IC50	DRUGMATRIX: Protein Tyrosine Kinase, LCK enzyme inhibition (substrate: Poly(Glu:Tyr))	CHEMBL	=			Homo sapiens
LCK	LCK proto-oncogene, Src family tyrosine kinase	tannic acid	Natural killer cell mediated cytotoxicity: hsa04650	5039	Tyrosine-protein kinase Lck	Kinase	P06239	LCK_HUMAN	7.1	IC50	DRUGMATRIX: Protein Tyrosine Kinase, LCK enzyme inhibition (substrate: Poly(Glu:Tyr))	CHEMBL	=			Homo sapiens
LCK	LCK proto-oncogene, Src family tyrosine kinase	midostaurin	Natural killer cell mediated cytotoxicity: hsa04650	5231	Tyrosine-protein kinase Lck	Kinase	P06239	LCK_HUMAN	6.55	Kd	Binding constant for LCK kinase domain	CHEMBL	=			Homo sapiens
LCK	LCK proto-oncogene, Src family tyrosine kinase	neratinib	Natural killer cell mediated cytotoxicity: hsa04650	5252	Tyrosine-protein kinase Lck	Kinase	P06239	LCK_HUMAN	6.92	Kd	Binding constant for LCK kinase domain	CHEMBL	=			Homo sapiens
GABRD	gamma-aminobutyric acid type A receptor subunit delta	adinazolam	Neuroactive ligand-receptor interaction: hsa04080	93	GABA-A receptor	Ion channel	P48169	GBRD_HUMAN			Mechanism of Action	SCIENTIFIC LITERATURE		KEGG DRUG	POSITIVE ALLOSTERIC MODULATOR	Homo sapiens
GABRD	gamma-aminobutyric acid type A receptor subunit delta	clonazepam	Neuroactive ligand-receptor interaction: hsa04080	703	GABA-A receptor; anion channel	Ion channel	P47870	GBRD_HUMAN	9.07	Ki	Displacement of [3H]flumazenil from bovine benzodiazepine receptor GABA-A channel of brain membranes	CHEMBL	=			Homo sapiens
GABRD	gamma-aminobutyric acid type A receptor subunit delta	delorazepam	Neuroactive ligand-receptor interaction: hsa04080	800	GABA-A receptor; anion channel	Ion channel	P47870	GBRD_HUMAN	8.55	IC50	In vitro displacement of [3H]-diazepam from GABA-A Benzodiazepine receptor	CHEMBL	=			Homo sapiens
GABRD	gamma-aminobutyric acid type A receptor subunit delta	desflurane	Neuroactive ligand-receptor interaction: hsa04080	811	GABA-A receptor; anion channel	Ion channel	P47870	GBRD_HUMAN			Mechanism of Action; CHEMBL2093872; PROTEIN COMPLEX GROUP	CHEMBL		CHEMBL	POSITIVE ALLOSTERIC MODULATOR	Homo sapiens
GABRD	gamma-aminobutyric acid type A receptor subunit delta	ethanol	Neuroactive ligand-receptor interaction: hsa04080	1076	GABA A receptor alpha-4/beta-2/delta	Ion channel	P48169	GBRD_HUMAN				WOMBAT-PK				Homo sapiens
GABRD	gamma-aminobutyric acid type A receptor subunit delta	flumazenil	Neuroactive ligand-receptor interaction: hsa04080	1195	GABA-A receptor; anion channel	Ion channel	P47870	GBRD_HUMAN	9.05	Ki	Displacement of [3H]flumazenil from bovine benzodiazepine receptor GABA-A channel of brain membranes	CHEMBL	=			Homo sapiens
GABRD	gamma-aminobutyric acid type A receptor subunit delta	halazepam	Neuroactive ligand-receptor interaction: hsa04080	1348	GABA-A receptor; anion channel	Ion channel	P47870	GBRD_HUMAN			Mechanism of Action; CHEMBL2093872; PROTEIN COMPLEX GROUP	CHEMBL		CHEMBL	POSITIVE ALLOSTERIC MODULATOR	Homo sapiens
GABRD	gamma-aminobutyric acid type A receptor subunit delta	halothane	Neuroactive ligand-receptor interaction: hsa04080	1356	GABA-A receptor; anion channel	Ion channel	P47870	GBRD_HUMAN			Mechanism of Action; CHEMBL2093872; PROTEIN COMPLEX GROUP	CHEMBL		CHEMBL	POSITIVE ALLOSTERIC MODULATOR	Homo sapiens
GABRD	gamma-aminobutyric acid type A receptor subunit delta	isoflurane	Neuroactive ligand-receptor interaction: hsa04080	1493	GABA-A receptor; anion channel	Ion channel	P47870	GBRD_HUMAN			Mechanism of Action; CHEMBL2093872; PROTEIN COMPLEX GROUP	CHEMBL		CHEMBL	POSITIVE ALLOSTERIC MODULATOR	Homo sapiens
GABRD	gamma-aminobutyric acid type A receptor subunit delta	liothyronine	Neuroactive ligand-receptor interaction: hsa04080	1585	GABA-A receptor; anion channel	Ion channel	P47870	GBRD_HUMAN	4.64	IC50	Direct channel-gating action blocked by picrotoxin	CHEMBL	=			Homo sapiens
GABRD	gamma-aminobutyric acid type A receptor subunit delta	methaqualone	Neuroactive ligand-receptor interaction: hsa04080	1739	GABA A receptor alpha-4/beta-2/delta	Ion channel	P48169	GBRD_HUMAN	4.17	EC50		SCIENTIFIC LITERATURE	=		POSITIVE ALLOSTERIC MODULATOR	Homo sapiens
GABRD	gamma-aminobutyric acid type A receptor subunit delta	methaqualone	Neuroactive ligand-receptor interaction: hsa04080	1739	GABA A receptor alpha-4/beta-3/delta	Ion channel	P48169	GBRD_HUMAN	3.91	EC50		SCIENTIFIC LITERATURE	=		AGONIST	Homo sapiens
GABRD	gamma-aminobutyric acid type A receptor subunit delta	methaqualone	Neuroactive ligand-receptor interaction: hsa04080	1739	GABA-A receptor alpha-6/beta-2/delta	Ion channel	Q16445	GBRD_HUMAN	4.44	EC50		SCIENTIFIC LITERATURE	=		POSITIVE ALLOSTERIC MODULATOR	Homo sapiens
GABRD	gamma-aminobutyric acid type A receptor subunit delta	methaqualone	Neuroactive ligand-receptor interaction: hsa04080	1739	GABA-A receptor alpha-6/beta-3/delta	Ion channel	Q16445	GBRD_HUMAN	4.5	EC50		SCIENTIFIC LITERATURE	=		POSITIVE ALLOSTERIC MODULATOR	Homo sapiens
GABRD	gamma-aminobutyric acid type A receptor subunit delta	metharbital	Neuroactive ligand-receptor interaction: hsa04080	1740	GABA-A receptor; anion channel	Ion channel	P47870	GBRD_HUMAN			Mechanism of Action; CHEMBL2093872; PROTEIN COMPLEX GROUP	CHEMBL		CHEMBL	POSITIVE ALLOSTERIC MODULATOR	Homo sapiens
GABRD	gamma-aminobutyric acid type A receptor subunit delta	methoxyflurane	Neuroactive ligand-receptor interaction: hsa04080	1754	GABA-A receptor; anion channel	Ion channel	P47870	GBRD_HUMAN			Mechanism of Action; CHEMBL2093872; PROTEIN COMPLEX GROUP	CHEMBL		CHEMBL	POSITIVE MODULATOR	Homo sapiens
GABRD	gamma-aminobutyric acid type A receptor subunit delta	progabide	Neuroactive ligand-receptor interaction: hsa04080	2278	GABA-A receptor; anion channel	Ion channel	P47870	GBRD_HUMAN	4.4	Ki	Displacement of [3H]gamma-amino butyric acid from Gamma-aminobutyric acid (GABA-A) receptor of human cerebellar cortex preparation	CHEMBL	=			Homo sapiens
GABRD	gamma-aminobutyric acid type A receptor subunit delta	sevoflurane	Neuroactive ligand-receptor interaction: hsa04080	2439	GABA-A receptor; anion channel	Ion channel	P47870	GBRD_HUMAN			Mechanism of Action; CHEMBL2093872; PROTEIN COMPLEX GROUP	CHEMBL		CHEMBL	POSITIVE ALLOSTERIC MODULATOR	Homo sapiens
GABRD	gamma-aminobutyric acid type A receptor subunit delta	talbutal	Neuroactive ligand-receptor interaction: hsa04080	2556	GABA-A receptor; anion channel	Ion channel	P47870	GBRD_HUMAN			Mechanism of Action; CHEMBL2093872; PROTEIN COMPLEX GROUP	CHEMBL		CHEMBL	POSITIVE ALLOSTERIC MODULATOR	Homo sapiens
GABRD	gamma-aminobutyric acid type A receptor subunit delta	thiamylal	Neuroactive ligand-receptor interaction: hsa04080	2626	GABA-A receptor; anion channel	Ion channel	P47870	GBRD_HUMAN			Mechanism of Action; CHEMBL2093872; PROTEIN COMPLEX GROUP	CHEMBL		CHEMBL	POSITIVE ALLOSTERIC MODULATOR	Homo sapiens
GABRD	gamma-aminobutyric acid type A receptor subunit delta	triazolam	Neuroactive ligand-receptor interaction: hsa04080	2729	GABA-A receptor	Ion channel	P48169	GBRD_HUMAN	9.1	Ki	Mechanism of Action; CHEMBL2093872; PROTEIN COMPLEX GROUP	IUPHAR	=	CHEMBL	POSITIVE ALLOSTERIC MODULATOR	Homo sapiens
GABRD	gamma-aminobutyric acid type A receptor subunit delta	triclofos	Neuroactive ligand-receptor interaction: hsa04080	2735	GABA-A receptor; anion channel	Ion channel	P47870	GBRD_HUMAN			Mechanism of Action; CHEMBL2093872; PROTEIN COMPLEX GROUP	CHEMBL		CHEMBL	POSITIVE MODULATOR	Homo sapiens
GABRD	gamma-aminobutyric acid type A receptor subunit delta	tubocurarine	Neuroactive ligand-receptor interaction: hsa04080	2781	GABA-A receptor; anion channel	Ion channel	P47870	GBRD_HUMAN	4.24	IC50	Displacement of [3H]GABA from gamma-aminobutyric-acid A (GABA-A) receptor	CHEMBL	=			Homo sapiens
GABRD	gamma-aminobutyric acid type A receptor subunit delta	fospropofol	Neuroactive ligand-receptor interaction: hsa04080	3249	GABA-A receptor	Ion channel	P48169	GBRD_HUMAN			Mechanism of Action	DRUG LABEL		DRUG LABEL	POSITIVE ALLOSTERIC MODULATOR	Homo sapiens
GABRD	gamma-aminobutyric acid type A receptor subunit delta	baicalin	Neuroactive ligand-receptor interaction: hsa04080	4055	GABA-A receptor; anion channel	Ion channel	P47870	GBRD_HUMAN	4.11	Ki	Binding affinity towards benzodiazepine site in GABAA receptor	CHEMBL	=			Homo sapiens
GABRD	gamma-aminobutyric acid type A receptor subunit delta	brexanolone	Neuroactive ligand-receptor interaction: hsa04080	5324	GABA A receptor alpha-4/beta-3/delta	Ion channel	P48169	GBRD_HUMAN	7.0969	EC50	Possible target. Activity determined against recombinant CHO cells	DRUG LABEL	=		POSITIVE ALLOSTERIC MODULATOR	Homo sapiens
GABRD	gamma-aminobutyric acid type A receptor subunit delta	brexanolone	Neuroactive ligand-receptor interaction: hsa04080	5324	GABA-A receptor alpha-6/beta-3/delta	Ion channel	Q16445	GBRD_HUMAN	6.8097	EC50	Possible target. Activity determined against recombinant CHO cells	DRUG LABEL	=		POSITIVE ALLOSTERIC MODULATOR	Homo sapiens
HTR6	5-hydroxytryptamine receptor 6	amiodarone	Neuroactive ligand-receptor interaction: hsa04080	176	5-hydroxytryptamine receptor 6	GPCR	P50406	5HT6R_HUMAN	5.0445	Ki	DRUGMATRIX: Serotonin (5-Hydroxytryptamine) 5-HT6 radioligand binding (ligand: [3H] Lysergic acid diethylamide)	DRUG MATRIX	=			Homo sapiens
HTR6	5-hydroxytryptamine receptor 6	amisulpride	Neuroactive ligand-receptor interaction: hsa04080	179	5-hydroxytryptamine receptor 6	GPCR	P50406	5HT6R_HUMAN	5.3815	Ki		PDSP				Homo sapiens
HTR6	5-hydroxytryptamine receptor 6	amitriptyline	Neuroactive ligand-receptor interaction: hsa04080	180	5-hydroxytryptamine receptor 6	GPCR	P50406	5HT6R_HUMAN	7.05	Ki		WOMBAT-PK	=			Homo sapiens
HTR6	5-hydroxytryptamine receptor 6	amlodipine	Neuroactive ligand-receptor interaction: hsa04080	183	5-hydroxytryptamine receptor 6	GPCR	P50406	5HT6R_HUMAN	5.871	Ki	DRUGMATRIX: Serotonin (5-Hydroxytryptamine) 5-HT6 radioligand binding (ligand: [3H] Lysergic acid diethylamide)	DRUG MATRIX	=			Homo sapiens
HTR6	5-hydroxytryptamine receptor 6	amoxapine	Neuroactive ligand-receptor interaction: hsa04080	191	5-hydroxytryptamine receptor 6	GPCR	P50406	5HT6R_HUMAN	7.3	Ki		IUPHAR	=		ANTAGONIST	Homo sapiens
HTR6	5-hydroxytryptamine receptor 6	amperozide	Neuroactive ligand-receptor interaction: hsa04080	193	5-hydroxytryptamine receptor 6	GPCR	P50406	5HT6R_HUMAN	5.7959	Ki		PDSP	=			Homo sapiens
HTR6	5-hydroxytryptamine receptor 6	aripiprazole	Neuroactive ligand-receptor interaction: hsa04080	242	5-hydroxytryptamine receptor 6	GPCR	P50406	5HT6R_HUMAN	6.51	Ki		WOMBAT-PK	=			Homo sapiens
HTR6	5-hydroxytryptamine receptor 6	astemizole	Neuroactive ligand-receptor interaction: hsa04080	249	5-hydroxytryptamine receptor 6	GPCR	P50406	5HT6R_HUMAN	5.8193	Ki	DRUGMATRIX: Serotonin (5-Hydroxytryptamine) 5-HT6 radioligand binding (ligand: [3H] Lysergic acid diethylamide)	DRUG MATRIX	=			Homo sapiens
HTR6	5-hydroxytryptamine receptor 6	benzatropine	Neuroactive ligand-receptor interaction: hsa04080	333	5-hydroxytryptamine receptor 6	GPCR	P50406	5HT6R_HUMAN	5.8881	Ki	DRUGMATRIX: Serotonin (5-Hydroxytryptamine) 5-HT6 radioligand binding (ligand: [3H] Lysergic acid diethylamide)	DRUG MATRIX	=			Homo sapiens
HTR6	5-hydroxytryptamine receptor 6	bromocriptine	Neuroactive ligand-receptor interaction: hsa04080	403	5-hydroxytryptamine receptor 6	GPCR	P50406	5HT6R_HUMAN	7.5	Ki		IUPHAR	=		AGONIST	Homo sapiens
HTR6	5-hydroxytryptamine receptor 6	carvedilol	Neuroactive ligand-receptor interaction: hsa04080	522	5-hydroxytryptamine receptor 6	GPCR	P50406	5HT6R_HUMAN	6.1518	Ki	DRUGMATRIX: Serotonin (5-Hydroxytryptamine) 5-HT6 radioligand binding (ligand: [3H] Lysergic acid diethylamide)	DRUG MATRIX	=			Homo sapiens
HTR6	5-hydroxytryptamine receptor 6	chlorpromazine	Neuroactive ligand-receptor interaction: hsa04080	621	5-hydroxytryptamine receptor 6	GPCR	P50406	5HT6R_HUMAN	7.44	Ki		WOMBAT-PK	=			Homo sapiens
HTR6	5-hydroxytryptamine receptor 6	chlorprothixene	Neuroactive ligand-receptor interaction: hsa04080	623	5-hydroxytryptamine receptor 6	GPCR	P50406	5HT6R_HUMAN	8.52	Ki	Binding affinity towards human 5-hydroxytryptamine 6 receptor	CHEMBL	=			Homo sapiens
HTR6	5-hydroxytryptamine receptor 6	clemastine	Neuroactive ligand-receptor interaction: hsa04080	671	5-hydroxytryptamine receptor 6	GPCR	P50406	5HT6R_HUMAN	7.4437	Ki	DRUGMATRIX: Serotonin (5-Hydroxytryptamine) 5-HT6 radioligand binding (ligand: [3H] Lysergic acid diethylamide)	DRUG MATRIX	=			Homo sapiens
HTR6	5-hydroxytryptamine receptor 6	clomifene	Neuroactive ligand-receptor interaction: hsa04080	700	5-hydroxytryptamine receptor 6	GPCR	P50406	5HT6R_HUMAN	5.71	Ki	Displacement of [3H]LSD from human 5HT6 receptor expressed in HEK293 cells after 1.5 hrs by liquid scintillation counting	CHEMBL	=			Homo sapiens
HTR6	5-hydroxytryptamine receptor 6	clomipramine	Neuroactive ligand-receptor interaction: hsa04080	701	5-hydroxytryptamine receptor 6	GPCR	P50406	5HT6R_HUMAN	6.95	Ki	Displacement of [3H]LSD from human 5HT6 receptor expressed in HEK293 cells after 1.5 hrs by liquid scintillation counting	CHEMBL	=			Homo sapiens
HTR6	5-hydroxytryptamine receptor 6	clotrimazole	Neuroactive ligand-receptor interaction: hsa04080	719	5-hydroxytryptamine receptor 6	GPCR	P50406	5HT6R_HUMAN	5.2348	Ki	DRUGMATRIX: Serotonin (5-Hydroxytryptamine) 5-HT6 radioligand binding (ligand: [3H] Lysergic acid diethylamide)	DRUG MATRIX	=			Homo sapiens
HTR6	5-hydroxytryptamine receptor 6	clozapine	Neuroactive ligand-receptor interaction: hsa04080	722	5-hydroxytryptamine receptor 6	GPCR	P50406	5HT6R_HUMAN	7.95	Ki		WOMBAT-PK	=			Homo sapiens
HTR6	5-hydroxytryptamine receptor 6	cyclobenzaprine	Neuroactive ligand-receptor interaction: hsa04080	751	5-hydroxytryptamine receptor 6	GPCR	P50406	5HT6R_HUMAN	6.8386	Ki		WOMBAT-PK	=			Homo sapiens
HTR6	5-hydroxytryptamine receptor 6	cyproheptadine	Neuroactive ligand-receptor interaction: hsa04080	765	5-hydroxytryptamine receptor 6	GPCR	P50406	5HT6R_HUMAN	6.8	Ki		WOMBAT-PK	=			Homo sapiens
HTR6	5-hydroxytryptamine receptor 6	dapsone	Neuroactive ligand-receptor interaction: hsa04080	782	5-hydroxytryptamine receptor 6	GPCR	P50406	5HT6R_HUMAN	6.74	Ki	Antagonist activity at recombinant human 5-HT6 receptor expressed in HEK293 cells assessed as 5-HT-induced intracellular cAMP production after 30 mins	CHEMBL	=			Homo sapiens
HTR6	5-hydroxytryptamine receptor 6	desloratadine	Neuroactive ligand-receptor interaction: hsa04080	814	5-hydroxytryptamine receptor 6	GPCR	P50406	5HT6R_HUMAN	5.9965	Ki	DRUGMATRIX: Serotonin (5-Hydroxytryptamine) 5-HT6 radioligand binding (ligand: [3H] Lysergic acid diethylamide)	DRUG MATRIX	=			Homo sapiens
HTR6	5-hydroxytryptamine receptor 6	dexfenfluramine	Neuroactive ligand-receptor interaction: hsa04080	832	5-hydroxytryptamine receptor 6	GPCR	P50406	5HT6R_HUMAN	5.0419	Ki		PDSP	=			Homo sapiens
HTR6	5-hydroxytryptamine receptor 6	dicycloverine	Neuroactive ligand-receptor interaction: hsa04080	868	5-hydroxytryptamine receptor 6	GPCR	P50406	5HT6R_HUMAN	5.8468	Ki	DRUGMATRIX: Serotonin (5-Hydroxytryptamine) 5-HT6 radioligand binding (ligand: [3H] Lysergic acid diethylamide)	DRUG MATRIX	=			Homo sapiens
HTR6	5-hydroxytryptamine receptor 6	diethylstilbestrol	Neuroactive ligand-receptor interaction: hsa04080	875	5-hydroxytryptamine receptor 6	GPCR	P50406	5HT6R_HUMAN	5.2229	Ki	DRUGMATRIX: Serotonin (5-Hydroxytryptamine) 5-HT6 radioligand binding (ligand: [3H] Lysergic acid diethylamide)	DRUG MATRIX	=			Homo sapiens
HTR6	5-hydroxytryptamine receptor 6	alpha-Ergocryptine	Neuroactive ligand-receptor interaction: hsa04080	885	5-hydroxytryptamine receptor 6	GPCR	P50406	5HT6R_HUMAN	8.1215	Ki	DRUGMATRIX: Serotonin (5-Hydroxytryptamine) 5-HT6 radioligand binding (ligand: [3H] Lysergic acid diethylamide)	DRUG MATRIX	=			Homo sapiens
HTR6	5-hydroxytryptamine receptor 6	disulfiram	Neuroactive ligand-receptor interaction: hsa04080	928	5-hydroxytryptamine receptor 6	GPCR	P50406	5HT6R_HUMAN	5.1291	Ki	DRUGMATRIX: Serotonin (5-Hydroxytryptamine) 5-HT6 radioligand binding (ligand: [3H] Lysergic acid diethylamide)	DRUG MATRIX	=			Homo sapiens
HTR6	5-hydroxytryptamine receptor 6	doxepin	Neuroactive ligand-receptor interaction: hsa04080	956	5-hydroxytryptamine receptor 6	GPCR	P50406	5HT6R_HUMAN	6.98	Ki	Displacement of [3H]LSD from human 5HT6 receptor expressed in HEK293 cells after 1.5 hrs by liquid scintillation counting	CHEMBL	=			Homo sapiens
HTR6	5-hydroxytryptamine receptor 6	duloxetine	Neuroactive ligand-receptor interaction: hsa04080	972	5-hydroxytryptamine receptor 6	GPCR	P50406	5HT6R_HUMAN	6.4	Ki		IUPHAR	=		ANTAGONIST	Homo sapiens
HTR6	5-hydroxytryptamine receptor 6	ebastine	Neuroactive ligand-receptor interaction: hsa04080	977	5-hydroxytryptamine receptor 6	GPCR	P50406	5HT6R_HUMAN	5.9913	Ki	DRUGMATRIX: Serotonin (5-Hydroxytryptamine) 5-HT6 radioligand binding (ligand: [3H] Lysergic acid diethylamide)	DRUG MATRIX	=			Homo sapiens
HTR6	5-hydroxytryptamine receptor 6	econazole	Neuroactive ligand-receptor interaction: hsa04080	983	5-hydroxytryptamine receptor 6	GPCR	P50406	5HT6R_HUMAN	5.2958	Ki	DRUGMATRIX: Serotonin (5-Hydroxytryptamine) 5-HT6 radioligand binding (ligand: [3H] Lysergic acid diethylamide)	DRUG MATRIX	=			Homo sapiens
HTR6	5-hydroxytryptamine receptor 6	ergometrine	Neuroactive ligand-receptor interaction: hsa04080	1042	5-hydroxytryptamine receptor 6	GPCR	P50406	5HT6R_HUMAN	8.8239	Ki	DRUGMATRIX: Serotonin (5-Hydroxytryptamine) 5-HT6 radioligand binding (ligand: [3H] Lysergic acid diethylamide)	DRUG MATRIX	=			Homo sapiens
HTR6	5-hydroxytryptamine receptor 6	ergotamine	Neuroactive ligand-receptor interaction: hsa04080	1043	5-hydroxytryptamine receptor 6	GPCR	P50406	5HT6R_HUMAN	8.6	Ki		IUPHAR	=		AGONIST	Homo sapiens
HTR6	5-hydroxytryptamine receptor 6	fenfluramine	Neuroactive ligand-receptor interaction: hsa04080	1150	5-hydroxytryptamine receptor 6	GPCR	P50406	5HT6R_HUMAN	5.0419	Ki		PDSP				Homo sapiens
HTR6	5-hydroxytryptamine receptor 6	fluphenazine	Neuroactive ligand-receptor interaction: hsa04080	1212	5-hydroxytryptamine receptor 6	GPCR	P50406	5HT6R_HUMAN	7.4644	Ki		WOMBAT-PK	=			Homo sapiens
HTR6	5-hydroxytryptamine receptor 6	fluphenazine enanthate	Neuroactive ligand-receptor interaction: hsa04080	1214	5-hydroxytryptamine receptor 6	GPCR	P50406	5HT6R_HUMAN	7.4202	Ki		PDSP	=			Homo sapiens
HTR6	5-hydroxytryptamine receptor 6	fluspirilene	Neuroactive ligand-receptor interaction: hsa04080	1222	5-hydroxytryptamine receptor 6	GPCR	P50406	5HT6R_HUMAN	5.93	Ki	Displacement of [3H]LSD from human 5HT6 receptor expressed in HEK293 cells after 1.5 hrs by liquid scintillation counting	CHEMBL	=			Homo sapiens
HTR6	5-hydroxytryptamine receptor 6	flutamide	Neuroactive ligand-receptor interaction: hsa04080	1223	5-hydroxytryptamine receptor 6	GPCR	P50406	5HT6R_HUMAN	5.0824	Ki	DRUGMATRIX: Serotonin (5-Hydroxytryptamine) 5-HT6 radioligand binding (ligand: [3H] Lysergic acid diethylamide)	DRUG MATRIX	=			Homo sapiens
HTR6	5-hydroxytryptamine receptor 6	haloperidol	Neuroactive ligand-receptor interaction: hsa04080	1353	5-hydroxytryptamine receptor 6	GPCR	P50406	5HT6R_HUMAN	5.22	Ki	Binding affinity to human cloned 5HT6 receptor	CHEMBL	=			Homo sapiens
HTR6	5-hydroxytryptamine receptor 6	haloprogin	Neuroactive ligand-receptor interaction: hsa04080	1355	5-hydroxytryptamine receptor 6	GPCR	P50406	5HT6R_HUMAN	5.73	Ki	DRUGMATRIX: Serotonin (5-Hydroxytryptamine) 5-HT6 radioligand binding (ligand: [3H] Lysergic acid diethylamide)	DRUG MATRIX	=			Homo sapiens
HTR6	5-hydroxytryptamine receptor 6	ketanserin	Neuroactive ligand-receptor interaction: hsa04080	1524	5-hydroxytryptamine receptor 6	GPCR	P50406	5HT6R_HUMAN	5.55	Ki	Binding affinity towards human 5-hydroxytryptamine 6 receptor was evaluated using [3H]-LSD as radioligand	CHEMBL	=			Homo sapiens
HTR6	5-hydroxytryptamine receptor 6	ketotifen	Neuroactive ligand-receptor interaction: hsa04080	1530	5-hydroxytryptamine receptor 6	GPCR	P50406	5HT6R_HUMAN	6.2757	Ki	DRUGMATRIX: Serotonin (5-Hydroxytryptamine) 5-HT6 radioligand binding (ligand: [3H] Lysergic acid diethylamide)	DRUG MATRIX	=			Homo sapiens
HTR6	5-hydroxytryptamine receptor 6	lisuride	Neuroactive ligand-receptor interaction: hsa04080	1588	5-hydroxytryptamine receptor 6	GPCR	P50406	5HT6R_HUMAN	8.2588	Ki	DRUGMATRIX: Serotonin (5-Hydroxytryptamine) 5-HT6 radioligand binding (ligand: [3H] Lysergic acid diethylamide)	DRUG MATRIX	=			Homo sapiens
HTR6	5-hydroxytryptamine receptor 6	loxapine	Neuroactive ligand-receptor interaction: hsa04080	1613	5-hydroxytryptamine receptor 6	GPCR	P50406	5HT6R_HUMAN	7.82	Ki	Binding affinity towards human 5-hydroxytryptamine 6 receptor	CHEMBL	=			Homo sapiens
HTR6	5-hydroxytryptamine receptor 6	lysergide	Neuroactive ligand-receptor interaction: hsa04080	1621	5-hydroxytryptamine receptor 6	GPCR	P50406	5HT6R_HUMAN	8.4	Ki		WOMBAT-PK	=			Homo sapiens
HTR6	5-hydroxytryptamine receptor 6	maprotiline	Neuroactive ligand-receptor interaction: hsa04080	1634	5-hydroxytryptamine receptor 6	GPCR	P50406	5HT6R_HUMAN	6.383	Ki	DRUGMATRIX: Serotonin (5-Hydroxytryptamine) 5-HT6 radioligand binding (ligand: [3H] Lysergic acid diethylamide)	DRUG MATRIX	=			Homo sapiens
HTR6	5-hydroxytryptamine receptor 6	pecazine	Neuroactive ligand-receptor interaction: hsa04080	1688	5-hydroxytryptamine receptor 6	GPCR	P50406	5HT6R_HUMAN	6.0691	Ki	DRUGMATRIX: Serotonin (5-Hydroxytryptamine) 5-HT6 radioligand binding (ligand: [3H] Lysergic acid diethylamide)	DRUG MATRIX	=			Homo sapiens
HTR6	5-hydroxytryptamine receptor 6	mesoridazine	Neuroactive ligand-receptor interaction: hsa04080	1712	5-hydroxytryptamine receptor 6	GPCR	P50406	5HT6R_HUMAN	6.4202	Ki		PDSP	=			Homo sapiens
HTR6	5-hydroxytryptamine receptor 6	metergoline	Neuroactive ligand-receptor interaction: hsa04080	1723	5-hydroxytryptamine receptor 6	GPCR	P50406	5HT6R_HUMAN	7.4	Ki		IUPHAR	=		ANTAGONIST	Homo sapiens
HTR6	5-hydroxytryptamine receptor 6	methapyrilene	Neuroactive ligand-receptor interaction: hsa04080	1738	5-hydroxytryptamine receptor 6	GPCR	P50406	5HT6R_HUMAN	5.8431	Ki	DRUGMATRIX: Serotonin (5-Hydroxytryptamine) 5-HT6 radioligand binding (ligand: [3H] Lysergic acid diethylamide)	DRUG MATRIX	=			Homo sapiens
HTR6	5-hydroxytryptamine receptor 6	methylergometrine	Neuroactive ligand-receptor interaction: hsa04080	1764	5-hydroxytryptamine receptor 6	GPCR	P50406	5HT6R_HUMAN	8.9281	Ki	DRUGMATRIX: Serotonin (5-Hydroxytryptamine) 5-HT6 radioligand binding (ligand: [3H] Lysergic acid diethylamide)	DRUG MATRIX	=			Homo sapiens
HTR6	5-hydroxytryptamine receptor 6	methysergide	Neuroactive ligand-receptor interaction: hsa04080	1775	5-hydroxytryptamine receptor 6	GPCR	P50406	5HT6R_HUMAN	6.8	Ki		IUPHAR	=		ANTAGONIST	Homo sapiens
HTR6	5-hydroxytryptamine receptor 6	mianserin	Neuroactive ligand-receptor interaction: hsa04080	1796	5-hydroxytryptamine receptor 6	GPCR	P50406	5HT6R_HUMAN	7.1748	Ki		WOMBAT-PK	=			Homo sapiens
HTR6	5-hydroxytryptamine receptor 6	miconazole	Neuroactive ligand-receptor interaction: hsa04080	1800	5-hydroxytryptamine receptor 6	GPCR	P50406	5HT6R_HUMAN	5.2963	Ki	DRUGMATRIX: Serotonin (5-Hydroxytryptamine) 5-HT6 radioligand binding (ligand: [3H] Lysergic acid diethylamide)	DRUG MATRIX	=			Homo sapiens
HTR6	5-hydroxytryptamine receptor 6	mitotane	Neuroactive ligand-receptor interaction: hsa04080	1820	5-hydroxytryptamine receptor 6	GPCR	P50406	5HT6R_HUMAN	6.1864	Ki	DRUGMATRIX: Serotonin (5-Hydroxytryptamine) 5-HT6 radioligand binding (ligand: [3H] Lysergic acid diethylamide)	DRUG MATRIX	=			Homo sapiens
HTR6	5-hydroxytryptamine receptor 6	molindone	Neuroactive ligand-receptor interaction: hsa04080	1830	5-hydroxytryptamine receptor 6	GPCR	P50406	5HT6R_HUMAN	5.9965	Ki		PDSP	=			Homo sapiens
HTR6	5-hydroxytryptamine receptor 6	nortriptyline	Neuroactive ligand-receptor interaction: hsa04080	1971	5-hydroxytryptamine receptor 6	GPCR	P50406	5HT6R_HUMAN	6.67	Ki	Displacement of [3H]LSD from human 5HT6 receptor expressed in HEK293 cells after 1.5 hrs by liquid scintillation counting	CHEMBL	=			Homo sapiens
HTR6	5-hydroxytryptamine receptor 6	olanzapine	Neuroactive ligand-receptor interaction: hsa04080	1982	5-hydroxytryptamine receptor 6	GPCR	P50406	5HT6R_HUMAN	8.0969	Ki		WOMBAT-PK	=			Homo sapiens
HTR6	5-hydroxytryptamine receptor 6	orphenadrine	Neuroactive ligand-receptor interaction: hsa04080	1999	5-hydroxytryptamine receptor 6	GPCR	P50406	5HT6R_HUMAN	6.2832	Ki	DRUGMATRIX: Serotonin (5-Hydroxytryptamine) 5-HT6 radioligand binding (ligand: [3H] Lysergic acid diethylamide)	DRUG MATRIX	=			Homo sapiens
HTR6	5-hydroxytryptamine receptor 6	oxymetazoline	Neuroactive ligand-receptor interaction: hsa04080	2032	5-hydroxytryptamine receptor 6	GPCR	P50406	5HT6R_HUMAN	6.1107	Ki	DRUGMATRIX: Serotonin (5-Hydroxytryptamine) 5-HT6 radioligand binding (ligand: [3H] Lysergic acid diethylamide)	DRUG MATRIX	=			Homo sapiens
HTR6	5-hydroxytryptamine receptor 6	perlapine	Neuroactive ligand-receptor interaction: hsa04080	2111	5-hydroxytryptamine receptor 6	GPCR	P50406	5HT6R_HUMAN	6.8239	Ki		PDSP	=			Homo sapiens
HTR6	5-hydroxytryptamine receptor 6	perphenazine	Neuroactive ligand-receptor interaction: hsa04080	2113	5-hydroxytryptamine receptor 6	GPCR	P50406	5HT6R_HUMAN	7.55	Ki		WOMBAT-PK	=			Homo sapiens
HTR6	5-hydroxytryptamine receptor 6	pimozide	Neuroactive ligand-receptor interaction: hsa04080	2172	5-hydroxytryptamine receptor 6	GPCR	P50406	5HT6R_HUMAN	7.1487	Ki		WOMBAT-PK	=			Homo sapiens
HTR6	5-hydroxytryptamine receptor 6	pipamazine	Neuroactive ligand-receptor interaction: hsa04080	2180	5-hydroxytryptamine receptor 6	GPCR	P50406	5HT6R_HUMAN	7.284	Ki	DRUGMATRIX: Serotonin (5-Hydroxytryptamine) 5-HT6 radioligand binding (ligand: [3H] Lysergic acid diethylamide)	DRUG MATRIX	=			Homo sapiens
HTR6	5-hydroxytryptamine receptor 6	prochlorperazine	Neuroactive ligand-receptor interaction: hsa04080	2274	5-hydroxytryptamine receptor 6	GPCR	P50406	5HT6R_HUMAN	6.9066	Ki	DRUGMATRIX: Serotonin (5-Hydroxytryptamine) 5-HT6 radioligand binding (ligand: [3H] Lysergic acid diethylamide)	DRUG MATRIX	=			Homo sapiens
HTR6	5-hydroxytryptamine receptor 6	promazine	Neuroactive ligand-receptor interaction: hsa04080	2284	5-hydroxytryptamine receptor 6	GPCR	P50406	5HT6R_HUMAN	6.8962	Ki	DRUGMATRIX: Serotonin (5-Hydroxytryptamine) 5-HT6 radioligand binding (ligand: [3H] Lysergic acid diethylamide)	DRUG MATRIX	=			Homo sapiens
HTR6	5-hydroxytryptamine receptor 6	promethazine	Neuroactive ligand-receptor interaction: hsa04080	2286	5-hydroxytryptamine receptor 6	GPCR	P50406	5HT6R_HUMAN	5.9477	Ki	DRUGMATRIX: Serotonin (5-Hydroxytryptamine) 5-HT6 radioligand binding (ligand: [3H] Lysergic acid diethylamide)	DRUG MATRIX	=			Homo sapiens
HTR6	5-hydroxytryptamine receptor 6	propafenone	Neuroactive ligand-receptor interaction: hsa04080	2291	5-hydroxytryptamine receptor 6	GPCR	P50406	5HT6R_HUMAN	6.063	Ki	DRUGMATRIX: Serotonin (5-Hydroxytryptamine) 5-HT6 radioligand binding (ligand: [3H] Lysergic acid diethylamide)	DRUG MATRIX	=			Homo sapiens
HTR6	5-hydroxytryptamine receptor 6	propranolol	Neuroactive ligand-receptor interaction: hsa04080	2303	5-hydroxytryptamine receptor 6	GPCR	P50406	5HT6R_HUMAN	5.8468	Ki	DRUGMATRIX: Serotonin (5-Hydroxytryptamine) 5-HT6 radioligand binding (ligand: [3H] Lysergic acid diethylamide)	DRUG MATRIX	=			Homo sapiens
HTR6	5-hydroxytryptamine receptor 6	quetiapine	Neuroactive ligand-receptor interaction: hsa04080	2337	5-hydroxytryptamine receptor 6	GPCR	P50406	5HT6R_HUMAN	5.85	Ki	Binding affinity to human cloned 5HT6 receptor	CHEMBL	=			Homo sapiens
HTR6	5-hydroxytryptamine receptor 6	raloxifene	Neuroactive ligand-receptor interaction: hsa04080	2351	5-hydroxytryptamine receptor 6	GPCR	P50406	5HT6R_HUMAN	6.3	Ki		WOMBAT-PK	=			Homo sapiens
HTR6	5-hydroxytryptamine receptor 6	reboxetine	Neuroactive ligand-receptor interaction: hsa04080	2361	5-hydroxytryptamine receptor 6	GPCR	P50406	5HT6R_HUMAN	6.3401	Ki		WOMBAT-PK	=			Homo sapiens
HTR6	5-hydroxytryptamine receptor 6	risperidone	Neuroactive ligand-receptor interaction: hsa04080	2389	5-hydroxytryptamine receptor 6	GPCR	P50406	5HT6R_HUMAN	6.65	Ki	Displacement of [3H]5-LSD from human 5HT6 receptor expressed in human HeLa cells	CHEMBL	=			Homo sapiens
HTR6	5-hydroxytryptamine receptor 6	sertindole	Neuroactive ligand-receptor interaction: hsa04080	2435	5-hydroxytryptamine receptor 6	GPCR	P50406	5HT6R_HUMAN	8.3	Ki	Displacement of [3H]5-LSD from human 5HT6 receptor expressed in human HeLa cells	CHEMBL	=			Homo sapiens
HTR6	5-hydroxytryptamine receptor 6	sorafenib	Neuroactive ligand-receptor interaction: hsa04080	2459	5-hydroxytryptamine receptor 6	GPCR	P50406	5HT6R_HUMAN	5.21	Ki	Displacement of [3H]LSD from 5HT6 receptor after 1.5 hrs by scintillation counter	CHEMBL	=			Homo sapiens
HTR6	5-hydroxytryptamine receptor 6	spiperone	Neuroactive ligand-receptor interaction: hsa04080	2470	5-hydroxytryptamine receptor 6	GPCR	P50406	5HT6R_HUMAN	5.8	Ki	Binding affinity towards human 5-hydroxytryptamine 6 receptor	CHEMBL	=			Homo sapiens
HTR6	5-hydroxytryptamine receptor 6	sulfadimethoxine	Neuroactive ligand-receptor interaction: hsa04080	2501	5-hydroxytryptamine receptor 6	GPCR	P50406	5HT6R_HUMAN	6.2062	Ki	DRUGMATRIX: Serotonin (5-Hydroxytryptamine) 5-HT6 radioligand binding (ligand: [3H] Lysergic acid diethylamide)	DRUG MATRIX	=			Homo sapiens
HTR6	5-hydroxytryptamine receptor 6	sumatriptan	Neuroactive ligand-receptor interaction: hsa04080	2543	5-hydroxytryptamine receptor 6	GPCR	P50406	5HT6R_HUMAN	5.6	Ki		IUPHAR	=		ANTAGONIST	Homo sapiens
HTR6	5-hydroxytryptamine receptor 6	tamoxifen	Neuroactive ligand-receptor interaction: hsa04080	2561	5-hydroxytryptamine receptor 6	GPCR	P50406	5HT6R_HUMAN	5.98	Ki	Displacement of [3H]LSD from human 5HT6 receptor expressed in HEK293 cells after 1.5 hrs by liquid scintillation counting	CHEMBL	=			Homo sapiens
HTR6	5-hydroxytryptamine receptor 6	terfenadine	Neuroactive ligand-receptor interaction: hsa04080	2600	5-hydroxytryptamine receptor 6	GPCR	P50406	5HT6R_HUMAN	6.2175	Ki	DRUGMATRIX: Serotonin (5-Hydroxytryptamine) 5-HT6 radioligand binding (ligand: [3H] Lysergic acid diethylamide)	DRUG MATRIX	=			Homo sapiens
HTR6	5-hydroxytryptamine receptor 6	thioridazine	Neuroactive ligand-receptor interaction: hsa04080	2637	5-hydroxytryptamine receptor 6	GPCR	P50406	5HT6R_HUMAN	7.2	Ki		IUPHAR	=		ANTAGONIST	Homo sapiens
HTR6	5-hydroxytryptamine receptor 6	thiothixene	Neuroactive ligand-receptor interaction: hsa04080	2639	5-hydroxytryptamine receptor 6	GPCR	P50406	5HT6R_HUMAN	6.6811	Ki		PDSP	=			Homo sapiens
HTR6	5-hydroxytryptamine receptor 6	toremifene	Neuroactive ligand-receptor interaction: hsa04080	2709	5-hydroxytryptamine receptor 6	GPCR	P50406	5HT6R_HUMAN	5.38	Ki	Displacement of [3H]LSD from human 5HT6 receptor expressed in HEK293 cells after 1.5 hrs by liquid scintillation counting	CHEMBL	=			Homo sapiens
HTR6	5-hydroxytryptamine receptor 6	trifluoperazine	Neuroactive ligand-receptor interaction: hsa04080	2740	5-hydroxytryptamine receptor 6	GPCR	P50406	5HT6R_HUMAN	6.8488	Ki		PDSP	=			Homo sapiens
HTR6	5-hydroxytryptamine receptor 6	venlafaxine	Neuroactive ligand-receptor interaction: hsa04080	2813	5-hydroxytryptamine receptor 6	GPCR	P50406	5HT6R_HUMAN	5.5541	Ki		PDSP	=			Homo sapiens
HTR6	5-hydroxytryptamine receptor 6	ziprasidone	Neuroactive ligand-receptor interaction: hsa04080	2865	5-hydroxytryptamine receptor 6	GPCR	P50406	5HT6R_HUMAN	7.22	Ki		WOMBAT-PK	=			Homo sapiens
HTR6	5-hydroxytryptamine receptor 6	zotepine	Neuroactive ligand-receptor interaction: hsa04080	2875	5-hydroxytryptamine receptor 6	GPCR	P50406	5HT6R_HUMAN	8.3	Ki		IUPHAR	=		ANTAGONIST	Homo sapiens
HTR6	5-hydroxytryptamine receptor 6	zuclopenthixol	Neuroactive ligand-receptor interaction: hsa04080	2877	5-hydroxytryptamine receptor 6	GPCR	P50406	5HT6R_HUMAN	6.77	Ki	Displacement of [3H]LSD from human 5HT6 receptor expressed in HEK293 cells after 1.5 hrs by liquid scintillation counting	CHEMBL	=			Homo sapiens
HTR6	5-hydroxytryptamine receptor 6	iloperidone	Neuroactive ligand-receptor interaction: hsa04080	3294	5-hydroxytryptamine receptor 6	GPCR	P50406	5HT6R_HUMAN	7.37	Ki		WOMBAT-PK	=			Homo sapiens
HTR6	5-hydroxytryptamine receptor 6	xanomeline	Neuroactive ligand-receptor interaction: hsa04080	3652	5-hydroxytryptamine receptor 6	GPCR	P50406	5HT6R_HUMAN	5.9	Ki		IUPHAR	=		AGONIST	Homo sapiens
HTR6	5-hydroxytryptamine receptor 6	yohimbine	Neuroactive ligand-receptor interaction: hsa04080	3659	5-hydroxytryptamine receptor 6	GPCR	P50406	5HT6R_HUMAN	6.1057	Ki	DRUGMATRIX: Serotonin (5-Hydroxytryptamine) 5-HT6 radioligand binding (ligand: [3H] Lysergic acid diethylamide)	DRUG MATRIX	=			Homo sapiens
HTR6	5-hydroxytryptamine receptor 6	clorotepine	Neuroactive ligand-receptor interaction: hsa04080	3912	5-hydroxytryptamine receptor 6	GPCR	P50406	5HT6R_HUMAN	8.6649	Ki		PDSP	=			Homo sapiens
HTR6	5-hydroxytryptamine receptor 6	asenapine	Neuroactive ligand-receptor interaction: hsa04080	4115	5-hydroxytryptamine receptor 6	GPCR	P50406	5HT6R_HUMAN	9.22	Ki		WOMBAT-PK	=			Homo sapiens
HTR6	5-hydroxytryptamine receptor 6	paliperidone	Neuroactive ligand-receptor interaction: hsa04080	4137	5-hydroxytryptamine receptor 6	GPCR	P50406	5HT6R_HUMAN	5.6173	Ki		PDSP	=			Homo sapiens
HTR6	5-hydroxytryptamine receptor 6	thiomersal	Neuroactive ligand-receptor interaction: hsa04080	4733	5-hydroxytryptamine receptor 6	GPCR	P50406	5HT6R_HUMAN	5.5597	Ki	DRUGMATRIX: Serotonin (5-Hydroxytryptamine) 5-HT6 radioligand binding (ligand: [3H] Lysergic acid diethylamide)	DRUG MATRIX	=			Homo sapiens
HTR6	5-hydroxytryptamine receptor 6	vortioxetine	Neuroactive ligand-receptor interaction: hsa04080	4806	5-hydroxytryptamine receptor 6	GPCR	P50406	5HT6R_HUMAN	6.48	Ki	Binding affinity to human 5HT6 receptor	CHEMBL	=			Homo sapiens
HTR6	5-hydroxytryptamine receptor 6	brexpiprazole	Neuroactive ligand-receptor interaction: hsa04080	5014	5-hydroxytryptamine receptor 6	GPCR	P50406	5HT6R_HUMAN	7.2366	Ki		SCIENTIFIC LITERATURE	=			Homo sapiens
HTR1D	5-hydroxytryptamine receptor 1D	almotriptan	Neuroactive ligand-receptor interaction: hsa04080	128	5-hydroxytryptamine receptor 1D	GPCR	P28221	5HT1D_HUMAN	7.5	Ki		WOMBAT-PK	=	CHEMBL	AGONIST	Homo sapiens
HTR1D	5-hydroxytryptamine receptor 1D	amisulpride	Neuroactive ligand-receptor interaction: hsa04080	179	5-hydroxytryptamine receptor 1D	GPCR	P28221	5HT1D_HUMAN	5.8726	Ki		PDSP				Homo sapiens
HTR1D	5-hydroxytryptamine receptor 1D	apomorphine	Neuroactive ligand-receptor interaction: hsa04080	228	5-hydroxytryptamine receptor 1D	GPCR	P28221	5HT1D_HUMAN	5.91	Ki		PDSP				Homo sapiens
HTR1D	5-hydroxytryptamine receptor 1D	aripiprazole	Neuroactive ligand-receptor interaction: hsa04080	242	5-hydroxytryptamine receptor 1D	GPCR	P28221	5HT1D_HUMAN	7.2	Ki		WOMBAT-PK	=			Homo sapiens
HTR1D	5-hydroxytryptamine receptor 1D	bromocriptine	Neuroactive ligand-receptor interaction: hsa04080	403	5-hydroxytryptamine receptor 1D	GPCR	P28221	5HT1D_HUMAN	8	Ki		WOMBAT-PK	=			Homo sapiens
HTR1D	5-hydroxytryptamine receptor 1D	cabergoline	Neuroactive ligand-receptor interaction: hsa04080	460	5-hydroxytryptamine receptor 1D	GPCR	P28221	5HT1D_HUMAN	8.1	Ki		IUPHAR	=		AGONIST	Homo sapiens
HTR1D	5-hydroxytryptamine receptor 1D	chlorpromazine	Neuroactive ligand-receptor interaction: hsa04080	621	5-hydroxytryptamine receptor 1D	GPCR	P28221	5HT1D_HUMAN	6.3449	Ki		PDSP	=			Homo sapiens
HTR1D	5-hydroxytryptamine receptor 1D	clozapine	Neuroactive ligand-receptor interaction: hsa04080	722	5-hydroxytryptamine receptor 1D	GPCR	P28221	5HT1D_HUMAN	6.4	Ki		IUPHAR	=		AGONIST	Homo sapiens
HTR1D	5-hydroxytryptamine receptor 1D	cyproheptadine	Neuroactive ligand-receptor interaction: hsa04080	765	5-hydroxytryptamine receptor 1D	GPCR	P28221	5HT1D_HUMAN	5.8861	Ki		PDSP	=			Homo sapiens
HTR1D	5-hydroxytryptamine receptor 1D	dexfenfluramine	Neuroactive ligand-receptor interaction: hsa04080	832	5-hydroxytryptamine receptor 1D	GPCR	P28221	5HT1D_HUMAN	5.8983	Ki		PDSP	=			Homo sapiens
HTR1D	5-hydroxytryptamine receptor 1D	dihydroergocristine	Neuroactive ligand-receptor interaction: hsa04080	887	5-hydroxytryptamine receptor 1D	GPCR	P28221	5HT1D_HUMAN				WOMBAT-PK				Homo sapiens
HTR1D	5-hydroxytryptamine receptor 1D	dihydroergotamine	Neuroactive ligand-receptor interaction: hsa04080	888	5-hydroxytryptamine receptor 1D	GPCR	P28221	5HT1D_HUMAN	9.9	Ki		IUPHAR	=	CHEMBL	AGONIST	Homo sapiens
HTR1D	5-hydroxytryptamine receptor 1D	duloxetine	Neuroactive ligand-receptor interaction: hsa04080	972	5-hydroxytryptamine receptor 1D	GPCR	P28221	5HT1D_HUMAN	5.5229	Ki		PDSP				Homo sapiens
HTR1D	5-hydroxytryptamine receptor 1D	eletriptan	Neuroactive ligand-receptor interaction: hsa04080	995	5-hydroxytryptamine receptor 1D	GPCR	P28221	5HT1D_HUMAN	9.05	Kd	GRAC: human 5-HT1D probe	CHEMBL	=	CHEMBL	AGONIST	Homo sapiens
HTR1D	5-hydroxytryptamine receptor 1D	ergometrine	Neuroactive ligand-receptor interaction: hsa04080	1042	5-hydroxytryptamine receptor 1D	GPCR	P28221	5HT1D_HUMAN	9	EC50		WOMBAT-PK	=			Homo sapiens
HTR1D	5-hydroxytryptamine receptor 1D	ergotamine	Neuroactive ligand-receptor interaction: hsa04080	1043	5-hydroxytryptamine receptor 1D	GPCR	P28221	5HT1D_HUMAN	9.1	Ki	Compound was evaluated for its binding affinity towards human 5-hydroxytryptamine 1D receptor	CHEMBL	=	CHEMBL	AGONIST	Homo sapiens
HTR1D	5-hydroxytryptamine receptor 1D	fenfluramine	Neuroactive ligand-receptor interaction: hsa04080	1150	5-hydroxytryptamine receptor 1D	GPCR	P28221	5HT1D_HUMAN	6.1952	Ki		PDSP				Homo sapiens
HTR1D	5-hydroxytryptamine receptor 1D	fluphenazine	Neuroactive ligand-receptor interaction: hsa04080	1212	5-hydroxytryptamine receptor 1D	GPCR	P28221	5HT1D_HUMAN	6.4763	Ki		WOMBAT-PK	=			Homo sapiens
HTR1D	5-hydroxytryptamine receptor 1D	fluphenazine enanthate	Neuroactive ligand-receptor interaction: hsa04080	1214	5-hydroxytryptamine receptor 1D	GPCR	P28221	5HT1D_HUMAN	6.4763	Ki		PDSP	=			Homo sapiens
HTR1D	5-hydroxytryptamine receptor 1D	fluspirilene	Neuroactive ligand-receptor interaction: hsa04080	1222	5-hydroxytryptamine receptor 1D	GPCR	P28221	5HT1D_HUMAN	6	Ki		IUPHAR	=		ANTAGONIST	Homo sapiens
HTR1D	5-hydroxytryptamine receptor 1D	frovatriptan	Neuroactive ligand-receptor interaction: hsa04080	1251	5-hydroxytryptamine receptor 1D	GPCR	P28221	5HT1D_HUMAN	8.36	Ki	In vitro receptor binding affinity for cloned human 5-hydroxytryptamine 1D receptor	CHEMBL	=	CHEMBL	AGONIST	Homo sapiens
HTR1D	5-hydroxytryptamine receptor 1D	haloperidol	Neuroactive ligand-receptor interaction: hsa04080	1353	5-hydroxytryptamine receptor 1D	GPCR	P28221	5HT1D_HUMAN	6.6	Ki		IUPHAR	=		ANTAGONIST	Homo sapiens
HTR1D	5-hydroxytryptamine receptor 1D	ketanserin	Neuroactive ligand-receptor interaction: hsa04080	1524	5-hydroxytryptamine receptor 1D	GPCR	P28221	5HT1D_HUMAN	6.59	IC50	Binding affinity by displacement to human cloned 5-hydroxytryptamine 1D receptor in CHO cells by [3H]5-HT displacement.	CHEMBL	=			Homo sapiens
HTR1D	5-hydroxytryptamine receptor 1D	lisuride	Neuroactive ligand-receptor interaction: hsa04080	1588	5-hydroxytryptamine receptor 1D	GPCR	P28221	5HT1D_HUMAN	9	Ki		IUPHAR	=		AGONIST	Homo sapiens
HTR1D	5-hydroxytryptamine receptor 1D	loxapine	Neuroactive ligand-receptor interaction: hsa04080	1613	5-hydroxytryptamine receptor 1D	GPCR	P28221	5HT1D_HUMAN	5.4599	Ki		PDSP	=			Homo sapiens
HTR1D	5-hydroxytryptamine receptor 1D	lysergide	Neuroactive ligand-receptor interaction: hsa04080	1621	5-hydroxytryptamine receptor 1D	GPCR	P28221	5HT1D_HUMAN	8.41	Ki	Binding affinity towards 5-hydroxytryptamine 1D receptor alpha using [3H]8-OH-DPAT as radioligand	CHEMBL	=			Homo sapiens
HTR1D	5-hydroxytryptamine receptor 1D	melperone	Neuroactive ligand-receptor interaction: hsa04080	1677	5-hydroxytryptamine receptor 1D	GPCR	P28221	5HT1D_HUMAN	5.4685	Ki		PDSP	=			Homo sapiens
HTR1D	5-hydroxytryptamine receptor 1D	metergoline	Neuroactive ligand-receptor interaction: hsa04080	1723	5-hydroxytryptamine receptor 1D	GPCR	P28221	5HT1D_HUMAN	9.2	Ki		IUPHAR	=		ANTAGONIST	Homo sapiens
HTR1D	5-hydroxytryptamine receptor 1D	methysergide	Neuroactive ligand-receptor interaction: hsa04080	1775	5-hydroxytryptamine receptor 1D	GPCR	P28221	5HT1D_HUMAN	8.9	Ki		IUPHAR	=		ANTAGONIST	Homo sapiens
HTR1D	5-hydroxytryptamine receptor 1D	mianserin	Neuroactive ligand-receptor interaction: hsa04080	1796	5-hydroxytryptamine receptor 1D	GPCR	P28221	5HT1D_HUMAN	6.99	Ki		WOMBAT-PK	=			Homo sapiens
HTR1D	5-hydroxytryptamine receptor 1D	naratriptan	Neuroactive ligand-receptor interaction: hsa04080	1884	5-hydroxytryptamine receptor 1D	GPCR	P28221	5HT1D_HUMAN	8.7959	EC50		WOMBAT-PK	=	CHEMBL	AGONIST	Homo sapiens
HTR1D	5-hydroxytryptamine receptor 1D	olanzapine	Neuroactive ligand-receptor interaction: hsa04080	1982	5-hydroxytryptamine receptor 1D	GPCR	P28221	5HT1D_HUMAN	6.1207	Ki		WOMBAT-PK	=			Homo sapiens
HTR1D	5-hydroxytryptamine receptor 1D	oxymetazoline	Neuroactive ligand-receptor interaction: hsa04080	2032	5-hydroxytryptamine receptor 1D	GPCR	P28221	5HT1D_HUMAN	9.4	Ki	Binding affinity towards human 5-hydroxytryptamine 1D receptor using [3H]5-HT trifluoroacetate as radioligand	CHEMBL	=			Homo sapiens
HTR1D	5-hydroxytryptamine receptor 1D	pergolide	Neuroactive ligand-receptor interaction: hsa04080	2105	5-hydroxytryptamine receptor 1D	GPCR	P28221	5HT1D_HUMAN	7.9	Ki		WOMBAT-PK	=			Homo sapiens
HTR1D	5-hydroxytryptamine receptor 1D	pimozide	Neuroactive ligand-receptor interaction: hsa04080	2172	5-hydroxytryptamine receptor 1D	GPCR	P28221	5HT1D_HUMAN	5.5086	Ki		PDSP	=			Homo sapiens
HTR1D	5-hydroxytryptamine receptor 1D	pindolol	Neuroactive ligand-receptor interaction: hsa04080	2176	5-hydroxytryptamine receptor 1D	GPCR	P28221	5HT1D_HUMAN	5.2089	Ki		PDSP	=			Homo sapiens
HTR1D	5-hydroxytryptamine receptor 1D	pipamperone	Neuroactive ligand-receptor interaction: hsa04080	2181	5-hydroxytryptamine receptor 1D	GPCR	P28221	5HT1D_HUMAN	6.8	Ki		IUPHAR	=		ANTAGONIST	Homo sapiens
HTR1D	5-hydroxytryptamine receptor 1D	pramipexole	Neuroactive ligand-receptor interaction: hsa04080	2233	5-hydroxytryptamine receptor 1D	GPCR	P28221	5HT1D_HUMAN	5.78	Ki		PDSP				Homo sapiens
HTR1D	5-hydroxytryptamine receptor 1D	propranolol	Neuroactive ligand-receptor interaction: hsa04080	2303	5-hydroxytryptamine receptor 1D	GPCR	P28221	5HT1D_HUMAN	5.3457	Ki		PDSP	=			Homo sapiens
HTR1D	5-hydroxytryptamine receptor 1D	quetiapine	Neuroactive ligand-receptor interaction: hsa04080	2337	5-hydroxytryptamine receptor 1D	GPCR	P28221	5HT1D_HUMAN	5.7	Ki		IUPHAR	=		AGONIST	Homo sapiens
HTR1D	5-hydroxytryptamine receptor 1D	rabeprazole	Neuroactive ligand-receptor interaction: hsa04080	2350	5-hydroxytryptamine receptor 1D	GPCR	P28221	5HT1D_HUMAN	5.1192	Ki		WOMBAT-PK	=			Homo sapiens
HTR1D	5-hydroxytryptamine receptor 1D	raloxifene	Neuroactive ligand-receptor interaction: hsa04080	2351	5-hydroxytryptamine receptor 1D	GPCR	P28221	5HT1D_HUMAN	6.5229	Ki		WOMBAT-PK	=			Homo sapiens
HTR1D	5-hydroxytryptamine receptor 1D	risperidone	Neuroactive ligand-receptor interaction: hsa04080	2389	5-hydroxytryptamine receptor 1D	GPCR	P28221	5HT1D_HUMAN	7.6	Ki		WOMBAT-PK	=		ANTAGONIST	Homo sapiens
HTR1D	5-hydroxytryptamine receptor 1D	rizatriptan	Neuroactive ligand-receptor interaction: hsa04080	2393	5-hydroxytryptamine receptor 1D	GPCR	P28221	5HT1D_HUMAN	7.9	Ki		WOMBAT-PK	=	CHEMBL	AGONIST	Homo sapiens
HTR1D	5-hydroxytryptamine receptor 1D	ropinirole	Neuroactive ligand-receptor interaction: hsa04080	2402	5-hydroxytryptamine receptor 1D	GPCR	P28221	5HT1D_HUMAN	5.86	Ki		PDSP	=			Homo sapiens
HTR1D	5-hydroxytryptamine receptor 1D	sertindole	Neuroactive ligand-receptor interaction: hsa04080	2435	5-hydroxytryptamine receptor 1D	GPCR	P28221	5HT1D_HUMAN	7.2	Ki		IUPHAR	=		ANTAGONIST	Homo sapiens
HTR1D	5-hydroxytryptamine receptor 1D	spiperone	Neuroactive ligand-receptor interaction: hsa04080	2470	5-hydroxytryptamine receptor 1D	GPCR	P28221	5HT1D_HUMAN	6	Ki		IUPHAR	=		ANTAGONIST	Homo sapiens
HTR1D	5-hydroxytryptamine receptor 1D	sumatriptan	Neuroactive ligand-receptor interaction: hsa04080	2543	5-hydroxytryptamine receptor 1D	GPCR	P28221	5HT1D_HUMAN	8.92	Ki	Displacement of [3H]5-hydroxytryptamine from human cloned 5HT1D receptor expressed in CHOK1 cells by liquid scintillation counting	CHEMBL	=	CHEMBL	AGONIST	Homo sapiens
HTR1D	5-hydroxytryptamine receptor 1D	tegaserod	Neuroactive ligand-receptor interaction: hsa04080	2579	5-hydroxytryptamine receptor 1D	GPCR	P28221	5HT1D_HUMAN				WOMBAT-PK				Homo sapiens
HTR1D	5-hydroxytryptamine receptor 1D	terguride	Neuroactive ligand-receptor interaction: hsa04080	2601	5-hydroxytryptamine receptor 1D	GPCR	P28221	5HT1D_HUMAN	7.8	Ki		IUPHAR	=		AGONIST	Homo sapiens
HTR1D	5-hydroxytryptamine receptor 1D	thioridazine	Neuroactive ligand-receptor interaction: hsa04080	2637	5-hydroxytryptamine receptor 1D	GPCR	P28221	5HT1D_HUMAN	6.2373	Ki		PDSP	=			Homo sapiens
HTR1D	5-hydroxytryptamine receptor 1D	thiothixene	Neuroactive ligand-receptor interaction: hsa04080	2639	5-hydroxytryptamine receptor 1D	GPCR	P28221	5HT1D_HUMAN	6.1811	Ki		PDSP	=			Homo sapiens
HTR1D	5-hydroxytryptamine receptor 1D	trazodone	Neuroactive ligand-receptor interaction: hsa04080	2717	5-hydroxytryptamine receptor 1D	GPCR	P28221	5HT1D_HUMAN	6.9747	Ki		PDSP	=			Homo sapiens
HTR1D	5-hydroxytryptamine receptor 1D	ziprasidone	Neuroactive ligand-receptor interaction: hsa04080	2865	5-hydroxytryptamine receptor 1D	GPCR	P28221	5HT1D_HUMAN	8.7	Ki		WOMBAT-PK	=			Homo sapiens
HTR1D	5-hydroxytryptamine receptor 1D	zolmitriptan	Neuroactive ligand-receptor interaction: hsa04080	2869	5-hydroxytryptamine receptor 1D	GPCR	P28221	5HT1D_HUMAN	8.9	Ki		WOMBAT-PK	=	CHEMBL	AGONIST	Homo sapiens
HTR1D	5-hydroxytryptamine receptor 1D	zotepine	Neuroactive ligand-receptor interaction: hsa04080	2875	5-hydroxytryptamine receptor 1D	GPCR	P28221	5HT1D_HUMAN	9.3	Ki		IUPHAR	=		ANTAGONIST	Homo sapiens
HTR1D	5-hydroxytryptamine receptor 1D	iloperidone	Neuroactive ligand-receptor interaction: hsa04080	3294	5-hydroxytryptamine receptor 1D	GPCR	P28221	5HT1D_HUMAN	7.8239	Ki		WOMBAT-PK	=			Homo sapiens
HTR1D	5-hydroxytryptamine receptor 1D	xanomeline	Neuroactive ligand-receptor interaction: hsa04080	3652	5-hydroxytryptamine receptor 1D	GPCR	P28221	5HT1D_HUMAN	8.2	Ki		IUPHAR	=		AGONIST	Homo sapiens
HTR1D	5-hydroxytryptamine receptor 1D	xylometazoline	Neuroactive ligand-receptor interaction: hsa04080	3658	5-hydroxytryptamine receptor 1D	GPCR	P28221	5HT1D_HUMAN	9.15	Ki	Binding affinity towards human 5-hydroxytryptamine 1D receptor using [3H]5-HT trifluoroacetate as radioligand	CHEMBL	=			Homo sapiens
HTR1D	5-hydroxytryptamine receptor 1D	yohimbine	Neuroactive ligand-receptor interaction: hsa04080	3659	5-hydroxytryptamine receptor 1D	GPCR	P28221	5HT1D_HUMAN	7.7	Ki		IUPHAR	=		ANTAGONIST	Homo sapiens
HTR1D	5-hydroxytryptamine receptor 1D	asenapine	Neuroactive ligand-receptor interaction: hsa04080	4115	5-hydroxytryptamine receptor 1D	GPCR	P28221	5HT1D_HUMAN	8.4	Ki		IUPHAR	=		AGONIST	Homo sapiens
HTR1D	5-hydroxytryptamine receptor 1D	paliperidone	Neuroactive ligand-receptor interaction: hsa04080	4137	5-hydroxytryptamine receptor 1D	GPCR	P28221	5HT1D_HUMAN	7.7212	Ki		PDSP	=			Homo sapiens
HTR1D	5-hydroxytryptamine receptor 1D	prazosin	Neuroactive ligand-receptor interaction: hsa04080	4209	5-hydroxytryptamine receptor 1D	GPCR	P28221	5HT1D_HUMAN	9.48	Ki	Binding affinity was determined for the alpha-1D adrenergic receptor	CHEMBL	=			Homo sapiens
HTR1D	5-hydroxytryptamine receptor 1D	vortioxetine	Neuroactive ligand-receptor interaction: hsa04080	4806	5-hydroxytryptamine receptor 1D	GPCR	P28221	5HT1D_HUMAN	7.2676	Ki	Mechanism of Action	DRUG LABEL	=	DRUG LABEL	ANTAGONIST	Homo sapiens
HTR1D	5-hydroxytryptamine receptor 1D	aripiprazole lauroxil	Neuroactive ligand-receptor interaction: hsa04080	5052	5-hydroxytryptamine receptor 1D	GPCR	P28221	5HT1D_HUMAN	7.2	Ki		IUPHAR	=		AGONIST	Homo sapiens
CNR2	cannabinoid receptor 2	mezlocillin	Neuroactive ligand-receptor interaction: hsa04080	1795	Cannabinoid receptor 2	GPCR	P34972	CNR2_HUMAN	4.2	Ki		WOMBAT-PK	=			Homo sapiens
CNR2	cannabinoid receptor 2	nabilone	Neuroactive ligand-receptor interaction: hsa04080	1862	Cannabinoid receptor 2	GPCR	P34972	CNR2_HUMAN	8.2	Ki	Displacement of [3H]-CP55940 from human CB2 receptor expressed in CHO cells by liquid scintillation counting	CHEMBL	=			Homo sapiens
CNR2	cannabinoid receptor 2	palmidrol	Neuroactive ligand-receptor interaction: hsa04080	2045	Cannabinoid receptor 2	GPCR	P34972	CNR2_HUMAN	5.301	Ki		PDSP				Homo sapiens
CNR2	cannabinoid receptor 2	dronabinol	Neuroactive ligand-receptor interaction: hsa04080	4109	Cannabinoid receptor 2	GPCR	P34972	CNR2_HUMAN	8.48	Ki	Binding affinity to human CB2 receptor	CHEMBL	=			Homo sapiens
CNR2	cannabinoid receptor 2	dronabinol	Neuroactive ligand-receptor interaction: hsa04080	4109	Cannabinoid receptor	GPCR	P34972	CNR2_HUMAN	7.39	Ki	Binding affinity was determined in vitro against cannabinoid receptor by ability to displace [3H]CP-55940	CHEMBL	=			Homo sapiens
CNR2	cannabinoid receptor 2	rimonabant	Neuroactive ligand-receptor interaction: hsa04080	4150	Cannabinoid receptor 2	GPCR	P34972	CNR2_HUMAN	8.96	Ki	Displacement of [3H]-CP-55940 from human CB2 receptor expressed in HEK293T cell membranes by scintillation counting	CHEMBL	=			Homo sapiens
PTAFR	platelet activating factor receptor	alprazolam	Neuroactive ligand-receptor interaction: hsa04080	136	Platelet-activating factor receptor	GPCR	P25105	PTAFR_HUMAN	5.4573	Ki		PDSP	=			Homo sapiens
PTAFR	platelet activating factor receptor	brotizolam	Neuroactive ligand-receptor interaction: hsa04080	409	Platelet-activating factor receptor	GPCR	P25105	PTAFR_HUMAN	6.52	IC50	In vitro for platelet activating factor receptor antagonist activity in a binding assay using washed whole dog platelets.	CHEMBL	=			Homo sapiens
PTAFR	platelet activating factor receptor	clotrimazole	Neuroactive ligand-receptor interaction: hsa04080	719	Platelet-activating factor receptor	GPCR	P25105	PTAFR_HUMAN	4.6452	Ki	DRUGMATRIX: Platelet Activating Factor (PAF) radioligand binding (ligand: [3H] PAF)	DRUG MATRIX	=			Homo sapiens
PTAFR	platelet activating factor receptor	rupatadine	Neuroactive ligand-receptor interaction: hsa04080	2413	Platelet-activating factor receptor	GPCR	P25105	PTAFR_HUMAN	5.43	IC50	Inhibitory concentration against platelet activating factor receptor	CHEMBL	=			Homo sapiens
PTAFR	platelet activating factor receptor	triazolam	Neuroactive ligand-receptor interaction: hsa04080	2729	Platelet-activating factor receptor	GPCR	P25105	PTAFR_HUMAN	5.8795	Ki		PDSP	=			Homo sapiens
OPRD1	opioid receptor delta 1	alvimopan	Neuroactive ligand-receptor interaction: hsa04080	143	Delta-type opioid receptor	GPCR	P41143	OPRD_HUMAN	7.92	Ki	Displacement of [3H]diprenorphine from human cloned delta opioid receptor	CHEMBL	=			Homo sapiens
OPRD1	opioid receptor delta 1	amiodarone	Neuroactive ligand-receptor interaction: hsa04080	176	Delta-type opioid receptor	GPCR	P41143	OPRD_HUMAN	5.549	Ki	DRUGMATRIX: Opiate delta1 (OP1, DOP) radioligand binding (ligand: [3H] Naltrindole)	DRUG MATRIX	=			Homo sapiens
OPRD1	opioid receptor delta 1	astemizole	Neuroactive ligand-receptor interaction: hsa04080	249	Delta-type opioid receptor	GPCR	P41143	OPRD_HUMAN	5.3396	Ki	DRUGMATRIX: Opiate delta1 (OP1, DOP) radioligand binding (ligand: [3H] Naltrindole)	DRUG MATRIX	=			Homo sapiens
OPRD1	opioid receptor delta 1	buprenorphine	Neuroactive ligand-receptor interaction: hsa04080	434	Delta-type opioid receptor	GPCR	P41143	OPRD_HUMAN	8.07	Ki		WOMBAT-PK	=		ANTAGONIST	Homo sapiens
OPRD1	opioid receptor delta 1	butorphanol	Neuroactive ligand-receptor interaction: hsa04080	454	Delta-type opioid receptor	GPCR	P41143	OPRD_HUMAN	7.92	Ki	Displacement of [3H]Naltindole from human delta opioid receptor expressed in CHO cell membrane	CHEMBL	=			Homo sapiens
OPRD1	opioid receptor delta 1	cefapirin	Neuroactive ligand-receptor interaction: hsa04080	575	Delta-type opioid receptor	GPCR	P41143	OPRD_HUMAN	5.06	IC50		WOMBAT-PK	=			Homo sapiens
OPRD1	opioid receptor delta 1	chlorambucil	Neuroactive ligand-receptor interaction: hsa04080	588	Delta-type opioid receptor	GPCR	P41143	OPRD_HUMAN	5.55	IC50		WOMBAT-PK	=			Homo sapiens
OPRD1	opioid receptor delta 1	chlorpromazine	Neuroactive ligand-receptor interaction: hsa04080	621	Delta-type opioid receptor	GPCR	P41143	OPRD_HUMAN	5.1328	Ki	DRUGMATRIX: Opiate delta1 (OP1, DOP) radioligand binding (ligand: [3H] Naltrindole)	DRUG MATRIX	=			Homo sapiens
OPRD1	opioid receptor delta 1	clotrimazole	Neuroactive ligand-receptor interaction: hsa04080	719	Delta-type opioid receptor	GPCR	P41143	OPRD_HUMAN	5.7557	Ki	DRUGMATRIX: Opiate delta1 (OP1, DOP) radioligand binding (ligand: [3H] Naltrindole)	DRUG MATRIX	=			Homo sapiens
OPRD1	opioid receptor delta 1	codeine	Neuroactive ligand-receptor interaction: hsa04080	725	Delta-type opioid receptor	GPCR	P41143	OPRD_HUMAN	4.28	Ki	Displacement of [3H]diprenorphine from recombinant delta opioid receptor expressed in C6 cells	CHEMBL	=		AGONIST	Homo sapiens
OPRD1	opioid receptor delta 1	diethylstilbestrol	Neuroactive ligand-receptor interaction: hsa04080	875	Delta-type opioid receptor	GPCR	P41143	OPRD_HUMAN	6.0186	Ki	DRUGMATRIX: Opiate delta1 (OP1, DOP) radioligand binding (ligand: [3H] Naltrindole)	DRUG MATRIX	=			Homo sapiens
OPRD1	opioid receptor delta 1	econazole	Neuroactive ligand-receptor interaction: hsa04080	983	Delta-type opioid receptor	GPCR	P41143	OPRD_HUMAN	6.2941	Ki	DRUGMATRIX: Opiate delta1 (OP1, DOP) radioligand binding (ligand: [3H] Naltrindole)	DRUG MATRIX	=			Homo sapiens
OPRD1	opioid receptor delta 1	fentanyl	Neuroactive ligand-receptor interaction: hsa04080	1164	Delta-type opioid receptor	GPCR	P41143	OPRD_HUMAN	6.17	Ki	Binding affinity against Opioid receptor delta 1 in guinea pig brain membranes	CHEMBL	=			Homo sapiens
OPRD1	opioid receptor delta 1	flunarizine	Neuroactive ligand-receptor interaction: hsa04080	1200	Delta-type opioid receptor	GPCR	P41143	OPRD_HUMAN	5.44	IC50	Binding affinity against delta opiate receptor using [3H]DPDPE	CHEMBL	=			Homo sapiens
OPRD1	opioid receptor delta 1	fluphenazine	Neuroactive ligand-receptor interaction: hsa04080	1212	Delta-type opioid receptor	GPCR	P41143	OPRD_HUMAN	5.072	Ki	DRUGMATRIX: Opiate delta1 (OP1, DOP) radioligand binding (ligand: [3H] Naltrindole)	DRUG MATRIX	=			Homo sapiens
OPRD1	opioid receptor delta 1	hydromorphone	Neuroactive ligand-receptor interaction: hsa04080	1393	Delta-type opioid receptor	GPCR	P41143	OPRD_HUMAN	7.42	Ki	Displacement of [3H]naltrindole from human delta opioid receptor expressed in CHO cells after 3 hrs by scintillation counting	CHEMBL	=			Homo sapiens
OPRD1	opioid receptor delta 1	ketobemidone	Neuroactive ligand-receptor interaction: hsa04080	1526	Delta-type opioid receptor	GPCR	P41143	OPRD_HUMAN	6.8447	Ki		WOMBAT-PK	=			Homo sapiens
OPRD1	opioid receptor delta 1	ketoconazole	Neuroactive ligand-receptor interaction: hsa04080	1527	Delta-type opioid receptor	GPCR	P41143	OPRD_HUMAN	5.3457	Ki	DRUGMATRIX: Opiate delta1 (OP1, DOP) radioligand binding (ligand: [3H] Naltrindole)	DRUG MATRIX	=			Homo sapiens
OPRD1	opioid receptor delta 1	levorphanol	Neuroactive ligand-receptor interaction: hsa04080	1574	Delta-type opioid receptor	GPCR	P41143	OPRD_HUMAN	8.38	Ki	Inhibition of [3H]naltrindole binding to opioid receptor delta 1 of Chinese hamster ovary membrane	CHEMBL	=			Homo sapiens
OPRD1	opioid receptor delta 1	loperamide	Neuroactive ligand-receptor interaction: hsa04080	1599	Delta-type opioid receptor	GPCR	P41143	OPRD_HUMAN	6.9101	Ki		WOMBAT-PK	=			Homo sapiens
OPRD1	opioid receptor delta 1	methadone	Neuroactive ligand-receptor interaction: hsa04080	1728	Delta-type opioid receptor	GPCR	P41143	OPRD_HUMAN	5.96	IC50	Binding affinity against delta-opiate receptor (human) using [3H]-DPDPE radioligand	CHEMBL	=			Homo sapiens
OPRD1	opioid receptor delta 1	naltrexone	Neuroactive ligand-receptor interaction: hsa04080	1765	Delta-type opioid receptor	GPCR	P41143	OPRD_HUMAN	7.99	Ki		WOMBAT-PK	=	CHEMBL	ANTAGONIST	Homo sapiens
OPRD1	opioid receptor delta 1	miconazole	Neuroactive ligand-receptor interaction: hsa04080	1800	Delta-type opioid receptor	GPCR	P41143	OPRD_HUMAN	5.923	Ki	DRUGMATRIX: Opiate delta1 (OP1, DOP) radioligand binding (ligand: [3H] Naltrindole)	DRUG MATRIX	=			Homo sapiens
OPRD1	opioid receptor delta 1	montelukast	Neuroactive ligand-receptor interaction: hsa04080	1836	Delta-type opioid receptor	GPCR	P41143	OPRD_HUMAN	5.7721	Ki	DRUGMATRIX: Opiate delta1 (OP1, DOP) radioligand binding (ligand: [3H] Naltrindole)	DRUG MATRIX	=			Homo sapiens
OPRD1	opioid receptor delta 1	morphine	Neuroactive ligand-receptor interaction: hsa04080	1845	Delta-type opioid receptor	GPCR	P41143	OPRD_HUMAN	6.62	Ki		WOMBAT-PK	=			Homo sapiens
OPRD1	opioid receptor delta 1	nalbuphine	Neuroactive ligand-receptor interaction: hsa04080	1874	Delta-type opioid receptor	GPCR	P41143	OPRD_HUMAN	6	Ki		WOMBAT-PK	=	CHEMBL	AGONIST	Homo sapiens
OPRD1	opioid receptor delta 1	nalmefene	Neuroactive ligand-receptor interaction: hsa04080	1876	Delta-type opioid receptor	GPCR	P41143	OPRD_HUMAN	9.04	Kd	Activity at human delta opioid receptor by [35S]GTPgammaS binding assay	CHEMBL	=	CHEMBL	ANTAGONIST	Homo sapiens
OPRD1	opioid receptor delta 1	nalorphine	Neuroactive ligand-receptor interaction: hsa04080	1877	Delta-type opioid receptor	GPCR	P41143	OPRD_HUMAN	6.92	Ki	Displacement of [3H]Naltrindole form human delta opioid receptor expressed in CHO cells	CHEMBL	=			Homo sapiens
OPRD1	opioid receptor delta 1	naloxone	Neuroactive ligand-receptor interaction: hsa04080	1878	Delta-type opioid receptor	GPCR	P41143	OPRD_HUMAN	7.27	Ki		WOMBAT-PK	=		ANTAGONIST	Homo sapiens
OPRD1	opioid receptor delta 1	nelfinavir	Neuroactive ligand-receptor interaction: hsa04080	1893	Delta-type opioid receptor	GPCR	P41143	OPRD_HUMAN	4.6323	Ki	DRUGMATRIX: Opiate delta1 (OP1, DOP) radioligand binding (ligand: [3H] Naltrindole)	DRUG MATRIX	=			Homo sapiens
OPRD1	opioid receptor delta 1	oxycodone	Neuroactive ligand-receptor interaction: hsa04080	2029	Delta-type opioid receptor	GPCR	P41143	OPRD_HUMAN	5.4	EC50	Agonist activity at human DOR assessed as inhibition of forskolin-stimulated cAMP accumulation after 30 mins by cell based TR-FRET assay	CHEMBL	=			Homo sapiens
OPRD1	opioid receptor delta 1	oxymorphone	Neuroactive ligand-receptor interaction: hsa04080	2034	Delta-type opioid receptor	GPCR	P41143	OPRD_HUMAN	7.3	Ki	Inhibitory binding constant in guinea pig brain homogenate was reported at Opioid receptor delta 1 at a a temperature 25 degree Celsius labeled with [3H](D-Ala2-D-Leu5)-enkephalin (0.7 nM)	CHEMBL	=	CHEMBL	AGONIST	Homo sapiens
OPRD1	opioid receptor delta 1	paclitaxel	Neuroactive ligand-receptor interaction: hsa04080	2044	Delta-type opioid receptor	GPCR	P41143	OPRD_HUMAN	5.8294	Ki	DRUGMATRIX: Opiate delta1 (OP1, DOP) radioligand binding (ligand: [3H] Naltrindole)	DRUG MATRIX	=			Homo sapiens
OPRD1	opioid receptor delta 1	phenazocine	Neuroactive ligand-receptor interaction: hsa04080	2119	Delta-type opioid receptor	GPCR	P41143	OPRD_HUMAN	8.3	Ki	Displacement of [3H]Naltrindole form human delta opioid receptor expressed in CHO cells	CHEMBL	=			Homo sapiens
OPRD1	opioid receptor delta 1	pimozide	Neuroactive ligand-receptor interaction: hsa04080	2172	Delta-type opioid receptor	GPCR	P41143	OPRD_HUMAN	5.42	IC50	Binding affinity against delta opiate receptor using [3H]DPDPE	CHEMBL	=			Homo sapiens
OPRD1	opioid receptor delta 1	raloxifene	Neuroactive ligand-receptor interaction: hsa04080	2351	Delta-type opioid receptor	GPCR	P41143	OPRD_HUMAN	5.6304	Ki	DRUGMATRIX: Opiate delta1 (OP1, DOP) radioligand binding (ligand: [3H] Naltrindole)	DRUG MATRIX	=			Homo sapiens
OPRD1	opioid receptor delta 1	saquinavir	Neuroactive ligand-receptor interaction: hsa04080	2422	Delta-type opioid receptor	GPCR	P41143	OPRD_HUMAN	5.0031	Ki	DRUGMATRIX: Opiate delta1 (OP1, DOP) radioligand binding (ligand: [3H] Naltrindole)	DRUG MATRIX	=			Homo sapiens
OPRD1	opioid receptor delta 1	sufentanil	Neuroactive ligand-receptor interaction: hsa04080	2491	Delta-type opioid receptor	GPCR	P41143	OPRD_HUMAN	7.301	Ki		PDSP	=			Homo sapiens
OPRD1	opioid receptor delta 1	tamoxifen	Neuroactive ligand-receptor interaction: hsa04080	2561	Delta-type opioid receptor	GPCR	P41143	OPRD_HUMAN	5.3277	Ki	DRUGMATRIX: Opiate delta1 (OP1, DOP) radioligand binding (ligand: [3H] Naltrindole)	DRUG MATRIX	=			Homo sapiens
OPRD1	opioid receptor delta 1	tramadol	Neuroactive ligand-receptor interaction: hsa04080	2711	Delta-type opioid receptor	GPCR	P41143	OPRD_HUMAN	8.03	Ki	Displacement of [3H]Naltrindole form human delta opioid receptor expressed in CHO cells	CHEMBL	=			Homo sapiens
OPRD1	opioid receptor delta 1	oxiconazole	Neuroactive ligand-receptor interaction: hsa04080	3408	Delta-type opioid receptor	GPCR	P41143	OPRD_HUMAN	5.7279	Ki	DRUGMATRIX: Opiate delta1 (OP1, DOP) radioligand binding (ligand: [3H] Naltrindole)	DRUG MATRIX	=			Homo sapiens
OPRD1	opioid receptor delta 1	pentazocine	Neuroactive ligand-receptor interaction: hsa04080	3424	Delta-type opioid receptor	GPCR	P41143	OPRD_HUMAN	7.3071	EC50		WOMBAT-PK	=			Homo sapiens
OPRD1	opioid receptor delta 1	methylnaltrexone	Neuroactive ligand-receptor interaction: hsa04080	4616	Delta-type opioid receptor	GPCR	P41143	OPRD_HUMAN	6.05	Ki	Displacement of [3H]naltrindole from human delta opioid receptor expressed in CHO cells after 3 hrs by scintillation counting	CHEMBL	=			Homo sapiens
OPRD1	opioid receptor delta 1	nalfurafine	Neuroactive ligand-receptor interaction: hsa04080	4673	Delta-type opioid receptor	GPCR	P41143	OPRD_HUMAN	7.13	EC50		CHEMBL	=			Homo sapiens
OPRD1	opioid receptor delta 1	eluxadoline	Neuroactive ligand-receptor interaction: hsa04080	5001	Delta-type opioid receptor	GPCR	P41143	OPRD_HUMAN	8.8861	Ki	equivalent to DPDPE in human SK-N-BE cells	SCIENTIFIC LITERATURE	=	DRUG LABEL	ANTAGONIST	Homo sapiens
HCRTR1	hypocretin receptor 1	suvorexant	Neuroactive ligand-receptor interaction: hsa04080	4881	Orexin receptor type 1	GPCR	O43613	OX1R_HUMAN	9.2596	Ki	radioligand-displacement binding assay	SCIENTIFIC LITERATURE	=	SCIENTIFIC LITERATURE	ANTAGONIST	Homo sapiens
HCRTR1	hypocretin receptor 1	lemborexant	Neuroactive ligand-receptor interaction: hsa04080	5360	Orexin receptor type 1	GPCR	O43613	OX1R_HUMAN	8.22	Ki		DRUG LABEL	=	DRUG LABEL	ANTAGONIST	Homo sapiens
GRIK3	glutamate ionotropic receptor kainate type subunit 3	glutamic acid	Neuroactive ligand-receptor interaction: hsa04080	1310	Glutamate receptor ionotropic, kainate 3	Ion channel	Q13003	GRIK3_HUMAN	6.1	Ki	Ability to bind to Ionotropic glutamate receptor ionotropic kainate 3 was evaluated	CHEMBL	=			Homo sapiens
GRIK3	glutamate ionotropic receptor kainate type subunit 3	topiramate	Neuroactive ligand-receptor interaction: hsa04080	2706	Glutamate receptor ionotropic kainate	Ion channel	Q13003	GRIK3_HUMAN			Mechanism of Action; CHEMBL2109241; PROTEIN COMPLEX GROUP	CHEMBL		CHEMBL	ANTAGONIST	Homo sapiens
GRIK3	glutamate ionotropic receptor kainate type subunit 3	kainic acid	Neuroactive ligand-receptor interaction: hsa04080	3201	Glutamate receptor ionotropic, kainate 3	Ion channel	Q13003	GRIK3_HUMAN	8	Ki	Ability to bind to Ionotropic glutamate receptor ionotropic kainate 3 was evaluated	CHEMBL	=			Homo sapiens
LEPR	leptin receptor	metreleptin	Neuroactive ligand-receptor interaction: hsa04080	4826	Leptin receptor	Membrane receptor	P48357	LEPR_HUMAN			Mechanism of Action	DRUG LABEL		DRUG LABEL	AGONIST	Homo sapiens
PTGER3	prostaglandin E receptor 3	alprostadil	Neuroactive ligand-receptor interaction: hsa04080	138	Prostaglandin E2 receptor EP3 subtype	GPCR	P43115	PE2R3_HUMAN	9	EC50		WOMBAT-PK	=		AGONIST	Homo sapiens
PTGER3	prostaglandin E receptor 3	beraprost	Neuroactive ligand-receptor interaction: hsa04080	343	Prostaglandin E2 receptor EP3 subtype	GPCR	P43115	PE2R3_HUMAN	6.17	Ki		IUPHAR	=		AGONIST	Homo sapiens
PTGER3	prostaglandin E receptor 3	cicaprost	Neuroactive ligand-receptor interaction: hsa04080	631	Prostaglandin E2 receptor EP3 subtype	GPCR	P43115	PE2R3_HUMAN	6.6	Ki		WOMBAT-PK	=			Homo sapiens
PTGER3	prostaglandin E receptor 3	dinoprost	Neuroactive ligand-receptor interaction: hsa04080	912	Prostaglandin E2 receptor EP3 subtype	GPCR	P43115	PE2R3_HUMAN	6.96	IC50	In vitro binding at EP3 human prostaglandin receptor using [3H]PGE-2 as radioligand	CHEMBL	=			Homo sapiens
PTGER3	prostaglandin E receptor 3	dinoprostone	Neuroactive ligand-receptor interaction: hsa04080	913	Prostaglandin E2 receptor EP3 subtype	GPCR	P43115	PE2R3_HUMAN	9.48	Ki	Displacement of [3H]PGE2 from human EP3 receptor expressed in HEK293 cells	CHEMBL	=	CHEMBL	AGONIST	Homo sapiens
PTGER3	prostaglandin E receptor 3	enprostil	Neuroactive ligand-receptor interaction: hsa04080	1016	Prostaglandin E2 receptor EP3 subtype	GPCR	P43115	PE2R3_HUMAN	7.9	EC50		WOMBAT-PK	=			Homo sapiens
PTGER3	prostaglandin E receptor 3	iloprost	Neuroactive ligand-receptor interaction: hsa04080	1422	Prostaglandin E2 receptor EP3 subtype	GPCR	P43115	PE2R3_HUMAN	7.3	EC50		WOMBAT-PK	=			Homo sapiens
PTGER3	prostaglandin E receptor 3	latanoprost	Neuroactive ligand-receptor interaction: hsa04080	1551	Prostaglandin E2 receptor EP3 subtype	GPCR	P43115	PE2R3_HUMAN	5.1869	Ki		PDSP				Homo sapiens
PTGER3	prostaglandin E receptor 3	mezlocillin	Neuroactive ligand-receptor interaction: hsa04080	1795	Prostaglandin E2 receptor EP3 subtype	GPCR	P43115	PE2R3_HUMAN	4.33	Ki		WOMBAT-PK	=			Homo sapiens
PTGER3	prostaglandin E receptor 3	misoprostol	Neuroactive ligand-receptor interaction: hsa04080	1817	Prostaglandin E2 receptor EP3 subtype	GPCR	P43115	PE2R3_HUMAN	8.1	Ki		IUPHAR	=	CHEMBL	AGONIST	Homo sapiens
PTGER3	prostaglandin E receptor 3	sulprostone	Neuroactive ligand-receptor interaction: hsa04080	2538	Prostaglandin E2 receptor EP3 subtype	GPCR	P43115	PE2R3_HUMAN	9.46	Ki		IUPHAR	=		AGONIST	Homo sapiens
PTGER3	prostaglandin E receptor 3	travoprost	Neuroactive ligand-receptor interaction: hsa04080	2716	Prostaglandin E2 receptor EP3 subtype	GPCR	P43115	PE2R3_HUMAN	5.4558	Ki	inhibition of [3H]AL-5848 binding to prostaglandin EP3 receptor	SCIENTIFIC LITERATURE	=			Homo sapiens
PTGER3	prostaglandin E receptor 3	treprostinil	Neuroactive ligand-receptor interaction: hsa04080	2720	Prostaglandin E2 receptor EP3 subtype	GPCR	P43115	PE2R3_HUMAN	5.6	Ki		IUPHAR	=		AGONIST	Homo sapiens
PTGER3	prostaglandin E receptor 3	paliperidone	Neuroactive ligand-receptor interaction: hsa04080	4137	Prostaglandin E2 receptor EP3 subtype	GPCR	P43115	PE2R3_HUMAN	5	Ki		PDSP	=			Homo sapiens
PTGER3	prostaglandin E receptor 3	laropiprant	Neuroactive ligand-receptor interaction: hsa04080	4326	Prostaglandin E2 receptor EP3 subtype	GPCR	P43115	PE2R3_HUMAN	6.05	Ki	Binding affinity to human EP3 receptor expressed in HEK293 cells	CHEMBL	=			Homo sapiens
PTGFR	prostaglandin F receptor	bimatoprost	Neuroactive ligand-receptor interaction: hsa04080	371	Prostaglandin F2-alpha receptor	GPCR	P43088	PF2R_HUMAN	5.3	Ki		WOMBAT-PK	=	CHEMBL	AGONIST	Homo sapiens
PTGFR	prostaglandin F receptor	carboprost	Neuroactive ligand-receptor interaction: hsa04080	502	Prostaglandin F2-alpha receptor	GPCR	P43088	PF2R_HUMAN			Mechanism of Action; CHEMBL1987; SINGLE PROTEIN	CHEMBL		CHEMBL	AGONIST	Homo sapiens
PTGFR	prostaglandin F receptor	cicaprost	Neuroactive ligand-receptor interaction: hsa04080	631	Prostaglandin F2-alpha receptor	GPCR	P43088	PF2R_HUMAN	5.8729	Ki		PDSP				Homo sapiens
PTGFR	prostaglandin F receptor	dinoprost	Neuroactive ligand-receptor interaction: hsa04080	912	Prostaglandin F2-alpha receptor	GPCR	P43088	PF2R_HUMAN	8.4	Kd	GRAC: human FP probe	CHEMBL	=	CHEMBL	AGONIST	Homo sapiens
PTGFR	prostaglandin F receptor	dinoprostone	Neuroactive ligand-receptor interaction: hsa04080	913	Prostaglandin F2-alpha receptor	GPCR	P43088	PF2R_HUMAN	6.9	Ki		IUPHAR	=		AGONIST	Homo sapiens
PTGFR	prostaglandin F receptor	enprostil	Neuroactive ligand-receptor interaction: hsa04080	1016	Prostaglandin F2-alpha receptor	GPCR	P43088	PF2R_HUMAN	7.1	Ki		IUPHAR	=		AGONIST	Homo sapiens
PTGFR	prostaglandin F receptor	iloprost	Neuroactive ligand-receptor interaction: hsa04080	1422	Prostaglandin F2-alpha receptor	GPCR	P43088	PF2R_HUMAN	6.2	Ki		IUPHAR	=		AGONIST	Homo sapiens
PTGFR	prostaglandin F receptor	latanoprost	Neuroactive ligand-receptor interaction: hsa04080	1551	Prostaglandin F2-alpha receptor	GPCR	P43088	PF2R_HUMAN	6.3	Ki		IUPHAR	=	CHEMBL	AGONIST	Homo sapiens
PTGFR	prostaglandin F receptor	misoprostol	Neuroactive ligand-receptor interaction: hsa04080	1817	Prostaglandin F2-alpha receptor	GPCR	P43088	PF2R_HUMAN	5.0277	Ki		PDSP				Homo sapiens
PTGFR	prostaglandin F receptor	sulprostone	Neuroactive ligand-receptor interaction: hsa04080	2538	Prostaglandin F2-alpha receptor	GPCR	P43088	PF2R_HUMAN	6.7	Ki		IUPHAR	=		AGONIST	Homo sapiens
PTGFR	prostaglandin F receptor	travoprost	Neuroactive ligand-receptor interaction: hsa04080	2716	Prostaglandin F2-alpha receptor	GPCR	P43088	PF2R_HUMAN	7.284	Ki	inhibition of [3H]AL-5848 binding to prostaglandin FP receptor	SCIENTIFIC LITERATURE	=	SCIENTIFIC LITERATURE	AGONIST	Homo sapiens
PTGFR	prostaglandin F receptor	tafluprost	Neuroactive ligand-receptor interaction: hsa04080	4229	Prostaglandin F2-alpha receptor	GPCR	P43088	PF2R_HUMAN			Mechanism of Action; CHEMBL1987; SINGLE PROTEIN	CHEMBL		CHEMBL	AGONIST	Homo sapiens
PTGFR	prostaglandin F receptor	laropiprant	Neuroactive ligand-receptor interaction: hsa04080	4326	Prostaglandin F2-alpha receptor	GPCR	P43088	PF2R_HUMAN	5	Ki	Binding affinity to human FP receptor expressed in HEK293 cells	CHEMBL	=			Homo sapiens
PTGFR	prostaglandin F receptor	latanoprostene bunod	Neuroactive ligand-receptor interaction: hsa04080	5261	Prostaglandin F2-alpha receptor	GPCR	P43088	PF2R_HUMAN	8.6	Ki	Value based on agonist activity of latanoprost.	IUPHAR	~	SCIENTIFIC LITERATURE	AGONIST	Homo sapiens
S1PR1	sphingosine-1-phosphate receptor 1	fingolimod	Neuroactive ligand-receptor interaction: hsa04080	4167	Sphingosine 1-phosphate receptor 1	GPCR	P21453	S1PR1_HUMAN	9.52	EC50	Agonist activity at S1P1 receptor (unknown origin)	CHEMBL	=	CHEMBL	AGONIST	Homo sapiens
S1PR1	sphingosine-1-phosphate receptor 1	siponimod	Neuroactive ligand-receptor interaction: hsa04080	5326	Sphingosine 1-phosphate receptor 1	GPCR	P21453	S1PR1_HUMAN	9.4089	EC50	Possible mechanism of action	SCIENTIFIC LITERATURE	=	SCIENTIFIC LITERATURE	MODULATOR	Homo sapiens
S1PR1	sphingosine-1-phosphate receptor 1	ozanimod	Neuroactive ligand-receptor interaction: hsa04080	5383	Sphingosine 1-phosphate receptor 1	GPCR	P21453	S1PR1_HUMAN	9.39	EC50		SCIENTIFIC LITERATURE	=	DRUG LABEL	AGONIST	Homo sapiens
PIK3CD	phosphatidylinositol-4,5-bisphosphate 3-kinase catalytic subunit delta	caffeine	Neurotrophin signaling pathway: hsa04722	463	Phosphatidylinositol 4,5-bisphosphate 3-kinase catalytic subunit delta isoform	Kinase	O00329	PK3CD_HUMAN	4.12	IC50	Inhibition of PI3Kdelta (unknown origin)	CHEMBL	=			Homo sapiens
PIK3CD	phosphatidylinositol-4,5-bisphosphate 3-kinase catalytic subunit delta	dasatinib	Neurotrophin signaling pathway: hsa04722	785	Phosphatidylinositol 4,5-bisphosphate 3-kinase catalytic subunit delta isoform	Kinase	O00329	PK3CD_HUMAN	4.52	IC50	Inhibition of recombinant PI3Kdelta by radioactive phosphotransfer assay in presence of 10 uM ATP	CHEMBL	=			Homo sapiens
PIK3CD	phosphatidylinositol-4,5-bisphosphate 3-kinase catalytic subunit delta	sunitinib	Neurotrophin signaling pathway: hsa04722	2544	Phosphatidylinositol 4,5-bisphosphate 3-kinase catalytic subunit delta isoform	Kinase	O00329	PK3CD_HUMAN	4.92	IC50	Inhibition of recombinant PI3Kdelta by radioactive phosphotransfer assay in presence of 10 uM ATP	CHEMBL	=			Homo sapiens
PIK3CD	phosphatidylinositol-4,5-bisphosphate 3-kinase catalytic subunit delta	theophylline	Neurotrophin signaling pathway: hsa04722	2620	Phosphatidylinositol 4,5-bisphosphate 3-kinase catalytic subunit delta isoform	Kinase	O00329	PK3CD_HUMAN	4.12	IC50	Inhibition of PI3Kdelta (unknown origin)	CHEMBL	=			Homo sapiens
PIK3CD	phosphatidylinositol-4,5-bisphosphate 3-kinase catalytic subunit delta	choline theophyllinate	Neurotrophin signaling pathway: hsa04722	4390	Phosphatidylinositol 4,5-bisphosphate 3-kinase catalytic subunit delta isoform	Kinase	O00329	PK3CD_HUMAN	4.12	IC50	Inhibition of PI3Kdelta (unknown origin)	CHEMBL	=			Homo sapiens
PIK3CD	phosphatidylinositol-4,5-bisphosphate 3-kinase catalytic subunit delta	bufylline	Neurotrophin signaling pathway: hsa04722	4426	Phosphatidylinositol 4,5-bisphosphate 3-kinase catalytic subunit delta isoform	Kinase	O00329	PK3CD_HUMAN	4.12	IC50	Inhibition of PI3Kdelta (unknown origin)	CHEMBL	=			Homo sapiens
PIK3CD	phosphatidylinositol-4,5-bisphosphate 3-kinase catalytic subunit delta	idelalisib	Neurotrophin signaling pathway: hsa04722	4878	Phosphatidylinositol 4,5-bisphosphate 3-kinase catalytic subunit delta isoform	Kinase	O00329	PK3CD_HUMAN	8.6021	IC50	in vitro Invitrogen SelectScreen kinase inhibitor assay	SCIENTIFIC LITERATURE	=	SCIENTIFIC LITERATURE	INHIBITOR	Homo sapiens
PIK3CD	phosphatidylinositol-4,5-bisphosphate 3-kinase catalytic subunit delta	copanlisib	Neurotrophin signaling pathway: hsa04722	5256	Phosphatidylinositol 4,5-bisphosphate 3-kinase catalytic subunit delta isoform	Kinase	O00329	PK3CD_HUMAN	9.1549	IC50		SCIENTIFIC LITERATURE	=	DRUG LABEL	INHIBITOR	Homo sapiens
PIK3CD	phosphatidylinositol-4,5-bisphosphate 3-kinase catalytic subunit delta	duvelisib	Neurotrophin signaling pathway: hsa04722	5296	Phosphatidylinositol 4,5-bisphosphate 3-kinase catalytic subunit delta isoform	Kinase	O00329	PK3CD_HUMAN	10.6383	Kd	Enzymatic assay at 3mM ATP (nM)	SCIENTIFIC LITERATURE	=	DRUG LABEL	INHIBITOR	Homo sapiens
RPS6KA1	ribosomal protein S6 kinase A1	sunitinib	Neurotrophin signaling pathway: hsa04722	2544	Ribosomal protein S6 kinase alpha-1	Kinase	Q15418	KS6A1_HUMAN	7.02	Kd	Binding affinity to RPS6KA4(Kin.Dom.1-N-terminal)	CHEMBL	=			Homo sapiens
RPS6KA1	ribosomal protein S6 kinase A1	ruboxistaurin	Neurotrophin signaling pathway: hsa04722	3533	Ribosomal protein S6 kinase alpha-1	Kinase	Q15418	KS6A1_HUMAN	6.4	Kd	Binding constant for RPS6KA1(Kin.Dom.1 - N-terminal) kinase domain	CHEMBL	=			Homo sapiens
RPS6KA1	ribosomal protein S6 kinase A1	vandetanib	Neurotrophin signaling pathway: hsa04722	4178	Ribosomal protein S6 kinase alpha-1	Kinase	Q15418	KS6A1_HUMAN	6.4	Kd	Binding constant for RPS6KA1(Kin.Dom.2 - C-terminal) kinase domain	CHEMBL	=			Homo sapiens
RPS6KA1	ribosomal protein S6 kinase A1	ruxolitinib	Neurotrophin signaling pathway: hsa04722	4190	Ribosomal protein S6 kinase alpha-1	Kinase	Q15418	KS6A1_HUMAN	6.92	Kd	Binding constant for RSK1(Kin.Dom.2-C-terminal) kinase domain	CHEMBL	=			Homo sapiens
RPS6KA1	ribosomal protein S6 kinase A1	tofacitinib	Neurotrophin signaling pathway: hsa04722	4713	Ribosomal protein S6 kinase alpha-1	Kinase	Q15418	KS6A1_HUMAN	5.85	Kd	Binding constant for RSK1(Kin.Dom.2-C-terminal) kinase domain	CHEMBL	=			Homo sapiens
RPS6KA1	ribosomal protein S6 kinase A1	nintedanib	Neurotrophin signaling pathway: hsa04722	4903	Ribosomal protein S6 kinase alpha-1	Kinase	Q15418	KS6A1_HUMAN	6.74	Kd	Binding constant for RSK1(Kin.Dom.1-N-terminal) kinase domain	CHEMBL	=			Homo sapiens
RPS6KA1	ribosomal protein S6 kinase A1	palbociclib	Neurotrophin signaling pathway: hsa04722	4941	Ribosomal protein S6 kinase alpha-1	Kinase	Q15418	KS6A1_HUMAN	5.0969	IC50		SCIENTIFIC LITERATURE	=		INHIBITOR	Homo sapiens
RPS6KA1	ribosomal protein S6 kinase A1	midostaurin	Neurotrophin signaling pathway: hsa04722	5231	Ribosomal protein S6 kinase alpha-1	Kinase	Q15418	KS6A1_HUMAN	6.59	Kd	Binding affinity to RPS6KA4(Kin.Dom.1-N-terminal)	CHEMBL	=			Homo sapiens
RPS6KA1	ribosomal protein S6 kinase A1	neratinib	Neurotrophin signaling pathway: hsa04722	5252	Ribosomal protein S6 kinase alpha-1	Kinase	Q15418	KS6A1_HUMAN	5.13	Kd	Binding constant for RSK1(Kin.Dom.1-N-terminal) kinase domain	CHEMBL	=			Homo sapiens
CA6	carbonic anhydrase 6	acetazolamide	Nitrogen metabolism: map00910	56	Carbonic anhydrase	Enzyme	Q8N1Q1	CAH6_HUMAN	9.1	Ki	Compound was evaluated for the inhibition of Carbonic anhydrase (Non competitive)	CHEMBL	=			Homo sapiens
CA6	carbonic anhydrase 6	acetazolamide	Nitrogen metabolism: map00910	56	Carbonic anhydrase 6	Enzyme	P23280	CAH6_HUMAN	7.96	Ki	Inhibition of full length human recombinant CA VI	CHEMBL	=			Homo sapiens
CA6	carbonic anhydrase 6	brinzolamide	Nitrogen metabolism: map00910	396	Carbonic anhydrase 6	Enzyme	P23280	CAH6_HUMAN	9.05	Ki	Inhibition of full length human recombinant CA VI	CHEMBL	=			Homo sapiens
CA6	carbonic anhydrase 6	celecoxib	Nitrogen metabolism: map00910	568	Carbonic anhydrase 6	Enzyme	P23280	CAH6_HUMAN	7.03	Ki	Inhibition of human full length recombinant carbonic anhydrase 6 by stopped flow CO2 hydrase assay	CHEMBL	=			Homo sapiens
CA6	carbonic anhydrase 6	chlortalidone	Nitrogen metabolism: map00910	625	Carbonic anhydrase 6	Enzyme	P23280	CAH6_HUMAN	5.87	Ki	Inhibition of human recombinant full length CA6 by stopped-flow CO2 hydration method	CHEMBL	=			Homo sapiens
CA6	carbonic anhydrase 6	cianidanol	Nitrogen metabolism: map00910	629	Carbonic anhydrase 6	Enzyme	P23280	CAH6_HUMAN	5.31	Ki	Inhibition of human carbonic anhydrase 6 after 15 mins by stopped flow CO2 hydration method	CHEMBL	=			Homo sapiens
CA6	carbonic anhydrase 6	coumarin	Nitrogen metabolism: map00910	738	Carbonic anhydrase 6	Enzyme	P23280	CAH6_HUMAN	5.7	Ki	Inhibition of human carbonic anhydrase 6 by stopped flow CO2 hydration assay	CHEMBL	=			Homo sapiens
CA6	carbonic anhydrase 6	dichlorphenamide	Nitrogen metabolism: map00910	864	Carbonic anhydrase 6	Enzyme	P23280	CAH6_HUMAN	7.1	Ki	Inhibition of full length human recombinant CA VI	CHEMBL	=			Homo sapiens
CA6	carbonic anhydrase 6	dobutamine	Nitrogen metabolism: map00910	937	Carbonic anhydrase 6	Enzyme	P23280	CAH6_HUMAN	5.02	Ki	Inhibition of human carbonic anhydrase 6 after 15 mins by stopped flow CO2 hydration method	CHEMBL	=			Homo sapiens
CA6	carbonic anhydrase 6	dorzolamide	Nitrogen metabolism: map00910	949	Carbonic anhydrase 6	Enzyme	P23280	CAH6_HUMAN	8	Ki	Inhibition of full length human recombinant CA VI	CHEMBL	=			Homo sapiens
CA6	carbonic anhydrase 6	ethoxzolamide	Nitrogen metabolism: map00910	1089	Carbonic anhydrase 6	Enzyme	P23280	CAH6_HUMAN	7.48	Kd	Binding affinity to human recombinant carbonic anhydrase 6 expressed in Escherichia coli Rosetta2 (DE3) by thermal shift assay	CHEMBL	=	CHEMBL	INHIBITOR	Homo sapiens
CA6	carbonic anhydrase 6	furosemide	Nitrogen metabolism: map00910	1258	Carbonic anhydrase 6	Enzyme	P23280	CAH6_HUMAN	6.61	Ki	Inhibition of human recombinant full length CA6 by stopped-flow CO2 hydration method	CHEMBL	=			Homo sapiens
CA6	carbonic anhydrase 6	imatinib	Nitrogen metabolism: map00910	1423	Carbonic anhydrase 6	Enzyme	P23280	CAH6_HUMAN	6.41	Ki	Inhibition of human carbonic anhydrase 6 by stopped flow CO2 hydration assay	CHEMBL	=			Homo sapiens
CA6	carbonic anhydrase 6	indapamide	Nitrogen metabolism: map00910	1433	Carbonic anhydrase 6	Enzyme	P23280	CAH6_HUMAN	6.6	Kd	Binding affinity to human recombinant carbonic anhydrase 6 expressed in Escherichia coli Rosetta2 (DE3) by thermal shift assay	CHEMBL	=			Homo sapiens
CA6	carbonic anhydrase 6	mafenide	Nitrogen metabolism: map00910	1624	Carbonic anhydrase 6	Enzyme	P23280	CAH6_HUMAN	5.32	Ki	Inhibition of full length human recombinant CA VI	CHEMBL	=			Homo sapiens
CA6	carbonic anhydrase 6	methazolamide	Nitrogen metabolism: map00910	1741	Carbonic anhydrase	Enzyme	Q8N1Q1	CAH6_HUMAN	7.7	IC50	Evaluated for its activity against carbonic anhydrase (CA) in anesthetized rabbits	CHEMBL	=			Homo sapiens
CA6	carbonic anhydrase 6	methazolamide	Nitrogen metabolism: map00910	1741	Carbonic anhydrase 6	Enzyme	P23280	CAH6_HUMAN	8	Ki	Inhibition of full length human recombinant CA VI	CHEMBL	=			Homo sapiens
CA6	carbonic anhydrase 6	nilotinib	Nitrogen metabolism: map00910	1932	Carbonic anhydrase 6	Enzyme	P23280	CAH6_HUMAN	6.34	Ki	Inhibition of human carbonic anhydrase 6 by stopped flow CO2 hydration assay	CHEMBL	=			Homo sapiens
CA6	carbonic anhydrase 6	salicylic acid	Nitrogen metabolism: map00910	2416	Carbonic anhydrase 6	Enzyme	P23280	CAH6_HUMAN	4.92	Ki	Inhibition of human carbonic anhydrase 6 by stopped-flow CO2 hydration assay	CHEMBL	=			Homo sapiens
CA6	carbonic anhydrase 6	silymarin	Nitrogen metabolism: map00910	2443	Carbonic anhydrase 6	Enzyme	P23280	CAH6_HUMAN	5.01	Ki	Inhibition of human carbonic anhydrase 6 after 15 mins by stopped flow CO2 hydration method	CHEMBL	=			Homo sapiens
CA6	carbonic anhydrase 6	sulfanilamide	Nitrogen metabolism: map00910	2521	Carbonic anhydrase 6	Enzyme	P23280	CAH6_HUMAN	6.03	Ki	Inhibition of full length human recombinant CA VI	CHEMBL	=			Homo sapiens
CA6	carbonic anhydrase 6	sulpiride	Nitrogen metabolism: map00910	2537	Carbonic anhydrase 6	Enzyme	P23280	CAH6_HUMAN	9.1	Ki	Inhibition of full length human recombinant CA VI	CHEMBL	=			Homo sapiens
CA6	carbonic anhydrase 6	sultiame	Nitrogen metabolism: map00910	2540	Carbonic anhydrase 6	Enzyme	P23280	CAH6_HUMAN	6.87	Ki	Inhibition of human full length recombinant carbonic anhydrase 6 by stopped flow CO2 hydrase assay	CHEMBL	=			Homo sapiens
CA6	carbonic anhydrase 6	topiramate	Nitrogen metabolism: map00910	2706	Carbonic anhydrase 6	Enzyme	P23280	CAH6_HUMAN	7.35	Ki	Inhibition of full length human recombinant CA VI	CHEMBL	=			Homo sapiens
CA6	carbonic anhydrase 6	trichlormethiazide	Nitrogen metabolism: map00910	2733	Carbonic anhydrase 6	Enzyme	P23280	CAH6_HUMAN	5.61	Ki	Inhibition of human recombinant full length CA6 by stopped-flow CO2 hydration method	CHEMBL	=			Homo sapiens
CA6	carbonic anhydrase 6	trientine	Nitrogen metabolism: map00910	2738	Carbonic anhydrase 6	Enzyme	P23280	CAH6_HUMAN	4.37	Ki	Inhibition of human carbonic anhydrase 6 by stopped flow CO2 hydration method	CHEMBL	=			Homo sapiens
CA6	carbonic anhydrase 6	valdecoxib	Nitrogen metabolism: map00910	2799	Carbonic anhydrase 6	Enzyme	P23280	CAH6_HUMAN	6.24	Ki	Inhibition of human full length recombinant carbonic anhydrase 6 by stopped flow CO2 hydrase assay	CHEMBL	=			Homo sapiens
CA6	carbonic anhydrase 6	zonisamide	Nitrogen metabolism: map00910	2872	Carbonic anhydrase 6	Enzyme	P23280	CAH6_HUMAN	7.05	Ki	Inhibition of human full length recombinant carbonic anhydrase 6 by stopped flow CO2 hydrase assay	CHEMBL	=			Homo sapiens
CA6	carbonic anhydrase 6	pyrithione	Nitrogen metabolism: map00910	3508	Carbonic anhydrase 6	Enzyme	P23280	CAH6_HUMAN	5.62	Ki	Inhibition of human recombinant carbonic anhydrase 6 preincubated for 15 mins to 72 hrs measured after 15 mins by stopped flow CO2 hydration method	CHEMBL	=			Homo sapiens
CA6	carbonic anhydrase 6	quercetin	Nitrogen metabolism: map00910	3514	Carbonic anhydrase 6	Enzyme	P23280	CAH6_HUMAN	5.21	Ki	Inhibition of human CA6 by stopped-flow CO2 hydration assay	CHEMBL	=			Homo sapiens
CA6	carbonic anhydrase 6	pyrithione zinc	Nitrogen metabolism: map00910	4248	Carbonic anhydrase 6	Enzyme	P23280	CAH6_HUMAN	5.62	Ki	Inhibition of human recombinant carbonic anhydrase 6 preincubated for 15 mins to 72 hrs measured after 15 mins by stopped flow CO2 hydration method	CHEMBL	=			Homo sapiens
CA6	carbonic anhydrase 6	lacosamide	Nitrogen metabolism: map00910	4310	Carbonic anhydrase 6	Enzyme	P23280	CAH6_HUMAN	6.39	Ki	Inhibition of human recombinant CA6 by stopped flow CO2 hydrase assay	CHEMBL	=			Homo sapiens
CA6	carbonic anhydrase 6	thiomersal	Nitrogen metabolism: map00910	4733	Carbonic anhydrase 6	Enzyme	P23280	CAH6_HUMAN	5.29	Ki	Inhibition of human recombinant carbonic anhydrase 6 preincubated for 15 mins to 72 hrs measured after 15 mins by stopped flow CO2 hydration method	CHEMBL	=			Homo sapiens
CA6	carbonic anhydrase 6	tannic acid	Nitrogen metabolism: map00910	5039	Carbonic anhydrase 6	Enzyme	P23280	CAH6_HUMAN	4.75	Ki	Inhibition of human CA6 using 4-nitrophenylacetate substrate by esterase assay	CHEMBL	=			Homo sapiens
PIK3CD	phosphatidylinositol-4,5-bisphosphate 3-kinase catalytic subunit delta	caffeine	Non-small cell lung cancer: hsa05223	463	Phosphatidylinositol 4,5-bisphosphate 3-kinase catalytic subunit delta isoform	Kinase	O00329	PK3CD_HUMAN	4.12	IC50	Inhibition of PI3Kdelta (unknown origin)	CHEMBL	=			Homo sapiens
PIK3CD	phosphatidylinositol-4,5-bisphosphate 3-kinase catalytic subunit delta	dasatinib	Non-small cell lung cancer: hsa05223	785	Phosphatidylinositol 4,5-bisphosphate 3-kinase catalytic subunit delta isoform	Kinase	O00329	PK3CD_HUMAN	4.52	IC50	Inhibition of recombinant PI3Kdelta by radioactive phosphotransfer assay in presence of 10 uM ATP	CHEMBL	=			Homo sapiens
PIK3CD	phosphatidylinositol-4,5-bisphosphate 3-kinase catalytic subunit delta	sunitinib	Non-small cell lung cancer: hsa05223	2544	Phosphatidylinositol 4,5-bisphosphate 3-kinase catalytic subunit delta isoform	Kinase	O00329	PK3CD_HUMAN	4.92	IC50	Inhibition of recombinant PI3Kdelta by radioactive phosphotransfer assay in presence of 10 uM ATP	CHEMBL	=			Homo sapiens
PIK3CD	phosphatidylinositol-4,5-bisphosphate 3-kinase catalytic subunit delta	theophylline	Non-small cell lung cancer: hsa05223	2620	Phosphatidylinositol 4,5-bisphosphate 3-kinase catalytic subunit delta isoform	Kinase	O00329	PK3CD_HUMAN	4.12	IC50	Inhibition of PI3Kdelta (unknown origin)	CHEMBL	=			Homo sapiens
PIK3CD	phosphatidylinositol-4,5-bisphosphate 3-kinase catalytic subunit delta	choline theophyllinate	Non-small cell lung cancer: hsa05223	4390	Phosphatidylinositol 4,5-bisphosphate 3-kinase catalytic subunit delta isoform	Kinase	O00329	PK3CD_HUMAN	4.12	IC50	Inhibition of PI3Kdelta (unknown origin)	CHEMBL	=			Homo sapiens
PIK3CD	phosphatidylinositol-4,5-bisphosphate 3-kinase catalytic subunit delta	bufylline	Non-small cell lung cancer: hsa05223	4426	Phosphatidylinositol 4,5-bisphosphate 3-kinase catalytic subunit delta isoform	Kinase	O00329	PK3CD_HUMAN	4.12	IC50	Inhibition of PI3Kdelta (unknown origin)	CHEMBL	=			Homo sapiens
PIK3CD	phosphatidylinositol-4,5-bisphosphate 3-kinase catalytic subunit delta	idelalisib	Non-small cell lung cancer: hsa05223	4878	Phosphatidylinositol 4,5-bisphosphate 3-kinase catalytic subunit delta isoform	Kinase	O00329	PK3CD_HUMAN	8.6021	IC50	in vitro Invitrogen SelectScreen kinase inhibitor assay	SCIENTIFIC LITERATURE	=	SCIENTIFIC LITERATURE	INHIBITOR	Homo sapiens
PIK3CD	phosphatidylinositol-4,5-bisphosphate 3-kinase catalytic subunit delta	copanlisib	Non-small cell lung cancer: hsa05223	5256	Phosphatidylinositol 4,5-bisphosphate 3-kinase catalytic subunit delta isoform	Kinase	O00329	PK3CD_HUMAN	9.1549	IC50		SCIENTIFIC LITERATURE	=	DRUG LABEL	INHIBITOR	Homo sapiens
PIK3CD	phosphatidylinositol-4,5-bisphosphate 3-kinase catalytic subunit delta	duvelisib	Non-small cell lung cancer: hsa05223	5296	Phosphatidylinositol 4,5-bisphosphate 3-kinase catalytic subunit delta isoform	Kinase	O00329	PK3CD_HUMAN	10.6383	Kd	Enzymatic assay at 3mM ATP (nM)	SCIENTIFIC LITERATURE	=	DRUG LABEL	INHIBITOR	Homo sapiens
HDAC1	histone deacetylase 1	phenylbutanoic acid	Notch signaling pathway: hsa04330	24	Histone deacetylase 1	Enzyme	Q13547	HDAC1_HUMAN	4.19	IC50	Inhibition of human recombinant HDAC1	CHEMBL	=			Homo sapiens
HDAC1	histone deacetylase 1	atorvastatin	Notch signaling pathway: hsa04330	257	Histone deacetylase 1	Enzyme	Q13547	HDAC1_HUMAN	4.93	IC50	Inhibition of recombinant HDAC1 (unknown origin) after 10 mins by fluorimetric analysis	CHEMBL	=			Homo sapiens
HDAC1	histone deacetylase 1	bendamustine	Notch signaling pathway: hsa04330	302	Histone deacetylase 1	Enzyme	Q13547	HDAC1_HUMAN	7.77	IC50		CHEMBL	=			Homo sapiens
HDAC1	histone deacetylase 1	lovastatin	Notch signaling pathway: hsa04330	1612	Histone deacetylase 1	Enzyme	Q13547	HDAC1_HUMAN	4.92	IC50	Inhibition of recombinant HDAC1 (unknown origin) after 10 mins by fluorimetric analysis	CHEMBL	=			Homo sapiens
HDAC1	histone deacetylase 1	valproic acid	Notch signaling pathway: hsa04330	2803	Histone deacetylase 1	Enzyme	Q13547	HDAC1_HUMAN	6.4	IC50		IUPHAR	=		INHIBITOR	Homo sapiens
HDAC1	histone deacetylase 1	romidepsin	Notch signaling pathway: hsa04330	4119	Histone deacetylase	Enzyme	O15379	HDA10_HUMAN	5.96	Ki		IUPHAR	=	DRUG LABEL	INHIBITOR	Homo sapiens
HDAC1	histone deacetylase 1	romidepsin	Notch signaling pathway: hsa04330	4119	Histone deacetylase 1	Enzyme	Q13547	HDAC1_HUMAN	7	IC50		WOMBAT-PK	=			Homo sapiens
HDAC1	histone deacetylase 1	vorinostat	Notch signaling pathway: hsa04330	4124	Histone deacetylase	Enzyme	O15379	HDA10_HUMAN	8	IC50	Inhibitory activity against Histone deacetylase (HDAC) in K 562 erythroleukemia cells	CHEMBL	=			Homo sapiens
HDAC1	histone deacetylase 1	vorinostat	Notch signaling pathway: hsa04330	4124	Histone deacetylase 1/3/5/8	Enzyme	O15379	HDAC1_HUMAN	6.96	IC50	Inhibition of HDAC1/3/5/8 in human HeLa cell extract using Boc-Lys-(acetyl)-AMC as substrate incubated for 5 mins prior to substrate addition measured after 30 mins by fluorometric analysis	CHEMBL	=			Homo sapiens
HDAC1	histone deacetylase 1	vorinostat	Notch signaling pathway: hsa04330	4124	Histone deacetylase 1	Enzyme	Q13547	HDAC1_HUMAN	8.89	Ki	Inhibition of human HDAC1	CHEMBL	=	CHEMBL	INHIBITOR	Homo sapiens
HDAC1	histone deacetylase 1	vorinostat	Notch signaling pathway: hsa04330	4124	Histone deacetylase (HDAC1 and HDAC2)	Enzyme	Q13547	HDAC1_HUMAN	8	IC50	Inhibition of human histone deacetylase (mixture of HDAC1 and HDAC2) prepared from K562 erythroleukemia cells.	CHEMBL	=			Homo sapiens
HDAC1	histone deacetylase 1	panobinostat	Notch signaling pathway: hsa04330	4682	Histone deacetylase 1	Enzyme	Q13547	HDAC1_HUMAN	9	Ki	Inhibition of human HDAC1	CHEMBL	=	DRUG LABEL	INHIBITOR	Homo sapiens
HDAC1	histone deacetylase 1	belinostat	Notch signaling pathway: hsa04330	4876	Histone deacetylase 1	Enzyme	Q13547	HDAC1_HUMAN	9.07	Ki	Inhibition of human HDAC1	CHEMBL	=	CHEMBL	INHIBITOR	Homo sapiens
HDAC1	histone deacetylase 1	chidamide	Notch signaling pathway: hsa04330	4973	Histone deacetylase 1	Enzyme	Q13547	HDAC1_HUMAN	7.0223	IC50	HDAC enzyme inhibition assay using BSA substrate	SCIENTIFIC LITERATURE	=	SCIENTIFIC LITERATURE	INHIBITOR	Homo sapiens
PRKACB	protein kinase cAMP-activated catalytic subunit beta	ruboxistaurin	Olfactory transduction: hsa04740	3533	cAMP-dependent protein kinase catalytic subunit beta	Kinase	P22694	KAPCB_HUMAN	5.49	Kd	Binding constant for full-length PKAC-beta	CHEMBL	=			Homo sapiens
PRKACB	protein kinase cAMP-activated catalytic subunit beta	midostaurin	Olfactory transduction: hsa04740	5231	cAMP-dependent protein kinase catalytic subunit beta	Kinase	P22694	KAPCB_HUMAN	6.62	Kd	Binding constant for full-length PKAC-beta	CHEMBL	=			Homo sapiens
RPS6KA1	ribosomal protein S6 kinase A1	sunitinib	Oocyte meiosis: xla04114	2544	Ribosomal protein S6 kinase alpha-1	Kinase	Q15418	KS6A1_HUMAN	7.02	Kd	Binding affinity to RPS6KA4(Kin.Dom.1-N-terminal)	CHEMBL	=			Homo sapiens
RPS6KA1	ribosomal protein S6 kinase A1	ruboxistaurin	Oocyte meiosis: xla04114	3533	Ribosomal protein S6 kinase alpha-1	Kinase	Q15418	KS6A1_HUMAN	6.4	Kd	Binding constant for RPS6KA1(Kin.Dom.1 - N-terminal) kinase domain	CHEMBL	=			Homo sapiens
RPS6KA1	ribosomal protein S6 kinase A1	vandetanib	Oocyte meiosis: xla04114	4178	Ribosomal protein S6 kinase alpha-1	Kinase	Q15418	KS6A1_HUMAN	6.4	Kd	Binding constant for RPS6KA1(Kin.Dom.2 - C-terminal) kinase domain	CHEMBL	=			Homo sapiens
RPS6KA1	ribosomal protein S6 kinase A1	ruxolitinib	Oocyte meiosis: xla04114	4190	Ribosomal protein S6 kinase alpha-1	Kinase	Q15418	KS6A1_HUMAN	6.92	Kd	Binding constant for RSK1(Kin.Dom.2-C-terminal) kinase domain	CHEMBL	=			Homo sapiens
RPS6KA1	ribosomal protein S6 kinase A1	tofacitinib	Oocyte meiosis: xla04114	4713	Ribosomal protein S6 kinase alpha-1	Kinase	Q15418	KS6A1_HUMAN	5.85	Kd	Binding constant for RSK1(Kin.Dom.2-C-terminal) kinase domain	CHEMBL	=			Homo sapiens
RPS6KA1	ribosomal protein S6 kinase A1	nintedanib	Oocyte meiosis: xla04114	4903	Ribosomal protein S6 kinase alpha-1	Kinase	Q15418	KS6A1_HUMAN	6.74	Kd	Binding constant for RSK1(Kin.Dom.1-N-terminal) kinase domain	CHEMBL	=			Homo sapiens
RPS6KA1	ribosomal protein S6 kinase A1	palbociclib	Oocyte meiosis: xla04114	4941	Ribosomal protein S6 kinase alpha-1	Kinase	Q15418	KS6A1_HUMAN	5.0969	IC50		SCIENTIFIC LITERATURE	=		INHIBITOR	Homo sapiens
RPS6KA1	ribosomal protein S6 kinase A1	midostaurin	Oocyte meiosis: xla04114	5231	Ribosomal protein S6 kinase alpha-1	Kinase	Q15418	KS6A1_HUMAN	6.59	Kd	Binding affinity to RPS6KA4(Kin.Dom.1-N-terminal)	CHEMBL	=			Homo sapiens
RPS6KA1	ribosomal protein S6 kinase A1	neratinib	Oocyte meiosis: xla04114	5252	Ribosomal protein S6 kinase alpha-1	Kinase	Q15418	KS6A1_HUMAN	5.13	Kd	Binding constant for RSK1(Kin.Dom.1-N-terminal) kinase domain	CHEMBL	=			Homo sapiens
PRKACB	protein kinase cAMP-activated catalytic subunit beta	ruboxistaurin	Oocyte meiosis: xla04114	3533	cAMP-dependent protein kinase catalytic subunit beta	Kinase	P22694	KAPCB_HUMAN	5.49	Kd	Binding constant for full-length PKAC-beta	CHEMBL	=			Homo sapiens
PRKACB	protein kinase cAMP-activated catalytic subunit beta	midostaurin	Oocyte meiosis: xla04114	5231	cAMP-dependent protein kinase catalytic subunit beta	Kinase	P22694	KAPCB_HUMAN	6.62	Kd	Binding constant for full-length PKAC-beta	CHEMBL	=			Homo sapiens
PIK3CD	phosphatidylinositol-4,5-bisphosphate 3-kinase catalytic subunit delta	caffeine	Osteoclast differentiation: hsa04380	463	Phosphatidylinositol 4,5-bisphosphate 3-kinase catalytic subunit delta isoform	Kinase	O00329	PK3CD_HUMAN	4.12	IC50	Inhibition of PI3Kdelta (unknown origin)	CHEMBL	=			Homo sapiens
PIK3CD	phosphatidylinositol-4,5-bisphosphate 3-kinase catalytic subunit delta	dasatinib	Osteoclast differentiation: hsa04380	785	Phosphatidylinositol 4,5-bisphosphate 3-kinase catalytic subunit delta isoform	Kinase	O00329	PK3CD_HUMAN	4.52	IC50	Inhibition of recombinant PI3Kdelta by radioactive phosphotransfer assay in presence of 10 uM ATP	CHEMBL	=			Homo sapiens
PIK3CD	phosphatidylinositol-4,5-bisphosphate 3-kinase catalytic subunit delta	sunitinib	Osteoclast differentiation: hsa04380	2544	Phosphatidylinositol 4,5-bisphosphate 3-kinase catalytic subunit delta isoform	Kinase	O00329	PK3CD_HUMAN	4.92	IC50	Inhibition of recombinant PI3Kdelta by radioactive phosphotransfer assay in presence of 10 uM ATP	CHEMBL	=			Homo sapiens
PIK3CD	phosphatidylinositol-4,5-bisphosphate 3-kinase catalytic subunit delta	theophylline	Osteoclast differentiation: hsa04380	2620	Phosphatidylinositol 4,5-bisphosphate 3-kinase catalytic subunit delta isoform	Kinase	O00329	PK3CD_HUMAN	4.12	IC50	Inhibition of PI3Kdelta (unknown origin)	CHEMBL	=			Homo sapiens
PIK3CD	phosphatidylinositol-4,5-bisphosphate 3-kinase catalytic subunit delta	choline theophyllinate	Osteoclast differentiation: hsa04380	4390	Phosphatidylinositol 4,5-bisphosphate 3-kinase catalytic subunit delta isoform	Kinase	O00329	PK3CD_HUMAN	4.12	IC50	Inhibition of PI3Kdelta (unknown origin)	CHEMBL	=			Homo sapiens
PIK3CD	phosphatidylinositol-4,5-bisphosphate 3-kinase catalytic subunit delta	bufylline	Osteoclast differentiation: hsa04380	4426	Phosphatidylinositol 4,5-bisphosphate 3-kinase catalytic subunit delta isoform	Kinase	O00329	PK3CD_HUMAN	4.12	IC50	Inhibition of PI3Kdelta (unknown origin)	CHEMBL	=			Homo sapiens
PIK3CD	phosphatidylinositol-4,5-bisphosphate 3-kinase catalytic subunit delta	idelalisib	Osteoclast differentiation: hsa04380	4878	Phosphatidylinositol 4,5-bisphosphate 3-kinase catalytic subunit delta isoform	Kinase	O00329	PK3CD_HUMAN	8.6021	IC50	in vitro Invitrogen SelectScreen kinase inhibitor assay	SCIENTIFIC LITERATURE	=	SCIENTIFIC LITERATURE	INHIBITOR	Homo sapiens
PIK3CD	phosphatidylinositol-4,5-bisphosphate 3-kinase catalytic subunit delta	copanlisib	Osteoclast differentiation: hsa04380	5256	Phosphatidylinositol 4,5-bisphosphate 3-kinase catalytic subunit delta isoform	Kinase	O00329	PK3CD_HUMAN	9.1549	IC50		SCIENTIFIC LITERATURE	=	DRUG LABEL	INHIBITOR	Homo sapiens
PIK3CD	phosphatidylinositol-4,5-bisphosphate 3-kinase catalytic subunit delta	duvelisib	Osteoclast differentiation: hsa04380	5296	Phosphatidylinositol 4,5-bisphosphate 3-kinase catalytic subunit delta isoform	Kinase	O00329	PK3CD_HUMAN	10.6383	Kd	Enzymatic assay at 3mM ATP (nM)	SCIENTIFIC LITERATURE	=	DRUG LABEL	INHIBITOR	Homo sapiens
LCK	LCK proto-oncogene, Src family tyrosine kinase	astemizole	Osteoclast differentiation: hsa04380	249	Tyrosine-protein kinase Lck	Kinase	P06239	LCK_HUMAN	4.7007	IC50	DRUGMATRIX: Protein Tyrosine Kinase, LCK enzyme inhibition (substrate: Poly(Glu:Tyr))	DRUG MATRIX	=			Homo sapiens
LCK	LCK proto-oncogene, Src family tyrosine kinase	bacitracin	Osteoclast differentiation: hsa04380	281	Tyrosine-protein kinase Lck	Kinase	P06239	LCK_HUMAN	5.716	IC50	DRUGMATRIX: Protein Tyrosine Kinase, LCK enzyme inhibition (substrate: Poly(Glu:Tyr))	DRUG MATRIX	=			Homo sapiens
LCK	LCK proto-oncogene, Src family tyrosine kinase	carbidopa	Osteoclast differentiation: hsa04380	496	Tyrosine-protein kinase Lck	Kinase	P06239	LCK_HUMAN	5.1678	IC50	DRUGMATRIX: Protein Tyrosine Kinase, LCK enzyme inhibition (substrate: Poly(Glu:Tyr))	DRUG MATRIX	=			Homo sapiens
LCK	LCK proto-oncogene, Src family tyrosine kinase	dasatinib	Osteoclast differentiation: hsa04380	785	Tyrosine-protein kinase Lck	Kinase	P06239	LCK_HUMAN	9.7	Kd	Binding constant for LCK kinase domain	CHEMBL	=	CHEMBL	INHIBITOR	Homo sapiens
LCK	LCK proto-oncogene, Src family tyrosine kinase	dobutamine	Osteoclast differentiation: hsa04380	937	Tyrosine-protein kinase Lck	Kinase	P06239	LCK_HUMAN	5.2581	IC50	DRUGMATRIX: Protein Tyrosine Kinase, LCK enzyme inhibition (substrate: Poly(Glu:Tyr))	DRUG MATRIX	=			Homo sapiens
LCK	LCK proto-oncogene, Src family tyrosine kinase	doxorubicin	Osteoclast differentiation: hsa04380	960	Tyrosine-protein kinase Lck	Kinase	P06239	LCK_HUMAN	4.496	IC50	DRUGMATRIX: Protein Tyrosine Kinase, LCK enzyme inhibition (substrate: Poly(Glu:Tyr))	DRUG MATRIX	=			Homo sapiens
LCK	LCK proto-oncogene, Src family tyrosine kinase	ergotamine	Osteoclast differentiation: hsa04380	1043	Tyrosine-protein kinase Lck	Kinase	P06239	LCK_HUMAN	5.1872	IC50	DRUGMATRIX: Protein Tyrosine Kinase, LCK enzyme inhibition (substrate: Poly(Glu:Tyr))	DRUG MATRIX	=			Homo sapiens
LCK	LCK proto-oncogene, Src family tyrosine kinase	erlotinib	Osteoclast differentiation: hsa04380	1045	Tyrosine-protein kinase Lck	Kinase	P06239	LCK_HUMAN	6.6	Kd	Binding constant for LCK kinase domain	CHEMBL	=			Homo sapiens
LCK	LCK proto-oncogene, Src family tyrosine kinase	gefitinib	Osteoclast differentiation: hsa04380	1282	Tyrosine-protein kinase Lck	Kinase	P06239	LCK_HUMAN	6.2	Kd	Binding constant for LCK kinase domain	CHEMBL	=			Homo sapiens
LCK	LCK proto-oncogene, Src family tyrosine kinase	hexachlorophene	Osteoclast differentiation: hsa04380	1364	Tyrosine-protein kinase Lck	Kinase	P06239	LCK_HUMAN	5.6139	IC50	DRUGMATRIX: Protein Tyrosine Kinase, LCK enzyme inhibition (substrate: Poly(Glu:Tyr))	DRUG MATRIX	=			Homo sapiens
LCK	LCK proto-oncogene, Src family tyrosine kinase	imatinib	Osteoclast differentiation: hsa04380	1423	Tyrosine-protein kinase Lck	Kinase	P06239	LCK_HUMAN	7.4	Kd	Binding constant for LCK kinase domain	CHEMBL	=			Homo sapiens
LCK	LCK proto-oncogene, Src family tyrosine kinase	diiodohydroxyquinoline	Osteoclast differentiation: hsa04380	1457	Tyrosine-protein kinase Lck	Kinase	P06239	LCK_HUMAN	5.6089	IC50	DRUGMATRIX: Protein Tyrosine Kinase, LCK enzyme inhibition (substrate: Poly(Glu:Tyr))	DRUG MATRIX	=			Homo sapiens
LCK	LCK proto-oncogene, Src family tyrosine kinase	levodopa	Osteoclast differentiation: hsa04380	1567	Tyrosine-protein kinase Lck	Kinase	P06239	LCK_HUMAN	5.4284	IC50	DRUGMATRIX: Protein Tyrosine Kinase, LCK enzyme inhibition (substrate: Poly(Glu:Tyr))	DRUG MATRIX	=			Homo sapiens
LCK	LCK proto-oncogene, Src family tyrosine kinase	nelfinavir	Osteoclast differentiation: hsa04380	1893	Tyrosine-protein kinase Lck	Kinase	P06239	LCK_HUMAN	4.1015	IC50	DRUGMATRIX: Protein Tyrosine Kinase, LCK enzyme inhibition (substrate: Poly(Glu:Tyr))	DRUG MATRIX	=			Homo sapiens
LCK	LCK proto-oncogene, Src family tyrosine kinase	nilotinib	Osteoclast differentiation: hsa04380	1932	Tyrosine-protein kinase Lck	Kinase	P06239	LCK_HUMAN	7.33	Kd	Binding constant for LCK kinase domain	CHEMBL	=			Homo sapiens
LCK	LCK proto-oncogene, Src family tyrosine kinase	sorafenib	Osteoclast differentiation: hsa04380	2459	Tyrosine-protein kinase Lck	Kinase	P06239	LCK_HUMAN	5.57	Kd	Binding constant for LCK kinase domain	CHEMBL	=			Homo sapiens
LCK	LCK proto-oncogene, Src family tyrosine kinase	sunitinib	Osteoclast differentiation: hsa04380	2544	Tyrosine-protein kinase Lck	Kinase	P06239	LCK_HUMAN	6.64	Kd	Binding constant for LCK kinase domain	CHEMBL	=			Homo sapiens
LCK	LCK proto-oncogene, Src family tyrosine kinase	tamoxifen	Osteoclast differentiation: hsa04380	2561	Tyrosine-protein kinase Lck	Kinase	P06239	LCK_HUMAN	5.0951	IC50	DRUGMATRIX: Protein Tyrosine Kinase, LCK enzyme inhibition (substrate: Poly(Glu:Tyr))	DRUG MATRIX	=			Homo sapiens
LCK	LCK proto-oncogene, Src family tyrosine kinase	bithionol	Osteoclast differentiation: hsa04380	3032	Tyrosine-protein kinase Lck	Kinase	P06239	LCK_HUMAN	5.6469	IC50	DRUGMATRIX: Protein Tyrosine Kinase, LCK enzyme inhibition (substrate: Poly(Glu:Tyr))	DRUG MATRIX	=			Homo sapiens
LCK	LCK proto-oncogene, Src family tyrosine kinase	quercetin	Osteoclast differentiation: hsa04380	3514	Tyrosine-protein kinase Lck	Kinase	P06239	LCK_HUMAN	4.89	IC50	Ability to inhibit protein-tyrosine kinase activity of p56lck (isolated from bovine thymus) in vitro.	CHEMBL	=			Homo sapiens
LCK	LCK proto-oncogene, Src family tyrosine kinase	ruboxistaurin	Osteoclast differentiation: hsa04380	3533	Tyrosine-protein kinase Lck	Kinase	P06239	LCK_HUMAN	5.89	Kd	Average Binding Constant for LCK; NA=Not Active at 10 uM	CHEMBL	=			Homo sapiens
LCK	LCK proto-oncogene, Src family tyrosine kinase	tirilazad	Osteoclast differentiation: hsa04380	4063	Tyrosine-protein kinase Lck	Kinase	P06239	LCK_HUMAN	4.8017	IC50	DRUGMATRIX: Protein Tyrosine Kinase, LCK enzyme inhibition (substrate: Poly(Glu:Tyr))	DRUG MATRIX	=			Homo sapiens
LCK	LCK proto-oncogene, Src family tyrosine kinase	pazopanib	Osteoclast differentiation: hsa04380	4118	Tyrosine-protein kinase Lck	Kinase	P06239	LCK_HUMAN	5.92	Kd	Binding constant for LCK kinase domain	CHEMBL	=	CHEMBL	INHIBITOR	Homo sapiens
LCK	LCK proto-oncogene, Src family tyrosine kinase	vandetanib	Osteoclast differentiation: hsa04380	4178	Tyrosine-protein kinase Lck	Kinase	P06239	LCK_HUMAN	7.77	Kd	Binding constant for LCK kinase domain	CHEMBL	=			Homo sapiens
LCK	LCK proto-oncogene, Src family tyrosine kinase	crizotinib	Osteoclast differentiation: hsa04380	4187	Tyrosine-protein kinase Lck	Kinase	P06239	LCK_HUMAN	7.52	Kd	Binding constant for LCK kinase domain	CHEMBL	=			Homo sapiens
LCK	LCK proto-oncogene, Src family tyrosine kinase	acetic acid	Osteoclast differentiation: hsa04380	4211	Tyrosine-protein kinase Lck	Kinase	P06239	LCK_HUMAN	6.19	Kd	Dissociation constant for binding to SH2 domain of p56 lck tyrosine kinase	CHEMBL	=			Homo sapiens
LCK	LCK proto-oncogene, Src family tyrosine kinase	axitinib	Osteoclast differentiation: hsa04380	4225	Tyrosine-protein kinase Lck	Kinase	P06239	LCK_HUMAN	5.57	Kd	Binding constant for LCK kinase domain	CHEMBL	=			Homo sapiens
LCK	LCK proto-oncogene, Src family tyrosine kinase	afatinib	Osteoclast differentiation: hsa04380	4318	Tyrosine-protein kinase Lck	Kinase	P06239	LCK_HUMAN	6.24	Kd	Binding constant for LCK kinase domain	CHEMBL	=			Homo sapiens
LCK	LCK proto-oncogene, Src family tyrosine kinase	bosutinib	Osteoclast differentiation: hsa04380	4359	Tyrosine-protein kinase Lck	Kinase	P06239	LCK_HUMAN	9.23	Kd	Binding constant for LCK kinase domain	CHEMBL	=			Homo sapiens
LCK	LCK proto-oncogene, Src family tyrosine kinase	cisplatin	Osteoclast differentiation: hsa04380	4392	Tyrosine-protein kinase Lck	Kinase	P06239	LCK_HUMAN	4.6392	IC50	DRUGMATRIX: Protein Tyrosine Kinase, LCK enzyme inhibition (substrate: Poly(Glu:Tyr))	DRUG MATRIX	=			Homo sapiens
LCK	LCK proto-oncogene, Src family tyrosine kinase	tofacitinib	Osteoclast differentiation: hsa04380	4713	Tyrosine-protein kinase Lck	Kinase	P06239	LCK_HUMAN	6.34	Kd	Binding constant for LCK kinase domain	CHEMBL	=			Homo sapiens
LCK	LCK proto-oncogene, Src family tyrosine kinase	gramicidin	Osteoclast differentiation: hsa04380	4794	Tyrosine-protein kinase Lck	Kinase	P06239	LCK_HUMAN	5.961	IC50	DRUGMATRIX: Protein Tyrosine Kinase, LCK enzyme inhibition (substrate: Poly(Glu:Tyr))	DRUG MATRIX	=			Homo sapiens
LCK	LCK proto-oncogene, Src family tyrosine kinase	ibrutinib	Osteoclast differentiation: hsa04380	4810	Tyrosine-protein kinase Lck	Kinase	P06239	LCK_HUMAN	8.2007	IC50		SCIENTIFIC LITERATURE	=		INHIBITOR	Homo sapiens
LCK	LCK proto-oncogene, Src family tyrosine kinase	ceritinib	Osteoclast differentiation: hsa04380	4866	Tyrosine-protein kinase Lck	Kinase	P06239	LCK_HUMAN	6.25	IC50	Inhibition of LCK (unknown origin) after 60 mins	CHEMBL	=			Homo sapiens
LCK	LCK proto-oncogene, Src family tyrosine kinase	nintedanib	Osteoclast differentiation: hsa04380	4903	Tyrosine-protein kinase Lck	Kinase	P06239	LCK_HUMAN	8.21	Kd	Binding constant for LCK kinase domain	CHEMBL	=			Homo sapiens
LCK	LCK proto-oncogene, Src family tyrosine kinase	insulin human	Osteoclast differentiation: hsa04380	5003	Tyrosine-protein kinase Lck	Kinase	P06239	LCK_HUMAN	4.74	IC50	DRUGMATRIX: Protein Tyrosine Kinase, LCK enzyme inhibition (substrate: Poly(Glu:Tyr))	CHEMBL	=			Homo sapiens
LCK	LCK proto-oncogene, Src family tyrosine kinase	tannic acid	Osteoclast differentiation: hsa04380	5039	Tyrosine-protein kinase Lck	Kinase	P06239	LCK_HUMAN	7.1	IC50	DRUGMATRIX: Protein Tyrosine Kinase, LCK enzyme inhibition (substrate: Poly(Glu:Tyr))	CHEMBL	=			Homo sapiens
LCK	LCK proto-oncogene, Src family tyrosine kinase	midostaurin	Osteoclast differentiation: hsa04380	5231	Tyrosine-protein kinase Lck	Kinase	P06239	LCK_HUMAN	6.55	Kd	Binding constant for LCK kinase domain	CHEMBL	=			Homo sapiens
LCK	LCK proto-oncogene, Src family tyrosine kinase	neratinib	Osteoclast differentiation: hsa04380	5252	Tyrosine-protein kinase Lck	Kinase	P06239	LCK_HUMAN	6.92	Kd	Binding constant for LCK kinase domain	CHEMBL	=			Homo sapiens
JAK1	Janus kinase 1	sunitinib	Osteoclast differentiation: hsa04380	2544	Tyrosine-protein kinase JAK1	Kinase	P23458	JAK1_HUMAN	8.05	Kd	Inhibition of Jak1	CHEMBL	=			Homo sapiens
JAK1	Janus kinase 1	crizotinib	Osteoclast differentiation: hsa04380	4187	Tyrosine-protein kinase JAK1	Kinase	P23458	JAK1_HUMAN	6.48	Kd	Binding constant for JAK1(JH1domain-catalytic) kinase domain	CHEMBL	=			Homo sapiens
JAK1	Janus kinase 1	ruxolitinib	Osteoclast differentiation: hsa04380	4190	JAK1/JAK2/TYK2	Kinase	O60674	JAK1_HUMAN	6.53	IC50	Inhibition of JAK1/JAK2/TYK2 in human whole blood assessed as inhibition of IL-6-induced STAT-1 phosphorylation preincubated for 45 mins followed by IL-6 addition measured after 15 mins by FACS analysis	CHEMBL	=			Homo sapiens
JAK1	Janus kinase 1	ruxolitinib	Osteoclast differentiation: hsa04380	4190	JAK1/TYK2	Kinase	P23458	JAK1_HUMAN	6.71	IC50	Inhibition of JAK1/TYK2 in human whole blood assessed as inhibition of IFN-alpha-induced STAT-3 phosphorylation preincubated for 45 mins followed by IFN-alpha addition measured after 15 mins by FACS analysis	CHEMBL	=			Homo sapiens
JAK1	Janus kinase 1	ruxolitinib	Osteoclast differentiation: hsa04380	4190	Tyrosine-protein kinase JAK1	Kinase	P23458	JAK1_HUMAN	10.05	Ki	Inhibition of purified JAK1 incubated for 30 mins	CHEMBL	=	CHEMBL	INHIBITOR	Homo sapiens
JAK1	Janus kinase 1	ruxolitinib	Osteoclast differentiation: hsa04380	4190	JAK3/JAK1	Kinase	P23458	JAK1_HUMAN	7.64	IC50	Inhibition of JAK3/1 in human T cells expressing CD3 assessed as inhibition of IL2-stimulated STAT5a phosphorylation	CHEMBL	=			Homo sapiens
JAK1	Janus kinase 1	ruxolitinib	Osteoclast differentiation: hsa04380	4190	JAK2/JAK1	Kinase	O60674	JAK1_HUMAN	7.51	IC50	Inhibition of JAK2/1 in human T cells expressing CD3 assessed as inhibition of IFNgamma-stimulated STAT1 phosphorylation	CHEMBL	=			Homo sapiens
JAK1	Janus kinase 1	tofacitinib	Osteoclast differentiation: hsa04380	4713	JAK1/JAK2/TYK2	Kinase	O60674	JAK1_HUMAN	7.12	IC50	Inhibition of JAK1/JAK2/TYK2 in human whole blood assessed as inhibition of IL-6-induced STAT-1 phosphorylation preincubated for 45 mins followed by IL-6 addition measured after 15 mins by FACS analysis	CHEMBL	=		INHIBITOR	Homo sapiens
JAK1	Janus kinase 1	tofacitinib	Osteoclast differentiation: hsa04380	4713	JAK1/TYK2	Kinase	P23458	JAK1_HUMAN	7.46	IC50	Inhibition of JAK1/TYK2 in human whole blood assessed as inhibition of IFN-alpha-induced STAT-3 phosphorylation preincubated for 45 mins followed by IFN-alpha addition measured after 15 mins by FACS analysis	CHEMBL	=	CHEMBL	INHIBITOR	Homo sapiens
JAK1	Janus kinase 1	tofacitinib	Osteoclast differentiation: hsa04380	4713	Tyrosine-protein kinase JAK1	Kinase	P23458	JAK1_HUMAN	9.17	Ki	Inhibition of human recombinant GST-tagged JAK1 using 5-FAM-KKSRGDYMTMQIG as substrate by peptide mobility shift assay	CHEMBL	=		INHIBITOR	Homo sapiens
JAK1	Janus kinase 1	tofacitinib	Osteoclast differentiation: hsa04380	4713	JAK2/JAK1	Kinase	O60674	JAK1_HUMAN	6.3915	IC50	Mechanism of Action	DRUG LABEL	=	DRUG LABEL	INHIBITOR	Homo sapiens
JAK1	Janus kinase 1	tofacitinib	Osteoclast differentiation: hsa04380	4713	JAK3/JAK1	Kinase	P23458	JAK1_HUMAN	7.2518	IC50	Mechanism of Action	DRUG LABEL	=	DRUG LABEL	INHIBITOR	Homo sapiens
JAK1	Janus kinase 1	ceritinib	Osteoclast differentiation: hsa04380	4866	Tyrosine-protein kinase JAK1	Kinase	P23458	JAK1_HUMAN	5.43	IC50	Inhibition of JAK1 (unknown origin) after 60 mins	CHEMBL	=			Homo sapiens
JAK1	Janus kinase 1	nintedanib	Osteoclast differentiation: hsa04380	4903	Tyrosine-protein kinase JAK1	Kinase	P23458	JAK1_HUMAN	8.32	Kd	Binding constant for JAK1(JH2domain-pseudokinase) kinase domain	CHEMBL	=			Homo sapiens
JAK1	Janus kinase 1	baricitinib	Osteoclast differentiation: hsa04380	5202	Tyrosine-protein kinase JAK1	Kinase	P23458	JAK1_HUMAN	8.2291	IC50		SCIENTIFIC LITERATURE	=	DRUG LABEL	INHIBITOR	Homo sapiens
JAK1	Janus kinase 1	midostaurin	Osteoclast differentiation: hsa04380	5231	Tyrosine-protein kinase JAK1	Kinase	P23458	JAK1_HUMAN	6.17	Kd	Binding affinity to JH1 catalytic domain JAK1	CHEMBL	=			Homo sapiens
JAK1	Janus kinase 1	upadacitinib	Osteoclast differentiation: hsa04380	5346	Tyrosine-protein kinase JAK1	Kinase	P23458	JAK1_HUMAN	7.33	IC50		SCIENTIFIC LITERATURE	=	DRUG LABEL	INHIBITOR	Homo sapiens
JAK1	Janus kinase 1	fedratinib	Osteoclast differentiation: hsa04380	5347	Tyrosine-protein kinase JAK1	Kinase	P23458	JAK1_HUMAN	6.97	IC50		SCIENTIFIC LITERATURE	=		INHIBITOR	Homo sapiens
NDUFS5	NADH:ubiquinone oxidoreductase subunit S5	metformin	Oxidative phosphorylation: map00190	1725	Mitochondrial complex I (NADH dehydrogenase)	Enzyme	Q9NRX3	NU2M_HUMAN			Mechanism of Action; CHEMBL2363065; PROTEIN COMPLEX	CHEMBL		CHEMBL	INHIBITOR	Homo sapiens
PIK3CD	phosphatidylinositol-4,5-bisphosphate 3-kinase catalytic subunit delta	caffeine	Pancreatic cancer: hsa05212	463	Phosphatidylinositol 4,5-bisphosphate 3-kinase catalytic subunit delta isoform	Kinase	O00329	PK3CD_HUMAN	4.12	IC50	Inhibition of PI3Kdelta (unknown origin)	CHEMBL	=			Homo sapiens
PIK3CD	phosphatidylinositol-4,5-bisphosphate 3-kinase catalytic subunit delta	dasatinib	Pancreatic cancer: hsa05212	785	Phosphatidylinositol 4,5-bisphosphate 3-kinase catalytic subunit delta isoform	Kinase	O00329	PK3CD_HUMAN	4.52	IC50	Inhibition of recombinant PI3Kdelta by radioactive phosphotransfer assay in presence of 10 uM ATP	CHEMBL	=			Homo sapiens
PIK3CD	phosphatidylinositol-4,5-bisphosphate 3-kinase catalytic subunit delta	sunitinib	Pancreatic cancer: hsa05212	2544	Phosphatidylinositol 4,5-bisphosphate 3-kinase catalytic subunit delta isoform	Kinase	O00329	PK3CD_HUMAN	4.92	IC50	Inhibition of recombinant PI3Kdelta by radioactive phosphotransfer assay in presence of 10 uM ATP	CHEMBL	=			Homo sapiens
PIK3CD	phosphatidylinositol-4,5-bisphosphate 3-kinase catalytic subunit delta	theophylline	Pancreatic cancer: hsa05212	2620	Phosphatidylinositol 4,5-bisphosphate 3-kinase catalytic subunit delta isoform	Kinase	O00329	PK3CD_HUMAN	4.12	IC50	Inhibition of PI3Kdelta (unknown origin)	CHEMBL	=			Homo sapiens
PIK3CD	phosphatidylinositol-4,5-bisphosphate 3-kinase catalytic subunit delta	choline theophyllinate	Pancreatic cancer: hsa05212	4390	Phosphatidylinositol 4,5-bisphosphate 3-kinase catalytic subunit delta isoform	Kinase	O00329	PK3CD_HUMAN	4.12	IC50	Inhibition of PI3Kdelta (unknown origin)	CHEMBL	=			Homo sapiens
PIK3CD	phosphatidylinositol-4,5-bisphosphate 3-kinase catalytic subunit delta	bufylline	Pancreatic cancer: hsa05212	4426	Phosphatidylinositol 4,5-bisphosphate 3-kinase catalytic subunit delta isoform	Kinase	O00329	PK3CD_HUMAN	4.12	IC50	Inhibition of PI3Kdelta (unknown origin)	CHEMBL	=			Homo sapiens
PIK3CD	phosphatidylinositol-4,5-bisphosphate 3-kinase catalytic subunit delta	idelalisib	Pancreatic cancer: hsa05212	4878	Phosphatidylinositol 4,5-bisphosphate 3-kinase catalytic subunit delta isoform	Kinase	O00329	PK3CD_HUMAN	8.6021	IC50	in vitro Invitrogen SelectScreen kinase inhibitor assay	SCIENTIFIC LITERATURE	=	SCIENTIFIC LITERATURE	INHIBITOR	Homo sapiens
PIK3CD	phosphatidylinositol-4,5-bisphosphate 3-kinase catalytic subunit delta	copanlisib	Pancreatic cancer: hsa05212	5256	Phosphatidylinositol 4,5-bisphosphate 3-kinase catalytic subunit delta isoform	Kinase	O00329	PK3CD_HUMAN	9.1549	IC50		SCIENTIFIC LITERATURE	=	DRUG LABEL	INHIBITOR	Homo sapiens
PIK3CD	phosphatidylinositol-4,5-bisphosphate 3-kinase catalytic subunit delta	duvelisib	Pancreatic cancer: hsa05212	5296	Phosphatidylinositol 4,5-bisphosphate 3-kinase catalytic subunit delta isoform	Kinase	O00329	PK3CD_HUMAN	10.6383	Kd	Enzymatic assay at 3mM ATP (nM)	SCIENTIFIC LITERATURE	=	DRUG LABEL	INHIBITOR	Homo sapiens
JAK1	Janus kinase 1	sunitinib	Pancreatic cancer: hsa05212	2544	Tyrosine-protein kinase JAK1	Kinase	P23458	JAK1_HUMAN	8.05	Kd	Inhibition of Jak1	CHEMBL	=			Homo sapiens
JAK1	Janus kinase 1	crizotinib	Pancreatic cancer: hsa05212	4187	Tyrosine-protein kinase JAK1	Kinase	P23458	JAK1_HUMAN	6.48	Kd	Binding constant for JAK1(JH1domain-catalytic) kinase domain	CHEMBL	=			Homo sapiens
JAK1	Janus kinase 1	ruxolitinib	Pancreatic cancer: hsa05212	4190	JAK1/JAK2/TYK2	Kinase	O60674	JAK1_HUMAN	6.53	IC50	Inhibition of JAK1/JAK2/TYK2 in human whole blood assessed as inhibition of IL-6-induced STAT-1 phosphorylation preincubated for 45 mins followed by IL-6 addition measured after 15 mins by FACS analysis	CHEMBL	=			Homo sapiens
JAK1	Janus kinase 1	ruxolitinib	Pancreatic cancer: hsa05212	4190	JAK1/TYK2	Kinase	P23458	JAK1_HUMAN	6.71	IC50	Inhibition of JAK1/TYK2 in human whole blood assessed as inhibition of IFN-alpha-induced STAT-3 phosphorylation preincubated for 45 mins followed by IFN-alpha addition measured after 15 mins by FACS analysis	CHEMBL	=			Homo sapiens
JAK1	Janus kinase 1	ruxolitinib	Pancreatic cancer: hsa05212	4190	Tyrosine-protein kinase JAK1	Kinase	P23458	JAK1_HUMAN	10.05	Ki	Inhibition of purified JAK1 incubated for 30 mins	CHEMBL	=	CHEMBL	INHIBITOR	Homo sapiens
JAK1	Janus kinase 1	ruxolitinib	Pancreatic cancer: hsa05212	4190	JAK3/JAK1	Kinase	P23458	JAK1_HUMAN	7.64	IC50	Inhibition of JAK3/1 in human T cells expressing CD3 assessed as inhibition of IL2-stimulated STAT5a phosphorylation	CHEMBL	=			Homo sapiens
JAK1	Janus kinase 1	ruxolitinib	Pancreatic cancer: hsa05212	4190	JAK2/JAK1	Kinase	O60674	JAK1_HUMAN	7.51	IC50	Inhibition of JAK2/1 in human T cells expressing CD3 assessed as inhibition of IFNgamma-stimulated STAT1 phosphorylation	CHEMBL	=			Homo sapiens
JAK1	Janus kinase 1	tofacitinib	Pancreatic cancer: hsa05212	4713	JAK1/JAK2/TYK2	Kinase	O60674	JAK1_HUMAN	7.12	IC50	Inhibition of JAK1/JAK2/TYK2 in human whole blood assessed as inhibition of IL-6-induced STAT-1 phosphorylation preincubated for 45 mins followed by IL-6 addition measured after 15 mins by FACS analysis	CHEMBL	=		INHIBITOR	Homo sapiens
JAK1	Janus kinase 1	tofacitinib	Pancreatic cancer: hsa05212	4713	JAK1/TYK2	Kinase	P23458	JAK1_HUMAN	7.46	IC50	Inhibition of JAK1/TYK2 in human whole blood assessed as inhibition of IFN-alpha-induced STAT-3 phosphorylation preincubated for 45 mins followed by IFN-alpha addition measured after 15 mins by FACS analysis	CHEMBL	=	CHEMBL	INHIBITOR	Homo sapiens
JAK1	Janus kinase 1	tofacitinib	Pancreatic cancer: hsa05212	4713	Tyrosine-protein kinase JAK1	Kinase	P23458	JAK1_HUMAN	9.17	Ki	Inhibition of human recombinant GST-tagged JAK1 using 5-FAM-KKSRGDYMTMQIG as substrate by peptide mobility shift assay	CHEMBL	=		INHIBITOR	Homo sapiens
JAK1	Janus kinase 1	tofacitinib	Pancreatic cancer: hsa05212	4713	JAK2/JAK1	Kinase	O60674	JAK1_HUMAN	6.3915	IC50	Mechanism of Action	DRUG LABEL	=	DRUG LABEL	INHIBITOR	Homo sapiens
JAK1	Janus kinase 1	tofacitinib	Pancreatic cancer: hsa05212	4713	JAK3/JAK1	Kinase	P23458	JAK1_HUMAN	7.2518	IC50	Mechanism of Action	DRUG LABEL	=	DRUG LABEL	INHIBITOR	Homo sapiens
JAK1	Janus kinase 1	ceritinib	Pancreatic cancer: hsa05212	4866	Tyrosine-protein kinase JAK1	Kinase	P23458	JAK1_HUMAN	5.43	IC50	Inhibition of JAK1 (unknown origin) after 60 mins	CHEMBL	=			Homo sapiens
JAK1	Janus kinase 1	nintedanib	Pancreatic cancer: hsa05212	4903	Tyrosine-protein kinase JAK1	Kinase	P23458	JAK1_HUMAN	8.32	Kd	Binding constant for JAK1(JH2domain-pseudokinase) kinase domain	CHEMBL	=			Homo sapiens
JAK1	Janus kinase 1	baricitinib	Pancreatic cancer: hsa05212	5202	Tyrosine-protein kinase JAK1	Kinase	P23458	JAK1_HUMAN	8.2291	IC50		SCIENTIFIC LITERATURE	=	DRUG LABEL	INHIBITOR	Homo sapiens
JAK1	Janus kinase 1	midostaurin	Pancreatic cancer: hsa05212	5231	Tyrosine-protein kinase JAK1	Kinase	P23458	JAK1_HUMAN	6.17	Kd	Binding affinity to JH1 catalytic domain JAK1	CHEMBL	=			Homo sapiens
JAK1	Janus kinase 1	upadacitinib	Pancreatic cancer: hsa05212	5346	Tyrosine-protein kinase JAK1	Kinase	P23458	JAK1_HUMAN	7.33	IC50		SCIENTIFIC LITERATURE	=	DRUG LABEL	INHIBITOR	Homo sapiens
JAK1	Janus kinase 1	fedratinib	Pancreatic cancer: hsa05212	5347	Tyrosine-protein kinase JAK1	Kinase	P23458	JAK1_HUMAN	6.97	IC50		SCIENTIFIC LITERATURE	=		INHIBITOR	Homo sapiens
SLC9A1	solute carrier family 9 member A1	amiloride	Pancreatic secretion: hsa04972	158	Sodium/hydrogen exchanger 1	Transporter	P19634	SL9A1_HUMAN	4.22	IC50	Inhibition of human wild type NHE1 expressed in chinese hamster AP1 cells assessed as intracellular pHi recovery by ammonium chloride prepulse protocol	CHEMBL	=			Homo sapiens
AMY2A	amylase alpha 2A	acarbose	Pancreatic secretion: hsa04972	39	Pancreatic alpha-amylase	Enzyme	P04746	AMYP_HUMAN			Mechanism of Action; CHEMBL2045; SINGLE PROTEIN	CHEMBL		CHEMBL	INHIBITOR	Homo sapiens
AMY2A	amylase alpha 2A	miglitol	Pancreatic secretion: hsa04972	1806	Pancreatic alpha-amylase	Enzyme	P04746	AMYP_HUMAN				WOMBAT-PK				Homo sapiens
DPYD	dihydropyrimidine dehydrogenase	gimeracil	Pantothenate and CoA biosynthesis: map00770	1293	Dihydropyrimidine dehydrogenase [NADP(+)]	Enzyme	Q12882	DPYD_HUMAN	6.6383	Ki	Mechanism of Action	SCIENTIFIC LITERATURE	=	SCIENTIFIC LITERATURE	INHIBITOR	Homo sapiens
NDUFS5	NADH:ubiquinone oxidoreductase subunit S5	metformin	Parkinson disease: hsa05012	1725	Mitochondrial complex I (NADH dehydrogenase)	Enzyme	Q9NRX3	NU2M_HUMAN			Mechanism of Action; CHEMBL2363065; PROTEIN COMPLEX	CHEMBL		CHEMBL	INHIBITOR	Homo sapiens
PIK3CD	phosphatidylinositol-4,5-bisphosphate 3-kinase catalytic subunit delta	caffeine	Pathways in cancer: hsa05200	463	Phosphatidylinositol 4,5-bisphosphate 3-kinase catalytic subunit delta isoform	Kinase	O00329	PK3CD_HUMAN	4.12	IC50	Inhibition of PI3Kdelta (unknown origin)	CHEMBL	=			Homo sapiens
PIK3CD	phosphatidylinositol-4,5-bisphosphate 3-kinase catalytic subunit delta	dasatinib	Pathways in cancer: hsa05200	785	Phosphatidylinositol 4,5-bisphosphate 3-kinase catalytic subunit delta isoform	Kinase	O00329	PK3CD_HUMAN	4.52	IC50	Inhibition of recombinant PI3Kdelta by radioactive phosphotransfer assay in presence of 10 uM ATP	CHEMBL	=			Homo sapiens
PIK3CD	phosphatidylinositol-4,5-bisphosphate 3-kinase catalytic subunit delta	sunitinib	Pathways in cancer: hsa05200	2544	Phosphatidylinositol 4,5-bisphosphate 3-kinase catalytic subunit delta isoform	Kinase	O00329	PK3CD_HUMAN	4.92	IC50	Inhibition of recombinant PI3Kdelta by radioactive phosphotransfer assay in presence of 10 uM ATP	CHEMBL	=			Homo sapiens
PIK3CD	phosphatidylinositol-4,5-bisphosphate 3-kinase catalytic subunit delta	theophylline	Pathways in cancer: hsa05200	2620	Phosphatidylinositol 4,5-bisphosphate 3-kinase catalytic subunit delta isoform	Kinase	O00329	PK3CD_HUMAN	4.12	IC50	Inhibition of PI3Kdelta (unknown origin)	CHEMBL	=			Homo sapiens
PIK3CD	phosphatidylinositol-4,5-bisphosphate 3-kinase catalytic subunit delta	choline theophyllinate	Pathways in cancer: hsa05200	4390	Phosphatidylinositol 4,5-bisphosphate 3-kinase catalytic subunit delta isoform	Kinase	O00329	PK3CD_HUMAN	4.12	IC50	Inhibition of PI3Kdelta (unknown origin)	CHEMBL	=			Homo sapiens
PIK3CD	phosphatidylinositol-4,5-bisphosphate 3-kinase catalytic subunit delta	bufylline	Pathways in cancer: hsa05200	4426	Phosphatidylinositol 4,5-bisphosphate 3-kinase catalytic subunit delta isoform	Kinase	O00329	PK3CD_HUMAN	4.12	IC50	Inhibition of PI3Kdelta (unknown origin)	CHEMBL	=			Homo sapiens
PIK3CD	phosphatidylinositol-4,5-bisphosphate 3-kinase catalytic subunit delta	idelalisib	Pathways in cancer: hsa05200	4878	Phosphatidylinositol 4,5-bisphosphate 3-kinase catalytic subunit delta isoform	Kinase	O00329	PK3CD_HUMAN	8.6021	IC50	in vitro Invitrogen SelectScreen kinase inhibitor assay	SCIENTIFIC LITERATURE	=	SCIENTIFIC LITERATURE	INHIBITOR	Homo sapiens
PIK3CD	phosphatidylinositol-4,5-bisphosphate 3-kinase catalytic subunit delta	copanlisib	Pathways in cancer: hsa05200	5256	Phosphatidylinositol 4,5-bisphosphate 3-kinase catalytic subunit delta isoform	Kinase	O00329	PK3CD_HUMAN	9.1549	IC50		SCIENTIFIC LITERATURE	=	DRUG LABEL	INHIBITOR	Homo sapiens
PIK3CD	phosphatidylinositol-4,5-bisphosphate 3-kinase catalytic subunit delta	duvelisib	Pathways in cancer: hsa05200	5296	Phosphatidylinositol 4,5-bisphosphate 3-kinase catalytic subunit delta isoform	Kinase	O00329	PK3CD_HUMAN	10.6383	Kd	Enzymatic assay at 3mM ATP (nM)	SCIENTIFIC LITERATURE	=	DRUG LABEL	INHIBITOR	Homo sapiens
MTOR	mechanistic target of rapamycin kinase	dasatinib	Pathways in cancer: hsa05200	785	Serine/threonine-protein kinase mTOR	Kinase	P42345	MTOR_HUMAN	4.46	IC50	Inhibition of recombinant mTOR by radioactive phosphotransfer assay in presence of 10 uM ATP	CHEMBL	=			Homo sapiens
MTOR	mechanistic target of rapamycin kinase	everolimus	Pathways in cancer: hsa05200	1118	Serine/threonine-protein kinase mTOR	Kinase	P42345	MTOR_HUMAN	8.7	IC50		IUPHAR	=		INHIBITOR	Homo sapiens
MTOR	mechanistic target of rapamycin kinase	sirolimus	Pathways in cancer: hsa05200	2446	Serine/threonine-protein kinase mTOR	Kinase	P42345	MTOR_HUMAN	10	IC50	Inhibition of mTOR kinase expressed in human HEK293 cells by Western blot analysis	CHEMBL	=			Homo sapiens
MTOR	mechanistic target of rapamycin kinase	tacrolimus	Pathways in cancer: hsa05200	2552	Serine/threonine-protein kinase mTOR	Kinase	P42345	MTOR_HUMAN	9.02	IC50	Inhibitory activity against macrophilin (FKBP-12)	CHEMBL	=			Homo sapiens
MTOR	mechanistic target of rapamycin kinase	temsirolimus	Pathways in cancer: hsa05200	4161	Serine/threonine-protein kinase mTOR	Kinase	P42345	MTOR_HUMAN	5.75	IC50	Inhibition of FKBP12-independent human recombinant mTOR expressed in HEK293 cells using His6-S6K1 as a substrate by DELFIA assay	CHEMBL	=			Homo sapiens
MTOR	mechanistic target of rapamycin kinase	ridaforolimus	Pathways in cancer: hsa05200	4778	Serine/threonine-protein kinase mTOR	Kinase	P42345	MTOR_HUMAN	9.699	IC50	Measured as dose-dependent inhibition of phosphorylation of ribosomal protein S6, a signaling protein downstream of mTOR	SCIENTIFIC LITERATURE	=	SCIENTIFIC LITERATURE	INHIBITOR	Homo sapiens
HDAC1	histone deacetylase 1	phenylbutanoic acid	Pathways in cancer: hsa05200	24	Histone deacetylase 1	Enzyme	Q13547	HDAC1_HUMAN	4.19	IC50	Inhibition of human recombinant HDAC1	CHEMBL	=			Homo sapiens
HDAC1	histone deacetylase 1	atorvastatin	Pathways in cancer: hsa05200	257	Histone deacetylase 1	Enzyme	Q13547	HDAC1_HUMAN	4.93	IC50	Inhibition of recombinant HDAC1 (unknown origin) after 10 mins by fluorimetric analysis	CHEMBL	=			Homo sapiens
HDAC1	histone deacetylase 1	bendamustine	Pathways in cancer: hsa05200	302	Histone deacetylase 1	Enzyme	Q13547	HDAC1_HUMAN	7.77	IC50		CHEMBL	=			Homo sapiens
HDAC1	histone deacetylase 1	lovastatin	Pathways in cancer: hsa05200	1612	Histone deacetylase 1	Enzyme	Q13547	HDAC1_HUMAN	4.92	IC50	Inhibition of recombinant HDAC1 (unknown origin) after 10 mins by fluorimetric analysis	CHEMBL	=			Homo sapiens
HDAC1	histone deacetylase 1	valproic acid	Pathways in cancer: hsa05200	2803	Histone deacetylase 1	Enzyme	Q13547	HDAC1_HUMAN	6.4	IC50		IUPHAR	=		INHIBITOR	Homo sapiens
HDAC1	histone deacetylase 1	romidepsin	Pathways in cancer: hsa05200	4119	Histone deacetylase	Enzyme	O15379	HDA10_HUMAN	5.96	Ki		IUPHAR	=	DRUG LABEL	INHIBITOR	Homo sapiens
HDAC1	histone deacetylase 1	romidepsin	Pathways in cancer: hsa05200	4119	Histone deacetylase 1	Enzyme	Q13547	HDAC1_HUMAN	7	IC50		WOMBAT-PK	=			Homo sapiens
HDAC1	histone deacetylase 1	vorinostat	Pathways in cancer: hsa05200	4124	Histone deacetylase	Enzyme	O15379	HDA10_HUMAN	8	IC50	Inhibitory activity against Histone deacetylase (HDAC) in K 562 erythroleukemia cells	CHEMBL	=			Homo sapiens
HDAC1	histone deacetylase 1	vorinostat	Pathways in cancer: hsa05200	4124	Histone deacetylase 1/3/5/8	Enzyme	O15379	HDAC1_HUMAN	6.96	IC50	Inhibition of HDAC1/3/5/8 in human HeLa cell extract using Boc-Lys-(acetyl)-AMC as substrate incubated for 5 mins prior to substrate addition measured after 30 mins by fluorometric analysis	CHEMBL	=			Homo sapiens
HDAC1	histone deacetylase 1	vorinostat	Pathways in cancer: hsa05200	4124	Histone deacetylase 1	Enzyme	Q13547	HDAC1_HUMAN	8.89	Ki	Inhibition of human HDAC1	CHEMBL	=	CHEMBL	INHIBITOR	Homo sapiens
HDAC1	histone deacetylase 1	vorinostat	Pathways in cancer: hsa05200	4124	Histone deacetylase (HDAC1 and HDAC2)	Enzyme	Q13547	HDAC1_HUMAN	8	IC50	Inhibition of human histone deacetylase (mixture of HDAC1 and HDAC2) prepared from K562 erythroleukemia cells.	CHEMBL	=			Homo sapiens
HDAC1	histone deacetylase 1	panobinostat	Pathways in cancer: hsa05200	4682	Histone deacetylase 1	Enzyme	Q13547	HDAC1_HUMAN	9	Ki	Inhibition of human HDAC1	CHEMBL	=	DRUG LABEL	INHIBITOR	Homo sapiens
HDAC1	histone deacetylase 1	belinostat	Pathways in cancer: hsa05200	4876	Histone deacetylase 1	Enzyme	Q13547	HDAC1_HUMAN	9.07	Ki	Inhibition of human HDAC1	CHEMBL	=	CHEMBL	INHIBITOR	Homo sapiens
HDAC1	histone deacetylase 1	chidamide	Pathways in cancer: hsa05200	4973	Histone deacetylase 1	Enzyme	Q13547	HDAC1_HUMAN	7.0223	IC50	HDAC enzyme inhibition assay using BSA substrate	SCIENTIFIC LITERATURE	=	SCIENTIFIC LITERATURE	INHIBITOR	Homo sapiens
CSF3R	colony stimulating factor 3 receptor	pegfilgrastim	Pathways in cancer: hsa05200	4986	Granulocyte colony-stimulating factor receptor	Membrane receptor	Q99062	CSF3R_HUMAN			Mechanism of Action	DRUG LABEL		DRUG LABEL	ACTIVATOR	Homo sapiens
CSF3R	colony stimulating factor 3 receptor	filgrastim	Pathways in cancer: hsa05200	4987	Granulocyte colony-stimulating factor receptor	Membrane receptor	Q99062	CSF3R_HUMAN			Mechanism of Action	DRUG LABEL		DRUG LABEL	ACTIVATOR	Homo sapiens
CSF3R	colony stimulating factor 3 receptor	lipegfilgrastim	Pathways in cancer: hsa05200	4991	Granulocyte colony-stimulating factor receptor	Membrane receptor	Q99062	CSF3R_HUMAN			Mechanism of Action	DRUG LABEL		DRUG LABEL	ACTIVATOR	Homo sapiens
CSF3R	colony stimulating factor 3 receptor	lenograstim	Pathways in cancer: hsa05200	5167	Granulocyte colony-stimulating factor receptor	Membrane receptor	Q99062	CSF3R_HUMAN			Mechanism of Action	SCIENTIFIC LITERATURE		SCIENTIFIC LITERATURE	ACTIVATOR	Homo sapiens
SLC2A1	solute carrier family 2 member 1	colforsin daropate	Pathways in cancer: hsa05200	729	Solute carrier family 2, facilitated glucose transporter member 1	Transporter	P11166	GTR1_HUMAN	5.3	Kd	Inhibition of [125I]7-IHPP-Fsk binding to glucose transporter of human erythrocyte membrane	CHEMBL	=			Homo sapiens
JAK1	Janus kinase 1	sunitinib	Pathways in cancer: hsa05200	2544	Tyrosine-protein kinase JAK1	Kinase	P23458	JAK1_HUMAN	8.05	Kd	Inhibition of Jak1	CHEMBL	=			Homo sapiens
JAK1	Janus kinase 1	crizotinib	Pathways in cancer: hsa05200	4187	Tyrosine-protein kinase JAK1	Kinase	P23458	JAK1_HUMAN	6.48	Kd	Binding constant for JAK1(JH1domain-catalytic) kinase domain	CHEMBL	=			Homo sapiens
JAK1	Janus kinase 1	ruxolitinib	Pathways in cancer: hsa05200	4190	JAK1/JAK2/TYK2	Kinase	O60674	JAK1_HUMAN	6.53	IC50	Inhibition of JAK1/JAK2/TYK2 in human whole blood assessed as inhibition of IL-6-induced STAT-1 phosphorylation preincubated for 45 mins followed by IL-6 addition measured after 15 mins by FACS analysis	CHEMBL	=			Homo sapiens
JAK1	Janus kinase 1	ruxolitinib	Pathways in cancer: hsa05200	4190	JAK1/TYK2	Kinase	P23458	JAK1_HUMAN	6.71	IC50	Inhibition of JAK1/TYK2 in human whole blood assessed as inhibition of IFN-alpha-induced STAT-3 phosphorylation preincubated for 45 mins followed by IFN-alpha addition measured after 15 mins by FACS analysis	CHEMBL	=			Homo sapiens
JAK1	Janus kinase 1	ruxolitinib	Pathways in cancer: hsa05200	4190	Tyrosine-protein kinase JAK1	Kinase	P23458	JAK1_HUMAN	10.05	Ki	Inhibition of purified JAK1 incubated for 30 mins	CHEMBL	=	CHEMBL	INHIBITOR	Homo sapiens
JAK1	Janus kinase 1	ruxolitinib	Pathways in cancer: hsa05200	4190	JAK3/JAK1	Kinase	P23458	JAK1_HUMAN	7.64	IC50	Inhibition of JAK3/1 in human T cells expressing CD3 assessed as inhibition of IL2-stimulated STAT5a phosphorylation	CHEMBL	=			Homo sapiens
JAK1	Janus kinase 1	ruxolitinib	Pathways in cancer: hsa05200	4190	JAK2/JAK1	Kinase	O60674	JAK1_HUMAN	7.51	IC50	Inhibition of JAK2/1 in human T cells expressing CD3 assessed as inhibition of IFNgamma-stimulated STAT1 phosphorylation	CHEMBL	=			Homo sapiens
JAK1	Janus kinase 1	tofacitinib	Pathways in cancer: hsa05200	4713	JAK1/JAK2/TYK2	Kinase	O60674	JAK1_HUMAN	7.12	IC50	Inhibition of JAK1/JAK2/TYK2 in human whole blood assessed as inhibition of IL-6-induced STAT-1 phosphorylation preincubated for 45 mins followed by IL-6 addition measured after 15 mins by FACS analysis	CHEMBL	=		INHIBITOR	Homo sapiens
JAK1	Janus kinase 1	tofacitinib	Pathways in cancer: hsa05200	4713	JAK1/TYK2	Kinase	P23458	JAK1_HUMAN	7.46	IC50	Inhibition of JAK1/TYK2 in human whole blood assessed as inhibition of IFN-alpha-induced STAT-3 phosphorylation preincubated for 45 mins followed by IFN-alpha addition measured after 15 mins by FACS analysis	CHEMBL	=	CHEMBL	INHIBITOR	Homo sapiens
JAK1	Janus kinase 1	tofacitinib	Pathways in cancer: hsa05200	4713	Tyrosine-protein kinase JAK1	Kinase	P23458	JAK1_HUMAN	9.17	Ki	Inhibition of human recombinant GST-tagged JAK1 using 5-FAM-KKSRGDYMTMQIG as substrate by peptide mobility shift assay	CHEMBL	=		INHIBITOR	Homo sapiens
JAK1	Janus kinase 1	tofacitinib	Pathways in cancer: hsa05200	4713	JAK2/JAK1	Kinase	O60674	JAK1_HUMAN	6.3915	IC50	Mechanism of Action	DRUG LABEL	=	DRUG LABEL	INHIBITOR	Homo sapiens
JAK1	Janus kinase 1	tofacitinib	Pathways in cancer: hsa05200	4713	JAK3/JAK1	Kinase	P23458	JAK1_HUMAN	7.2518	IC50	Mechanism of Action	DRUG LABEL	=	DRUG LABEL	INHIBITOR	Homo sapiens
JAK1	Janus kinase 1	ceritinib	Pathways in cancer: hsa05200	4866	Tyrosine-protein kinase JAK1	Kinase	P23458	JAK1_HUMAN	5.43	IC50	Inhibition of JAK1 (unknown origin) after 60 mins	CHEMBL	=			Homo sapiens
JAK1	Janus kinase 1	nintedanib	Pathways in cancer: hsa05200	4903	Tyrosine-protein kinase JAK1	Kinase	P23458	JAK1_HUMAN	8.32	Kd	Binding constant for JAK1(JH2domain-pseudokinase) kinase domain	CHEMBL	=			Homo sapiens
JAK1	Janus kinase 1	baricitinib	Pathways in cancer: hsa05200	5202	Tyrosine-protein kinase JAK1	Kinase	P23458	JAK1_HUMAN	8.2291	IC50		SCIENTIFIC LITERATURE	=	DRUG LABEL	INHIBITOR	Homo sapiens
JAK1	Janus kinase 1	midostaurin	Pathways in cancer: hsa05200	5231	Tyrosine-protein kinase JAK1	Kinase	P23458	JAK1_HUMAN	6.17	Kd	Binding affinity to JH1 catalytic domain JAK1	CHEMBL	=			Homo sapiens
JAK1	Janus kinase 1	upadacitinib	Pathways in cancer: hsa05200	5346	Tyrosine-protein kinase JAK1	Kinase	P23458	JAK1_HUMAN	7.33	IC50		SCIENTIFIC LITERATURE	=	DRUG LABEL	INHIBITOR	Homo sapiens
JAK1	Janus kinase 1	fedratinib	Pathways in cancer: hsa05200	5347	Tyrosine-protein kinase JAK1	Kinase	P23458	JAK1_HUMAN	6.97	IC50		SCIENTIFIC LITERATURE	=		INHIBITOR	Homo sapiens
PIK3CD	phosphatidylinositol-4,5-bisphosphate 3-kinase catalytic subunit delta	caffeine	Phosphatidylinositol signaling system: hsa04070	463	Phosphatidylinositol 4,5-bisphosphate 3-kinase catalytic subunit delta isoform	Kinase	O00329	PK3CD_HUMAN	4.12	IC50	Inhibition of PI3Kdelta (unknown origin)	CHEMBL	=			Homo sapiens
PIK3CD	phosphatidylinositol-4,5-bisphosphate 3-kinase catalytic subunit delta	dasatinib	Phosphatidylinositol signaling system: hsa04070	785	Phosphatidylinositol 4,5-bisphosphate 3-kinase catalytic subunit delta isoform	Kinase	O00329	PK3CD_HUMAN	4.52	IC50	Inhibition of recombinant PI3Kdelta by radioactive phosphotransfer assay in presence of 10 uM ATP	CHEMBL	=			Homo sapiens
PIK3CD	phosphatidylinositol-4,5-bisphosphate 3-kinase catalytic subunit delta	sunitinib	Phosphatidylinositol signaling system: hsa04070	2544	Phosphatidylinositol 4,5-bisphosphate 3-kinase catalytic subunit delta isoform	Kinase	O00329	PK3CD_HUMAN	4.92	IC50	Inhibition of recombinant PI3Kdelta by radioactive phosphotransfer assay in presence of 10 uM ATP	CHEMBL	=			Homo sapiens
PIK3CD	phosphatidylinositol-4,5-bisphosphate 3-kinase catalytic subunit delta	theophylline	Phosphatidylinositol signaling system: hsa04070	2620	Phosphatidylinositol 4,5-bisphosphate 3-kinase catalytic subunit delta isoform	Kinase	O00329	PK3CD_HUMAN	4.12	IC50	Inhibition of PI3Kdelta (unknown origin)	CHEMBL	=			Homo sapiens
PIK3CD	phosphatidylinositol-4,5-bisphosphate 3-kinase catalytic subunit delta	choline theophyllinate	Phosphatidylinositol signaling system: hsa04070	4390	Phosphatidylinositol 4,5-bisphosphate 3-kinase catalytic subunit delta isoform	Kinase	O00329	PK3CD_HUMAN	4.12	IC50	Inhibition of PI3Kdelta (unknown origin)	CHEMBL	=			Homo sapiens
PIK3CD	phosphatidylinositol-4,5-bisphosphate 3-kinase catalytic subunit delta	bufylline	Phosphatidylinositol signaling system: hsa04070	4426	Phosphatidylinositol 4,5-bisphosphate 3-kinase catalytic subunit delta isoform	Kinase	O00329	PK3CD_HUMAN	4.12	IC50	Inhibition of PI3Kdelta (unknown origin)	CHEMBL	=			Homo sapiens
PIK3CD	phosphatidylinositol-4,5-bisphosphate 3-kinase catalytic subunit delta	idelalisib	Phosphatidylinositol signaling system: hsa04070	4878	Phosphatidylinositol 4,5-bisphosphate 3-kinase catalytic subunit delta isoform	Kinase	O00329	PK3CD_HUMAN	8.6021	IC50	in vitro Invitrogen SelectScreen kinase inhibitor assay	SCIENTIFIC LITERATURE	=	SCIENTIFIC LITERATURE	INHIBITOR	Homo sapiens
PIK3CD	phosphatidylinositol-4,5-bisphosphate 3-kinase catalytic subunit delta	copanlisib	Phosphatidylinositol signaling system: hsa04070	5256	Phosphatidylinositol 4,5-bisphosphate 3-kinase catalytic subunit delta isoform	Kinase	O00329	PK3CD_HUMAN	9.1549	IC50		SCIENTIFIC LITERATURE	=	DRUG LABEL	INHIBITOR	Homo sapiens
PIK3CD	phosphatidylinositol-4,5-bisphosphate 3-kinase catalytic subunit delta	duvelisib	Phosphatidylinositol signaling system: hsa04070	5296	Phosphatidylinositol 4,5-bisphosphate 3-kinase catalytic subunit delta isoform	Kinase	O00329	PK3CD_HUMAN	10.6383	Kd	Enzymatic assay at 3mM ATP (nM)	SCIENTIFIC LITERATURE	=	DRUG LABEL	INHIBITOR	Homo sapiens
FABP3	fatty acid binding protein 3	linoleic acid	PPAR signaling pathway: hsa03320	3323	Fatty acid-binding protein, heart	Cytosolic other	P05413	FABPH_HUMAN	9.7	Kd	Binding affinity to human FABP3 expressed in Escherichia coli BL21 (DE3) in DMPC liposomes by surface plasmon resonance analysis	CHEMBL	=			Homo sapiens
FABP3	fatty acid binding protein 3	linolenic acid	PPAR signaling pathway: hsa03320	4618	Fatty acid-binding protein, heart	Cytosolic other	P05413	FABPH_HUMAN	8.56	Kd	Binding affinity to human FABP3 expressed in Escherichia coli BL21 (DE3) in DMPC liposomes by surface plasmon resonance analysis	CHEMBL	=			Homo sapiens
CPT2	carnitine palmitoyltransferase 2	perhexiline	PPAR signaling pathway: hsa03320	2106	Carnitine O-palmitoyltransferase 2, mitochondrial	Enzyme	P23786	CPT2_HUMAN	4.14	IC50	Inhibition of human CPT2	CHEMBL	=			Homo sapiens
LCK	LCK proto-oncogene, Src family tyrosine kinase	astemizole	Primary immunodeficiency: hsa05340	249	Tyrosine-protein kinase Lck	Kinase	P06239	LCK_HUMAN	4.7007	IC50	DRUGMATRIX: Protein Tyrosine Kinase, LCK enzyme inhibition (substrate: Poly(Glu:Tyr))	DRUG MATRIX	=			Homo sapiens
LCK	LCK proto-oncogene, Src family tyrosine kinase	bacitracin	Primary immunodeficiency: hsa05340	281	Tyrosine-protein kinase Lck	Kinase	P06239	LCK_HUMAN	5.716	IC50	DRUGMATRIX: Protein Tyrosine Kinase, LCK enzyme inhibition (substrate: Poly(Glu:Tyr))	DRUG MATRIX	=			Homo sapiens
LCK	LCK proto-oncogene, Src family tyrosine kinase	carbidopa	Primary immunodeficiency: hsa05340	496	Tyrosine-protein kinase Lck	Kinase	P06239	LCK_HUMAN	5.1678	IC50	DRUGMATRIX: Protein Tyrosine Kinase, LCK enzyme inhibition (substrate: Poly(Glu:Tyr))	DRUG MATRIX	=			Homo sapiens
LCK	LCK proto-oncogene, Src family tyrosine kinase	dasatinib	Primary immunodeficiency: hsa05340	785	Tyrosine-protein kinase Lck	Kinase	P06239	LCK_HUMAN	9.7	Kd	Binding constant for LCK kinase domain	CHEMBL	=	CHEMBL	INHIBITOR	Homo sapiens
LCK	LCK proto-oncogene, Src family tyrosine kinase	dobutamine	Primary immunodeficiency: hsa05340	937	Tyrosine-protein kinase Lck	Kinase	P06239	LCK_HUMAN	5.2581	IC50	DRUGMATRIX: Protein Tyrosine Kinase, LCK enzyme inhibition (substrate: Poly(Glu:Tyr))	DRUG MATRIX	=			Homo sapiens
LCK	LCK proto-oncogene, Src family tyrosine kinase	doxorubicin	Primary immunodeficiency: hsa05340	960	Tyrosine-protein kinase Lck	Kinase	P06239	LCK_HUMAN	4.496	IC50	DRUGMATRIX: Protein Tyrosine Kinase, LCK enzyme inhibition (substrate: Poly(Glu:Tyr))	DRUG MATRIX	=			Homo sapiens
LCK	LCK proto-oncogene, Src family tyrosine kinase	ergotamine	Primary immunodeficiency: hsa05340	1043	Tyrosine-protein kinase Lck	Kinase	P06239	LCK_HUMAN	5.1872	IC50	DRUGMATRIX: Protein Tyrosine Kinase, LCK enzyme inhibition (substrate: Poly(Glu:Tyr))	DRUG MATRIX	=			Homo sapiens
LCK	LCK proto-oncogene, Src family tyrosine kinase	erlotinib	Primary immunodeficiency: hsa05340	1045	Tyrosine-protein kinase Lck	Kinase	P06239	LCK_HUMAN	6.6	Kd	Binding constant for LCK kinase domain	CHEMBL	=			Homo sapiens
LCK	LCK proto-oncogene, Src family tyrosine kinase	gefitinib	Primary immunodeficiency: hsa05340	1282	Tyrosine-protein kinase Lck	Kinase	P06239	LCK_HUMAN	6.2	Kd	Binding constant for LCK kinase domain	CHEMBL	=			Homo sapiens
LCK	LCK proto-oncogene, Src family tyrosine kinase	hexachlorophene	Primary immunodeficiency: hsa05340	1364	Tyrosine-protein kinase Lck	Kinase	P06239	LCK_HUMAN	5.6139	IC50	DRUGMATRIX: Protein Tyrosine Kinase, LCK enzyme inhibition (substrate: Poly(Glu:Tyr))	DRUG MATRIX	=			Homo sapiens
LCK	LCK proto-oncogene, Src family tyrosine kinase	imatinib	Primary immunodeficiency: hsa05340	1423	Tyrosine-protein kinase Lck	Kinase	P06239	LCK_HUMAN	7.4	Kd	Binding constant for LCK kinase domain	CHEMBL	=			Homo sapiens
LCK	LCK proto-oncogene, Src family tyrosine kinase	diiodohydroxyquinoline	Primary immunodeficiency: hsa05340	1457	Tyrosine-protein kinase Lck	Kinase	P06239	LCK_HUMAN	5.6089	IC50	DRUGMATRIX: Protein Tyrosine Kinase, LCK enzyme inhibition (substrate: Poly(Glu:Tyr))	DRUG MATRIX	=			Homo sapiens
LCK	LCK proto-oncogene, Src family tyrosine kinase	levodopa	Primary immunodeficiency: hsa05340	1567	Tyrosine-protein kinase Lck	Kinase	P06239	LCK_HUMAN	5.4284	IC50	DRUGMATRIX: Protein Tyrosine Kinase, LCK enzyme inhibition (substrate: Poly(Glu:Tyr))	DRUG MATRIX	=			Homo sapiens
LCK	LCK proto-oncogene, Src family tyrosine kinase	nelfinavir	Primary immunodeficiency: hsa05340	1893	Tyrosine-protein kinase Lck	Kinase	P06239	LCK_HUMAN	4.1015	IC50	DRUGMATRIX: Protein Tyrosine Kinase, LCK enzyme inhibition (substrate: Poly(Glu:Tyr))	DRUG MATRIX	=			Homo sapiens
LCK	LCK proto-oncogene, Src family tyrosine kinase	nilotinib	Primary immunodeficiency: hsa05340	1932	Tyrosine-protein kinase Lck	Kinase	P06239	LCK_HUMAN	7.33	Kd	Binding constant for LCK kinase domain	CHEMBL	=			Homo sapiens
LCK	LCK proto-oncogene, Src family tyrosine kinase	sorafenib	Primary immunodeficiency: hsa05340	2459	Tyrosine-protein kinase Lck	Kinase	P06239	LCK_HUMAN	5.57	Kd	Binding constant for LCK kinase domain	CHEMBL	=			Homo sapiens
LCK	LCK proto-oncogene, Src family tyrosine kinase	sunitinib	Primary immunodeficiency: hsa05340	2544	Tyrosine-protein kinase Lck	Kinase	P06239	LCK_HUMAN	6.64	Kd	Binding constant for LCK kinase domain	CHEMBL	=			Homo sapiens
LCK	LCK proto-oncogene, Src family tyrosine kinase	tamoxifen	Primary immunodeficiency: hsa05340	2561	Tyrosine-protein kinase Lck	Kinase	P06239	LCK_HUMAN	5.0951	IC50	DRUGMATRIX: Protein Tyrosine Kinase, LCK enzyme inhibition (substrate: Poly(Glu:Tyr))	DRUG MATRIX	=			Homo sapiens
LCK	LCK proto-oncogene, Src family tyrosine kinase	bithionol	Primary immunodeficiency: hsa05340	3032	Tyrosine-protein kinase Lck	Kinase	P06239	LCK_HUMAN	5.6469	IC50	DRUGMATRIX: Protein Tyrosine Kinase, LCK enzyme inhibition (substrate: Poly(Glu:Tyr))	DRUG MATRIX	=			Homo sapiens
LCK	LCK proto-oncogene, Src family tyrosine kinase	quercetin	Primary immunodeficiency: hsa05340	3514	Tyrosine-protein kinase Lck	Kinase	P06239	LCK_HUMAN	4.89	IC50	Ability to inhibit protein-tyrosine kinase activity of p56lck (isolated from bovine thymus) in vitro.	CHEMBL	=			Homo sapiens
LCK	LCK proto-oncogene, Src family tyrosine kinase	ruboxistaurin	Primary immunodeficiency: hsa05340	3533	Tyrosine-protein kinase Lck	Kinase	P06239	LCK_HUMAN	5.89	Kd	Average Binding Constant for LCK; NA=Not Active at 10 uM	CHEMBL	=			Homo sapiens
LCK	LCK proto-oncogene, Src family tyrosine kinase	tirilazad	Primary immunodeficiency: hsa05340	4063	Tyrosine-protein kinase Lck	Kinase	P06239	LCK_HUMAN	4.8017	IC50	DRUGMATRIX: Protein Tyrosine Kinase, LCK enzyme inhibition (substrate: Poly(Glu:Tyr))	DRUG MATRIX	=			Homo sapiens
LCK	LCK proto-oncogene, Src family tyrosine kinase	pazopanib	Primary immunodeficiency: hsa05340	4118	Tyrosine-protein kinase Lck	Kinase	P06239	LCK_HUMAN	5.92	Kd	Binding constant for LCK kinase domain	CHEMBL	=	CHEMBL	INHIBITOR	Homo sapiens
LCK	LCK proto-oncogene, Src family tyrosine kinase	vandetanib	Primary immunodeficiency: hsa05340	4178	Tyrosine-protein kinase Lck	Kinase	P06239	LCK_HUMAN	7.77	Kd	Binding constant for LCK kinase domain	CHEMBL	=			Homo sapiens
LCK	LCK proto-oncogene, Src family tyrosine kinase	crizotinib	Primary immunodeficiency: hsa05340	4187	Tyrosine-protein kinase Lck	Kinase	P06239	LCK_HUMAN	7.52	Kd	Binding constant for LCK kinase domain	CHEMBL	=			Homo sapiens
LCK	LCK proto-oncogene, Src family tyrosine kinase	acetic acid	Primary immunodeficiency: hsa05340	4211	Tyrosine-protein kinase Lck	Kinase	P06239	LCK_HUMAN	6.19	Kd	Dissociation constant for binding to SH2 domain of p56 lck tyrosine kinase	CHEMBL	=			Homo sapiens
LCK	LCK proto-oncogene, Src family tyrosine kinase	axitinib	Primary immunodeficiency: hsa05340	4225	Tyrosine-protein kinase Lck	Kinase	P06239	LCK_HUMAN	5.57	Kd	Binding constant for LCK kinase domain	CHEMBL	=			Homo sapiens
LCK	LCK proto-oncogene, Src family tyrosine kinase	afatinib	Primary immunodeficiency: hsa05340	4318	Tyrosine-protein kinase Lck	Kinase	P06239	LCK_HUMAN	6.24	Kd	Binding constant for LCK kinase domain	CHEMBL	=			Homo sapiens
LCK	LCK proto-oncogene, Src family tyrosine kinase	bosutinib	Primary immunodeficiency: hsa05340	4359	Tyrosine-protein kinase Lck	Kinase	P06239	LCK_HUMAN	9.23	Kd	Binding constant for LCK kinase domain	CHEMBL	=			Homo sapiens
LCK	LCK proto-oncogene, Src family tyrosine kinase	cisplatin	Primary immunodeficiency: hsa05340	4392	Tyrosine-protein kinase Lck	Kinase	P06239	LCK_HUMAN	4.6392	IC50	DRUGMATRIX: Protein Tyrosine Kinase, LCK enzyme inhibition (substrate: Poly(Glu:Tyr))	DRUG MATRIX	=			Homo sapiens
LCK	LCK proto-oncogene, Src family tyrosine kinase	tofacitinib	Primary immunodeficiency: hsa05340	4713	Tyrosine-protein kinase Lck	Kinase	P06239	LCK_HUMAN	6.34	Kd	Binding constant for LCK kinase domain	CHEMBL	=			Homo sapiens
LCK	LCK proto-oncogene, Src family tyrosine kinase	gramicidin	Primary immunodeficiency: hsa05340	4794	Tyrosine-protein kinase Lck	Kinase	P06239	LCK_HUMAN	5.961	IC50	DRUGMATRIX: Protein Tyrosine Kinase, LCK enzyme inhibition (substrate: Poly(Glu:Tyr))	DRUG MATRIX	=			Homo sapiens
LCK	LCK proto-oncogene, Src family tyrosine kinase	ibrutinib	Primary immunodeficiency: hsa05340	4810	Tyrosine-protein kinase Lck	Kinase	P06239	LCK_HUMAN	8.2007	IC50		SCIENTIFIC LITERATURE	=		INHIBITOR	Homo sapiens
LCK	LCK proto-oncogene, Src family tyrosine kinase	ceritinib	Primary immunodeficiency: hsa05340	4866	Tyrosine-protein kinase Lck	Kinase	P06239	LCK_HUMAN	6.25	IC50	Inhibition of LCK (unknown origin) after 60 mins	CHEMBL	=			Homo sapiens
LCK	LCK proto-oncogene, Src family tyrosine kinase	nintedanib	Primary immunodeficiency: hsa05340	4903	Tyrosine-protein kinase Lck	Kinase	P06239	LCK_HUMAN	8.21	Kd	Binding constant for LCK kinase domain	CHEMBL	=			Homo sapiens
LCK	LCK proto-oncogene, Src family tyrosine kinase	insulin human	Primary immunodeficiency: hsa05340	5003	Tyrosine-protein kinase Lck	Kinase	P06239	LCK_HUMAN	4.74	IC50	DRUGMATRIX: Protein Tyrosine Kinase, LCK enzyme inhibition (substrate: Poly(Glu:Tyr))	CHEMBL	=			Homo sapiens
LCK	LCK proto-oncogene, Src family tyrosine kinase	tannic acid	Primary immunodeficiency: hsa05340	5039	Tyrosine-protein kinase Lck	Kinase	P06239	LCK_HUMAN	7.1	IC50	DRUGMATRIX: Protein Tyrosine Kinase, LCK enzyme inhibition (substrate: Poly(Glu:Tyr))	CHEMBL	=			Homo sapiens
LCK	LCK proto-oncogene, Src family tyrosine kinase	midostaurin	Primary immunodeficiency: hsa05340	5231	Tyrosine-protein kinase Lck	Kinase	P06239	LCK_HUMAN	6.55	Kd	Binding constant for LCK kinase domain	CHEMBL	=			Homo sapiens
LCK	LCK proto-oncogene, Src family tyrosine kinase	neratinib	Primary immunodeficiency: hsa05340	5252	Tyrosine-protein kinase Lck	Kinase	P06239	LCK_HUMAN	6.92	Kd	Binding constant for LCK kinase domain	CHEMBL	=			Homo sapiens
PRKACB	protein kinase cAMP-activated catalytic subunit beta	ruboxistaurin	Prion disease: hsa05020	3533	cAMP-dependent protein kinase catalytic subunit beta	Kinase	P22694	KAPCB_HUMAN	5.49	Kd	Binding constant for full-length PKAC-beta	CHEMBL	=			Homo sapiens
PRKACB	protein kinase cAMP-activated catalytic subunit beta	midostaurin	Prion disease: hsa05020	5231	cAMP-dependent protein kinase catalytic subunit beta	Kinase	P22694	KAPCB_HUMAN	6.62	Kd	Binding constant for full-length PKAC-beta	CHEMBL	=			Homo sapiens
PIK3CD	phosphatidylinositol-4,5-bisphosphate 3-kinase catalytic subunit delta	caffeine	Progesterone-mediated oocyte maturation: xla04914	463	Phosphatidylinositol 4,5-bisphosphate 3-kinase catalytic subunit delta isoform	Kinase	O00329	PK3CD_HUMAN	4.12	IC50	Inhibition of PI3Kdelta (unknown origin)	CHEMBL	=			Homo sapiens
PIK3CD	phosphatidylinositol-4,5-bisphosphate 3-kinase catalytic subunit delta	dasatinib	Progesterone-mediated oocyte maturation: xla04914	785	Phosphatidylinositol 4,5-bisphosphate 3-kinase catalytic subunit delta isoform	Kinase	O00329	PK3CD_HUMAN	4.52	IC50	Inhibition of recombinant PI3Kdelta by radioactive phosphotransfer assay in presence of 10 uM ATP	CHEMBL	=			Homo sapiens
PIK3CD	phosphatidylinositol-4,5-bisphosphate 3-kinase catalytic subunit delta	sunitinib	Progesterone-mediated oocyte maturation: xla04914	2544	Phosphatidylinositol 4,5-bisphosphate 3-kinase catalytic subunit delta isoform	Kinase	O00329	PK3CD_HUMAN	4.92	IC50	Inhibition of recombinant PI3Kdelta by radioactive phosphotransfer assay in presence of 10 uM ATP	CHEMBL	=			Homo sapiens
PIK3CD	phosphatidylinositol-4,5-bisphosphate 3-kinase catalytic subunit delta	theophylline	Progesterone-mediated oocyte maturation: xla04914	2620	Phosphatidylinositol 4,5-bisphosphate 3-kinase catalytic subunit delta isoform	Kinase	O00329	PK3CD_HUMAN	4.12	IC50	Inhibition of PI3Kdelta (unknown origin)	CHEMBL	=			Homo sapiens
PIK3CD	phosphatidylinositol-4,5-bisphosphate 3-kinase catalytic subunit delta	choline theophyllinate	Progesterone-mediated oocyte maturation: xla04914	4390	Phosphatidylinositol 4,5-bisphosphate 3-kinase catalytic subunit delta isoform	Kinase	O00329	PK3CD_HUMAN	4.12	IC50	Inhibition of PI3Kdelta (unknown origin)	CHEMBL	=			Homo sapiens
PIK3CD	phosphatidylinositol-4,5-bisphosphate 3-kinase catalytic subunit delta	bufylline	Progesterone-mediated oocyte maturation: xla04914	4426	Phosphatidylinositol 4,5-bisphosphate 3-kinase catalytic subunit delta isoform	Kinase	O00329	PK3CD_HUMAN	4.12	IC50	Inhibition of PI3Kdelta (unknown origin)	CHEMBL	=			Homo sapiens
PIK3CD	phosphatidylinositol-4,5-bisphosphate 3-kinase catalytic subunit delta	idelalisib	Progesterone-mediated oocyte maturation: xla04914	4878	Phosphatidylinositol 4,5-bisphosphate 3-kinase catalytic subunit delta isoform	Kinase	O00329	PK3CD_HUMAN	8.6021	IC50	in vitro Invitrogen SelectScreen kinase inhibitor assay	SCIENTIFIC LITERATURE	=	SCIENTIFIC LITERATURE	INHIBITOR	Homo sapiens
PIK3CD	phosphatidylinositol-4,5-bisphosphate 3-kinase catalytic subunit delta	copanlisib	Progesterone-mediated oocyte maturation: xla04914	5256	Phosphatidylinositol 4,5-bisphosphate 3-kinase catalytic subunit delta isoform	Kinase	O00329	PK3CD_HUMAN	9.1549	IC50		SCIENTIFIC LITERATURE	=	DRUG LABEL	INHIBITOR	Homo sapiens
PIK3CD	phosphatidylinositol-4,5-bisphosphate 3-kinase catalytic subunit delta	duvelisib	Progesterone-mediated oocyte maturation: xla04914	5296	Phosphatidylinositol 4,5-bisphosphate 3-kinase catalytic subunit delta isoform	Kinase	O00329	PK3CD_HUMAN	10.6383	Kd	Enzymatic assay at 3mM ATP (nM)	SCIENTIFIC LITERATURE	=	DRUG LABEL	INHIBITOR	Homo sapiens
RPS6KA1	ribosomal protein S6 kinase A1	sunitinib	Progesterone-mediated oocyte maturation: xla04914	2544	Ribosomal protein S6 kinase alpha-1	Kinase	Q15418	KS6A1_HUMAN	7.02	Kd	Binding affinity to RPS6KA4(Kin.Dom.1-N-terminal)	CHEMBL	=			Homo sapiens
RPS6KA1	ribosomal protein S6 kinase A1	ruboxistaurin	Progesterone-mediated oocyte maturation: xla04914	3533	Ribosomal protein S6 kinase alpha-1	Kinase	Q15418	KS6A1_HUMAN	6.4	Kd	Binding constant for RPS6KA1(Kin.Dom.1 - N-terminal) kinase domain	CHEMBL	=			Homo sapiens
RPS6KA1	ribosomal protein S6 kinase A1	vandetanib	Progesterone-mediated oocyte maturation: xla04914	4178	Ribosomal protein S6 kinase alpha-1	Kinase	Q15418	KS6A1_HUMAN	6.4	Kd	Binding constant for RPS6KA1(Kin.Dom.2 - C-terminal) kinase domain	CHEMBL	=			Homo sapiens
RPS6KA1	ribosomal protein S6 kinase A1	ruxolitinib	Progesterone-mediated oocyte maturation: xla04914	4190	Ribosomal protein S6 kinase alpha-1	Kinase	Q15418	KS6A1_HUMAN	6.92	Kd	Binding constant for RSK1(Kin.Dom.2-C-terminal) kinase domain	CHEMBL	=			Homo sapiens
RPS6KA1	ribosomal protein S6 kinase A1	tofacitinib	Progesterone-mediated oocyte maturation: xla04914	4713	Ribosomal protein S6 kinase alpha-1	Kinase	Q15418	KS6A1_HUMAN	5.85	Kd	Binding constant for RSK1(Kin.Dom.2-C-terminal) kinase domain	CHEMBL	=			Homo sapiens
RPS6KA1	ribosomal protein S6 kinase A1	nintedanib	Progesterone-mediated oocyte maturation: xla04914	4903	Ribosomal protein S6 kinase alpha-1	Kinase	Q15418	KS6A1_HUMAN	6.74	Kd	Binding constant for RSK1(Kin.Dom.1-N-terminal) kinase domain	CHEMBL	=			Homo sapiens
RPS6KA1	ribosomal protein S6 kinase A1	palbociclib	Progesterone-mediated oocyte maturation: xla04914	4941	Ribosomal protein S6 kinase alpha-1	Kinase	Q15418	KS6A1_HUMAN	5.0969	IC50		SCIENTIFIC LITERATURE	=		INHIBITOR	Homo sapiens
RPS6KA1	ribosomal protein S6 kinase A1	midostaurin	Progesterone-mediated oocyte maturation: xla04914	5231	Ribosomal protein S6 kinase alpha-1	Kinase	Q15418	KS6A1_HUMAN	6.59	Kd	Binding affinity to RPS6KA4(Kin.Dom.1-N-terminal)	CHEMBL	=			Homo sapiens
RPS6KA1	ribosomal protein S6 kinase A1	neratinib	Progesterone-mediated oocyte maturation: xla04914	5252	Ribosomal protein S6 kinase alpha-1	Kinase	Q15418	KS6A1_HUMAN	5.13	Kd	Binding constant for RSK1(Kin.Dom.1-N-terminal) kinase domain	CHEMBL	=			Homo sapiens
PRKACB	protein kinase cAMP-activated catalytic subunit beta	ruboxistaurin	Progesterone-mediated oocyte maturation: xla04914	3533	cAMP-dependent protein kinase catalytic subunit beta	Kinase	P22694	KAPCB_HUMAN	5.49	Kd	Binding constant for full-length PKAC-beta	CHEMBL	=			Homo sapiens
PRKACB	protein kinase cAMP-activated catalytic subunit beta	midostaurin	Progesterone-mediated oocyte maturation: xla04914	5231	cAMP-dependent protein kinase catalytic subunit beta	Kinase	P22694	KAPCB_HUMAN	6.62	Kd	Binding constant for full-length PKAC-beta	CHEMBL	=			Homo sapiens
PIK3CD	phosphatidylinositol-4,5-bisphosphate 3-kinase catalytic subunit delta	caffeine	Prostate cancer: hsa05215	463	Phosphatidylinositol 4,5-bisphosphate 3-kinase catalytic subunit delta isoform	Kinase	O00329	PK3CD_HUMAN	4.12	IC50	Inhibition of PI3Kdelta (unknown origin)	CHEMBL	=			Homo sapiens
PIK3CD	phosphatidylinositol-4,5-bisphosphate 3-kinase catalytic subunit delta	dasatinib	Prostate cancer: hsa05215	785	Phosphatidylinositol 4,5-bisphosphate 3-kinase catalytic subunit delta isoform	Kinase	O00329	PK3CD_HUMAN	4.52	IC50	Inhibition of recombinant PI3Kdelta by radioactive phosphotransfer assay in presence of 10 uM ATP	CHEMBL	=			Homo sapiens
PIK3CD	phosphatidylinositol-4,5-bisphosphate 3-kinase catalytic subunit delta	sunitinib	Prostate cancer: hsa05215	2544	Phosphatidylinositol 4,5-bisphosphate 3-kinase catalytic subunit delta isoform	Kinase	O00329	PK3CD_HUMAN	4.92	IC50	Inhibition of recombinant PI3Kdelta by radioactive phosphotransfer assay in presence of 10 uM ATP	CHEMBL	=			Homo sapiens
PIK3CD	phosphatidylinositol-4,5-bisphosphate 3-kinase catalytic subunit delta	theophylline	Prostate cancer: hsa05215	2620	Phosphatidylinositol 4,5-bisphosphate 3-kinase catalytic subunit delta isoform	Kinase	O00329	PK3CD_HUMAN	4.12	IC50	Inhibition of PI3Kdelta (unknown origin)	CHEMBL	=			Homo sapiens
PIK3CD	phosphatidylinositol-4,5-bisphosphate 3-kinase catalytic subunit delta	choline theophyllinate	Prostate cancer: hsa05215	4390	Phosphatidylinositol 4,5-bisphosphate 3-kinase catalytic subunit delta isoform	Kinase	O00329	PK3CD_HUMAN	4.12	IC50	Inhibition of PI3Kdelta (unknown origin)	CHEMBL	=			Homo sapiens
PIK3CD	phosphatidylinositol-4,5-bisphosphate 3-kinase catalytic subunit delta	bufylline	Prostate cancer: hsa05215	4426	Phosphatidylinositol 4,5-bisphosphate 3-kinase catalytic subunit delta isoform	Kinase	O00329	PK3CD_HUMAN	4.12	IC50	Inhibition of PI3Kdelta (unknown origin)	CHEMBL	=			Homo sapiens
PIK3CD	phosphatidylinositol-4,5-bisphosphate 3-kinase catalytic subunit delta	idelalisib	Prostate cancer: hsa05215	4878	Phosphatidylinositol 4,5-bisphosphate 3-kinase catalytic subunit delta isoform	Kinase	O00329	PK3CD_HUMAN	8.6021	IC50	in vitro Invitrogen SelectScreen kinase inhibitor assay	SCIENTIFIC LITERATURE	=	SCIENTIFIC LITERATURE	INHIBITOR	Homo sapiens
PIK3CD	phosphatidylinositol-4,5-bisphosphate 3-kinase catalytic subunit delta	copanlisib	Prostate cancer: hsa05215	5256	Phosphatidylinositol 4,5-bisphosphate 3-kinase catalytic subunit delta isoform	Kinase	O00329	PK3CD_HUMAN	9.1549	IC50		SCIENTIFIC LITERATURE	=	DRUG LABEL	INHIBITOR	Homo sapiens
PIK3CD	phosphatidylinositol-4,5-bisphosphate 3-kinase catalytic subunit delta	duvelisib	Prostate cancer: hsa05215	5296	Phosphatidylinositol 4,5-bisphosphate 3-kinase catalytic subunit delta isoform	Kinase	O00329	PK3CD_HUMAN	10.6383	Kd	Enzymatic assay at 3mM ATP (nM)	SCIENTIFIC LITERATURE	=	DRUG LABEL	INHIBITOR	Homo sapiens
MTOR	mechanistic target of rapamycin kinase	dasatinib	Prostate cancer: hsa05215	785	Serine/threonine-protein kinase mTOR	Kinase	P42345	MTOR_HUMAN	4.46	IC50	Inhibition of recombinant mTOR by radioactive phosphotransfer assay in presence of 10 uM ATP	CHEMBL	=			Homo sapiens
MTOR	mechanistic target of rapamycin kinase	everolimus	Prostate cancer: hsa05215	1118	Serine/threonine-protein kinase mTOR	Kinase	P42345	MTOR_HUMAN	8.7	IC50		IUPHAR	=		INHIBITOR	Homo sapiens
MTOR	mechanistic target of rapamycin kinase	sirolimus	Prostate cancer: hsa05215	2446	Serine/threonine-protein kinase mTOR	Kinase	P42345	MTOR_HUMAN	10	IC50	Inhibition of mTOR kinase expressed in human HEK293 cells by Western blot analysis	CHEMBL	=			Homo sapiens
MTOR	mechanistic target of rapamycin kinase	tacrolimus	Prostate cancer: hsa05215	2552	Serine/threonine-protein kinase mTOR	Kinase	P42345	MTOR_HUMAN	9.02	IC50	Inhibitory activity against macrophilin (FKBP-12)	CHEMBL	=			Homo sapiens
MTOR	mechanistic target of rapamycin kinase	temsirolimus	Prostate cancer: hsa05215	4161	Serine/threonine-protein kinase mTOR	Kinase	P42345	MTOR_HUMAN	5.75	IC50	Inhibition of FKBP12-independent human recombinant mTOR expressed in HEK293 cells using His6-S6K1 as a substrate by DELFIA assay	CHEMBL	=			Homo sapiens
MTOR	mechanistic target of rapamycin kinase	ridaforolimus	Prostate cancer: hsa05215	4778	Serine/threonine-protein kinase mTOR	Kinase	P42345	MTOR_HUMAN	9.699	IC50	Measured as dose-dependent inhibition of phosphorylation of ribosomal protein S6, a signaling protein downstream of mTOR	SCIENTIFIC LITERATURE	=	SCIENTIFIC LITERATURE	INHIBITOR	Homo sapiens
PSMB2	proteasome 20S subunit beta 2	bortezomib	Proteasome: map03050	391	Proteasome subunit beta type-2	Enzyme	P49721	PSB2_HUMAN	6.23	IC50	Reversible inhibition of human erythrocyte derived 20S proteasome subunit beta2 after 30 mins by fluorogenic assay	CHEMBL	=	CHEMBL	INHIBITOR	Homo sapiens
PSMB2	proteasome 20S subunit beta 2	ixazomib	Proteasome: map03050	5067	Proteasome subunit beta type-2	Enzyme	P49721	PSB2_HUMAN	5.4559	IC50		SCIENTIFIC LITERATURE	=		INHIBITOR	Homo sapiens
PDE4B	phosphodiesterase 4B	amlexanox	Purine metabolism: map00230	182	Phosphodiesterase 4	Enzyme	Q07343	PDE4B_HUMAN			Mechanism of Action; CHEMBL2093863; PROTEIN FAMILY	CHEMBL		CHEMBL	INHIBITOR	Homo sapiens
PDE4B	phosphodiesterase 4B	amrinone	Purine metabolism: map00230	201	Phosphodiesterase 4	Enzyme	Q07343	PDE4B_HUMAN	4.39	IC50	Inhibition of canine heart Phosphodiesterase 4	CHEMBL	=			Homo sapiens
PDE4B	phosphodiesterase 4B	drotaverine	Purine metabolism: map00230	969	cAMP-specific 3',5'-cyclic phosphodiesterase 4B	Enzyme	Q07343	PDE4B_HUMAN				WOMBAT-PK				Homo sapiens
PDE4B	phosphodiesterase 4B	diprophylline	Purine metabolism: map00230	976	cAMP-specific 3',5'-cyclic phosphodiesterase 4B	Enzyme	Q07343	PDE4B_HUMAN				WOMBAT-PK		CHEMBL	INHIBITOR	Homo sapiens
PDE4B	phosphodiesterase 4B	enoximone	Purine metabolism: map00230	1014	Phosphodiesterase 4	Enzyme	Q07343	PDE4B_HUMAN	5.54	IC50	Inhibition of canine heart Phosphodiesterase 4	CHEMBL	=			Homo sapiens
PDE4B	phosphodiesterase 4B	enprofylline	Purine metabolism: map00230	1015	cAMP-specific 3',5'-cyclic phosphodiesterase 4B	Enzyme	Q07343	PDE4B_HUMAN				WOMBAT-PK				Homo sapiens
PDE4B	phosphodiesterase 4B	flavoxate	Purine metabolism: map00230	1175	Phosphodiesterase 4	Enzyme	Q07343	PDE4B_HUMAN			Mechanism of Action; CHEMBL2093863; PROTEIN FAMILY	CHEMBL		CHEMBL	INHIBITOR	Homo sapiens
PDE4B	phosphodiesterase 4B	ibudilast	Purine metabolism: map00230	1406	cAMP-specific 3',5'-cyclic phosphodiesterase 4B	Enzyme	Q07343	PDE4B_HUMAN	7.19	IC50	Inhibition of human PDE4B	CHEMBL	=			Homo sapiens
PDE4B	phosphodiesterase 4B	losartan	Purine metabolism: map00230	1610	Phosphodiesterase 4	Enzyme	Q07343	PDE4B_HUMAN	4.59	IC50	Inhibitory effect in cAMP-specific Phosphodiesterase 4 (PDE 4) isolated from guinea pig ventricular tissue.	CHEMBL	=			Homo sapiens
PDE4B	phosphodiesterase 4B	milrinone	Purine metabolism: map00230	1809	Phosphodiesterase 4	Enzyme	Q07343	PDE4B_HUMAN	5.22	IC50	Inhibition of canine cardiac cAMP phosphodiesterase (cAMP-PDE)	CHEMBL	=			Homo sapiens
PDE4B	phosphodiesterase 4B	papaverine	Purine metabolism: map00230	2056	cAMP-specific 3',5'-cyclic phosphodiesterase 4B	Enzyme	Q07343	PDE4B_HUMAN				WOMBAT-PK				Homo sapiens
PDE4B	phosphodiesterase 4B	pentoxifylline	Purine metabolism: map00230	2099	cAMP-specific 3',5'-cyclic phosphodiesterase 4B	Enzyme	Q07343	PDE4B_HUMAN				WOMBAT-PK		CHEMBL	INHIBITOR	Homo sapiens
PDE4B	phosphodiesterase 4B	sildenafil	Purine metabolism: map00230	2441	Phosphodiesterase 4	Enzyme	Q07343	PDE4B_HUMAN	5.11	IC50	Inhibition of human recombinant PDE4 (Phosphodiesterase 4)	CHEMBL	=			Homo sapiens
PDE4B	phosphodiesterase 4B	vardenafil	Purine metabolism: map00230	2809	Phosphodiesterase 4	Enzyme	Q07343	PDE4B_HUMAN	5.35	IC50	Inhibition of human phosphodiesterase 4	CHEMBL	=			Homo sapiens
PDE4B	phosphodiesterase 4B	roflumilast	Purine metabolism: map00230	3531	Phosphodiesterase 4	Enzyme	Q07343	PDE4B_HUMAN	9.1	IC50	Inhibition of human phosphodiesterase 4	CHEMBL	=	CHEMBL	INHIBITOR	Homo sapiens
PDE4B	phosphodiesterase 4B	roflumilast	Purine metabolism: map00230	3531	cAMP-specific 3',5'-cyclic phosphodiesterase 4B	Enzyme	Q07343	PDE4B_HUMAN	9.4	IC50	Inhibition of human recombinant PDE4B by scintillation proximity assay	CHEMBL	=			Homo sapiens
PDE4B	phosphodiesterase 4B	choline theophyllinate	Purine metabolism: map00230	4390	Phosphodiesterase 4	Enzyme	Q07343	PDE4B_HUMAN	4.25	Ki	Inhibition of c-AMP phosphodiesterase activity in guinea pig tracheal muscle	CHEMBL	=	CHEMBL	INHIBITOR	Homo sapiens
PDE4B	phosphodiesterase 4B	bufylline	Purine metabolism: map00230	4426	Phosphodiesterase 4	Enzyme	Q07343	PDE4B_HUMAN	4.25	Ki	Inhibition of c-AMP phosphodiesterase activity in guinea pig tracheal muscle	CHEMBL	=	CHEMBL	INHIBITOR	Homo sapiens
PDE4B	phosphodiesterase 4B	apremilast	Purine metabolism: map00230	4829	cAMP-specific 3',5'-cyclic phosphodiesterase 4B	Enzyme	Q07343	PDE4B_HUMAN	7.57	IC50	Potency against recombinant human PDE4B1 and B2 isoforms in a TR-FRET assay.	IUPHAR	=		INHIBITOR	Homo sapiens
PDE4B	phosphodiesterase 4B	crisaborole	Purine metabolism: map00230	5201	Phosphodiesterase 4	Enzyme	Q07343	PDE4B_HUMAN	6.3098	IC50		SCIENTIFIC LITERATURE	=	DRUG LABEL	INHIBITOR	Homo sapiens
CMPK1	cytidine/uridine monophosphate kinase 1	gemcitabine	Pyrimidine metabolism: map00240	1283	UMP-CMP kinase	Kinase	P30085	KCY_HUMAN				WOMBAT-PK				Homo sapiens
DPYD	dihydropyrimidine dehydrogenase	gimeracil	Pyrimidine metabolism: map00240	1293	Dihydropyrimidine dehydrogenase [NADP(+)]	Enzyme	Q12882	DPYD_HUMAN	6.6383	Ki	Mechanism of Action	SCIENTIFIC LITERATURE	=	SCIENTIFIC LITERATURE	INHIBITOR	Homo sapiens
PIK3CD	phosphatidylinositol-4,5-bisphosphate 3-kinase catalytic subunit delta	caffeine	Regulation of actin cytoskeleton: hsa04810	463	Phosphatidylinositol 4,5-bisphosphate 3-kinase catalytic subunit delta isoform	Kinase	O00329	PK3CD_HUMAN	4.12	IC50	Inhibition of PI3Kdelta (unknown origin)	CHEMBL	=			Homo sapiens
PIK3CD	phosphatidylinositol-4,5-bisphosphate 3-kinase catalytic subunit delta	dasatinib	Regulation of actin cytoskeleton: hsa04810	785	Phosphatidylinositol 4,5-bisphosphate 3-kinase catalytic subunit delta isoform	Kinase	O00329	PK3CD_HUMAN	4.52	IC50	Inhibition of recombinant PI3Kdelta by radioactive phosphotransfer assay in presence of 10 uM ATP	CHEMBL	=			Homo sapiens
PIK3CD	phosphatidylinositol-4,5-bisphosphate 3-kinase catalytic subunit delta	sunitinib	Regulation of actin cytoskeleton: hsa04810	2544	Phosphatidylinositol 4,5-bisphosphate 3-kinase catalytic subunit delta isoform	Kinase	O00329	PK3CD_HUMAN	4.92	IC50	Inhibition of recombinant PI3Kdelta by radioactive phosphotransfer assay in presence of 10 uM ATP	CHEMBL	=			Homo sapiens
PIK3CD	phosphatidylinositol-4,5-bisphosphate 3-kinase catalytic subunit delta	theophylline	Regulation of actin cytoskeleton: hsa04810	2620	Phosphatidylinositol 4,5-bisphosphate 3-kinase catalytic subunit delta isoform	Kinase	O00329	PK3CD_HUMAN	4.12	IC50	Inhibition of PI3Kdelta (unknown origin)	CHEMBL	=			Homo sapiens
PIK3CD	phosphatidylinositol-4,5-bisphosphate 3-kinase catalytic subunit delta	choline theophyllinate	Regulation of actin cytoskeleton: hsa04810	4390	Phosphatidylinositol 4,5-bisphosphate 3-kinase catalytic subunit delta isoform	Kinase	O00329	PK3CD_HUMAN	4.12	IC50	Inhibition of PI3Kdelta (unknown origin)	CHEMBL	=			Homo sapiens
PIK3CD	phosphatidylinositol-4,5-bisphosphate 3-kinase catalytic subunit delta	bufylline	Regulation of actin cytoskeleton: hsa04810	4426	Phosphatidylinositol 4,5-bisphosphate 3-kinase catalytic subunit delta isoform	Kinase	O00329	PK3CD_HUMAN	4.12	IC50	Inhibition of PI3Kdelta (unknown origin)	CHEMBL	=			Homo sapiens
PIK3CD	phosphatidylinositol-4,5-bisphosphate 3-kinase catalytic subunit delta	idelalisib	Regulation of actin cytoskeleton: hsa04810	4878	Phosphatidylinositol 4,5-bisphosphate 3-kinase catalytic subunit delta isoform	Kinase	O00329	PK3CD_HUMAN	8.6021	IC50	in vitro Invitrogen SelectScreen kinase inhibitor assay	SCIENTIFIC LITERATURE	=	SCIENTIFIC LITERATURE	INHIBITOR	Homo sapiens
PIK3CD	phosphatidylinositol-4,5-bisphosphate 3-kinase catalytic subunit delta	copanlisib	Regulation of actin cytoskeleton: hsa04810	5256	Phosphatidylinositol 4,5-bisphosphate 3-kinase catalytic subunit delta isoform	Kinase	O00329	PK3CD_HUMAN	9.1549	IC50		SCIENTIFIC LITERATURE	=	DRUG LABEL	INHIBITOR	Homo sapiens
PIK3CD	phosphatidylinositol-4,5-bisphosphate 3-kinase catalytic subunit delta	duvelisib	Regulation of actin cytoskeleton: hsa04810	5296	Phosphatidylinositol 4,5-bisphosphate 3-kinase catalytic subunit delta isoform	Kinase	O00329	PK3CD_HUMAN	10.6383	Kd	Enzymatic assay at 3mM ATP (nM)	SCIENTIFIC LITERATURE	=	DRUG LABEL	INHIBITOR	Homo sapiens
SLC9A1	solute carrier family 9 member A1	amiloride	Regulation of actin cytoskeleton: hsa04810	158	Sodium/hydrogen exchanger 1	Transporter	P19634	SL9A1_HUMAN	4.22	IC50	Inhibition of human wild type NHE1 expressed in chinese hamster AP1 cells assessed as intracellular pHi recovery by ammonium chloride prepulse protocol	CHEMBL	=			Homo sapiens
PIK3CD	phosphatidylinositol-4,5-bisphosphate 3-kinase catalytic subunit delta	caffeine	Renal cell carcinoma: hsa05211	463	Phosphatidylinositol 4,5-bisphosphate 3-kinase catalytic subunit delta isoform	Kinase	O00329	PK3CD_HUMAN	4.12	IC50	Inhibition of PI3Kdelta (unknown origin)	CHEMBL	=			Homo sapiens
PIK3CD	phosphatidylinositol-4,5-bisphosphate 3-kinase catalytic subunit delta	dasatinib	Renal cell carcinoma: hsa05211	785	Phosphatidylinositol 4,5-bisphosphate 3-kinase catalytic subunit delta isoform	Kinase	O00329	PK3CD_HUMAN	4.52	IC50	Inhibition of recombinant PI3Kdelta by radioactive phosphotransfer assay in presence of 10 uM ATP	CHEMBL	=			Homo sapiens
PIK3CD	phosphatidylinositol-4,5-bisphosphate 3-kinase catalytic subunit delta	sunitinib	Renal cell carcinoma: hsa05211	2544	Phosphatidylinositol 4,5-bisphosphate 3-kinase catalytic subunit delta isoform	Kinase	O00329	PK3CD_HUMAN	4.92	IC50	Inhibition of recombinant PI3Kdelta by radioactive phosphotransfer assay in presence of 10 uM ATP	CHEMBL	=			Homo sapiens
PIK3CD	phosphatidylinositol-4,5-bisphosphate 3-kinase catalytic subunit delta	theophylline	Renal cell carcinoma: hsa05211	2620	Phosphatidylinositol 4,5-bisphosphate 3-kinase catalytic subunit delta isoform	Kinase	O00329	PK3CD_HUMAN	4.12	IC50	Inhibition of PI3Kdelta (unknown origin)	CHEMBL	=			Homo sapiens
PIK3CD	phosphatidylinositol-4,5-bisphosphate 3-kinase catalytic subunit delta	choline theophyllinate	Renal cell carcinoma: hsa05211	4390	Phosphatidylinositol 4,5-bisphosphate 3-kinase catalytic subunit delta isoform	Kinase	O00329	PK3CD_HUMAN	4.12	IC50	Inhibition of PI3Kdelta (unknown origin)	CHEMBL	=			Homo sapiens
PIK3CD	phosphatidylinositol-4,5-bisphosphate 3-kinase catalytic subunit delta	bufylline	Renal cell carcinoma: hsa05211	4426	Phosphatidylinositol 4,5-bisphosphate 3-kinase catalytic subunit delta isoform	Kinase	O00329	PK3CD_HUMAN	4.12	IC50	Inhibition of PI3Kdelta (unknown origin)	CHEMBL	=			Homo sapiens
PIK3CD	phosphatidylinositol-4,5-bisphosphate 3-kinase catalytic subunit delta	idelalisib	Renal cell carcinoma: hsa05211	4878	Phosphatidylinositol 4,5-bisphosphate 3-kinase catalytic subunit delta isoform	Kinase	O00329	PK3CD_HUMAN	8.6021	IC50	in vitro Invitrogen SelectScreen kinase inhibitor assay	SCIENTIFIC LITERATURE	=	SCIENTIFIC LITERATURE	INHIBITOR	Homo sapiens
PIK3CD	phosphatidylinositol-4,5-bisphosphate 3-kinase catalytic subunit delta	copanlisib	Renal cell carcinoma: hsa05211	5256	Phosphatidylinositol 4,5-bisphosphate 3-kinase catalytic subunit delta isoform	Kinase	O00329	PK3CD_HUMAN	9.1549	IC50		SCIENTIFIC LITERATURE	=	DRUG LABEL	INHIBITOR	Homo sapiens
PIK3CD	phosphatidylinositol-4,5-bisphosphate 3-kinase catalytic subunit delta	duvelisib	Renal cell carcinoma: hsa05211	5296	Phosphatidylinositol 4,5-bisphosphate 3-kinase catalytic subunit delta isoform	Kinase	O00329	PK3CD_HUMAN	10.6383	Kd	Enzymatic assay at 3mM ATP (nM)	SCIENTIFIC LITERATURE	=	DRUG LABEL	INHIBITOR	Homo sapiens
SLC2A1	solute carrier family 2 member 1	colforsin daropate	Renal cell carcinoma: hsa05211	729	Solute carrier family 2, facilitated glucose transporter member 1	Transporter	P11166	GTR1_HUMAN	5.3	Kd	Inhibition of [125I]7-IHPP-Fsk binding to glucose transporter of human erythrocyte membrane	CHEMBL	=			Homo sapiens
SLC9A1	solute carrier family 9 member A1	amiloride	Salivary secretion: hsa04970	158	Sodium/hydrogen exchanger 1	Transporter	P19634	SL9A1_HUMAN	4.22	IC50	Inhibition of human wild type NHE1 expressed in chinese hamster AP1 cells assessed as intracellular pHi recovery by ammonium chloride prepulse protocol	CHEMBL	=			Homo sapiens
PRKACB	protein kinase cAMP-activated catalytic subunit beta	ruboxistaurin	Salivary secretion: hsa04970	3533	cAMP-dependent protein kinase catalytic subunit beta	Kinase	P22694	KAPCB_HUMAN	5.49	Kd	Binding constant for full-length PKAC-beta	CHEMBL	=			Homo sapiens
PRKACB	protein kinase cAMP-activated catalytic subunit beta	midostaurin	Salivary secretion: hsa04970	5231	cAMP-dependent protein kinase catalytic subunit beta	Kinase	P22694	KAPCB_HUMAN	6.62	Kd	Binding constant for full-length PKAC-beta	CHEMBL	=			Homo sapiens
AMY1A	amylase alpha 1A	acarbose	Salivary secretion: hsa04970	39	Alpha-amylase 1	Enzyme	P04745	AMY1_HUMAN	6	IC50	Inhibition of human salivary alpha-amylase	CHEMBL	=			Homo sapiens
AMY1A	amylase alpha 1A	quercetin	Salivary secretion: hsa04970	3514	Alpha-amylase 1	Enzyme	P04745	AMY1_HUMAN	4.67	IC50	Inhibition of human salivary alpha-amylase	CHEMBL	=			Homo sapiens
PIK3CD	phosphatidylinositol-4,5-bisphosphate 3-kinase catalytic subunit delta	caffeine	Small cell lung cancer: hsa05222	463	Phosphatidylinositol 4,5-bisphosphate 3-kinase catalytic subunit delta isoform	Kinase	O00329	PK3CD_HUMAN	4.12	IC50	Inhibition of PI3Kdelta (unknown origin)	CHEMBL	=			Homo sapiens
PIK3CD	phosphatidylinositol-4,5-bisphosphate 3-kinase catalytic subunit delta	dasatinib	Small cell lung cancer: hsa05222	785	Phosphatidylinositol 4,5-bisphosphate 3-kinase catalytic subunit delta isoform	Kinase	O00329	PK3CD_HUMAN	4.52	IC50	Inhibition of recombinant PI3Kdelta by radioactive phosphotransfer assay in presence of 10 uM ATP	CHEMBL	=			Homo sapiens
PIK3CD	phosphatidylinositol-4,5-bisphosphate 3-kinase catalytic subunit delta	sunitinib	Small cell lung cancer: hsa05222	2544	Phosphatidylinositol 4,5-bisphosphate 3-kinase catalytic subunit delta isoform	Kinase	O00329	PK3CD_HUMAN	4.92	IC50	Inhibition of recombinant PI3Kdelta by radioactive phosphotransfer assay in presence of 10 uM ATP	CHEMBL	=			Homo sapiens
PIK3CD	phosphatidylinositol-4,5-bisphosphate 3-kinase catalytic subunit delta	theophylline	Small cell lung cancer: hsa05222	2620	Phosphatidylinositol 4,5-bisphosphate 3-kinase catalytic subunit delta isoform	Kinase	O00329	PK3CD_HUMAN	4.12	IC50	Inhibition of PI3Kdelta (unknown origin)	CHEMBL	=			Homo sapiens
PIK3CD	phosphatidylinositol-4,5-bisphosphate 3-kinase catalytic subunit delta	choline theophyllinate	Small cell lung cancer: hsa05222	4390	Phosphatidylinositol 4,5-bisphosphate 3-kinase catalytic subunit delta isoform	Kinase	O00329	PK3CD_HUMAN	4.12	IC50	Inhibition of PI3Kdelta (unknown origin)	CHEMBL	=			Homo sapiens
PIK3CD	phosphatidylinositol-4,5-bisphosphate 3-kinase catalytic subunit delta	bufylline	Small cell lung cancer: hsa05222	4426	Phosphatidylinositol 4,5-bisphosphate 3-kinase catalytic subunit delta isoform	Kinase	O00329	PK3CD_HUMAN	4.12	IC50	Inhibition of PI3Kdelta (unknown origin)	CHEMBL	=			Homo sapiens
PIK3CD	phosphatidylinositol-4,5-bisphosphate 3-kinase catalytic subunit delta	idelalisib	Small cell lung cancer: hsa05222	4878	Phosphatidylinositol 4,5-bisphosphate 3-kinase catalytic subunit delta isoform	Kinase	O00329	PK3CD_HUMAN	8.6021	IC50	in vitro Invitrogen SelectScreen kinase inhibitor assay	SCIENTIFIC LITERATURE	=	SCIENTIFIC LITERATURE	INHIBITOR	Homo sapiens
PIK3CD	phosphatidylinositol-4,5-bisphosphate 3-kinase catalytic subunit delta	copanlisib	Small cell lung cancer: hsa05222	5256	Phosphatidylinositol 4,5-bisphosphate 3-kinase catalytic subunit delta isoform	Kinase	O00329	PK3CD_HUMAN	9.1549	IC50		SCIENTIFIC LITERATURE	=	DRUG LABEL	INHIBITOR	Homo sapiens
PIK3CD	phosphatidylinositol-4,5-bisphosphate 3-kinase catalytic subunit delta	duvelisib	Small cell lung cancer: hsa05222	5296	Phosphatidylinositol 4,5-bisphosphate 3-kinase catalytic subunit delta isoform	Kinase	O00329	PK3CD_HUMAN	10.6383	Kd	Enzymatic assay at 3mM ATP (nM)	SCIENTIFIC LITERATURE	=	DRUG LABEL	INHIBITOR	Homo sapiens
PTAFR	platelet activating factor receptor	alprazolam	Staphylococcus aureus infection: map05150	136	Platelet-activating factor receptor	GPCR	P25105	PTAFR_HUMAN	5.4573	Ki		PDSP	=			Homo sapiens
PTAFR	platelet activating factor receptor	brotizolam	Staphylococcus aureus infection: map05150	409	Platelet-activating factor receptor	GPCR	P25105	PTAFR_HUMAN	6.52	IC50	In vitro for platelet activating factor receptor antagonist activity in a binding assay using washed whole dog platelets.	CHEMBL	=			Homo sapiens
PTAFR	platelet activating factor receptor	clotrimazole	Staphylococcus aureus infection: map05150	719	Platelet-activating factor receptor	GPCR	P25105	PTAFR_HUMAN	4.6452	Ki	DRUGMATRIX: Platelet Activating Factor (PAF) radioligand binding (ligand: [3H] PAF)	DRUG MATRIX	=			Homo sapiens
PTAFR	platelet activating factor receptor	rupatadine	Staphylococcus aureus infection: map05150	2413	Platelet-activating factor receptor	GPCR	P25105	PTAFR_HUMAN	5.43	IC50	Inhibitory concentration against platelet activating factor receptor	CHEMBL	=			Homo sapiens
PTAFR	platelet activating factor receptor	triazolam	Staphylococcus aureus infection: map05150	2729	Platelet-activating factor receptor	GPCR	P25105	PTAFR_HUMAN	5.8795	Ki		PDSP	=			Homo sapiens
AGL	amylo-alpha-1, 6-glucosidase, 4-alpha-glucanotransferase	miglustat	Starch and sucrose metabolism: map00500	1807	Glycogen debranching enzyme	Enzyme	P35573	GDE_HUMAN	5	IC50	Inhibition of glycogen glycogen de-branching enzyme by HPLC	CHEMBL	=			Homo sapiens
AGL	amylo-alpha-1, 6-glucosidase, 4-alpha-glucanotransferase	migalastat	Starch and sucrose metabolism: map00500	5110	Glycogen debranching enzyme	Enzyme	P35573	GDE_HUMAN	5	IC50		CHEMBL	=			Homo sapiens
AMY2A	amylase alpha 2A	acarbose	Starch and sucrose metabolism: map00500	39	Pancreatic alpha-amylase	Enzyme	P04746	AMYP_HUMAN			Mechanism of Action; CHEMBL2045; SINGLE PROTEIN	CHEMBL		CHEMBL	INHIBITOR	Homo sapiens
AMY2A	amylase alpha 2A	miglitol	Starch and sucrose metabolism: map00500	1806	Pancreatic alpha-amylase	Enzyme	P04746	AMYP_HUMAN				WOMBAT-PK				Homo sapiens
AMY1A	amylase alpha 1A	acarbose	Starch and sucrose metabolism: map00500	39	Alpha-amylase 1	Enzyme	P04745	AMY1_HUMAN	6	IC50	Inhibition of human salivary alpha-amylase	CHEMBL	=			Homo sapiens
AMY1A	amylase alpha 1A	quercetin	Starch and sucrose metabolism: map00500	3514	Alpha-amylase 1	Enzyme	P04745	AMY1_HUMAN	4.67	IC50	Inhibition of human salivary alpha-amylase	CHEMBL	=			Homo sapiens
PIK3CD	phosphatidylinositol-4,5-bisphosphate 3-kinase catalytic subunit delta	caffeine	T cell receptor signaling pathway: hsa04660	463	Phosphatidylinositol 4,5-bisphosphate 3-kinase catalytic subunit delta isoform	Kinase	O00329	PK3CD_HUMAN	4.12	IC50	Inhibition of PI3Kdelta (unknown origin)	CHEMBL	=			Homo sapiens
PIK3CD	phosphatidylinositol-4,5-bisphosphate 3-kinase catalytic subunit delta	dasatinib	T cell receptor signaling pathway: hsa04660	785	Phosphatidylinositol 4,5-bisphosphate 3-kinase catalytic subunit delta isoform	Kinase	O00329	PK3CD_HUMAN	4.52	IC50	Inhibition of recombinant PI3Kdelta by radioactive phosphotransfer assay in presence of 10 uM ATP	CHEMBL	=			Homo sapiens
PIK3CD	phosphatidylinositol-4,5-bisphosphate 3-kinase catalytic subunit delta	sunitinib	T cell receptor signaling pathway: hsa04660	2544	Phosphatidylinositol 4,5-bisphosphate 3-kinase catalytic subunit delta isoform	Kinase	O00329	PK3CD_HUMAN	4.92	IC50	Inhibition of recombinant PI3Kdelta by radioactive phosphotransfer assay in presence of 10 uM ATP	CHEMBL	=			Homo sapiens
PIK3CD	phosphatidylinositol-4,5-bisphosphate 3-kinase catalytic subunit delta	theophylline	T cell receptor signaling pathway: hsa04660	2620	Phosphatidylinositol 4,5-bisphosphate 3-kinase catalytic subunit delta isoform	Kinase	O00329	PK3CD_HUMAN	4.12	IC50	Inhibition of PI3Kdelta (unknown origin)	CHEMBL	=			Homo sapiens
PIK3CD	phosphatidylinositol-4,5-bisphosphate 3-kinase catalytic subunit delta	choline theophyllinate	T cell receptor signaling pathway: hsa04660	4390	Phosphatidylinositol 4,5-bisphosphate 3-kinase catalytic subunit delta isoform	Kinase	O00329	PK3CD_HUMAN	4.12	IC50	Inhibition of PI3Kdelta (unknown origin)	CHEMBL	=			Homo sapiens
PIK3CD	phosphatidylinositol-4,5-bisphosphate 3-kinase catalytic subunit delta	bufylline	T cell receptor signaling pathway: hsa04660	4426	Phosphatidylinositol 4,5-bisphosphate 3-kinase catalytic subunit delta isoform	Kinase	O00329	PK3CD_HUMAN	4.12	IC50	Inhibition of PI3Kdelta (unknown origin)	CHEMBL	=			Homo sapiens
PIK3CD	phosphatidylinositol-4,5-bisphosphate 3-kinase catalytic subunit delta	idelalisib	T cell receptor signaling pathway: hsa04660	4878	Phosphatidylinositol 4,5-bisphosphate 3-kinase catalytic subunit delta isoform	Kinase	O00329	PK3CD_HUMAN	8.6021	IC50	in vitro Invitrogen SelectScreen kinase inhibitor assay	SCIENTIFIC LITERATURE	=	SCIENTIFIC LITERATURE	INHIBITOR	Homo sapiens
PIK3CD	phosphatidylinositol-4,5-bisphosphate 3-kinase catalytic subunit delta	copanlisib	T cell receptor signaling pathway: hsa04660	5256	Phosphatidylinositol 4,5-bisphosphate 3-kinase catalytic subunit delta isoform	Kinase	O00329	PK3CD_HUMAN	9.1549	IC50		SCIENTIFIC LITERATURE	=	DRUG LABEL	INHIBITOR	Homo sapiens
PIK3CD	phosphatidylinositol-4,5-bisphosphate 3-kinase catalytic subunit delta	duvelisib	T cell receptor signaling pathway: hsa04660	5296	Phosphatidylinositol 4,5-bisphosphate 3-kinase catalytic subunit delta isoform	Kinase	O00329	PK3CD_HUMAN	10.6383	Kd	Enzymatic assay at 3mM ATP (nM)	SCIENTIFIC LITERATURE	=	DRUG LABEL	INHIBITOR	Homo sapiens
LCK	LCK proto-oncogene, Src family tyrosine kinase	astemizole	T cell receptor signaling pathway: hsa04660	249	Tyrosine-protein kinase Lck	Kinase	P06239	LCK_HUMAN	4.7007	IC50	DRUGMATRIX: Protein Tyrosine Kinase, LCK enzyme inhibition (substrate: Poly(Glu:Tyr))	DRUG MATRIX	=			Homo sapiens
LCK	LCK proto-oncogene, Src family tyrosine kinase	bacitracin	T cell receptor signaling pathway: hsa04660	281	Tyrosine-protein kinase Lck	Kinase	P06239	LCK_HUMAN	5.716	IC50	DRUGMATRIX: Protein Tyrosine Kinase, LCK enzyme inhibition (substrate: Poly(Glu:Tyr))	DRUG MATRIX	=			Homo sapiens
LCK	LCK proto-oncogene, Src family tyrosine kinase	carbidopa	T cell receptor signaling pathway: hsa04660	496	Tyrosine-protein kinase Lck	Kinase	P06239	LCK_HUMAN	5.1678	IC50	DRUGMATRIX: Protein Tyrosine Kinase, LCK enzyme inhibition (substrate: Poly(Glu:Tyr))	DRUG MATRIX	=			Homo sapiens
LCK	LCK proto-oncogene, Src family tyrosine kinase	dasatinib	T cell receptor signaling pathway: hsa04660	785	Tyrosine-protein kinase Lck	Kinase	P06239	LCK_HUMAN	9.7	Kd	Binding constant for LCK kinase domain	CHEMBL	=	CHEMBL	INHIBITOR	Homo sapiens
LCK	LCK proto-oncogene, Src family tyrosine kinase	dobutamine	T cell receptor signaling pathway: hsa04660	937	Tyrosine-protein kinase Lck	Kinase	P06239	LCK_HUMAN	5.2581	IC50	DRUGMATRIX: Protein Tyrosine Kinase, LCK enzyme inhibition (substrate: Poly(Glu:Tyr))	DRUG MATRIX	=			Homo sapiens
LCK	LCK proto-oncogene, Src family tyrosine kinase	doxorubicin	T cell receptor signaling pathway: hsa04660	960	Tyrosine-protein kinase Lck	Kinase	P06239	LCK_HUMAN	4.496	IC50	DRUGMATRIX: Protein Tyrosine Kinase, LCK enzyme inhibition (substrate: Poly(Glu:Tyr))	DRUG MATRIX	=			Homo sapiens
LCK	LCK proto-oncogene, Src family tyrosine kinase	ergotamine	T cell receptor signaling pathway: hsa04660	1043	Tyrosine-protein kinase Lck	Kinase	P06239	LCK_HUMAN	5.1872	IC50	DRUGMATRIX: Protein Tyrosine Kinase, LCK enzyme inhibition (substrate: Poly(Glu:Tyr))	DRUG MATRIX	=			Homo sapiens
LCK	LCK proto-oncogene, Src family tyrosine kinase	erlotinib	T cell receptor signaling pathway: hsa04660	1045	Tyrosine-protein kinase Lck	Kinase	P06239	LCK_HUMAN	6.6	Kd	Binding constant for LCK kinase domain	CHEMBL	=			Homo sapiens
LCK	LCK proto-oncogene, Src family tyrosine kinase	gefitinib	T cell receptor signaling pathway: hsa04660	1282	Tyrosine-protein kinase Lck	Kinase	P06239	LCK_HUMAN	6.2	Kd	Binding constant for LCK kinase domain	CHEMBL	=			Homo sapiens
LCK	LCK proto-oncogene, Src family tyrosine kinase	hexachlorophene	T cell receptor signaling pathway: hsa04660	1364	Tyrosine-protein kinase Lck	Kinase	P06239	LCK_HUMAN	5.6139	IC50	DRUGMATRIX: Protein Tyrosine Kinase, LCK enzyme inhibition (substrate: Poly(Glu:Tyr))	DRUG MATRIX	=			Homo sapiens
LCK	LCK proto-oncogene, Src family tyrosine kinase	imatinib	T cell receptor signaling pathway: hsa04660	1423	Tyrosine-protein kinase Lck	Kinase	P06239	LCK_HUMAN	7.4	Kd	Binding constant for LCK kinase domain	CHEMBL	=			Homo sapiens
LCK	LCK proto-oncogene, Src family tyrosine kinase	diiodohydroxyquinoline	T cell receptor signaling pathway: hsa04660	1457	Tyrosine-protein kinase Lck	Kinase	P06239	LCK_HUMAN	5.6089	IC50	DRUGMATRIX: Protein Tyrosine Kinase, LCK enzyme inhibition (substrate: Poly(Glu:Tyr))	DRUG MATRIX	=			Homo sapiens
LCK	LCK proto-oncogene, Src family tyrosine kinase	levodopa	T cell receptor signaling pathway: hsa04660	1567	Tyrosine-protein kinase Lck	Kinase	P06239	LCK_HUMAN	5.4284	IC50	DRUGMATRIX: Protein Tyrosine Kinase, LCK enzyme inhibition (substrate: Poly(Glu:Tyr))	DRUG MATRIX	=			Homo sapiens
LCK	LCK proto-oncogene, Src family tyrosine kinase	nelfinavir	T cell receptor signaling pathway: hsa04660	1893	Tyrosine-protein kinase Lck	Kinase	P06239	LCK_HUMAN	4.1015	IC50	DRUGMATRIX: Protein Tyrosine Kinase, LCK enzyme inhibition (substrate: Poly(Glu:Tyr))	DRUG MATRIX	=			Homo sapiens
LCK	LCK proto-oncogene, Src family tyrosine kinase	nilotinib	T cell receptor signaling pathway: hsa04660	1932	Tyrosine-protein kinase Lck	Kinase	P06239	LCK_HUMAN	7.33	Kd	Binding constant for LCK kinase domain	CHEMBL	=			Homo sapiens
LCK	LCK proto-oncogene, Src family tyrosine kinase	sorafenib	T cell receptor signaling pathway: hsa04660	2459	Tyrosine-protein kinase Lck	Kinase	P06239	LCK_HUMAN	5.57	Kd	Binding constant for LCK kinase domain	CHEMBL	=			Homo sapiens
LCK	LCK proto-oncogene, Src family tyrosine kinase	sunitinib	T cell receptor signaling pathway: hsa04660	2544	Tyrosine-protein kinase Lck	Kinase	P06239	LCK_HUMAN	6.64	Kd	Binding constant for LCK kinase domain	CHEMBL	=			Homo sapiens
LCK	LCK proto-oncogene, Src family tyrosine kinase	tamoxifen	T cell receptor signaling pathway: hsa04660	2561	Tyrosine-protein kinase Lck	Kinase	P06239	LCK_HUMAN	5.0951	IC50	DRUGMATRIX: Protein Tyrosine Kinase, LCK enzyme inhibition (substrate: Poly(Glu:Tyr))	DRUG MATRIX	=			Homo sapiens
LCK	LCK proto-oncogene, Src family tyrosine kinase	bithionol	T cell receptor signaling pathway: hsa04660	3032	Tyrosine-protein kinase Lck	Kinase	P06239	LCK_HUMAN	5.6469	IC50	DRUGMATRIX: Protein Tyrosine Kinase, LCK enzyme inhibition (substrate: Poly(Glu:Tyr))	DRUG MATRIX	=			Homo sapiens
LCK	LCK proto-oncogene, Src family tyrosine kinase	quercetin	T cell receptor signaling pathway: hsa04660	3514	Tyrosine-protein kinase Lck	Kinase	P06239	LCK_HUMAN	4.89	IC50	Ability to inhibit protein-tyrosine kinase activity of p56lck (isolated from bovine thymus) in vitro.	CHEMBL	=			Homo sapiens
LCK	LCK proto-oncogene, Src family tyrosine kinase	ruboxistaurin	T cell receptor signaling pathway: hsa04660	3533	Tyrosine-protein kinase Lck	Kinase	P06239	LCK_HUMAN	5.89	Kd	Average Binding Constant for LCK; NA=Not Active at 10 uM	CHEMBL	=			Homo sapiens
LCK	LCK proto-oncogene, Src family tyrosine kinase	tirilazad	T cell receptor signaling pathway: hsa04660	4063	Tyrosine-protein kinase Lck	Kinase	P06239	LCK_HUMAN	4.8017	IC50	DRUGMATRIX: Protein Tyrosine Kinase, LCK enzyme inhibition (substrate: Poly(Glu:Tyr))	DRUG MATRIX	=			Homo sapiens
LCK	LCK proto-oncogene, Src family tyrosine kinase	pazopanib	T cell receptor signaling pathway: hsa04660	4118	Tyrosine-protein kinase Lck	Kinase	P06239	LCK_HUMAN	5.92	Kd	Binding constant for LCK kinase domain	CHEMBL	=	CHEMBL	INHIBITOR	Homo sapiens
LCK	LCK proto-oncogene, Src family tyrosine kinase	vandetanib	T cell receptor signaling pathway: hsa04660	4178	Tyrosine-protein kinase Lck	Kinase	P06239	LCK_HUMAN	7.77	Kd	Binding constant for LCK kinase domain	CHEMBL	=			Homo sapiens
LCK	LCK proto-oncogene, Src family tyrosine kinase	crizotinib	T cell receptor signaling pathway: hsa04660	4187	Tyrosine-protein kinase Lck	Kinase	P06239	LCK_HUMAN	7.52	Kd	Binding constant for LCK kinase domain	CHEMBL	=			Homo sapiens
LCK	LCK proto-oncogene, Src family tyrosine kinase	acetic acid	T cell receptor signaling pathway: hsa04660	4211	Tyrosine-protein kinase Lck	Kinase	P06239	LCK_HUMAN	6.19	Kd	Dissociation constant for binding to SH2 domain of p56 lck tyrosine kinase	CHEMBL	=			Homo sapiens
LCK	LCK proto-oncogene, Src family tyrosine kinase	axitinib	T cell receptor signaling pathway: hsa04660	4225	Tyrosine-protein kinase Lck	Kinase	P06239	LCK_HUMAN	5.57	Kd	Binding constant for LCK kinase domain	CHEMBL	=			Homo sapiens
LCK	LCK proto-oncogene, Src family tyrosine kinase	afatinib	T cell receptor signaling pathway: hsa04660	4318	Tyrosine-protein kinase Lck	Kinase	P06239	LCK_HUMAN	6.24	Kd	Binding constant for LCK kinase domain	CHEMBL	=			Homo sapiens
LCK	LCK proto-oncogene, Src family tyrosine kinase	bosutinib	T cell receptor signaling pathway: hsa04660	4359	Tyrosine-protein kinase Lck	Kinase	P06239	LCK_HUMAN	9.23	Kd	Binding constant for LCK kinase domain	CHEMBL	=			Homo sapiens
LCK	LCK proto-oncogene, Src family tyrosine kinase	cisplatin	T cell receptor signaling pathway: hsa04660	4392	Tyrosine-protein kinase Lck	Kinase	P06239	LCK_HUMAN	4.6392	IC50	DRUGMATRIX: Protein Tyrosine Kinase, LCK enzyme inhibition (substrate: Poly(Glu:Tyr))	DRUG MATRIX	=			Homo sapiens
LCK	LCK proto-oncogene, Src family tyrosine kinase	tofacitinib	T cell receptor signaling pathway: hsa04660	4713	Tyrosine-protein kinase Lck	Kinase	P06239	LCK_HUMAN	6.34	Kd	Binding constant for LCK kinase domain	CHEMBL	=			Homo sapiens
LCK	LCK proto-oncogene, Src family tyrosine kinase	gramicidin	T cell receptor signaling pathway: hsa04660	4794	Tyrosine-protein kinase Lck	Kinase	P06239	LCK_HUMAN	5.961	IC50	DRUGMATRIX: Protein Tyrosine Kinase, LCK enzyme inhibition (substrate: Poly(Glu:Tyr))	DRUG MATRIX	=			Homo sapiens
LCK	LCK proto-oncogene, Src family tyrosine kinase	ibrutinib	T cell receptor signaling pathway: hsa04660	4810	Tyrosine-protein kinase Lck	Kinase	P06239	LCK_HUMAN	8.2007	IC50		SCIENTIFIC LITERATURE	=		INHIBITOR	Homo sapiens
LCK	LCK proto-oncogene, Src family tyrosine kinase	ceritinib	T cell receptor signaling pathway: hsa04660	4866	Tyrosine-protein kinase Lck	Kinase	P06239	LCK_HUMAN	6.25	IC50	Inhibition of LCK (unknown origin) after 60 mins	CHEMBL	=			Homo sapiens
LCK	LCK proto-oncogene, Src family tyrosine kinase	nintedanib	T cell receptor signaling pathway: hsa04660	4903	Tyrosine-protein kinase Lck	Kinase	P06239	LCK_HUMAN	8.21	Kd	Binding constant for LCK kinase domain	CHEMBL	=			Homo sapiens
LCK	LCK proto-oncogene, Src family tyrosine kinase	insulin human	T cell receptor signaling pathway: hsa04660	5003	Tyrosine-protein kinase Lck	Kinase	P06239	LCK_HUMAN	4.74	IC50	DRUGMATRIX: Protein Tyrosine Kinase, LCK enzyme inhibition (substrate: Poly(Glu:Tyr))	CHEMBL	=			Homo sapiens
LCK	LCK proto-oncogene, Src family tyrosine kinase	tannic acid	T cell receptor signaling pathway: hsa04660	5039	Tyrosine-protein kinase Lck	Kinase	P06239	LCK_HUMAN	7.1	IC50	DRUGMATRIX: Protein Tyrosine Kinase, LCK enzyme inhibition (substrate: Poly(Glu:Tyr))	CHEMBL	=			Homo sapiens
LCK	LCK proto-oncogene, Src family tyrosine kinase	midostaurin	T cell receptor signaling pathway: hsa04660	5231	Tyrosine-protein kinase Lck	Kinase	P06239	LCK_HUMAN	6.55	Kd	Binding constant for LCK kinase domain	CHEMBL	=			Homo sapiens
LCK	LCK proto-oncogene, Src family tyrosine kinase	neratinib	T cell receptor signaling pathway: hsa04660	5252	Tyrosine-protein kinase Lck	Kinase	P06239	LCK_HUMAN	6.92	Kd	Binding constant for LCK kinase domain	CHEMBL	=			Homo sapiens
PRKACB	protein kinase cAMP-activated catalytic subunit beta	ruboxistaurin	Taste transduction: hsa04742	3533	cAMP-dependent protein kinase catalytic subunit beta	Kinase	P22694	KAPCB_HUMAN	5.49	Kd	Binding constant for full-length PKAC-beta	CHEMBL	=			Homo sapiens
PRKACB	protein kinase cAMP-activated catalytic subunit beta	midostaurin	Taste transduction: hsa04742	5231	cAMP-dependent protein kinase catalytic subunit beta	Kinase	P22694	KAPCB_HUMAN	6.62	Kd	Binding constant for full-length PKAC-beta	CHEMBL	=			Homo sapiens
PRKCZ	protein kinase C zeta	suramin	Tight junction: hsa04530	2966	Protein kinase C (PKC)	Kinase	Q05513	KPCL_HUMAN	4.54	IC50	Inhibition of Protein kinase C (PKC)	CHEMBL	=			Homo sapiens
PIK3CD	phosphatidylinositol-4,5-bisphosphate 3-kinase catalytic subunit delta	caffeine	Toll-like receptor signaling pathway: hsa04620	463	Phosphatidylinositol 4,5-bisphosphate 3-kinase catalytic subunit delta isoform	Kinase	O00329	PK3CD_HUMAN	4.12	IC50	Inhibition of PI3Kdelta (unknown origin)	CHEMBL	=			Homo sapiens
PIK3CD	phosphatidylinositol-4,5-bisphosphate 3-kinase catalytic subunit delta	dasatinib	Toll-like receptor signaling pathway: hsa04620	785	Phosphatidylinositol 4,5-bisphosphate 3-kinase catalytic subunit delta isoform	Kinase	O00329	PK3CD_HUMAN	4.52	IC50	Inhibition of recombinant PI3Kdelta by radioactive phosphotransfer assay in presence of 10 uM ATP	CHEMBL	=			Homo sapiens
PIK3CD	phosphatidylinositol-4,5-bisphosphate 3-kinase catalytic subunit delta	sunitinib	Toll-like receptor signaling pathway: hsa04620	2544	Phosphatidylinositol 4,5-bisphosphate 3-kinase catalytic subunit delta isoform	Kinase	O00329	PK3CD_HUMAN	4.92	IC50	Inhibition of recombinant PI3Kdelta by radioactive phosphotransfer assay in presence of 10 uM ATP	CHEMBL	=			Homo sapiens
PIK3CD	phosphatidylinositol-4,5-bisphosphate 3-kinase catalytic subunit delta	theophylline	Toll-like receptor signaling pathway: hsa04620	2620	Phosphatidylinositol 4,5-bisphosphate 3-kinase catalytic subunit delta isoform	Kinase	O00329	PK3CD_HUMAN	4.12	IC50	Inhibition of PI3Kdelta (unknown origin)	CHEMBL	=			Homo sapiens
PIK3CD	phosphatidylinositol-4,5-bisphosphate 3-kinase catalytic subunit delta	choline theophyllinate	Toll-like receptor signaling pathway: hsa04620	4390	Phosphatidylinositol 4,5-bisphosphate 3-kinase catalytic subunit delta isoform	Kinase	O00329	PK3CD_HUMAN	4.12	IC50	Inhibition of PI3Kdelta (unknown origin)	CHEMBL	=			Homo sapiens
PIK3CD	phosphatidylinositol-4,5-bisphosphate 3-kinase catalytic subunit delta	bufylline	Toll-like receptor signaling pathway: hsa04620	4426	Phosphatidylinositol 4,5-bisphosphate 3-kinase catalytic subunit delta isoform	Kinase	O00329	PK3CD_HUMAN	4.12	IC50	Inhibition of PI3Kdelta (unknown origin)	CHEMBL	=			Homo sapiens
PIK3CD	phosphatidylinositol-4,5-bisphosphate 3-kinase catalytic subunit delta	idelalisib	Toll-like receptor signaling pathway: hsa04620	4878	Phosphatidylinositol 4,5-bisphosphate 3-kinase catalytic subunit delta isoform	Kinase	O00329	PK3CD_HUMAN	8.6021	IC50	in vitro Invitrogen SelectScreen kinase inhibitor assay	SCIENTIFIC LITERATURE	=	SCIENTIFIC LITERATURE	INHIBITOR	Homo sapiens
PIK3CD	phosphatidylinositol-4,5-bisphosphate 3-kinase catalytic subunit delta	copanlisib	Toll-like receptor signaling pathway: hsa04620	5256	Phosphatidylinositol 4,5-bisphosphate 3-kinase catalytic subunit delta isoform	Kinase	O00329	PK3CD_HUMAN	9.1549	IC50		SCIENTIFIC LITERATURE	=	DRUG LABEL	INHIBITOR	Homo sapiens
PIK3CD	phosphatidylinositol-4,5-bisphosphate 3-kinase catalytic subunit delta	duvelisib	Toll-like receptor signaling pathway: hsa04620	5296	Phosphatidylinositol 4,5-bisphosphate 3-kinase catalytic subunit delta isoform	Kinase	O00329	PK3CD_HUMAN	10.6383	Kd	Enzymatic assay at 3mM ATP (nM)	SCIENTIFIC LITERATURE	=	DRUG LABEL	INHIBITOR	Homo sapiens
PIK3CD	phosphatidylinositol-4,5-bisphosphate 3-kinase catalytic subunit delta	caffeine	Toxoplasmosis: map05145	463	Phosphatidylinositol 4,5-bisphosphate 3-kinase catalytic subunit delta isoform	Kinase	O00329	PK3CD_HUMAN	4.12	IC50	Inhibition of PI3Kdelta (unknown origin)	CHEMBL	=			Homo sapiens
PIK3CD	phosphatidylinositol-4,5-bisphosphate 3-kinase catalytic subunit delta	dasatinib	Toxoplasmosis: map05145	785	Phosphatidylinositol 4,5-bisphosphate 3-kinase catalytic subunit delta isoform	Kinase	O00329	PK3CD_HUMAN	4.52	IC50	Inhibition of recombinant PI3Kdelta by radioactive phosphotransfer assay in presence of 10 uM ATP	CHEMBL	=			Homo sapiens
PIK3CD	phosphatidylinositol-4,5-bisphosphate 3-kinase catalytic subunit delta	sunitinib	Toxoplasmosis: map05145	2544	Phosphatidylinositol 4,5-bisphosphate 3-kinase catalytic subunit delta isoform	Kinase	O00329	PK3CD_HUMAN	4.92	IC50	Inhibition of recombinant PI3Kdelta by radioactive phosphotransfer assay in presence of 10 uM ATP	CHEMBL	=			Homo sapiens
PIK3CD	phosphatidylinositol-4,5-bisphosphate 3-kinase catalytic subunit delta	theophylline	Toxoplasmosis: map05145	2620	Phosphatidylinositol 4,5-bisphosphate 3-kinase catalytic subunit delta isoform	Kinase	O00329	PK3CD_HUMAN	4.12	IC50	Inhibition of PI3Kdelta (unknown origin)	CHEMBL	=			Homo sapiens
PIK3CD	phosphatidylinositol-4,5-bisphosphate 3-kinase catalytic subunit delta	choline theophyllinate	Toxoplasmosis: map05145	4390	Phosphatidylinositol 4,5-bisphosphate 3-kinase catalytic subunit delta isoform	Kinase	O00329	PK3CD_HUMAN	4.12	IC50	Inhibition of PI3Kdelta (unknown origin)	CHEMBL	=			Homo sapiens
PIK3CD	phosphatidylinositol-4,5-bisphosphate 3-kinase catalytic subunit delta	bufylline	Toxoplasmosis: map05145	4426	Phosphatidylinositol 4,5-bisphosphate 3-kinase catalytic subunit delta isoform	Kinase	O00329	PK3CD_HUMAN	4.12	IC50	Inhibition of PI3Kdelta (unknown origin)	CHEMBL	=			Homo sapiens
PIK3CD	phosphatidylinositol-4,5-bisphosphate 3-kinase catalytic subunit delta	idelalisib	Toxoplasmosis: map05145	4878	Phosphatidylinositol 4,5-bisphosphate 3-kinase catalytic subunit delta isoform	Kinase	O00329	PK3CD_HUMAN	8.6021	IC50	in vitro Invitrogen SelectScreen kinase inhibitor assay	SCIENTIFIC LITERATURE	=	SCIENTIFIC LITERATURE	INHIBITOR	Homo sapiens
PIK3CD	phosphatidylinositol-4,5-bisphosphate 3-kinase catalytic subunit delta	copanlisib	Toxoplasmosis: map05145	5256	Phosphatidylinositol 4,5-bisphosphate 3-kinase catalytic subunit delta isoform	Kinase	O00329	PK3CD_HUMAN	9.1549	IC50		SCIENTIFIC LITERATURE	=	DRUG LABEL	INHIBITOR	Homo sapiens
PIK3CD	phosphatidylinositol-4,5-bisphosphate 3-kinase catalytic subunit delta	duvelisib	Toxoplasmosis: map05145	5296	Phosphatidylinositol 4,5-bisphosphate 3-kinase catalytic subunit delta isoform	Kinase	O00329	PK3CD_HUMAN	10.6383	Kd	Enzymatic assay at 3mM ATP (nM)	SCIENTIFIC LITERATURE	=	DRUG LABEL	INHIBITOR	Homo sapiens
JAK1	Janus kinase 1	sunitinib	Toxoplasmosis: map05145	2544	Tyrosine-protein kinase JAK1	Kinase	P23458	JAK1_HUMAN	8.05	Kd	Inhibition of Jak1	CHEMBL	=			Homo sapiens
JAK1	Janus kinase 1	crizotinib	Toxoplasmosis: map05145	4187	Tyrosine-protein kinase JAK1	Kinase	P23458	JAK1_HUMAN	6.48	Kd	Binding constant for JAK1(JH1domain-catalytic) kinase domain	CHEMBL	=			Homo sapiens
JAK1	Janus kinase 1	ruxolitinib	Toxoplasmosis: map05145	4190	JAK1/JAK2/TYK2	Kinase	O60674	JAK1_HUMAN	6.53	IC50	Inhibition of JAK1/JAK2/TYK2 in human whole blood assessed as inhibition of IL-6-induced STAT-1 phosphorylation preincubated for 45 mins followed by IL-6 addition measured after 15 mins by FACS analysis	CHEMBL	=			Homo sapiens
JAK1	Janus kinase 1	ruxolitinib	Toxoplasmosis: map05145	4190	JAK1/TYK2	Kinase	P23458	JAK1_HUMAN	6.71	IC50	Inhibition of JAK1/TYK2 in human whole blood assessed as inhibition of IFN-alpha-induced STAT-3 phosphorylation preincubated for 45 mins followed by IFN-alpha addition measured after 15 mins by FACS analysis	CHEMBL	=			Homo sapiens
JAK1	Janus kinase 1	ruxolitinib	Toxoplasmosis: map05145	4190	Tyrosine-protein kinase JAK1	Kinase	P23458	JAK1_HUMAN	10.05	Ki	Inhibition of purified JAK1 incubated for 30 mins	CHEMBL	=	CHEMBL	INHIBITOR	Homo sapiens
JAK1	Janus kinase 1	ruxolitinib	Toxoplasmosis: map05145	4190	JAK3/JAK1	Kinase	P23458	JAK1_HUMAN	7.64	IC50	Inhibition of JAK3/1 in human T cells expressing CD3 assessed as inhibition of IL2-stimulated STAT5a phosphorylation	CHEMBL	=			Homo sapiens
[truncated: 45 more rows]

## Sheet: number of target-pathway & drug
Number of target-pathway interactions of the potential actionable Covid-19 drugs of 2468 unmatched targets by XGBoost		Result Generated by Covid19Db
[truncated: 350 more rows]
