# Supplementary material for: ML-DTD: Machine Learning-Based Drug Target Discovery for the Potential Treatment of COVID-19
Source: Vaccines (Basel). 2022 Sep 30;10(10):1643. doi: 10.3390/vaccines10101643 (PMC9607653; doi:10.3390/vaccines10101643)
Supplement: Supplementary file 1 [file vaccines-10-01643-s001.zip › Table S2.xlsx]

## Sheet: Drug Target Pathway Interaction
Drug Target Pathway Interaction of 2680 unmatched targets by RF		Result Generated by Covid19Db
Symbol	Gene Name	Drug Name	KEGG Pathway	Structure ID	Target Name	Target Class	Accession	Swissport	Action Value	Action Type	Action Comment	Action Source	Relation	MOA Source	Action Type	Organism
ABCC6	ATP binding cassette subfamily C member 6	daunorubicin	ABC transporters: map02010	786	Multidrug resistance-associated protein 6	Transporter	O95255	MRP6_HUMAN				WOMBAT-PK				Homo sapiens
ABCC6	ATP binding cassette subfamily C member 6	doxorubicin	ABC transporters: map02010	960	Multidrug resistance-associated protein 6	Transporter	O95255	MRP6_HUMAN				WOMBAT-PK				Homo sapiens
ABCC6	ATP binding cassette subfamily C member 6	etoposide	ABC transporters: map02010	1112	Multidrug resistance-associated protein 6	Transporter	O95255	MRP6_HUMAN				WOMBAT-PK				Homo sapiens
ABCC6	ATP binding cassette subfamily C member 6	teniposide	ABC transporters: map02010	2590	Multidrug resistance-associated protein 6	Transporter	O95255	MRP6_HUMAN				WOMBAT-PK				Homo sapiens
ABCC6	ATP binding cassette subfamily C member 6	cisplatin	ABC transporters: map02010	4392	Multidrug resistance-associated protein 6	Transporter	O95255	MRP6_HUMAN				WOMBAT-PK				Homo sapiens
ABCC6	ATP binding cassette subfamily C member 6	daunorubicinol	ABC transporters: map02010	4719	Multidrug resistance-associated protein 6	Transporter	O95255	MRP6_HUMAN				WOMBAT-PK				Homo sapiens
BRAF	B-Raf proto-oncogene, serine/threonine kinase	dasatinib	Acute myeloid leukemia: hsa05221	785	Serine/threonine-protein kinase B-raf	Kinase	P15056	BRAF_HUMAN	6.3	Kd	Binding constant for BRAF kinase domain	CHEMBL	=			Homo sapiens
BRAF	B-Raf proto-oncogene, serine/threonine kinase	imatinib	Acute myeloid leukemia: hsa05221	1423	Serine/threonine-protein kinase B-raf	Kinase	P15056	BRAF_HUMAN	5.48	Kd	Binding constant for BRAF(V600E) kinase domain	CHEMBL	=			Homo sapiens
BRAF	B-Raf proto-oncogene, serine/threonine kinase	nilotinib	Acute myeloid leukemia: hsa05221	1932	Serine/threonine-protein kinase B-raf	Kinase	P15056	BRAF_HUMAN	6.24	Kd	Binding constant for BRAF(V600E) kinase domain	CHEMBL	=			Homo sapiens
BRAF	B-Raf proto-oncogene, serine/threonine kinase	sorafenib	Acute myeloid leukemia: hsa05221	2459	Serine/threonine-protein kinase B-raf	Kinase	P15056	BRAF_HUMAN	7.66	Ki	Inhibition of B-Raf	CHEMBL	=	CHEMBL	INHIBITOR	Homo sapiens
BRAF	B-Raf proto-oncogene, serine/threonine kinase	pazopanib	Acute myeloid leukemia: hsa05221	4118	Serine/threonine-protein kinase B-raf	Kinase	P15056	BRAF_HUMAN	6.37	Kd	Binding constant for BRAF(V600E) kinase domain	CHEMBL	=			Homo sapiens
BRAF	B-Raf proto-oncogene, serine/threonine kinase	vemurafenib	Acute myeloid leukemia: hsa05221	4185	Serine/threonine-protein kinase B-raf	Kinase	P15056	BRAF_HUMAN	7.68	IC50	Inhibition of wild type BRAF (unknown origin)	CHEMBL	=	CHEMBL	INHIBITOR	Homo sapiens
BRAF	B-Raf proto-oncogene, serine/threonine kinase	ruxolitinib	Acute myeloid leukemia: hsa05221	4190	Serine/threonine-protein kinase B-raf	Kinase	P15056	BRAF_HUMAN	5.66	Kd	Binding constant for BRAF kinase domain	CHEMBL	=			Homo sapiens
BRAF	B-Raf proto-oncogene, serine/threonine kinase	regorafenib	Acute myeloid leukemia: hsa05221	4654	Serine/threonine-protein kinase B-raf	Kinase	P15056	BRAF_HUMAN	7.55	IC50	Inhibition of wild-type B-Raf	CHEMBL	=	CHEMBL	INHIBITOR	Homo sapiens
BRAF	B-Raf proto-oncogene, serine/threonine kinase	dabrafenib	Acute myeloid leukemia: hsa05221	4801	Serine/threonine-protein kinase B-raf	Kinase	P15056	BRAF_HUMAN	9.1549	IC50		WOMBAT-PK	=	CHEMBL	INHIBITOR	Homo sapiens
BRAF	B-Raf proto-oncogene, serine/threonine kinase	encorafenib	Acute myeloid leukemia: hsa05221	5289	Serine/threonine-protein kinase B-raf	Kinase	P15056	BRAF_HUMAN	9.3279	IC50		DRUG LABEL	=	DRUG LABEL	INHIBITOR	Homo sapiens
FER	FER tyrosine kinase	sunitinib	Adherens junction: hsa04520	2544	Tyrosine-protein kinase Fer	Kinase	P16591	FER_HUMAN	5.96	Kd	Binding constant for FER kinase domain	CHEMBL	=			Homo sapiens
FER	FER tyrosine kinase	pazopanib	Adherens junction: hsa04520	4118	Tyrosine-protein kinase Fer	Kinase	P16591	FER_HUMAN	5.57	Kd	Binding constant for FER kinase domain	CHEMBL	=			Homo sapiens
FER	FER tyrosine kinase	crizotinib	Adherens junction: hsa04520	4187	Tyrosine-protein kinase Fer	Kinase	P16591	FER_HUMAN	6.57	Kd	Binding constant for FER kinase domain	CHEMBL	=			Homo sapiens
FER	FER tyrosine kinase	bosutinib	Adherens junction: hsa04520	4359	Tyrosine-protein kinase Fer	Kinase	P16591	FER_HUMAN	6.44	Kd	Binding constant for FER kinase domain	CHEMBL	=			Homo sapiens
FER	FER tyrosine kinase	nintedanib	Adherens junction: hsa04520	4903	Tyrosine-protein kinase Fer	Kinase	P16591	FER_HUMAN	7.14	Kd	Binding constant for FER kinase domain	CHEMBL	=			Homo sapiens
FER	FER tyrosine kinase	midostaurin	Adherens junction: hsa04520	5231	Tyrosine-protein kinase Fer	Kinase	P16591	FER_HUMAN	5.92	Kd	Binding constant for FER kinase domain	CHEMBL	=			Homo sapiens
FER	FER tyrosine kinase	neratinib	Adherens junction: hsa04520	5252	Tyrosine-protein kinase Fer	Kinase	P16591	FER_HUMAN	6.29	Kd	Binding constant for FER kinase domain	CHEMBL	=			Homo sapiens
FER	FER tyrosine kinase	lorlatinib	Adherens junction: hsa04520	5302	Tyrosine-protein kinase Fer	Kinase	P16591	FER_HUMAN	8.4815	IC50		SCIENTIFIC LITERATURE	=	DRUG LABEL	INHIBITOR	Homo sapiens
RXRB	retinoid X receptor beta	bexarotene	Adipocytokine signaling pathway: hsa04920	361	Retinoic acid receptor RXR-beta	Nuclear hormone receptor	P28702	RXRB_HUMAN	8.23	Ki	Selective activity towards retinoid X receptor-beta	CHEMBL	=	CHEMBL	AGONIST	Homo sapiens
RXRB	retinoid X receptor beta	tretinoin	Adipocytokine signaling pathway: hsa04920	2722	Retinoic acid receptor RXR-beta	Nuclear hormone receptor	P28702	RXRB_HUMAN	9.3	Ki	Binding affinity for retinoic acid receptor RAR beta	CHEMBL	=			Homo sapiens
RXRB	retinoid X receptor beta	alitretinoin	Adipocytokine signaling pathway: hsa04920	3862	Retinoic acid receptor RXR-beta	Nuclear hormone receptor	P28702	RXRB_HUMAN	6.7	EC50		WOMBAT-PK	=	CHEMBL	AGONIST	Homo sapiens
IL12A	interleukin 12A	ustekinumab	African trypanosomiasis: map05143	4966	Interleukin-12	Cytokine	P29459	IL12A_HUMAN			Mechanism of Action	DRUG LABEL		DRUG LABEL	ANTIBODY BINDING	Homo sapiens
IL12B	interleukin 12B	ustekinumab	African trypanosomiasis: map05143	4966	Interleukin-12	Cytokine	P29460	IL12B_HUMAN			Mechanism of Action	DRUG LABEL		DRUG LABEL	ANTIBODY BINDING	Homo sapiens
IL12B	interleukin 12B	ustekinumab	African trypanosomiasis: map05143	4966	Interleukin-23	Cytokine	P29460	IL12B_HUMAN			Mechanism of Action	DRUG LABEL		DRUG LABEL	ANTIBODY BINDING	Homo sapiens
IL12B	interleukin 12B	guselkumab	African trypanosomiasis: map05143	5246	Interleukin-23	Cytokine	P29460	IL12B_HUMAN				UNKNOWN		DRUG LABEL	ANTIBODY BINDING	Homo sapiens
IL12B	interleukin 12B	tildrakizumab	African trypanosomiasis: map05143	5281	Interleukin-23	Cytokine	P29460	IL12B_HUMAN	9.5	Kd		IUPHAR		DRUG LABEL	ANTIBODY BINDING	Homo sapiens
GOT2	glutamic-oxaloacetic transaminase 2	aspartic acid	Alanine, aspartate and glutamate metabolism: map00250	1550	Aspartate aminotransferase, mitochondrial	Enzyme	P00505	AATM_HUMAN				WOMBAT-PK				Homo sapiens
ASS1	argininosuccinate synthase 1	aspartic acid	Alanine, aspartate and glutamate metabolism: map00250	1550	Argininosuccinate synthase	Enzyme	P00966	ASSY_HUMAN				WOMBAT-PK				Homo sapiens
ALDH5A1	aldehyde dehydrogenase 5 family member A1	valproic acid	Alanine, aspartate and glutamate metabolism: map00250	2803	Succinate-semialdehyde dehydrogenase, mitochondrial	Enzyme	P51649	SSDH_HUMAN			Mechanism of Action; CHEMBL1911; SINGLE PROTEIN	CHEMBL		CHEMBL	INHIBITOR	Homo sapiens
ATP1A4	ATPase Na+/K+ transporting subunit alpha 4	acetyldigitoxin	Aldosterone-regulated sodium reabsorption: hsa04960	67	Sodium/potassium-transporting ATPase	Transporter	P14415	AT1A4_HUMAN			Mechanism of Action; CHEMBL2095186; PROTEIN COMPLEX GROUP	CHEMBL		CHEMBL	INHIBITOR	Homo sapiens
ATP1A4	ATPase Na+/K+ transporting subunit alpha 4	deslanoside	Aldosterone-regulated sodium reabsorption: hsa04960	813	Sodium/potassium-transporting ATPase	Transporter	P14415	AT1A4_HUMAN			Mechanism of Action; CHEMBL2095186; PROTEIN COMPLEX GROUP	CHEMBL		CHEMBL	INHIBITOR	Homo sapiens
ATP1A4	ATPase Na+/K+ transporting subunit alpha 4	digitoxin	Aldosterone-regulated sodium reabsorption: hsa04960	881	Sodium/potassium-transporting ATPase	Transporter	P14415	AT1A4_HUMAN	8.1	IC50	Inhibition of [3H]- ouabain binding to digitalis receptor	CHEMBL	=			Homo sapiens
ATP1A4	ATPase Na+/K+ transporting subunit alpha 4	digoxin	Aldosterone-regulated sodium reabsorption: hsa04960	882	Sodium/potassium-transporting ATPase	Transporter	P14415	AT1A4_HUMAN	6.4	IC50	Inhibitory activity against Na+/K+ ATPase was determined	CHEMBL	=	CHEMBL	INHIBITOR	Homo sapiens
ATP1B2	ATPase Na+/K+ transporting subunit beta 2	acetyldigitoxin	Aldosterone-regulated sodium reabsorption: hsa04960	67	Sodium/potassium-transporting ATPase	Transporter	P54709	AT1B2_HUMAN			Mechanism of Action; CHEMBL2095186; PROTEIN COMPLEX GROUP	CHEMBL		CHEMBL	INHIBITOR	Homo sapiens
ATP1B2	ATPase Na+/K+ transporting subunit beta 2	deslanoside	Aldosterone-regulated sodium reabsorption: hsa04960	813	Sodium/potassium-transporting ATPase	Transporter	P54709	AT1B2_HUMAN			Mechanism of Action; CHEMBL2095186; PROTEIN COMPLEX GROUP	CHEMBL		CHEMBL	INHIBITOR	Homo sapiens
ATP1B2	ATPase Na+/K+ transporting subunit beta 2	digitoxin	Aldosterone-regulated sodium reabsorption: hsa04960	881	Sodium/potassium-transporting ATPase	Transporter	P54709	AT1B2_HUMAN	8.1	IC50	Inhibition of [3H]- ouabain binding to digitalis receptor	CHEMBL	=			Homo sapiens
ATP1B2	ATPase Na+/K+ transporting subunit beta 2	digoxin	Aldosterone-regulated sodium reabsorption: hsa04960	882	Sodium/potassium-transporting ATPase	Transporter	P54709	AT1B2_HUMAN	6.4	IC50	Inhibitory activity against Na+/K+ ATPase was determined	CHEMBL	=	CHEMBL	INHIBITOR	Homo sapiens
FXYD2	FXYD domain containing ion transport regulator 2	acetyldigitoxin	Aldosterone-regulated sodium reabsorption: hsa04960	67	Sodium/potassium-transporting ATPase	Transporter	Q13733	ATNG_HUMAN			Mechanism of Action; CHEMBL2095186; PROTEIN COMPLEX GROUP	CHEMBL		CHEMBL	INHIBITOR	Homo sapiens
FXYD2	FXYD domain containing ion transport regulator 2	deslanoside	Aldosterone-regulated sodium reabsorption: hsa04960	813	Sodium/potassium-transporting ATPase	Transporter	Q13733	ATNG_HUMAN			Mechanism of Action; CHEMBL2095186; PROTEIN COMPLEX GROUP	CHEMBL		CHEMBL	INHIBITOR	Homo sapiens
FXYD2	FXYD domain containing ion transport regulator 2	digitoxin	Aldosterone-regulated sodium reabsorption: hsa04960	881	Sodium/potassium-transporting ATPase	Transporter	Q13733	ATNG_HUMAN	8.1	IC50	Inhibition of [3H]- ouabain binding to digitalis receptor	CHEMBL	=			Homo sapiens
FXYD2	FXYD domain containing ion transport regulator 2	digoxin	Aldosterone-regulated sodium reabsorption: hsa04960	882	Sodium/potassium-transporting ATPase	Transporter	Q13733	ATNG_HUMAN	6.4	IC50	Inhibitory activity against Na+/K+ ATPase was determined	CHEMBL	=	CHEMBL	INHIBITOR	Homo sapiens
NR3C2	nuclear receptor subfamily 3 group C member 2	aldosterone	Aldosterone-regulated sodium reabsorption: hsa04960	111	Mineralocorticoid receptor	Nuclear hormone receptor	P08235	MCR_HUMAN	8.42	EC50	Agonist activity at mineralocorticoid receptor ligand binding domain expressed in african green monkey COS7 cells co-transfected with Gal4-LBD by luciferase reporter gene assay	CHEMBL	=			Homo sapiens
NR3C2	nuclear receptor subfamily 3 group C member 2	budesonide	Aldosterone-regulated sodium reabsorption: hsa04960	419	Mineralocorticoid receptor	Nuclear hormone receptor	P08235	MCR_HUMAN	7.85	EC50		IUPHAR	=		AGONIST	Homo sapiens
NR3C2	nuclear receptor subfamily 3 group C member 2	canrenone	Aldosterone-regulated sodium reabsorption: hsa04960	478	Mineralocorticoid receptor	Nuclear hormone receptor	P08235	MCR_HUMAN	6.5229	IC50	inhibitION the aldosterone-induced MR activity	SCIENTIFIC LITERATURE	=	SCIENTIFIC LITERATURE	ANTAGONIST	Homo sapiens
NR3C2	nuclear receptor subfamily 3 group C member 2	desoxycortone	Aldosterone-regulated sodium reabsorption: hsa04960	820	Mineralocorticoid receptor	Nuclear hormone receptor	P08235	MCR_HUMAN	11	IC50		IUPHAR	=	CHEMBL	AGONIST	Homo sapiens
NR3C2	nuclear receptor subfamily 3 group C member 2	desoxycorticosterone acetate	Aldosterone-regulated sodium reabsorption: hsa04960	821	Mineralocorticoid receptor	Nuclear hormone receptor	P08235	MCR_HUMAN			Mechanism of Action; CHEMBL1994; SINGLE PROTEIN	CHEMBL		CHEMBL	AGONIST	Homo sapiens
NR3C2	nuclear receptor subfamily 3 group C member 2	desoxycorticosterone pivalate	Aldosterone-regulated sodium reabsorption: hsa04960	822	Mineralocorticoid receptor	Nuclear hormone receptor	P08235	MCR_HUMAN	11	EC50		WOMBAT-PK	=	CHEMBL	AGONIST	Homo sapiens
NR3C2	nuclear receptor subfamily 3 group C member 2	dexamethasone	Aldosterone-regulated sodium reabsorption: hsa04960	824	Mineralocorticoid receptor	Nuclear hormone receptor	P08235	MCR_HUMAN	9	EC50		WOMBAT-PK	=			Homo sapiens
NR3C2	nuclear receptor subfamily 3 group C member 2	dexamethasone palmitate	Aldosterone-regulated sodium reabsorption: hsa04960	828	Mineralocorticoid receptor	Nuclear hormone receptor	P08235	MCR_HUMAN	7.48	IC50		CHEMBL	=			Homo sapiens
NR3C2	nuclear receptor subfamily 3 group C member 2	dexamethasone valerate	Aldosterone-regulated sodium reabsorption: hsa04960	829	Mineralocorticoid receptor	Nuclear hormone receptor	P08235	MCR_HUMAN	7.48	IC50		CHEMBL	=			Homo sapiens
NR3C2	nuclear receptor subfamily 3 group C member 2	drospirenone	Aldosterone-regulated sodium reabsorption: hsa04960	968	Mineralocorticoid receptor	Nuclear hormone receptor	P08235	MCR_HUMAN	10.5	IC50		WOMBAT-PK	=	CHEMBL	ANTAGONIST	Homo sapiens
NR3C2	nuclear receptor subfamily 3 group C member 2	eplerenone	Aldosterone-regulated sodium reabsorption: hsa04960	1032	Mineralocorticoid receptor	Nuclear hormone receptor	P08235	MCR_HUMAN	7	IC50		WOMBAT-PK	=	CHEMBL	ANTAGONIST	Homo sapiens
NR3C2	nuclear receptor subfamily 3 group C member 2	fludrocortisone acetate	Aldosterone-regulated sodium reabsorption: hsa04960	1191	Mineralocorticoid receptor	Nuclear hormone receptor	P08235	MCR_HUMAN	9.92	IC50		IUPHAR	=	CHEMBL	AGONIST	Homo sapiens
NR3C2	nuclear receptor subfamily 3 group C member 2	fluticasone propionate	Aldosterone-regulated sodium reabsorption: hsa04960	1225	Mineralocorticoid receptor	Nuclear hormone receptor	P08235	MCR_HUMAN	6.83	EC50		IUPHAR	=		AGONIST	Homo sapiens
NR3C2	nuclear receptor subfamily 3 group C member 2	hydrocortisone	Aldosterone-regulated sodium reabsorption: hsa04960	1388	Mineralocorticoid receptor	Nuclear hormone receptor	P08235	MCR_HUMAN	9.95	IC50		IUPHAR	=		AGONIST	Homo sapiens
NR3C2	nuclear receptor subfamily 3 group C member 2	medroxyprogesterone	Aldosterone-regulated sodium reabsorption: hsa04960	1659	Mineralocorticoid receptor	Nuclear hormone receptor	P08235	MCR_HUMAN	5.92	IC50	Inhibitory activity against human Mineralocorticoid receptor	CHEMBL	=			Homo sapiens
NR3C2	nuclear receptor subfamily 3 group C member 2	mifepristone	Aldosterone-regulated sodium reabsorption: hsa04960	1805	Mineralocorticoid receptor	Nuclear hormone receptor	P08235	MCR_HUMAN	5.68	IC50		WOMBAT-PK	=			Homo sapiens
NR3C2	nuclear receptor subfamily 3 group C member 2	nimodipine	Aldosterone-regulated sodium reabsorption: hsa04960	1937	Mineralocorticoid receptor	Nuclear hormone receptor	P08235	MCR_HUMAN	6.8	IC50		IUPHAR	=		ANTAGONIST	Homo sapiens
NR3C2	nuclear receptor subfamily 3 group C member 2	prednisolone	Aldosterone-regulated sodium reabsorption: hsa04960	2245	Mineralocorticoid receptor	Nuclear hormone receptor	P08235	MCR_HUMAN	9.54	Ki	Displacement of [3H]-aldosterone from human mineralocorticoid receptor expressed in HEK293 cells	CHEMBL	=			Homo sapiens
NR3C2	nuclear receptor subfamily 3 group C member 2	prednisolone tebutate	Aldosterone-regulated sodium reabsorption: hsa04960	2251	Mineralocorticoid receptor	Nuclear hormone receptor	P08235	MCR_HUMAN	9.54	Ki	Displacement of [3H]-aldosterone from human mineralocorticoid receptor expressed in HEK293 cells	CHEMBL	=			Homo sapiens
NR3C2	nuclear receptor subfamily 3 group C member 2	progesterone	Aldosterone-regulated sodium reabsorption: hsa04960	2279	Mineralocorticoid receptor	Nuclear hormone receptor	P08235	MCR_HUMAN	11	EC50		WOMBAT-PK	=			Homo sapiens
NR3C2	nuclear receptor subfamily 3 group C member 2	spironolactone	Aldosterone-regulated sodium reabsorption: hsa04960	2475	Mineralocorticoid receptor	Nuclear hormone receptor	P08235	MCR_HUMAN	9.8844	IC50		WOMBAT-PK	=	CHEMBL	ANTAGONIST	Homo sapiens
NR3C2	nuclear receptor subfamily 3 group C member 2	dexamethasone phosphate	Aldosterone-regulated sodium reabsorption: hsa04960	3920	Mineralocorticoid receptor	Nuclear hormone receptor	P08235	MCR_HUMAN	9.44	Ki	Displacement of [3H]-aldosterone from human mineralocorticoid receptor expressed in HEK293 cells	CHEMBL	=			Homo sapiens
SCNN1A	sodium channel epithelial 1 subunit alpha	amiloride	Aldosterone-regulated sodium reabsorption: hsa04960	158	Amiloride-sensitive sodium channel, ENaC	Ion channel	P37088	SCNNA_HUMAN	6.7	IC50	GRAC: human ENaC blocker	CHEMBL	=	CHEMBL	BLOCKER	Homo sapiens
SCNN1A	sodium channel epithelial 1 subunit alpha	amiloride	Aldosterone-regulated sodium reabsorption: hsa04960	158	Amiloride-sensitive sodium channel subunit alpha	Ion channel	P37088	SCNNA_HUMAN	6.11	IC50	Inhibition of dog bronchi prototypical epithelial sodium channel by electrophysiological assay	CHEMBL	=			Homo sapiens
SCNN1A	sodium channel epithelial 1 subunit alpha	triamterene	Aldosterone-regulated sodium reabsorption: hsa04960	2728	Amiloride-sensitive sodium channel, ENaC	Ion channel	P37088	SCNNA_HUMAN	5.3	IC50	Mechanism of Action; CHEMBL2107836; PROTEIN COMPLEX	IUPHAR	~	CHEMBL	BLOCKER	Homo sapiens
SCNN1G	sodium channel epithelial 1 subunit gamma	amiloride	Aldosterone-regulated sodium reabsorption: hsa04960	158	Amiloride-sensitive sodium channel, ENaC	Ion channel	P51170	SCNNG_HUMAN	6.7	IC50	GRAC: human ENaC blocker	CHEMBL	=	CHEMBL	BLOCKER	Homo sapiens
SCNN1G	sodium channel epithelial 1 subunit gamma	triamterene	Aldosterone-regulated sodium reabsorption: hsa04960	2728	Amiloride-sensitive sodium channel, ENaC	Ion channel	P51170	SCNNG_HUMAN	5.3	IC50	Mechanism of Action; CHEMBL2107836; PROTEIN COMPLEX	IUPHAR	~	CHEMBL	BLOCKER	Homo sapiens
CD80	CD80 molecule	abatacept	Allograft rejection: hsa05330	5089	T-lymphocyte activation antigen CD80	Surface antigen	P33681	CD80_HUMAN	7.92	Kd	Measuring binding of <sup>125</sup>I-labeled B7Ig fusion protein to immobilized abatacept.	IUPHAR	~	DRUG LABEL	INHIBITOR	Homo sapiens
CD80	CD80 molecule	belatacept	Allograft rejection: hsa05330	5091	T-lymphocyte activation antigen CD80	Surface antigen	P33681	CD80_HUMAN			Mechanism of Action	DRUG LABEL		DRUG LABEL	INHIBITOR	Homo sapiens
CD86	CD86 molecule	abatacept	Allograft rejection: hsa05330	5089	T-lymphocyte activation antigen CD86	Surface antigen	P42081	CD86_HUMAN	7.92	Kd	Measuring binding of <sup>125</sup>I-labeled B7Ig fusion protein to immobilized abatacept.	IUPHAR	~	DRUG LABEL	INHIBITOR	Homo sapiens
CD86	CD86 molecule	belatacept	Allograft rejection: hsa05330	5091	T-lymphocyte activation antigen CD86	Surface antigen	P42081	CD86_HUMAN			Mechanism of Action	DRUG LABEL		DRUG LABEL	INHIBITOR	Homo sapiens
IL12A	interleukin 12A	ustekinumab	Allograft rejection: hsa05330	4966	Interleukin-12	Cytokine	P29459	IL12A_HUMAN			Mechanism of Action	DRUG LABEL		DRUG LABEL	ANTIBODY BINDING	Homo sapiens
IL12B	interleukin 12B	ustekinumab	Allograft rejection: hsa05330	4966	Interleukin-12	Cytokine	P29460	IL12B_HUMAN			Mechanism of Action	DRUG LABEL		DRUG LABEL	ANTIBODY BINDING	Homo sapiens
IL12B	interleukin 12B	ustekinumab	Allograft rejection: hsa05330	4966	Interleukin-23	Cytokine	P29460	IL12B_HUMAN			Mechanism of Action	DRUG LABEL		DRUG LABEL	ANTIBODY BINDING	Homo sapiens
IL12B	interleukin 12B	guselkumab	Allograft rejection: hsa05330	5246	Interleukin-23	Cytokine	P29460	IL12B_HUMAN				UNKNOWN		DRUG LABEL	ANTIBODY BINDING	Homo sapiens
IL12B	interleukin 12B	tildrakizumab	Allograft rejection: hsa05330	5281	Interleukin-23	Cytokine	P29460	IL12B_HUMAN	9.5	Kd		IUPHAR		DRUG LABEL	ANTIBODY BINDING	Homo sapiens
IL2	interleukin 2	pimecrolimus	Allograft rejection: hsa05330	2168	Interleukin-2	Cytokine	P60568	IL2_HUMAN				WOMBAT-PK				Homo sapiens
IL2	interleukin 2	tacrolimus	Allograft rejection: hsa05330	2552	Interleukin-2	Cytokine	P60568	IL2_HUMAN	9.72	IC50		WOMBAT-PK	=			Homo sapiens
ADAM17	ADAM metallopeptidase domain 17	prednisolone	Alzheimer disease: hsa05010	2245	Disintegrin and metalloproteinase domain-containing protein 17	Unclassified	P78536	ADA17_HUMAN	7.83	IC50		CHEMBL	=			Homo sapiens
ERN1	endoplasmic reticulum to nucleus signaling 1	sunitinib	Alzheimer disease: hsa05010	2544	Serine/threonine-protein kinase/endoribonuclease IRE1	Kinase	O75460	ERN1_HUMAN	6.22	Kd	Binding affinity to ERN1	CHEMBL	=			Homo sapiens
ERN1	endoplasmic reticulum to nucleus signaling 1	ruxolitinib	Alzheimer disease: hsa05010	4190	Serine/threonine-protein kinase/endoribonuclease IRE1	Kinase	O75460	ERN1_HUMAN	5.6	Kd	Binding constant for ERN1 kinase domain	CHEMBL	=			Homo sapiens
ERN1	endoplasmic reticulum to nucleus signaling 1	nintedanib	Alzheimer disease: hsa05010	4903	Serine/threonine-protein kinase/endoribonuclease IRE1	Kinase	O75460	ERN1_HUMAN	5.7	Kd	Binding constant for ERN1 kinase domain	CHEMBL	=			Homo sapiens
ERN1	endoplasmic reticulum to nucleus signaling 1	midostaurin	Alzheimer disease: hsa05010	5231	Serine/threonine-protein kinase/endoribonuclease IRE1	Kinase	O75460	ERN1_HUMAN	5.64	Kd	Binding affinity to ERN1	CHEMBL	=			Homo sapiens
LPL	lipoprotein lipase	bezafibrate	Alzheimer disease: hsa05010	362	Lipoprotein lipase	Enzyme	P06858	LIPL_HUMAN				WOMBAT-PK				Homo sapiens
LPL	lipoprotein lipase	clofibric acid	Alzheimer disease: hsa05010	695	Lipoprotein lipase	Enzyme	P06858	LIPL_HUMAN				WOMBAT-PK				Homo sapiens
LPL	lipoprotein lipase	gemfibrozil	Alzheimer disease: hsa05010	1285	Lipoprotein lipase	Enzyme	P06858	LIPL_HUMAN				WOMBAT-PK				Homo sapiens
NDUFA6	NADH:ubiquinone oxidoreductase subunit A6	metformin	Alzheimer disease: hsa05010	1725	Mitochondrial complex I (NADH dehydrogenase)	Enzyme	O95168	NDUB2_HUMAN			Mechanism of Action; CHEMBL2363065; PROTEIN COMPLEX	CHEMBL		CHEMBL	INHIBITOR	Homo sapiens
NDUFB11	NADH:ubiquinone oxidoreductase subunit B11	metformin	Alzheimer disease: hsa05010	1725	Mitochondrial complex I (NADH dehydrogenase)	Enzyme	P03905	NDUC2_HUMAN			Mechanism of Action; CHEMBL2363065; PROTEIN COMPLEX	CHEMBL		CHEMBL	INHIBITOR	Homo sapiens
NDUFS1	NADH:ubiquinone oxidoreductase core subunit S1	metformin	Alzheimer disease: hsa05010	1725	Mitochondrial complex I (NADH dehydrogenase)	Enzyme	Q16795	NDUV1_HUMAN			Mechanism of Action; CHEMBL2363065; PROTEIN COMPLEX	CHEMBL		CHEMBL	INHIBITOR	Homo sapiens
NDUFV3	NADH:ubiquinone oxidoreductase subunit V3	metformin	Alzheimer disease: hsa05010	1725	Mitochondrial complex I (NADH dehydrogenase)	Enzyme	Q9Y6M9	NUA4L_HUMAN			Mechanism of Action; CHEMBL2363065; PROTEIN COMPLEX	CHEMBL		CHEMBL	INHIBITOR	Homo sapiens
GRIN2D	glutamate ionotropic receptor NMDA type subunit 2D	acamprosate	Alzheimer disease: hsa05010	38	Glutamate [NMDA] receptor	Ion channel	Q13224	NMDE3_HUMAN			Mechanism of Action; CHEMBL2094124; PROTEIN COMPLEX GROUP	CHEMBL		CHEMBL	ANTAGONIST	Homo sapiens
GRIN2D	glutamate ionotropic receptor NMDA type subunit 2D	amantadine	Alzheimer disease: hsa05010	144	Glutamate [NMDA] receptor	Ion channel	Q13224	NMDE3_HUMAN	4.98	Ki	The compound was tested for its ability to block PCP N-methyl-D-aspartate glutamate receptor at the PCP (phencyclidine) binding site in postmortem human frontal cortex.	CHEMBL	=	CHEMBL	BLOCKER	Homo sapiens
GRIN2D	glutamate ionotropic receptor NMDA type subunit 2D	budipine	Alzheimer disease: hsa05010	420	Glutamate [NMDA] receptor	Ion channel	Q13224	NMDE3_HUMAN	4.93	Ki	The compound was tested for its ability to block PCP N-methyl-D-aspartate glutamate receptor at the PCP (phencyclidine) binding site in postmortem human frontal cortex.	CHEMBL	=			Homo sapiens
GRIN2D	glutamate ionotropic receptor NMDA type subunit 2D	chlorpromazine	Alzheimer disease: hsa05010	621	Glutamate [NMDA] receptor	Ion channel	Q13224	NMDE3_HUMAN	6.22	IC50	Inhibition of [3H]1 binding to dextromethorpin binding site of guinea pig microsomal pellet P3 N-methyl-D-aspartate glutamate receptor	CHEMBL	=			Homo sapiens
GRIN2D	glutamate ionotropic receptor NMDA type subunit 2D	cycloserine	Alzheimer disease: hsa05010	759	Glutamate receptor ionotropic, NMDA 2D	Ion channel	O15399	NMDE4_HUMAN	5.64	IC50		WOMBAT-PK	=			Homo sapiens
GRIN2D	glutamate ionotropic receptor NMDA type subunit 2D	ketamine	Alzheimer disease: hsa05010	1523	Glutamate [NMDA] receptor	Ion channel	Q13224	NMDE3_HUMAN	6.38	Ki	The compound was tested for its ability to block PCP N-methyl-D-aspartate glutamate receptor at the PCP (phencyclidine) binding site in postmortem human frontal cortex.	CHEMBL	=	CHEMBL	BLOCKER	Homo sapiens
GRIN2D	glutamate ionotropic receptor NMDA type subunit 2D	levorphanol	Alzheimer disease: hsa05010	1574	Glutamate [NMDA] receptor	Ion channel	Q13224	NMDE3_HUMAN	5.6	IC50	Binding affinity against dextromethorpin binding site associated with N-methyl-D-aspartate glutamate receptor from guinea pig mitochondriall pellet P2 determined using [3H]1 as radioligand.	CHEMBL	=			Homo sapiens
GRIN2D	glutamate ionotropic receptor NMDA type subunit 2D	loperamide	Alzheimer disease: hsa05010	1599	Glutamate receptor ionotropic, NMDA 2D	Ion channel	O15399	NMDE4_HUMAN				WOMBAT-PK				Homo sapiens
GRIN2D	glutamate ionotropic receptor NMDA type subunit 2D	orphenadrine	Alzheimer disease: hsa05010	1999	Glutamate [NMDA] receptor	Ion channel	Q13224	NMDE3_HUMAN	5.22	Ki	The compound was tested for its ability to block PCP N-methyl-D-aspartate glutamate receptor at the PCP (phencyclidine) binding site in postmortem human frontal cortex.	CHEMBL	=			Homo sapiens
GRIN2D	glutamate ionotropic receptor NMDA type subunit 2D	phencyclidine	Alzheimer disease: hsa05010	2121	Glutamate [NMDA] receptor	Ion channel	Q13224	NMDE3_HUMAN	7.82	Ki	Affinity to NMDA receptor, using [3H]MK-801 as radioligand in pig brain cortex membranes	CHEMBL	=			Homo sapiens
GRIN2D	glutamate ionotropic receptor NMDA type subunit 2D	procyclidine	Alzheimer disease: hsa05010	2276	Glutamate [NMDA] receptor	Ion channel	Q13224	NMDE3_HUMAN	5.77	Ki	The compound was tested for its ability to block PCP N-methyl-D-aspartate glutamate receptor at the PCP (phencyclidine) binding site in postmortem human frontal cortex.	CHEMBL	=			Homo sapiens
PPP3CC	protein phosphatase 3 catalytic subunit gamma	pimecrolimus	Alzheimer disease: hsa05010	2168	Serine/threonine-protein phosphatase 2B catalytic subunit gamma isoform	Enzyme	P48454	PP2BC_HUMAN				WOMBAT-PK				Homo sapiens
PPP3CC	protein phosphatase 3 catalytic subunit gamma	tacrolimus	Alzheimer disease: hsa05010	2552	Serine/threonine-protein phosphatase 2B catalytic subunit gamma isoform	Enzyme	P48454	PP2BC_HUMAN	7.456	Ki		WOMBAT-PK	=			Homo sapiens
IL12A	interleukin 12A	ustekinumab	Amoebiasis: map05146	4966	Interleukin-12	Cytokine	P29459	IL12A_HUMAN			Mechanism of Action	DRUG LABEL		DRUG LABEL	ANTIBODY BINDING	Homo sapiens
IL12B	interleukin 12B	ustekinumab	Amoebiasis: map05146	4966	Interleukin-12	Cytokine	P29460	IL12B_HUMAN			Mechanism of Action	DRUG LABEL		DRUG LABEL	ANTIBODY BINDING	Homo sapiens
IL12B	interleukin 12B	ustekinumab	Amoebiasis: map05146	4966	Interleukin-23	Cytokine	P29460	IL12B_HUMAN			Mechanism of Action	DRUG LABEL		DRUG LABEL	ANTIBODY BINDING	Homo sapiens
IL12B	interleukin 12B	guselkumab	Amoebiasis: map05146	5246	Interleukin-23	Cytokine	P29460	IL12B_HUMAN				UNKNOWN		DRUG LABEL	ANTIBODY BINDING	Homo sapiens
IL12B	interleukin 12B	tildrakizumab	Amoebiasis: map05146	5281	Interleukin-23	Cytokine	P29460	IL12B_HUMAN	9.5	Kd		IUPHAR		DRUG LABEL	ANTIBODY BINDING	Homo sapiens
CASP1	caspase 1	doxorubicin	Amyotrophic lateral sclerosis: hsa05014	960	Caspase-1	Enzyme	P29466	CASP1_HUMAN	4.9139	IC50	DRUGMATRIX: Protease, Caspase 1 enzyme inhibition (substrate: Ac-YVAD-AMC)	DRUG MATRIX	=			Homo sapiens
CASP1	caspase 1	rifampicin	Amyotrophic lateral sclerosis: hsa05014	2377	Caspase-1	Enzyme	P29466	CASP1_HUMAN	5.0799	IC50	DRUGMATRIX: Protease, Caspase 1 enzyme inhibition (substrate: Ac-YVAD-AMC)	DRUG MATRIX	=			Homo sapiens
CASP1	caspase 1	sulfasalazine	Amyotrophic lateral sclerosis: hsa05014	2525	Caspase-1	Enzyme	P29466	CASP1_HUMAN	4.5404	IC50	DRUGMATRIX: Protease, Caspase 1 enzyme inhibition (substrate: Ac-YVAD-AMC)	DRUG MATRIX	=			Homo sapiens
CASP1	caspase 1	triamterene	Amyotrophic lateral sclerosis: hsa05014	2728	Caspase-1	Enzyme	P29466	CASP1_HUMAN	5.4362	IC50	DRUGMATRIX: Protease, Caspase 1 enzyme inhibition (substrate: Ac-YVAD-AMC)	DRUG MATRIX	=			Homo sapiens
MAP2K6	mitogen-activated protein kinase kinase 6	sunitinib	Amyotrophic lateral sclerosis: hsa05014	2544	Dual specificity mitogen-activated protein kinase kinase 6	Kinase	P52564	MP2K6_HUMAN	5.28	Kd	Binding constant for MEK6 kinase domain	CHEMBL	=			Homo sapiens
MAP2K6	mitogen-activated protein kinase kinase 6	ruboxistaurin	Amyotrophic lateral sclerosis: hsa05014	3533	Dual specificity mitogen-activated protein kinase kinase 6	Kinase	P52564	MP2K6_HUMAN	5.41	Kd	Binding constant for MEK6 kinase domain	CHEMBL	=			Homo sapiens
MAP2K6	mitogen-activated protein kinase kinase 6	pazopanib	Amyotrophic lateral sclerosis: hsa05014	4118	Dual specificity mitogen-activated protein kinase kinase 6	Kinase	P52564	MP2K6_HUMAN	5.39	Kd	Binding constant for MEK6 kinase domain	CHEMBL	=			Homo sapiens
MAP2K6	mitogen-activated protein kinase kinase 6	bosutinib	Amyotrophic lateral sclerosis: hsa05014	4359	Dual specificity mitogen-activated protein kinase kinase 6	Kinase	P52564	MP2K6_HUMAN	5.89	Kd	Binding constant for MEK6 kinase domain	CHEMBL	=			Homo sapiens
MAP2K6	mitogen-activated protein kinase kinase 6	midostaurin	Amyotrophic lateral sclerosis: hsa05014	5231	Dual specificity mitogen-activated protein kinase kinase 6	Kinase	P52564	MP2K6_HUMAN	5.19	Kd	Binding constant for MEK6 kinase domain	CHEMBL	=			Homo sapiens
GRIN2D	glutamate ionotropic receptor NMDA type subunit 2D	acamprosate	Amyotrophic lateral sclerosis: hsa05014	38	Glutamate [NMDA] receptor	Ion channel	Q13224	NMDE3_HUMAN			Mechanism of Action; CHEMBL2094124; PROTEIN COMPLEX GROUP	CHEMBL		CHEMBL	ANTAGONIST	Homo sapiens
GRIN2D	glutamate ionotropic receptor NMDA type subunit 2D	amantadine	Amyotrophic lateral sclerosis: hsa05014	144	Glutamate [NMDA] receptor	Ion channel	Q13224	NMDE3_HUMAN	4.98	Ki	The compound was tested for its ability to block PCP N-methyl-D-aspartate glutamate receptor at the PCP (phencyclidine) binding site in postmortem human frontal cortex.	CHEMBL	=	CHEMBL	BLOCKER	Homo sapiens
GRIN2D	glutamate ionotropic receptor NMDA type subunit 2D	budipine	Amyotrophic lateral sclerosis: hsa05014	420	Glutamate [NMDA] receptor	Ion channel	Q13224	NMDE3_HUMAN	4.93	Ki	The compound was tested for its ability to block PCP N-methyl-D-aspartate glutamate receptor at the PCP (phencyclidine) binding site in postmortem human frontal cortex.	CHEMBL	=			Homo sapiens
GRIN2D	glutamate ionotropic receptor NMDA type subunit 2D	chlorpromazine	Amyotrophic lateral sclerosis: hsa05014	621	Glutamate [NMDA] receptor	Ion channel	Q13224	NMDE3_HUMAN	6.22	IC50	Inhibition of [3H]1 binding to dextromethorpin binding site of guinea pig microsomal pellet P3 N-methyl-D-aspartate glutamate receptor	CHEMBL	=			Homo sapiens
GRIN2D	glutamate ionotropic receptor NMDA type subunit 2D	cycloserine	Amyotrophic lateral sclerosis: hsa05014	759	Glutamate receptor ionotropic, NMDA 2D	Ion channel	O15399	NMDE4_HUMAN	5.64	IC50		WOMBAT-PK	=			Homo sapiens
GRIN2D	glutamate ionotropic receptor NMDA type subunit 2D	ketamine	Amyotrophic lateral sclerosis: hsa05014	1523	Glutamate [NMDA] receptor	Ion channel	Q13224	NMDE3_HUMAN	6.38	Ki	The compound was tested for its ability to block PCP N-methyl-D-aspartate glutamate receptor at the PCP (phencyclidine) binding site in postmortem human frontal cortex.	CHEMBL	=	CHEMBL	BLOCKER	Homo sapiens
GRIN2D	glutamate ionotropic receptor NMDA type subunit 2D	levorphanol	Amyotrophic lateral sclerosis: hsa05014	1574	Glutamate [NMDA] receptor	Ion channel	Q13224	NMDE3_HUMAN	5.6	IC50	Binding affinity against dextromethorpin binding site associated with N-methyl-D-aspartate glutamate receptor from guinea pig mitochondriall pellet P2 determined using [3H]1 as radioligand.	CHEMBL	=			Homo sapiens
GRIN2D	glutamate ionotropic receptor NMDA type subunit 2D	loperamide	Amyotrophic lateral sclerosis: hsa05014	1599	Glutamate receptor ionotropic, NMDA 2D	Ion channel	O15399	NMDE4_HUMAN				WOMBAT-PK				Homo sapiens
GRIN2D	glutamate ionotropic receptor NMDA type subunit 2D	orphenadrine	Amyotrophic lateral sclerosis: hsa05014	1999	Glutamate [NMDA] receptor	Ion channel	Q13224	NMDE3_HUMAN	5.22	Ki	The compound was tested for its ability to block PCP N-methyl-D-aspartate glutamate receptor at the PCP (phencyclidine) binding site in postmortem human frontal cortex.	CHEMBL	=			Homo sapiens
GRIN2D	glutamate ionotropic receptor NMDA type subunit 2D	phencyclidine	Amyotrophic lateral sclerosis: hsa05014	2121	Glutamate [NMDA] receptor	Ion channel	Q13224	NMDE3_HUMAN	7.82	Ki	Affinity to NMDA receptor, using [3H]MK-801 as radioligand in pig brain cortex membranes	CHEMBL	=			Homo sapiens
GRIN2D	glutamate ionotropic receptor NMDA type subunit 2D	procyclidine	Amyotrophic lateral sclerosis: hsa05014	2276	Glutamate [NMDA] receptor	Ion channel	Q13224	NMDE3_HUMAN	5.77	Ki	The compound was tested for its ability to block PCP N-methyl-D-aspartate glutamate receptor at the PCP (phencyclidine) binding site in postmortem human frontal cortex.	CHEMBL	=			Homo sapiens
PPP3CC	protein phosphatase 3 catalytic subunit gamma	pimecrolimus	Amyotrophic lateral sclerosis: hsa05014	2168	Serine/threonine-protein phosphatase 2B catalytic subunit gamma isoform	Enzyme	P48454	PP2BC_HUMAN				WOMBAT-PK				Homo sapiens
PPP3CC	protein phosphatase 3 catalytic subunit gamma	tacrolimus	Amyotrophic lateral sclerosis: hsa05014	2552	Serine/threonine-protein phosphatase 2B catalytic subunit gamma isoform	Enzyme	P48454	PP2BC_HUMAN	7.456	Ki		WOMBAT-PK	=			Homo sapiens
CD4	CD4 molecule	ibalizumab	Antigen processing and presentation: hsa04612	5279	T-cell surface glycoprotein CD4	Membrane receptor	P01730	CD4_HUMAN				UNKNOWN		DRUG LABEL	ANTIBODY BINDING	Homo sapiens
IL3RA	interleukin 3 receptor subunit alpha	tagraxofusp	Apoptosis: hsa04210	5323	Interleukin-3 receptor	Membrane receptor	P32927	IL3RB_HUMAN				UNKNOWN		DRUG LABEL	BINDING AGENT	Homo sapiens
IRAK4	interleukin 1 receptor associated kinase 4	gefitinib	Apoptosis: hsa04210	1282	Interleukin-1 receptor-associated kinase 4	Kinase	Q9NWZ3	IRAK4_HUMAN	6.27	Kd	Binding constant for IRAK4 kinase domain	CHEMBL	=			Homo sapiens
IRAK4	interleukin 1 receptor associated kinase 4	sunitinib	Apoptosis: hsa04210	2544	Interleukin-1 receptor-associated kinase 4	Kinase	Q9NWZ3	IRAK4_HUMAN	7.18	Kd	Binding constant for IRAK4 kinase domain	CHEMBL	=			Homo sapiens
IRAK4	interleukin 1 receptor associated kinase 4	vandetanib	Apoptosis: hsa04210	4178	Interleukin-1 receptor-associated kinase 4	Kinase	Q9NWZ3	IRAK4_HUMAN	7.12	Kd	Binding constant for IRAK4 kinase domain	CHEMBL	=			Homo sapiens
IRAK4	interleukin 1 receptor associated kinase 4	crizotinib	Apoptosis: hsa04210	4187	Interleukin-1 receptor-associated kinase 4	Kinase	Q9NWZ3	IRAK4_HUMAN	5.44	Kd	Binding constant for IRAK4 kinase domain	CHEMBL	=			Homo sapiens
IRAK4	interleukin 1 receptor associated kinase 4	bosutinib	Apoptosis: hsa04210	4359	Interleukin-1 receptor-associated kinase 4	Kinase	Q9NWZ3	IRAK4_HUMAN	6.44	Kd	Binding constant for IRAK4 kinase domain	CHEMBL	=			Homo sapiens
IRAK4	interleukin 1 receptor associated kinase 4	nintedanib	Apoptosis: hsa04210	4903	Interleukin-1 receptor-associated kinase 4	Kinase	Q9NWZ3	IRAK4_HUMAN	6.09	Kd	Binding constant for IRAK4 kinase domain	CHEMBL	=			Homo sapiens
PPP3CC	protein phosphatase 3 catalytic subunit gamma	pimecrolimus	Apoptosis: hsa04210	2168	Serine/threonine-protein phosphatase 2B catalytic subunit gamma isoform	Enzyme	P48454	PP2BC_HUMAN				WOMBAT-PK				Homo sapiens
PPP3CC	protein phosphatase 3 catalytic subunit gamma	tacrolimus	Apoptosis: hsa04210	2552	Serine/threonine-protein phosphatase 2B catalytic subunit gamma isoform	Enzyme	P48454	PP2BC_HUMAN	7.456	Ki		WOMBAT-PK	=			Homo sapiens
CYP2B6	cytochrome P450 family 2 subfamily B member 6	clopidogrel	Arachidonic acid metabolism: map00590	708	Cytochrome P450 2B6	Enzyme	P20813	CP2B6_HUMAN	6.3	Ki		WOMBAT-PK	=			Homo sapiens
CYP2B6	cytochrome P450 family 2 subfamily B member 6	ticlopidine	Arachidonic acid metabolism: map00590	2657	Cytochrome P450 2B6	Enzyme	P20813	CP2B6_HUMAN	6.7	IC50		IUPHAR	=		INHIBITOR	Homo sapiens
CYP2C9	cytochrome P450 family 2 subfamily C member 9	amiodarone	Arachidonic acid metabolism: map00590	176	Cytochrome P450 2C9	Enzyme	P11712	CP2C9_HUMAN	7.3979	EC50		WOMBAT-PK	=			Homo sapiens
CYP2C9	cytochrome P450 family 2 subfamily C member 9	atazanavir	Arachidonic acid metabolism: map00590	254	Cytochrome P450 2C9	Enzyme	P11712	CP2C9_HUMAN	4.9208	Ki		WOMBAT-PK	=			Homo sapiens
CYP2C9	cytochrome P450 family 2 subfamily C member 9	benzbromarone	Arachidonic acid metabolism: map00590	318	Cytochrome P450 2C9	Enzyme	P11712	CP2C9_HUMAN	7.7959	IC50	DRUGMATRIX: CYP450, 2C9 enzyme inhibition (substrate: 3-Cyano-7-ethoxycoumarin)	DRUG MATRIX	=			Homo sapiens
CYP2C9	cytochrome P450 family 2 subfamily C member 9	bisacodyl	Arachidonic acid metabolism: map00590	375	Cytochrome P450 2C9	Enzyme	P11712	CP2C9_HUMAN	5	IC50	DRUGMATRIX: CYP450, 2C9 enzyme inhibition (substrate: 3-Cyano-7-ethoxycoumarin)	DRUG MATRIX	=			Homo sapiens
CYP2C9	cytochrome P450 family 2 subfamily C member 9	candesartan cilexetil	Arachidonic acid metabolism: map00590	475	Cytochrome P450 2C9	Enzyme	P11712	CP2C9_HUMAN	5.52	IC50	DRUGMATRIX: CYP450, 2C9 enzyme inhibition (substrate: 3-Cyano-7-ethoxycoumarin)	CHEMBL	=			Homo sapiens
CYP2C9	cytochrome P450 family 2 subfamily C member 9	cilostazol	Arachidonic acid metabolism: map00590	644	Cytochrome P450 2C9	Enzyme	P11712	CP2C9_HUMAN	5	IC50	DRUGMATRIX: CYP450, 2C9 enzyme inhibition (substrate: 3-Cyano-7-ethoxycoumarin)	DRUG MATRIX	=			Homo sapiens
CYP2C9	cytochrome P450 family 2 subfamily C member 9	clotrimazole	Arachidonic acid metabolism: map00590	719	Cytochrome P450 2C9	Enzyme	P11712	CP2C9_HUMAN	7.7959	IC50	DRUGMATRIX: CYP450, 2C9 enzyme inhibition (substrate: 3-Cyano-7-ethoxycoumarin)	DRUG MATRIX	=			Homo sapiens
CYP2C9	cytochrome P450 family 2 subfamily C member 9	danazol	Arachidonic acid metabolism: map00590	779	Cytochrome P450 2C9	Enzyme	P11712	CP2C9_HUMAN	6.5229	IC50	DRUGMATRIX: CYP450, 2C9 enzyme inhibition (substrate: 3-Cyano-7-ethoxycoumarin)	DRUG MATRIX	=			Homo sapiens
CYP2C9	cytochrome P450 family 2 subfamily C member 9	dichlorphenamide	Arachidonic acid metabolism: map00590	864	Cytochrome P450 2C9	Enzyme	P11712	CP2C9_HUMAN	5.6021	EC50		WOMBAT-PK	=			Homo sapiens
CYP2C9	cytochrome P450 family 2 subfamily C member 9	dicoumarol	Arachidonic acid metabolism: map00590	867	Cytochrome P450 2C9	Enzyme	P11712	CP2C9_HUMAN	5.9715	Ki		WOMBAT-PK	=			Homo sapiens
CYP2C9	cytochrome P450 family 2 subfamily C member 9	alpha-Ergocryptine	Arachidonic acid metabolism: map00590	885	Cytochrome P450 2C9	Enzyme	P11712	CP2C9_HUMAN	5.2218	IC50	DRUGMATRIX: CYP450, 2C9 enzyme inhibition (substrate: 3-Cyano-7-ethoxycoumarin)	DRUG MATRIX	=			Homo sapiens
CYP2C9	cytochrome P450 family 2 subfamily C member 9	dihydroergocristine	Arachidonic acid metabolism: map00590	887	Cytochrome P450 2C9	Enzyme	P11712	CP2C9_HUMAN	5.5229	IC50	DRUGMATRIX: CYP450, 2C9 enzyme inhibition (substrate: 3-Cyano-7-ethoxycoumarin)	DRUG MATRIX	=			Homo sapiens
CYP2C9	cytochrome P450 family 2 subfamily C member 9	econazole	Arachidonic acid metabolism: map00590	983	Cytochrome P450 2C9	Enzyme	P11712	CP2C9_HUMAN	6.699	IC50	DRUGMATRIX: CYP450, 2C9 enzyme inhibition (substrate: 3-Cyano-7-ethoxycoumarin)	DRUG MATRIX	=			Homo sapiens
CYP2C9	cytochrome P450 family 2 subfamily C member 9	felodipine	Arachidonic acid metabolism: map00590	1142	Cytochrome P450 2C9	Enzyme	P11712	CP2C9_HUMAN	5.3392	IC50	DRUGMATRIX: CYP450, 2C9 enzyme inhibition (substrate: 3-Cyano-7-ethoxycoumarin)	DRUG MATRIX	=			Homo sapiens
CYP2C9	cytochrome P450 family 2 subfamily C member 9	finasteride	Arachidonic acid metabolism: map00590	1171	Cytochrome P450 2C9	Enzyme	P11712	CP2C9_HUMAN	5.699	IC50	DRUGMATRIX: CYP450, 2C9 enzyme inhibition (substrate: 3-Cyano-7-ethoxycoumarin)	DRUG MATRIX	=			Homo sapiens
CYP2C9	cytochrome P450 family 2 subfamily C member 9	fluconazole	Arachidonic acid metabolism: map00590	1187	Cytochrome P450 2C9	Enzyme	P11712	CP2C9_HUMAN	4.54	IC50		CHEMBL	=			Homo sapiens
CYP2C9	cytochrome P450 family 2 subfamily C member 9	fluvastatin	Arachidonic acid metabolism: map00590	1229	Cytochrome P450 2C9	Enzyme	P11712	CP2C9_HUMAN	6.3979	IC50	DRUGMATRIX: CYP450, 2C9 enzyme inhibition (substrate: 3-Cyano-7-ethoxycoumarin)	DRUG MATRIX	=			Homo sapiens
CYP2C9	cytochrome P450 family 2 subfamily C member 9	gemfibrozil	Arachidonic acid metabolism: map00590	1285	Cytochrome P450 2C9	Enzyme	P11712	CP2C9_HUMAN	4.5229	Ki		WOMBAT-PK	=			Homo sapiens
CYP2C9	cytochrome P450 family 2 subfamily C member 9	glibenclamide	Arachidonic acid metabolism: map00590	1314	Cytochrome P450 2C9	Enzyme	P11712	CP2C9_HUMAN	5.7953	IC50	DRUGMATRIX: CYP450, 2C9 enzyme inhibition (substrate: 3-Cyano-7-ethoxycoumarin)	DRUG MATRIX	=		INHIBITOR	Homo sapiens
CYP2C9	cytochrome P450 family 2 subfamily C member 9	ibuprofen	Arachidonic acid metabolism: map00590	1407	Cytochrome P450 2C9	Enzyme	P11712	CP2C9_HUMAN	4.3	Ki		WOMBAT-PK	=			Homo sapiens
CYP2C9	cytochrome P450 family 2 subfamily C member 9	idebenone	Arachidonic acid metabolism: map00590	1416	Cytochrome P450 2C9	Enzyme	P11712	CP2C9_HUMAN	5.301	IC50	DRUGMATRIX: CYP450, 2C9 enzyme inhibition (substrate: 3-Cyano-7-ethoxycoumarin)	DRUG MATRIX	=			Homo sapiens
CYP2C9	cytochrome P450 family 2 subfamily C member 9	lacidipine	Arachidonic acid metabolism: map00590	1532	Cytochrome P450 2C9	Enzyme	P11712	CP2C9_HUMAN	5.699	IC50	DRUGMATRIX: CYP450, 2C9 enzyme inhibition (substrate: 3-Cyano-7-ethoxycoumarin)	DRUG MATRIX	=			Homo sapiens
CYP2C9	cytochrome P450 family 2 subfamily C member 9	liothyronine	Arachidonic acid metabolism: map00590	1585	Cytochrome P450 2C9	Enzyme	P11712	CP2C9_HUMAN	6.301	EC50		WOMBAT-PK	=			Homo sapiens
CYP2C9	cytochrome P450 family 2 subfamily C member 9	losartan	Arachidonic acid metabolism: map00590	1610	Cytochrome P450 2C9	Enzyme	P11712	CP2C9_HUMAN	5.5403	IC50	DRUGMATRIX: CYP450, 2C9 enzyme inhibition (substrate: 3-Cyano-7-ethoxycoumarin)	DRUG MATRIX	=			Homo sapiens
CYP2C9	cytochrome P450 family 2 subfamily C member 9	mefenamic acid	Arachidonic acid metabolism: map00590	1663	Cytochrome P450 2C9	Enzyme	P11712	CP2C9_HUMAN	5.301	EC50		WOMBAT-PK	=			Homo sapiens
CYP2C9	cytochrome P450 family 2 subfamily C member 9	megestrol acetate	Arachidonic acid metabolism: map00590	1667	Cytochrome P450 2C9	Enzyme	P11712	CP2C9_HUMAN	5	IC50	DRUGMATRIX: CYP450, 2C9 enzyme inhibition (substrate: 3-Cyano-7-ethoxycoumarin)	DRUG MATRIX	=			Homo sapiens
CYP2C9	cytochrome P450 family 2 subfamily C member 9	mezlocillin	Arachidonic acid metabolism: map00590	1795	Cytochrome P450 2C9	Enzyme	P11712	CP2C9_HUMAN	4.72	IC50		WOMBAT-PK	=			Homo sapiens
CYP2C9	cytochrome P450 family 2 subfamily C member 9	miconazole	Arachidonic acid metabolism: map00590	1800	Cytochrome P450 2C9	Enzyme	P11712	CP2C9_HUMAN	6.699	IC50	DRUGMATRIX: CYP450, 2C9 enzyme inhibition (substrate: 3-Cyano-7-ethoxycoumarin)	DRUG MATRIX	=			Homo sapiens
CYP2C9	cytochrome P450 family 2 subfamily C member 9	mosapride	Arachidonic acid metabolism: map00590	1848	Cytochrome P450 2C9	Enzyme	P11712	CP2C9_HUMAN	6	IC50	DRUGMATRIX: CYP450, 2C9 enzyme inhibition (substrate: 3-Cyano-7-ethoxycoumarin)	DRUG MATRIX	=			Homo sapiens
CYP2C9	cytochrome P450 family 2 subfamily C member 9	nicardipine	Arachidonic acid metabolism: map00590	1909	Cytochrome P450 2C9	Enzyme	P11712	CP2C9_HUMAN	6.5528	IC50		WOMBAT-PK	=			Homo sapiens
CYP2C9	cytochrome P450 family 2 subfamily C member 9	niclosamide	Arachidonic acid metabolism: map00590	1912	Cytochrome P450 2C9	Enzyme	P11712	CP2C9_HUMAN	7.0458	EC50		WOMBAT-PK	=			Homo sapiens
CYP2C9	cytochrome P450 family 2 subfamily C member 9	nimodipine	Arachidonic acid metabolism: map00590	1937	Cytochrome P450 2C9	Enzyme	P11712	CP2C9_HUMAN	6	IC50	DRUGMATRIX: CYP450, 2C9 enzyme inhibition (substrate: 3-Cyano-7-ethoxycoumarin)	DRUG MATRIX	=			Homo sapiens
CYP2C9	cytochrome P450 family 2 subfamily C member 9	nitrendipine	Arachidonic acid metabolism: map00590	1947	Cytochrome P450 2C9	Enzyme	P11712	CP2C9_HUMAN	6.5229	IC50	DRUGMATRIX: CYP450, 2C9 enzyme inhibition (substrate: 3-Cyano-7-ethoxycoumarin)	DRUG MATRIX	=			Homo sapiens
CYP2C9	cytochrome P450 family 2 subfamily C member 9	noscapine	Arachidonic acid metabolism: map00590	1973	Cytochrome P450 2C9	Enzyme	P11712	CP2C9_HUMAN	5.0874	IC50	DRUGMATRIX: CYP450, 2C9 enzyme inhibition (substrate: 3-Cyano-7-ethoxycoumarin)	DRUG MATRIX	=			Homo sapiens
CYP2C9	cytochrome P450 family 2 subfamily C member 9	omeprazole	Arachidonic acid metabolism: map00590	1990	Cytochrome P450 2C9	Enzyme	P11712	CP2C9_HUMAN	4.3468	Ki		WOMBAT-PK	=			Homo sapiens
CYP2C9	cytochrome P450 family 2 subfamily C member 9	phenelzine	Arachidonic acid metabolism: map00590	2123	Cytochrome P450 2C9	Enzyme	P11712	CP2C9_HUMAN	5.3979	IC50	DRUGMATRIX: CYP450, 2C9 enzyme inhibition (substrate: 3-Cyano-7-ethoxycoumarin)	DRUG MATRIX	=			Homo sapiens
CYP2C9	cytochrome P450 family 2 subfamily C member 9	phenylbutazone	Arachidonic acid metabolism: map00590	2145	Cytochrome P450 2C9	Enzyme	P11712	CP2C9_HUMAN	4.72	Ki		WOMBAT-PK	=			Homo sapiens
CYP2C9	cytochrome P450 family 2 subfamily C member 9	propofol	Arachidonic acid metabolism: map00590	2302	Cytochrome P450 2C9	Enzyme	P11712	CP2C9_HUMAN	4.9101	IC50		WOMBAT-PK	=			Homo sapiens
CYP2C9	cytochrome P450 family 2 subfamily C member 9	pyrimethamine	Arachidonic acid metabolism: map00590	2332	Cytochrome P450 2C9	Enzyme	P11712	CP2C9_HUMAN	4.2882	Ki		WOMBAT-PK	=			Homo sapiens
CYP2C9	cytochrome P450 family 2 subfamily C member 9	raloxifene	Arachidonic acid metabolism: map00590	2351	Cytochrome P450 2C9	Enzyme	P11712	CP2C9_HUMAN	5.699	IC50	DRUGMATRIX: CYP450, 2C9 enzyme inhibition (substrate: 3-Cyano-7-ethoxycoumarin)	DRUG MATRIX	=			Homo sapiens
CYP2C9	cytochrome P450 family 2 subfamily C member 9	ritonavir	Arachidonic acid metabolism: map00590	2391	Cytochrome P450 2C9	Enzyme	P11712	CP2C9_HUMAN	7.7959	IC50	DRUGMATRIX: CYP450, 2C9 enzyme inhibition (substrate: 3-Cyano-7-ethoxycoumarin)	DRUG MATRIX	=			Homo sapiens
CYP2C9	cytochrome P450 family 2 subfamily C member 9	sirolimus	Arachidonic acid metabolism: map00590	2446	Cytochrome P450 2C9	Enzyme	P11712	CP2C9_HUMAN	5.699	IC50	DRUGMATRIX: CYP450, 2C9 enzyme inhibition (substrate: 3-Cyano-7-ethoxycoumarin)	DRUG MATRIX	=			Homo sapiens
CYP2C9	cytochrome P450 family 2 subfamily C member 9	stanozolol	Arachidonic acid metabolism: map00590	2477	Cytochrome P450 2C9	Enzyme	P11712	CP2C9_HUMAN	5.9478	IC50	DRUGMATRIX: CYP450, 2C9 enzyme inhibition (substrate: 3-Cyano-7-ethoxycoumarin)	DRUG MATRIX	=			Homo sapiens
CYP2C9	cytochrome P450 family 2 subfamily C member 9	sulconazole	Arachidonic acid metabolism: map00590	2495	Cytochrome P450 2C9	Enzyme	P11712	CP2C9_HUMAN	6.699	IC50	DRUGMATRIX: CYP450, 2C9 enzyme inhibition (substrate: 3-Cyano-7-ethoxycoumarin)	DRUG MATRIX	=			Homo sapiens
CYP2C9	cytochrome P450 family 2 subfamily C member 9	sulfaphenazole	Arachidonic acid metabolism: map00590	2523	Cytochrome P450 2C9	Enzyme	P11712	CP2C9_HUMAN	6.699	IC50	DRUGMATRIX: CYP450, 2C9 enzyme inhibition (substrate: 3-Cyano-7-ethoxycoumarin)	DRUG MATRIX	=			Homo sapiens
CYP2C9	cytochrome P450 family 2 subfamily C member 9	suprofen	Arachidonic acid metabolism: map00590	2546	Cytochrome P450 2C9	Enzyme	P11712	CP2C9_HUMAN	4.3468	Ki		WOMBAT-PK	=			Homo sapiens
CYP2C9	cytochrome P450 family 2 subfamily C member 9	troglitazone	Arachidonic acid metabolism: map00590	2767	Cytochrome P450 2C9	Enzyme	P11712	CP2C9_HUMAN	5.3979	IC50	DRUGMATRIX: CYP450, 2C9 enzyme inhibition (substrate: 3-Cyano-7-ethoxycoumarin)	DRUG MATRIX	=			Homo sapiens
CYP2C9	cytochrome P450 family 2 subfamily C member 9	tropicamide	Arachidonic acid metabolism: map00590	2774	Cytochrome P450 2C9	Enzyme	P11712	CP2C9_HUMAN	6	IC50	DRUGMATRIX: CYP450, 2C9 enzyme inhibition (substrate: 3-Cyano-7-ethoxycoumarin)	DRUG MATRIX	=			Homo sapiens
CYP2C9	cytochrome P450 family 2 subfamily C member 9	voriconazole	Arachidonic acid metabolism: map00590	2846	Cytochrome P450 2C9	Enzyme	P11712	CP2C9_HUMAN	4.85	IC50		CHEMBL	=			Homo sapiens
CYP2C9	cytochrome P450 family 2 subfamily C member 9	warfarin	Arachidonic acid metabolism: map00590	2847	Cytochrome P450 2C9	Enzyme	P11712	CP2C9_HUMAN	4.8665	Ki		WOMBAT-PK	=			Homo sapiens
CYP2C9	cytochrome P450 family 2 subfamily C member 9	zafirlukast	Arachidonic acid metabolism: map00590	2855	Cytochrome P450 2C9	Enzyme	P11712	CP2C9_HUMAN	5.6464	IC50	DRUGMATRIX: CYP450, 2C9 enzyme inhibition (substrate: 3-Cyano-7-ethoxycoumarin)	DRUG MATRIX	=			Homo sapiens
CYP2C9	cytochrome P450 family 2 subfamily C member 9	oxiconazole	Arachidonic acid metabolism: map00590	3408	Cytochrome P450 2C9	Enzyme	P11712	CP2C9_HUMAN	5.5229	IC50	DRUGMATRIX: CYP450, 2C9 enzyme inhibition (substrate: 3-Cyano-7-ethoxycoumarin)	DRUG MATRIX	=			Homo sapiens
CYP2C9	cytochrome P450 family 2 subfamily C member 9	podophyllotoxin	Arachidonic acid metabolism: map00590	3481	Cytochrome P450 2C9	Enzyme	P11712	CP2C9_HUMAN	5.3979	IC50	DRUGMATRIX: CYP450, 2C9 enzyme inhibition (substrate: 3-Cyano-7-ethoxycoumarin)	DRUG MATRIX	=			Homo sapiens
CYP2C9	cytochrome P450 family 2 subfamily C member 9	tenidap	Arachidonic acid metabolism: map00590	4728	Cytochrome P450 2C9	Enzyme	P11712	CP2C9_HUMAN	6.1549	IC50	DRUGMATRIX: CYP450, 2C9 enzyme inhibition (substrate: 3-Cyano-7-ethoxycoumarin)	DRUG MATRIX	=			Homo sapiens
CYP2C9	cytochrome P450 family 2 subfamily C member 9	tannic acid	Arachidonic acid metabolism: map00590	5039	Cytochrome P450 2C9	Enzyme	P11712	CP2C9_HUMAN	5.34	IC50	DRUGMATRIX: CYP450, 2C9 enzyme inhibition (substrate: 3-Cyano-7-ethoxycoumarin)	CHEMBL	=			Homo sapiens
CYP2E1	cytochrome P450 family 2 subfamily E member 1	carbon tetrachloride	Arachidonic acid metabolism: map00590	3067	Cytochrome P450 2E1	Enzyme	P05181	CP2E1_HUMAN	4.9586	IC50	DRUGMATRIX: CYP450, 2E1 enzyme inhibition (substrate: 3-Cyano-7-ethoxycoumarin)	DRUG MATRIX	=			Homo sapiens
GGT1	gamma-glutamyltransferase 1	acetylsalicylic acid	Arachidonic acid metabolism: map00590	74	Gamma-glutamyltranspeptidase 1	Enzyme	P19440	GGT1_HUMAN	4.44	IC50	Inhibition of gamma-glutamyltranspeptidase by colorimetric assay	CHEMBL	=			Homo sapiens
PTGS2	prostaglandin-endoperoxide synthase 2	aceclofenac	Arachidonic acid metabolism: map00590	43	Prostaglandin G/H synthase 2	Enzyme	P35354	PGH2_HUMAN			Mechanism of Action	DRUG LABEL		SCIENTIFIC LITERATURE	INHIBITOR	Homo sapiens
PTGS2	prostaglandin-endoperoxide synthase 2	acemetacin	Arachidonic acid metabolism: map00590	47	Prostaglandin G/H synthase 2	Enzyme	P35354	PGH2_HUMAN			Mechanism of Action	KEGG DRUG		KEGG DRUG	INHIBITOR	Homo sapiens
PTGS2	prostaglandin-endoperoxide synthase 2	paracetamol	Arachidonic acid metabolism: map00590	52	Prostaglandin G/H synthase 2	Enzyme	P35354	PGH2_HUMAN	4.31	IC50		WOMBAT-PK	=	CHEMBL	INHIBITOR	Homo sapiens
PTGS2	prostaglandin-endoperoxide synthase 2	acetylsalicylic acid	Arachidonic acid metabolism: map00590	74	Prostaglandin G/H synthase 2	Enzyme	P35354	PGH2_HUMAN	5.12	IC50		WOMBAT-PK	=	CHEMBL	INHIBITOR	Homo sapiens
PTGS2	prostaglandin-endoperoxide synthase 2	alclofenac	Arachidonic acid metabolism: map00590	107	Prostaglandin G/H synthase 2	Enzyme	P35354	PGH2_HUMAN				WOMBAT-PK				Homo sapiens
PTGS2	prostaglandin-endoperoxide synthase 2	aminophenazone	Arachidonic acid metabolism: map00590	171	Prostaglandin G/H synthase 2	Enzyme	P35354	PGH2_HUMAN				WOMBAT-PK				Homo sapiens
PTGS2	prostaglandin-endoperoxide synthase 2	balsalazide	Arachidonic acid metabolism: map00590	284	Prostaglandin G/H synthase 2	Enzyme	P35354	PGH2_HUMAN				WOMBAT-PK		CHEMBL	INHIBITOR	Homo sapiens
PTGS2	prostaglandin-endoperoxide synthase 2	benzquinamide	Arachidonic acid metabolism: map00590	331	Prostaglandin G/H synthase 2	Enzyme	P35354	PGH2_HUMAN	8.32	IC50		IUPHAR	=		INHIBITOR	Homo sapiens
PTGS2	prostaglandin-endoperoxide synthase 2	bromfenac	Arachidonic acid metabolism: map00590	401	Prostaglandin G/H synthase 2	Enzyme	P35354	PGH2_HUMAN	8.4	IC50		WOMBAT-PK	=	CHEMBL	INHIBITOR	Homo sapiens
PTGS2	prostaglandin-endoperoxide synthase 2	captopril	Arachidonic acid metabolism: map00590	484	Prostaglandin G/H synthase 2	Enzyme	P35354	PGH2_HUMAN	4.92	Ki	Inhibition of COX-2 (unknown origin) using arachidonic acid as substrate assessed as formation of prostanoid products preincubated for 10 mins prior to substrate addition measured after 2 mins by Ellman's method	CHEMBL	=			Homo sapiens
PTGS2	prostaglandin-endoperoxide synthase 2	carprofen	Arachidonic acid metabolism: map00590	518	Prostaglandin G/H synthase 2	Enzyme	P35354	PGH2_HUMAN	7	IC50	Inhibition of human recombinant COX2 after 5 mins	CHEMBL	=	CHEMBL	INHIBITOR	Homo sapiens
PTGS2	prostaglandin-endoperoxide synthase 2	cefonicid	Arachidonic acid metabolism: map00590	542	Prostaglandin G/H synthase 2	Enzyme	P35354	PGH2_HUMAN	4.48	IC50		WOMBAT-PK	=			Homo sapiens
PTGS2	prostaglandin-endoperoxide synthase 2	cefotetan	Arachidonic acid metabolism: map00590	547	Prostaglandin G/H synthase 2	Enzyme	P35354	PGH2_HUMAN	5.05	IC50		WOMBAT-PK	=			Homo sapiens
PTGS2	prostaglandin-endoperoxide synthase 2	celecoxib	Arachidonic acid metabolism: map00590	568	Prostaglandin G/H synthase 2	Enzyme	P35354	PGH2_HUMAN	7.24	IC50		WOMBAT-PK	=	CHEMBL	INHIBITOR	Homo sapiens
PTGS2	prostaglandin-endoperoxide synthase 2	cefalotin	Arachidonic acid metabolism: map00590	574	Prostaglandin G/H synthase 2	Enzyme	P35354	PGH2_HUMAN	4.7	IC50		WOMBAT-PK	=			Homo sapiens
PTGS2	prostaglandin-endoperoxide synthase 2	cianidanol	Arachidonic acid metabolism: map00590	629	Prostaglandin G/H synthase 2	Enzyme	P35354	PGH2_HUMAN	4.03	IC50	Inhibition of COX2	CHEMBL	=			Homo sapiens
PTGS2	prostaglandin-endoperoxide synthase 2	clotrimazole	Arachidonic acid metabolism: map00590	719	Prostaglandin G/H synthase 2	Enzyme	P35354	PGH2_HUMAN	4.3789	IC50	DRUGMATRIX: Cyclooxygenase COX-2 enzyme inhibition (substrate: Arachidonic acid)	DRUG MATRIX	=			Homo sapiens
PTGS2	prostaglandin-endoperoxide synthase 2	dexamethasone	Arachidonic acid metabolism: map00590	824	Prostaglandin G/H synthase 2	Enzyme	P35354	PGH2_HUMAN	6.8861	Ki		PDSP				Homo sapiens
PTGS2	prostaglandin-endoperoxide synthase 2	dexketoprofen	Arachidonic acid metabolism: map00590	833	Prostaglandin G/H synthase 2	Enzyme	P35354	PGH2_HUMAN	7.57	IC50	Concentration required for 50% inhibition against Prostaglandin G/H synthase 2 from human	CHEMBL	=	KEGG DRUG	INHIBITOR	Homo sapiens
PTGS2	prostaglandin-endoperoxide synthase 2	diclofenac	Arachidonic acid metabolism: map00590	865	Prostaglandin G/H synthase 2	Enzyme	P35354	PGH2_HUMAN	7.7	IC50		WOMBAT-PK	=	CHEMBL	INHIBITOR	Homo sapiens
PTGS2	prostaglandin-endoperoxide synthase 2	diflunisal	Arachidonic acid metabolism: map00590	880	Prostaglandin G/H synthase 2	Enzyme	P35354	PGH2_HUMAN	5.09	IC50		WOMBAT-PK	=	CHEMBL	INHIBITOR	Homo sapiens
PTGS2	prostaglandin-endoperoxide synthase 2	etodolac	Arachidonic acid metabolism: map00590	1103	Prostaglandin G/H synthase 2	Enzyme	P35354	PGH2_HUMAN	5.7	IC50	Inhibition of COX2 in human whole blood assessed as inhibition of TXB2 production by radioimmunoassay	CHEMBL	=	CHEMBL	INHIBITOR	Homo sapiens
PTGS2	prostaglandin-endoperoxide synthase 2	etoricoxib	Arachidonic acid metabolism: map00590	1113	Prostaglandin G/H synthase 2	Enzyme	P35354	PGH2_HUMAN	6.1	IC50		WOMBAT-PK	=	IUPHAR	INHIBITOR	Homo sapiens
PTGS2	prostaglandin-endoperoxide synthase 2	felbinac	Arachidonic acid metabolism: map00590	1141	Prostaglandin G/H synthase 2	Enzyme	P35354	PGH2_HUMAN			Mechanism of Action	KEGG DRUG		KEGG DRUG	INHIBITOR	Homo sapiens
PTGS2	prostaglandin-endoperoxide synthase 2	fenbufen	Arachidonic acid metabolism: map00590	1145	Prostaglandin G/H synthase 2	Enzyme	P35354	PGH2_HUMAN				WOMBAT-PK		SCIENTIFIC LITERATURE	INHIBITOR	Homo sapiens
PTGS2	prostaglandin-endoperoxide synthase 2	fenoprofen	Arachidonic acid metabolism: map00590	1154	Prostaglandin G/H synthase 2	Enzyme	P35354	PGH2_HUMAN	5.23	IC50		WOMBAT-PK	=	CHEMBL	INHIBITOR	Homo sapiens
PTGS2	prostaglandin-endoperoxide synthase 2	floctafenine	Arachidonic acid metabolism: map00590	1178	Prostaglandin G/H synthase 2	Enzyme	P35354	PGH2_HUMAN	5.9586	IC50		SCIENTIFIC LITERATURE	=	SCIENTIFIC LITERATURE	INHIBITOR	Homo sapiens
PTGS2	prostaglandin-endoperoxide synthase 2	flufenamic acid	Arachidonic acid metabolism: map00590	1193	Prostaglandin G/H synthase 2	Enzyme	P35354	PGH2_HUMAN	6.93	IC50		WOMBAT-PK	=	KEGG DRUG	INHIBITOR	Homo sapiens
PTGS2	prostaglandin-endoperoxide synthase 2	flurbiprofen	Arachidonic acid metabolism: map00590	1219	Prostaglandin G/H synthase 2	Enzyme	P35354	PGH2_HUMAN	8.39	IC50		WOMBAT-PK	=	CHEMBL	INHIBITOR	Homo sapiens
PTGS2	prostaglandin-endoperoxide synthase 2	hexachlorophene	Arachidonic acid metabolism: map00590	1364	Prostaglandin G/H synthase 2	Enzyme	P35354	PGH2_HUMAN	6.1909	IC50	DRUGMATRIX: Cyclooxygenase COX-2 enzyme inhibition (substrate: Arachidonic acid)	DRUG MATRIX	=			Homo sapiens
PTGS2	prostaglandin-endoperoxide synthase 2	ibuprofen	Arachidonic acid metabolism: map00590	1407	Prostaglandin G/H synthase 2	Enzyme	P35354	PGH2_HUMAN	5.14	IC50		WOMBAT-PK	=	CHEMBL	INHIBITOR	Homo sapiens
PTGS2	prostaglandin-endoperoxide synthase 2	indobufen	Arachidonic acid metabolism: map00590	1439	Prostaglandin G/H synthase 2	Enzyme	P35354	PGH2_HUMAN				WOMBAT-PK				Homo sapiens
PTGS2	prostaglandin-endoperoxide synthase 2	indomethacin	Arachidonic acid metabolism: map00590	1440	Prostaglandin G/H synthase 2	Enzyme	P35354	PGH2_HUMAN	6.33	IC50		WOMBAT-PK	=	CHEMBL	INHIBITOR	Homo sapiens
PTGS2	prostaglandin-endoperoxide synthase 2	fluostigmine	Arachidonic acid metabolism: map00590	1494	Prostaglandin G/H synthase 2	Enzyme	P35354	PGH2_HUMAN	6.7696	Ki		PDSP				Homo sapiens
PTGS2	prostaglandin-endoperoxide synthase 2	isoxicam	Arachidonic acid metabolism: map00590	1509	Prostaglandin G/H synthase 2	Enzyme	P35354	PGH2_HUMAN	5.2	IC50		WOMBAT-PK	=			Homo sapiens
PTGS2	prostaglandin-endoperoxide synthase 2	ketoprofen	Arachidonic acid metabolism: map00590	1528	Prostaglandin G/H synthase 2	Enzyme	P35354	PGH2_HUMAN	6.62	IC50		WOMBAT-PK	=	CHEMBL	INHIBITOR	Homo sapiens
PTGS2	prostaglandin-endoperoxide synthase 2	ketorolac	Arachidonic acid metabolism: map00590	1529	Prostaglandin G/H synthase 2	Enzyme	P35354	PGH2_HUMAN	6.9	IC50		WOMBAT-PK	=	CHEMBL	INHIBITOR	Homo sapiens
PTGS2	prostaglandin-endoperoxide synthase 2	loxoprofen	Arachidonic acid metabolism: map00590	1615	Prostaglandin G/H synthase 2	Enzyme	P35354	PGH2_HUMAN	5	IC50	Inhibition of COX2 in human whole blood assessed as PGE2 biosynthesis after 24 hrs by EIA	CHEMBL	=	KEGG DRUG	INHIBITOR	Homo sapiens
PTGS2	prostaglandin-endoperoxide synthase 2	lumiracoxib	Arachidonic acid metabolism: map00590	1618	Prostaglandin G/H synthase 2	Enzyme	P35354	PGH2_HUMAN	6.49	Ki	Inhibition of human COX2 preincubated before addition of [1-14C]arachidonic acid	CHEMBL	=	SCIENTIFIC LITERATURE	INHIBITOR	Homo sapiens
PTGS2	prostaglandin-endoperoxide synthase 2	meclofenamic acid	Arachidonic acid metabolism: map00590	1650	Prostaglandin G/H synthase 2	Enzyme	P35354	PGH2_HUMAN	6.7	IC50		WOMBAT-PK	=	CHEMBL	INHIBITOR	Homo sapiens
PTGS2	prostaglandin-endoperoxide synthase 2	mefenamic acid	Arachidonic acid metabolism: map00590	1663	Prostaglandin G/H synthase 2	Enzyme	P35354	PGH2_HUMAN	6.83	IC50		WOMBAT-PK	=	CHEMBL	INHIBITOR	Homo sapiens
PTGS2	prostaglandin-endoperoxide synthase 2	meloxicam	Arachidonic acid metabolism: map00590	1676	Prostaglandin G/H synthase 2	Enzyme	P35354	PGH2_HUMAN	6.8	IC50	Concentration that caused a 50% decrease in the maximal inhibition of Prostaglandin G/H synthase 2 activity as measured by PGE-2 production.	CHEMBL	=	CHEMBL	INHIBITOR	Homo sapiens
PTGS2	prostaglandin-endoperoxide synthase 2	mesalazine	Arachidonic acid metabolism: map00590	1710	Prostaglandin G/H synthase 2	Enzyme	P35354	PGH2_HUMAN				DRUGBANK		CHEMBL	INHIBITOR	Homo sapiens
PTGS2	prostaglandin-endoperoxide synthase 2	mezlocillin	Arachidonic acid metabolism: map00590	1795	Prostaglandin G/H synthase 2	Enzyme	P35354	PGH2_HUMAN	6.22	Ki		WOMBAT-PK	=			Homo sapiens
PTGS2	prostaglandin-endoperoxide synthase 2	miconazole	Arachidonic acid metabolism: map00590	1800	Prostaglandin G/H synthase 2	Enzyme	P35354	PGH2_HUMAN	4.5876	IC50	DRUGMATRIX: Cyclooxygenase COX-2 enzyme inhibition (substrate: Arachidonic acid)	DRUG MATRIX	=			Homo sapiens
PTGS2	prostaglandin-endoperoxide synthase 2	mofezolac	Arachidonic acid metabolism: map00590	1829	Prostaglandin G/H synthase 2	Enzyme	P35354	PGH2_HUMAN	6.36	IC50	Inhibition of COX2	CHEMBL	=			Homo sapiens
PTGS2	prostaglandin-endoperoxide synthase 2	monobenzone	Arachidonic acid metabolism: map00590	1834	Prostaglandin G/H synthase 2	Enzyme	P35354	PGH2_HUMAN	5.4288	IC50	DRUGMATRIX: Cyclooxygenase COX-2 enzyme inhibition (substrate: Arachidonic acid)	DRUG MATRIX	=			Homo sapiens
PTGS2	prostaglandin-endoperoxide synthase 2	nabumetone	Arachidonic acid metabolism: map00590	1863	Prostaglandin G/H synthase 2	Enzyme	P35354	PGH2_HUMAN			Mechanism of Action; CHEMBL230; SINGLE PROTEIN	CHEMBL		CHEMBL	INHIBITOR	Homo sapiens
PTGS2	prostaglandin-endoperoxide synthase 2	naproxen	Arachidonic acid metabolism: map00590	1883	Prostaglandin G/H synthase 2	Enzyme	P35354	PGH2_HUMAN	5.6	IC50	Inhibition activity against recombinant human Prostaglandin G/H synthase 2	CHEMBL	=	CHEMBL	INHIBITOR	Homo sapiens
PTGS2	prostaglandin-endoperoxide synthase 2	nepafenac	Arachidonic acid metabolism: map00590	1899	Prostaglandin G/H synthase 2	Enzyme	P35354	PGH2_HUMAN	6.82	IC50		WOMBAT-PK	=	KEGG DRUG	INHIBITOR	Homo sapiens
PTGS2	prostaglandin-endoperoxide synthase 2	niflumic acid	Arachidonic acid metabolism: map00590	1925	Prostaglandin G/H synthase 2	Enzyme	P35354	PGH2_HUMAN	6.0372	IC50	DRUGMATRIX: Cyclooxygenase COX-2 enzyme inhibition (substrate: Arachidonic acid)	DRUG MATRIX	=			Homo sapiens
PTGS2	prostaglandin-endoperoxide synthase 2	nimesulide	Arachidonic acid metabolism: map00590	1935	Prostaglandin G/H synthase 2	Enzyme	P35354	PGH2_HUMAN	5.91	IC50		WOMBAT-PK	=			Homo sapiens
PTGS2	prostaglandin-endoperoxide synthase 2	nitroxoline	Arachidonic acid metabolism: map00590	1954	Prostaglandin G/H synthase 2	Enzyme	P35354	PGH2_HUMAN	6	Ki	Inhibition of COX-2 (unknown origin) using arachidonic acid as substrate assessed as formation of prostanoid products preincubated for 10 mins prior to substrate addition measured after 2 mins by Ellman's method	CHEMBL	=			Homo sapiens
PTGS2	prostaglandin-endoperoxide synthase 2	olsalazine	Arachidonic acid metabolism: map00590	1988	Cyclooxygenase	Enzyme	P35354	PGH2_HUMAN			Mechanism of Action; CHEMBL2094253; PROTEIN FAMILY	CHEMBL		CHEMBL	INHIBITOR	Homo sapiens
PTGS2	prostaglandin-endoperoxide synthase 2	oxacillin	Arachidonic acid metabolism: map00590	2006	Prostaglandin G/H synthase 2	Enzyme	P35354	PGH2_HUMAN	5.85	IC50		WOMBAT-PK	=			Homo sapiens
PTGS2	prostaglandin-endoperoxide synthase 2	oxaprozin	Arachidonic acid metabolism: map00590	2013	Prostaglandin G/H synthase 2	Enzyme	P35354	PGH2_HUMAN	4.44	IC50		IUPHAR	=	CHEMBL	INHIBITOR	Homo sapiens
PTGS2	prostaglandin-endoperoxide synthase 2	oxyphenbutazone	Arachidonic acid metabolism: map00590	2036	Cyclooxygenase	Enzyme	P35354	PGH2_HUMAN			Mechanism of Action; CHEMBL2094253; PROTEIN FAMILY	CHEMBL		CHEMBL	INHIBITOR	Homo sapiens
PTGS2	prostaglandin-endoperoxide synthase 2	aminosalicylic acid	Arachidonic acid metabolism: map00590	2050	Cyclooxygenase	Enzyme	P35354	PGH2_HUMAN			Mechanism of Action; CHEMBL2094253; PROTEIN FAMILY	CHEMBL		CHEMBL	INHIBITOR	Homo sapiens
PTGS2	prostaglandin-endoperoxide synthase 2	parecoxib	Arachidonic acid metabolism: map00590	2063	Prostaglandin G/H synthase 2	Enzyme	P35354	PGH2_HUMAN	8.301	IC50	recombinant human cyclooxygenase	SCIENTIFIC LITERATURE	=	SCIENTIFIC LITERATURE	INHIBITOR	Homo sapiens
PTGS2	prostaglandin-endoperoxide synthase 2	piketoprofen	Arachidonic acid metabolism: map00590	2165	Prostaglandin G/H synthase 2	Enzyme	P35354	PGH2_HUMAN				KEGG DRUG		KEGG DRUG	INHIBITOR	Homo sapiens
PTGS2	prostaglandin-endoperoxide synthase 2	piroxicam	Arachidonic acid metabolism: map00590	2210	Prostaglandin G/H synthase 2	Enzyme	P35354	PGH2_HUMAN	4.7	IC50		WOMBAT-PK	=	CHEMBL	INHIBITOR	Homo sapiens
PTGS2	prostaglandin-endoperoxide synthase 2	pirprofen	Arachidonic acid metabolism: map00590	2213	Prostaglandin G/H synthase 2	Enzyme	P35354	PGH2_HUMAN				WOMBAT-PK				Homo sapiens
PTGS2	prostaglandin-endoperoxide synthase 2	proquazone	Arachidonic acid metabolism: map00590	2311	Prostaglandin G/H synthase 2	Enzyme	P35354	PGH2_HUMAN				WOMBAT-PK				Homo sapiens
PTGS2	prostaglandin-endoperoxide synthase 2	rofecoxib	Arachidonic acid metabolism: map00590	2397	Prostaglandin G/H synthase 2	Enzyme	P35354	PGH2_HUMAN	6.51	IC50		WOMBAT-PK	=	CHEMBL	INHIBITOR	Homo sapiens
PTGS2	prostaglandin-endoperoxide synthase 2	sulfasalazine	Arachidonic acid metabolism: map00590	2525	Cyclooxygenase	Enzyme	P35354	PGH2_HUMAN			Mechanism of Action; CHEMBL2094253; PROTEIN FAMILY	CHEMBL		CHEMBL	INHIBITOR	Homo sapiens
PTGS2	prostaglandin-endoperoxide synthase 2	sulindac	Arachidonic acid metabolism: map00590	2534	Prostaglandin G/H synthase 2	Enzyme	P35354	PGH2_HUMAN	4.25	IC50		WOMBAT-PK	=	CHEMBL	INHIBITOR	Homo sapiens
PTGS2	prostaglandin-endoperoxide synthase 2	suprofen	Arachidonic acid metabolism: map00590	2546	Prostaglandin G/H synthase 2	Enzyme	P35354	PGH2_HUMAN	5.06	IC50		WOMBAT-PK	=	CHEMBL	INHIBITOR	Homo sapiens
PTGS2	prostaglandin-endoperoxide synthase 2	tamoxifen	Arachidonic acid metabolism: map00590	2561	Prostaglandin G/H synthase 2	Enzyme	P35354	PGH2_HUMAN	4.46	IC50		WOMBAT-PK	=			Homo sapiens
PTGS2	prostaglandin-endoperoxide synthase 2	tenoxicam	Arachidonic acid metabolism: map00590	2595	Prostaglandin G/H synthase 2	Enzyme	P35354	PGH2_HUMAN				WOMBAT-PK				Homo sapiens
PTGS2	prostaglandin-endoperoxide synthase 2	thalidomide	Arachidonic acid metabolism: map00590	2616	Prostaglandin G/H synthase 2	Enzyme	P35354	PGH2_HUMAN	6.301	IC50		WOMBAT-PK	=			Homo sapiens
PTGS2	prostaglandin-endoperoxide synthase 2	tiaprofenic acid	Arachidonic acid metabolism: map00590	2652	Prostaglandin G/H synthase 2	Enzyme	P35354	PGH2_HUMAN	7.1	IC50		WOMBAT-PK	=	SCIENTIFIC LITERATURE	INHIBITOR	Homo sapiens
PTGS2	prostaglandin-endoperoxide synthase 2	ticlopidine	Arachidonic acid metabolism: map00590	2657	Prostaglandin G/H synthase 2	Enzyme	P35354	PGH2_HUMAN	4.33	IC50		WOMBAT-PK	=			Homo sapiens
PTGS2	prostaglandin-endoperoxide synthase 2	tolfenamic acid	Arachidonic acid metabolism: map00590	2698	Prostaglandin G/H synthase 2	Enzyme	P35354	PGH2_HUMAN	8.3	IC50		WOMBAT-PK	=			Homo sapiens
PTGS2	prostaglandin-endoperoxide synthase 2	tolmetin	Arachidonic acid metabolism: map00590	2699	Prostaglandin G/H synthase 2	Enzyme	P35354	PGH2_HUMAN	6.84	IC50		WOMBAT-PK	=	CHEMBL	INHIBITOR	Homo sapiens
PTGS2	prostaglandin-endoperoxide synthase 2	valdecoxib	Arachidonic acid metabolism: map00590	2799	Prostaglandin G/H synthase 2	Enzyme	P35354	PGH2_HUMAN	8.3	IC50		WOMBAT-PK	=	CHEMBL	INHIBITOR	Homo sapiens
PTGS2	prostaglandin-endoperoxide synthase 2	zomepirac	Arachidonic acid metabolism: map00590	2871	Prostaglandin G/H synthase 2	Enzyme	P35354	PGH2_HUMAN	7.0177	Ki		PDSP				Homo sapiens
PTGS2	prostaglandin-endoperoxide synthase 2	quercetin	Arachidonic acid metabolism: map00590	3514	Prostaglandin G/H synthase 2	Enzyme	P35354	PGH2_HUMAN	4.54	IC50	Inhibition of human recombinant COX2 expressed in insect Sf21 cells by EIA assay	CHEMBL	=			Homo sapiens
PTGS2	prostaglandin-endoperoxide synthase 2	dexibuprofen	Arachidonic acid metabolism: map00590	3851	Prostaglandin G/H synthase 2	Enzyme	P35354	PGH2_HUMAN	6.14	IC50	Inhibition of COX2 in LPS-stimulated and PMA-treated human U937 cells assessed as PGE2 production after 15 mins by ELISA	CHEMBL	=			Homo sapiens
PTGS2	prostaglandin-endoperoxide synthase 2	bismuth subsalicylate	Arachidonic acid metabolism: map00590	4257	Cyclooxygenase	Enzyme	P35354	PGH2_HUMAN			Mechanism of Action; CHEMBL2094253; PROTEIN FAMILY	CHEMBL		CHEMBL	INHIBITOR	Homo sapiens
PTGS2	prostaglandin-endoperoxide synthase 2	tenidap	Arachidonic acid metabolism: map00590	4728	Prostaglandin G/H synthase 2	Enzyme	P35354	PGH2_HUMAN	6.5735	IC50	DRUGMATRIX: Cyclooxygenase COX-2 enzyme inhibition (substrate: Arachidonic acid)	DRUG MATRIX	=			Homo sapiens
PTGS2	prostaglandin-endoperoxide synthase 2	esflurbiprofen	Arachidonic acid metabolism: map00590	5060	Prostaglandin G/H synthase 2	Enzyme	P35354	PGH2_HUMAN	6.04	IC50		CHEMBL	=			Homo sapiens
PTGS2	prostaglandin-endoperoxide synthase 2	polmacoxib	Arachidonic acid metabolism: map00590	5240	Prostaglandin G/H synthase 2	Enzyme	P35354	PGH2_HUMAN	8.0809	IC50		SCIENTIFIC LITERATURE	=	SCIENTIFIC LITERATURE	INHIBITOR	Homo sapiens
PTGS2	prostaglandin-endoperoxide synthase 2	imrecoxib	Arachidonic acid metabolism: map00590	5250	Prostaglandin G/H synthase 2	Enzyme	P35354	PGH2_HUMAN	7.8239	IC50		SCIENTIFIC LITERATURE	=	SCIENTIFIC LITERATURE	INHIBITOR	Homo sapiens
PTGDS	prostaglandin D2 synthase	mezlocillin	Arachidonic acid metabolism: map00590	1795	Prostaglandin-H2 D-isomerase	Enzyme	P41222	PTGDS_HUMAN	6.3	IC50		WOMBAT-PK	=			Homo sapiens
GOT2	glutamic-oxaloacetic transaminase 2	aspartic acid	Arginine and proline metabolism: map00330	1550	Aspartate aminotransferase, mitochondrial	Enzyme	P00505	AATM_HUMAN				WOMBAT-PK				Homo sapiens
AOC1	amine oxidase copper containing 1	pentamidine	Arginine and proline metabolism: map00330	2090	Amiloride-sensitive amine oxidase [copper-containing]	Enzyme	P19801	AOC1_HUMAN	6.54	Ki	Mixed type inhibition of recombinant human DAO expressed in drosophila S2 cells	CHEMBL	=			Homo sapiens
ASS1	argininosuccinate synthase 1	aspartic acid	Arginine and proline metabolism: map00330	1550	Argininosuccinate synthase	Enzyme	P00966	ASSY_HUMAN				WOMBAT-PK				Homo sapiens
ODC1	ornithine decarboxylase 1	eflornithine	Arginine and proline metabolism: map00330	990	Ornithine decarboxylase	Enzyme	P11926	DCOR_HUMAN	4.89	Kd		IUPHAR	=	CHEMBL	INHIBITOR	Homo sapiens
CACNA2D1	calcium voltage-gated channel auxiliary subunit alpha2delta 1	amlodipine	Arrhythmogenic right ventricular cardiomyopathy: hsa05412	183	Voltage-dependent calcium channel subunit alpha-2/delta-1	Ion channel	P54289	CA2D1_HUMAN	7.2	Ki		WOMBAT-PK	=			Homo sapiens
CACNA2D1	calcium voltage-gated channel auxiliary subunit alpha2delta 1	gabapentin	Arrhythmogenic right ventricular cardiomyopathy: hsa05412	1264	Voltage-dependent calcium channel subunit alpha-2/delta-1	Ion channel	P54289	CA2D1_HUMAN	7.26	IC50		WOMBAT-PK	=	CHEMBL	MODULATOR	Homo sapiens
CACNA2D1	calcium voltage-gated channel auxiliary subunit alpha2delta 1	pregabalin	Arrhythmogenic right ventricular cardiomyopathy: hsa05412	2255	Voltage-dependent calcium channel subunit alpha-2/delta-1	Ion channel	P54289	CA2D1_HUMAN	7.0969	IC50		WOMBAT-PK	=	CHEMBL	MODULATOR	Homo sapiens
CACNA2D1	calcium voltage-gated channel auxiliary subunit alpha2delta 1	gabapentin enacarbil	Arrhythmogenic right ventricular cardiomyopathy: hsa05412	4177	Voltage-dependent calcium channel subunit alpha-2/delta-1	Ion channel	P54289	CA2D1_HUMAN			Mechanism of Action	SCIENTIFIC LITERATURE		SCIENTIFIC LITERATURE	MODULATOR	Homo sapiens
ITGB3	integrin subunit beta 3	eptifibatide	Arrhythmogenic right ventricular cardiomyopathy: hsa05412	1040	Integrin alpha-IIb/beta-3	Adhesion	P08514	ITB3_HUMAN	6.2441	IC50	platelet aggregation inhibition in plasma anticoagulated PPACK	SCIENTIFIC LITERATURE	=	DRUG LABEL	INHIBITOR	Homo sapiens
ITGB3	integrin subunit beta 3	tirofiban	Arrhythmogenic right ventricular cardiomyopathy: hsa05412	2680	Integrin alpha-IIb/beta-3	Adhesion	P08514	ITB3_HUMAN	7.9586	IC50		SCIENTIFIC LITERATURE	=	DRUG LABEL	INHIBITOR	Homo sapiens
ITGB3	integrin subunit beta 3	abciximab	Arrhythmogenic right ventricular cardiomyopathy: hsa05412	4950	Integrin alpha-IIb/beta-3	Adhesion	P08514	ITB3_HUMAN			Mechanism of Action	DRUG LABEL		DRUG LABEL	ANTIBODY BINDING	Homo sapiens
ITGB7	integrin subunit beta 7	natalizumab	Arrhythmogenic right ventricular cardiomyopathy: hsa05412	4970	Integrin alpha-4/beta-7	Adhesion	P26010	ITB7_HUMAN			Mechanism of Action	DRUG LABEL		DRUG LABEL	ANTIBODY BINDING	Homo sapiens
ITGB7	integrin subunit beta 7	vedolizumab	Arrhythmogenic right ventricular cardiomyopathy: hsa05412	4982	Integrin alpha-4/beta-7	Adhesion	P26010	ITB7_HUMAN	8.3	IC50	Mechanism of Action	IUPHAR	=	DRUG LABEL	ANTIBODY BINDING	Homo sapiens
SLC8A1	solute carrier family 8 member A1	aprindine	Arrhythmogenic right ventricular cardiomyopathy: hsa05412	231	Sodium/calcium exchanger 1	Transporter	P32418	NAC1_HUMAN	4.301	IC50		WOMBAT-PK	=			Homo sapiens
UGT1A4	UDP glucuronosyltransferase family 1 member A4	clozapine	Ascorbate and aldarate metabolism: map00053	722	UDP-glucuronosyltransferase 1-4	Enzyme	P22310	UD14_HUMAN	4.2076	app Km		WOMBAT-PK	=			Homo sapiens
CD80	CD80 molecule	abatacept	Autoimmune thyroid disease: hsa05320	5089	T-lymphocyte activation antigen CD80	Surface antigen	P33681	CD80_HUMAN	7.92	Kd	Measuring binding of <sup>125</sup>I-labeled B7Ig fusion protein to immobilized abatacept.	IUPHAR	~	DRUG LABEL	INHIBITOR	Homo sapiens
CD80	CD80 molecule	belatacept	Autoimmune thyroid disease: hsa05320	5091	T-lymphocyte activation antigen CD80	Surface antigen	P33681	CD80_HUMAN			Mechanism of Action	DRUG LABEL		DRUG LABEL	INHIBITOR	Homo sapiens
CD86	CD86 molecule	abatacept	Autoimmune thyroid disease: hsa05320	5089	T-lymphocyte activation antigen CD86	Surface antigen	P42081	CD86_HUMAN	7.92	Kd	Measuring binding of <sup>125</sup>I-labeled B7Ig fusion protein to immobilized abatacept.	IUPHAR	~	DRUG LABEL	INHIBITOR	Homo sapiens
CD86	CD86 molecule	belatacept	Autoimmune thyroid disease: hsa05320	5091	T-lymphocyte activation antigen CD86	Surface antigen	P42081	CD86_HUMAN			Mechanism of Action	DRUG LABEL		DRUG LABEL	INHIBITOR	Homo sapiens
IL2	interleukin 2	pimecrolimus	Autoimmune thyroid disease: hsa05320	2168	Interleukin-2	Cytokine	P60568	IL2_HUMAN				WOMBAT-PK				Homo sapiens
IL2	interleukin 2	tacrolimus	Autoimmune thyroid disease: hsa05320	2552	Interleukin-2	Cytokine	P60568	IL2_HUMAN	9.72	IC50		WOMBAT-PK	=			Homo sapiens
ULK3	unc-51 like kinase 3	dasatinib	Autophagy - animal: hsa04140	785	Serine/threonine-protein kinase ULK3	Kinase	Q6PHR2	ULK3_HUMAN	5.34	Kd	Binding constant for ULK3 kinase domain	CHEMBL	=			Homo sapiens
ULK3	unc-51 like kinase 3	erlotinib	Autophagy - animal: hsa04140	1045	Serine/threonine-protein kinase ULK3	Kinase	Q6PHR2	ULK3_HUMAN	6.04	Kd	Binding constant for ULK3 kinase domain	CHEMBL	=			Homo sapiens
ULK3	unc-51 like kinase 3	sunitinib	Autophagy - animal: hsa04140	2544	Serine/threonine-protein kinase ULK3	Kinase	Q6PHR2	ULK3_HUMAN	7.38	Kd	Binding affinity to ULK3	CHEMBL	=			Homo sapiens
ULK3	unc-51 like kinase 3	vandetanib	Autophagy - animal: hsa04140	4178	Serine/threonine-protein kinase ULK3	Kinase	Q6PHR2	ULK3_HUMAN	5.19	Kd	Binding constant for ULK3 kinase domain	CHEMBL	=			Homo sapiens
ULK3	unc-51 like kinase 3	crizotinib	Autophagy - animal: hsa04140	4187	Serine/threonine-protein kinase ULK3	Kinase	Q6PHR2	ULK3_HUMAN	5.17	Kd	Binding constant for ULK3 kinase domain	CHEMBL	=			Homo sapiens
ULK3	unc-51 like kinase 3	ruxolitinib	Autophagy - animal: hsa04140	4190	Serine/threonine-protein kinase ULK3	Kinase	Q6PHR2	ULK3_HUMAN	5.62	Kd	Binding constant for ULK3 kinase domain	CHEMBL	=			Homo sapiens
ULK3	unc-51 like kinase 3	axitinib	Autophagy - animal: hsa04140	4225	Serine/threonine-protein kinase ULK3	Kinase	Q6PHR2	ULK3_HUMAN	6.17	Kd	Binding constant for ULK3 kinase domain	CHEMBL	=			Homo sapiens
ULK3	unc-51 like kinase 3	bosutinib	Autophagy - animal: hsa04140	4359	Serine/threonine-protein kinase ULK3	Kinase	Q6PHR2	ULK3_HUMAN	6.34	Kd	Binding constant for ULK3 kinase domain	CHEMBL	=			Homo sapiens
ULK3	unc-51 like kinase 3	tofacitinib	Autophagy - animal: hsa04140	4713	Serine/threonine-protein kinase ULK3	Kinase	Q6PHR2	ULK3_HUMAN	5.19	Kd	Binding constant for ULK3 kinase domain	CHEMBL	=			Homo sapiens
ULK3	unc-51 like kinase 3	nintedanib	Autophagy - animal: hsa04140	4903	Serine/threonine-protein kinase ULK3	Kinase	Q6PHR2	ULK3_HUMAN	7.22	Kd	Binding constant for ULK3 kinase domain	CHEMBL	=			Homo sapiens
ULK3	unc-51 like kinase 3	midostaurin	Autophagy - animal: hsa04140	5231	Serine/threonine-protein kinase ULK3	Kinase	Q6PHR2	ULK3_HUMAN	5.89	Kd	Binding affinity to ULK3	CHEMBL	=			Homo sapiens
CXCR4	C-X-C motif chemokine receptor 4	plerixafor	Axon guidance: hsa04360	4410	C-X-C chemokine receptor type 4	GPCR	P61073	CXCR4_HUMAN	6.05	Ki	Displacement of [125I]12G5 antibody from human wild type CXCR4 expressed in COS7 cells	CHEMBL	=	CHEMBL	PARTIAL AGONIST	Homo sapiens
EPHA4	EPH receptor A4	dasatinib	Axon guidance: hsa04360	785	Ephrin type-A receptor 4	Kinase	P54764	EPHA4_HUMAN	8.92	Kd	Binding constant for EPHA4 kinase domain	CHEMBL	=			Homo sapiens
EPHA4	EPH receptor A4	nilotinib	Axon guidance: hsa04360	1932	Ephrin type-A receptor 4	Kinase	P54764	EPHA4_HUMAN	6.48	Kd	Binding constant for EPHA4 kinase domain	CHEMBL	=			Homo sapiens
EPHA4	EPH receptor A4	sorafenib	Axon guidance: hsa04360	2459	Ephrin type-A receptor 4	Kinase	P54764	EPHA4_HUMAN	5.89	Kd	Average Binding Constant for EPHA4; NA=Not Active at 10 uM	CHEMBL	=			Homo sapiens
EPHA4	EPH receptor A4	vandetanib	Axon guidance: hsa04360	4178	Ephrin type-A receptor 4	Kinase	P54764	EPHA4_HUMAN	5.8	Kd	Binding constant for EPHA4 kinase domain	CHEMBL	=		INHIBITOR	Homo sapiens
EPHA4	EPH receptor A4	crizotinib	Axon guidance: hsa04360	4187	Ephrin type-A receptor 4	Kinase	P54764	EPHA4_HUMAN	6.44	Kd	Binding constant for EPHA4 kinase domain	CHEMBL	=			Homo sapiens
EPHA4	EPH receptor A4	bosutinib	Axon guidance: hsa04360	4359	Ephrin type-A receptor 4	Kinase	P54764	EPHA4_HUMAN	7.74	Kd	Binding constant for EPHA4 kinase domain	CHEMBL	=			Homo sapiens
EPHB4	EPH receptor B4	dasatinib	Axon guidance: hsa04360	785	Ephrin type-B receptor 4	Kinase	P54760	EPHB4_HUMAN	9.47	Kd	Binding constant for EPHB4 kinase domain	CHEMBL	=			Homo sapiens
EPHB4	EPH receptor B4	erlotinib	Axon guidance: hsa04360	1045	Ephrin type-B receptor 4	Kinase	P54760	EPHB4_HUMAN	5.66	Kd	Binding constant for EPHB4 kinase domain	CHEMBL	=			Homo sapiens
EPHB4	EPH receptor B4	gefitinib	Axon guidance: hsa04360	1282	Ephrin type-B receptor 4	Kinase	P54760	EPHB4_HUMAN	5.6	Kd	Binding constant for EPHB4 kinase domain	CHEMBL	=			Homo sapiens
EPHB4	EPH receptor B4	imatinib	Axon guidance: hsa04360	1423	Ephrin type-B receptor 4	Kinase	P54760	EPHB4_HUMAN	5	Ki		PDSP	=			Homo sapiens
EPHB4	EPH receptor B4	nilotinib	Axon guidance: hsa04360	1932	Ephrin type-B receptor 4	Kinase	P54760	EPHB4_HUMAN	6.14	Kd	Binding constant for EPHB4 kinase domain	CHEMBL	=			Homo sapiens
EPHB4	EPH receptor B4	sorafenib	Axon guidance: hsa04360	2459	Ephrin type-B receptor 4	Kinase	P54760	EPHB4_HUMAN	5.74	Kd	Binding constant for EPHB4 kinase domain	CHEMBL	=			Homo sapiens
EPHB4	EPH receptor B4	sunitinib	Axon guidance: hsa04360	2544	Ephrin type-B receptor 4	Kinase	P54760	EPHB4_HUMAN	5.5086	Kd		SCIENTIFIC LITERATURE				Homo sapiens
EPHB4	EPH receptor B4	vandetanib	Axon guidance: hsa04360	4178	Ephrin type-B receptor 4	Kinase	P54760	EPHB4_HUMAN	6.28	Kd	Binding constant for EPHB4 kinase domain	CHEMBL	=		INHIBITOR	Homo sapiens
EPHB4	EPH receptor B4	crizotinib	Axon guidance: hsa04360	4187	Ephrin type-B receptor 4	Kinase	P54760	EPHB4_HUMAN	6.24	Kd	Binding constant for EPHB4 kinase domain	CHEMBL	=			Homo sapiens
EPHB4	EPH receptor B4	bosutinib	Axon guidance: hsa04360	4359	Ephrin type-B receptor 4	Kinase	P54760	EPHB4_HUMAN	8.04	Kd	Binding constant for EPHB4 kinase domain	CHEMBL	=			Homo sapiens
EPHB4	EPH receptor B4	nintedanib	Axon guidance: hsa04360	4903	Ephrin type-B receptor 4	Kinase	P54760	EPHB4_HUMAN	5.96	Kd	Binding constant for EPHB4 kinase domain	CHEMBL	=			Homo sapiens
EPHB6	EPH receptor B6	dasatinib	Axon guidance: hsa04360	785	Ephrin type-B receptor 6	Kinase	O15197	EPHB6_HUMAN	10.41	Kd	Binding constant for EPHB6 kinase domain	CHEMBL	=			Homo sapiens
EPHB6	EPH receptor B6	erlotinib	Axon guidance: hsa04360	1045	Ephrin type-B receptor 6	Kinase	O15197	EPHB6_HUMAN	5.77	Kd	Binding constant for EPHB6 kinase domain	CHEMBL	=			Homo sapiens
EPHB6	EPH receptor B6	gefitinib	Axon guidance: hsa04360	1282	Ephrin type-B receptor 6	Kinase	O15197	EPHB6_HUMAN	5.49	Kd	Binding constant for EPHB6 kinase domain	CHEMBL	=			Homo sapiens
EPHB6	EPH receptor B6	nilotinib	Axon guidance: hsa04360	1932	Ephrin type-B receptor 6	Kinase	O15197	EPHB6_HUMAN	6.3	Kd	Binding constant for EPHB6 kinase domain	CHEMBL	=			Homo sapiens
EPHB6	EPH receptor B6	sorafenib	Axon guidance: hsa04360	2459	Ephrin type-B receptor 6	Kinase	O15197	EPHB6_HUMAN	6.62	Kd	Binding affinity to EPHB6	CHEMBL	=			Homo sapiens
EPHB6	EPH receptor B6	sunitinib	Axon guidance: hsa04360	2544	Ephrin type-B receptor 6	Kinase	O15197	EPHB6_HUMAN	6.07	Kd	Binding affinity to EPHB6	CHEMBL	=			Homo sapiens
EPHB6	EPH receptor B6	pazopanib	Axon guidance: hsa04360	4118	Ephrin type-B receptor 6	Kinase	O15197	EPHB6_HUMAN	7.09	Kd	Binding constant for EPHB6 kinase domain	CHEMBL	=			Homo sapiens
EPHB6	EPH receptor B6	vandetanib	Axon guidance: hsa04360	4178	Ephrin type-B receptor 6	Kinase	O15197	EPHB6_HUMAN	7.12	Kd	Binding constant for EPHB6 kinase domain	CHEMBL	=		INHIBITOR	Homo sapiens
EPHB6	EPH receptor B6	crizotinib	Axon guidance: hsa04360	4187	Ephrin type-B receptor 6	Kinase	O15197	EPHB6_HUMAN	8.22	Kd	Binding constant for EPHB6 kinase domain	CHEMBL	=			Homo sapiens
EPHB6	EPH receptor B6	ruxolitinib	Axon guidance: hsa04360	4190	Ephrin type-B receptor 6	Kinase	O15197	EPHB6_HUMAN	5.51	Kd	Binding constant for EPHB6 kinase domain	CHEMBL	=			Homo sapiens
EPHB6	EPH receptor B6	axitinib	Axon guidance: hsa04360	4225	Ephrin type-B receptor 6	Kinase	O15197	EPHB6_HUMAN	6.44	Kd	Binding constant for EPHB6 kinase domain	CHEMBL	=			Homo sapiens
EPHB6	EPH receptor B6	afatinib	Axon guidance: hsa04360	4318	Ephrin type-B receptor 6	Kinase	O15197	EPHB6_HUMAN	5.51	Kd	Binding constant for EPHB6 kinase domain	CHEMBL	=			Homo sapiens
EPHB6	EPH receptor B6	bosutinib	Axon guidance: hsa04360	4359	Ephrin type-B receptor 6	Kinase	O15197	EPHB6_HUMAN	5.52	Kd	Binding constant for EPHB6 kinase domain	CHEMBL	=			Homo sapiens
EPHB6	EPH receptor B6	nintedanib	Axon guidance: hsa04360	4903	Ephrin type-B receptor 6	Kinase	O15197	EPHB6_HUMAN	6.85	Kd	Binding constant for EPHB6 kinase domain	CHEMBL	=			Homo sapiens
EPHB6	EPH receptor B6	midostaurin	Axon guidance: hsa04360	5231	Ephrin type-B receptor 6	Kinase	O15197	EPHB6_HUMAN	5.51	Kd	Binding affinity to EPHB6	CHEMBL	=			Homo sapiens
EPHB6	EPH receptor B6	neratinib	Axon guidance: hsa04360	5252	Ephrin type-B receptor 6	Kinase	O15197	EPHB6_HUMAN	5.55	Kd	Binding constant for EPHB6 kinase domain	CHEMBL	=			Homo sapiens
PAK5	p21 (RAC1) activated kinase 5	sunitinib	Axon guidance: hsa04360	2544	Serine/threonine-protein kinase PAK 7	Kinase	Q9P286	PAK5_HUMAN	6.19	Kd	Binding constant for PAK7/PAK5 kinase domain	CHEMBL	=			Homo sapiens
PAK5	p21 (RAC1) activated kinase 5	ruxolitinib	Axon guidance: hsa04360	4190	Serine/threonine-protein kinase PAK 7	Kinase	Q9P286	PAK5_HUMAN	5.89	Kd	Binding constant for PAK7 kinase domain	CHEMBL	=			Homo sapiens
PAK5	p21 (RAC1) activated kinase 5	nintedanib	Axon guidance: hsa04360	4903	Serine/threonine-protein kinase PAK 7	Kinase	Q9P286	PAK5_HUMAN	5.89	Kd	Binding constant for PAK7 kinase domain	CHEMBL	=			Homo sapiens
PPP3CC	protein phosphatase 3 catalytic subunit gamma	pimecrolimus	Axon guidance: hsa04360	2168	Serine/threonine-protein phosphatase 2B catalytic subunit gamma isoform	Enzyme	P48454	PP2BC_HUMAN				WOMBAT-PK				Homo sapiens
PPP3CC	protein phosphatase 3 catalytic subunit gamma	tacrolimus	Axon guidance: hsa04360	2552	Serine/threonine-protein phosphatase 2B catalytic subunit gamma isoform	Enzyme	P48454	PP2BC_HUMAN	7.456	Ki		WOMBAT-PK	=			Homo sapiens
CD22	CD22 molecule	inotuzumab ozogamicin	B cell receptor signaling pathway: hsa04662	5247	B-cell receptor CD22	Membrane receptor	P20273	CD22_HUMAN	9.7	Kd		IUPHAR	=	DRUG LABEL	ANTIBODY BINDING	Homo sapiens
CD22	CD22 molecule	moxetumomab pasudotox	B cell receptor signaling pathway: hsa04662	5314	B-cell receptor CD22	Membrane receptor	P20273	CD22_HUMAN	8.2	Kd		IUPHAR	=	DRUG LABEL	BINDING AGENT	Homo sapiens
PPP3CC	protein phosphatase 3 catalytic subunit gamma	pimecrolimus	B cell receptor signaling pathway: hsa04662	2168	Serine/threonine-protein phosphatase 2B catalytic subunit gamma isoform	Enzyme	P48454	PP2BC_HUMAN				WOMBAT-PK				Homo sapiens
PPP3CC	protein phosphatase 3 catalytic subunit gamma	tacrolimus	B cell receptor signaling pathway: hsa04662	2552	Serine/threonine-protein phosphatase 2B catalytic subunit gamma isoform	Enzyme	P48454	PP2BC_HUMAN	7.456	Ki		WOMBAT-PK	=			Homo sapiens
SMO	smoothened, frizzled class receptor	vismodegib	Basal cell carcinoma: hsa05217	4227	Smoothened homolog	GPCR	Q99835	SMO_HUMAN	7.79	Ki	Displacement of [3H]cyclopamine from wild type Smo expressed in U2OS cells after 2 hrs by scintillation counting	CHEMBL	=	CHEMBL	INHIBITOR	Homo sapiens
SMO	smoothened, frizzled class receptor	sonidegib	Basal cell carcinoma: hsa05217	5008	Smoothened homolog	GPCR	Q99835	SMO_HUMAN	8.2218	Ki		SCIENTIFIC LITERATURE	=	SCIENTIFIC LITERATURE	ANTAGONIST	Homo sapiens
SMO	smoothened, frizzled class receptor	glasdegib	Basal cell carcinoma: hsa05217	5304	Smoothened homolog	GPCR	Q99835	SMO_HUMAN	8.301	IC50		SCIENTIFIC LITERATURE	=	DRUG LABEL	ANTAGONIST	Homo sapiens
MPG	N-methylpurine DNA glycosylase	gossypol	Base excision repair: map03410	1328	DNA-3-methyladenine glycosylase	Enzyme	P29372	3MG_HUMAN	5.52	IC50		CHEMBL	=			Homo sapiens
MPG	N-methylpurine DNA glycosylase	mitoxantrone	Base excision repair: map03410	1821	DNA-3-methyladenine glycosylase	Enzyme	P29372	3MG_HUMAN	5.6	IC50		CHEMBL	=			Homo sapiens
POLB	DNA polymerase beta	cytarabine	Base excision repair: map03410	770	DNA polymerase beta	Enzyme	P06746	DPOLB_HUMAN				WOMBAT-PK				Homo sapiens
POLB	DNA polymerase beta	sitosterol	Base excision repair: map03410	2451	DNA polymerase beta	Enzyme	P06746	DPOLB_HUMAN	4.58	IC50	Inhibition of DNA polymerase beta lyase activity by deoxyribose phosphate excision assay	CHEMBL	=			Homo sapiens
PARP2	poly(ADP-ribose) polymerase 2	olaparib	Base excision repair: map03410	4907	Poly [ADP-ribose] polymerase 2	Enzyme	Q9UGN5	PARP2_HUMAN	9	IC50		SCIENTIFIC LITERATURE	=	SCIENTIFIC LITERATURE	INHIBITOR	Homo sapiens
PARP2	poly(ADP-ribose) polymerase 2	rucaparib	Base excision repair: map03410	5203	Poly [ADP-ribose] polymerase 2	Enzyme	Q9UGN5	PARP2_HUMAN	7.55	IC50		SCIENTIFIC LITERATURE	=	DRUG LABEL	INHIBITOR	Homo sapiens
PARP2	poly(ADP-ribose) polymerase 2	niraparib	Base excision repair: map03410	5222	Poly [ADP-ribose] polymerase 2	Enzyme	Q9UGN5	PARP2_HUMAN	8.68	IC50		IUPHAR	=	DRUG LABEL	INHIBITOR	Homo sapiens
PARP2	poly(ADP-ribose) polymerase 2	talazoparib tosylate	Base excision repair: map03410	5300	Poly [ADP-ribose] polymerase 2	Enzyme	Q9UGN5	PARP2_HUMAN	9.0605	Ki		SCIENTIFIC LITERATURE	=	DRUG LABEL	INHIBITOR	Homo sapiens
PARP2	poly(ADP-ribose) polymerase 2	mefuparib	Base excision repair: map03410	5378	Poly [ADP-ribose] polymerase 2	Enzyme	Q9UGN5	PARP2_HUMAN	8.72	IC50	biotinylated [NAD+]-based luminescence assays	SCIENTIFIC LITERATURE	=		INHIBITOR	Homo sapiens
ATP1A4	ATPase Na+/K+ transporting subunit alpha 4	acetyldigitoxin	Bile secretion: hsa04976	67	Sodium/potassium-transporting ATPase	Transporter	P14415	AT1A4_HUMAN			Mechanism of Action; CHEMBL2095186; PROTEIN COMPLEX GROUP	CHEMBL		CHEMBL	INHIBITOR	Homo sapiens
ATP1A4	ATPase Na+/K+ transporting subunit alpha 4	deslanoside	Bile secretion: hsa04976	813	Sodium/potassium-transporting ATPase	Transporter	P14415	AT1A4_HUMAN			Mechanism of Action; CHEMBL2095186; PROTEIN COMPLEX GROUP	CHEMBL		CHEMBL	INHIBITOR	Homo sapiens
ATP1A4	ATPase Na+/K+ transporting subunit alpha 4	digitoxin	Bile secretion: hsa04976	881	Sodium/potassium-transporting ATPase	Transporter	P14415	AT1A4_HUMAN	8.1	IC50	Inhibition of [3H]- ouabain binding to digitalis receptor	CHEMBL	=			Homo sapiens
ATP1A4	ATPase Na+/K+ transporting subunit alpha 4	digoxin	Bile secretion: hsa04976	882	Sodium/potassium-transporting ATPase	Transporter	P14415	AT1A4_HUMAN	6.4	IC50	Inhibitory activity against Na+/K+ ATPase was determined	CHEMBL	=	CHEMBL	INHIBITOR	Homo sapiens
ATP1B2	ATPase Na+/K+ transporting subunit beta 2	acetyldigitoxin	Bile secretion: hsa04976	67	Sodium/potassium-transporting ATPase	Transporter	P54709	AT1B2_HUMAN			Mechanism of Action; CHEMBL2095186; PROTEIN COMPLEX GROUP	CHEMBL		CHEMBL	INHIBITOR	Homo sapiens
ATP1B2	ATPase Na+/K+ transporting subunit beta 2	deslanoside	Bile secretion: hsa04976	813	Sodium/potassium-transporting ATPase	Transporter	P54709	AT1B2_HUMAN			Mechanism of Action; CHEMBL2095186; PROTEIN COMPLEX GROUP	CHEMBL		CHEMBL	INHIBITOR	Homo sapiens
ATP1B2	ATPase Na+/K+ transporting subunit beta 2	digitoxin	Bile secretion: hsa04976	881	Sodium/potassium-transporting ATPase	Transporter	P54709	AT1B2_HUMAN	8.1	IC50	Inhibition of [3H]- ouabain binding to digitalis receptor	CHEMBL	=			Homo sapiens
ATP1B2	ATPase Na+/K+ transporting subunit beta 2	digoxin	Bile secretion: hsa04976	882	Sodium/potassium-transporting ATPase	Transporter	P54709	AT1B2_HUMAN	6.4	IC50	Inhibitory activity against Na+/K+ ATPase was determined	CHEMBL	=	CHEMBL	INHIBITOR	Homo sapiens
FXYD2	FXYD domain containing ion transport regulator 2	acetyldigitoxin	Bile secretion: hsa04976	67	Sodium/potassium-transporting ATPase	Transporter	Q13733	ATNG_HUMAN			Mechanism of Action; CHEMBL2095186; PROTEIN COMPLEX GROUP	CHEMBL		CHEMBL	INHIBITOR	Homo sapiens
FXYD2	FXYD domain containing ion transport regulator 2	deslanoside	Bile secretion: hsa04976	813	Sodium/potassium-transporting ATPase	Transporter	Q13733	ATNG_HUMAN			Mechanism of Action; CHEMBL2095186; PROTEIN COMPLEX GROUP	CHEMBL		CHEMBL	INHIBITOR	Homo sapiens
FXYD2	FXYD domain containing ion transport regulator 2	digitoxin	Bile secretion: hsa04976	881	Sodium/potassium-transporting ATPase	Transporter	Q13733	ATNG_HUMAN	8.1	IC50	Inhibition of [3H]- ouabain binding to digitalis receptor	CHEMBL	=			Homo sapiens
FXYD2	FXYD domain containing ion transport regulator 2	digoxin	Bile secretion: hsa04976	882	Sodium/potassium-transporting ATPase	Transporter	Q13733	ATNG_HUMAN	6.4	IC50	Inhibitory activity against Na+/K+ ATPase was determined	CHEMBL	=	CHEMBL	INHIBITOR	Homo sapiens
CYP3A4	cytochrome P450 family 3 subfamily A member 4	aliskiren	Bile secretion: hsa04976	119	Cytochrome P450 3A4	Enzyme	P08684	CP3A4_HUMAN	4.61	Km		WOMBAT-PK	=			Homo sapiens
CYP3A4	cytochrome P450 family 3 subfamily A member 4	alprazolam	Bile secretion: hsa04976	136	Cytochrome P450 3A4	Enzyme	P08684	CP3A4_HUMAN	3.85	Ki		WOMBAT-PK	=			Homo sapiens
CYP3A4	cytochrome P450 family 3 subfamily A member 4	amiodarone	Bile secretion: hsa04976	176	Cytochrome P450 3A4	Enzyme	P08684	CP3A4_HUMAN	6.22	Ki		WOMBAT-PK	=			Homo sapiens
CYP3A4	cytochrome P450 family 3 subfamily A member 4	amprenavir	Bile secretion: hsa04976	200	Cytochrome P450 3A4	Enzyme	P08684	CP3A4_HUMAN	6	IC50	DRUGMATRIX: CYP450, 3A4 enzyme inhibition (substrate: 7-Benzyloxy-4-(trifluoromethyl)-coumarin)	DRUG MATRIX	=			Homo sapiens
CYP3A4	cytochrome P450 family 3 subfamily A member 4	aprepitant	Bile secretion: hsa04976	230	Cytochrome P450 3A4	Enzyme	P08684	CP3A4_HUMAN				WOMBAT-PK				Homo sapiens
CYP3A4	cytochrome P450 family 3 subfamily A member 4	astemizole	Bile secretion: hsa04976	249	Cytochrome P450 3A4	Enzyme	P08684	CP3A4_HUMAN	5.4815	IC50		WOMBAT-PK	=			Homo sapiens
CYP3A4	cytochrome P450 family 3 subfamily A member 4	atazanavir	Bile secretion: hsa04976	254	Cytochrome P450 3A4	Enzyme	P08684	CP3A4_HUMAN	5.6289	Ki		WOMBAT-PK	=			Homo sapiens
CYP3A4	cytochrome P450 family 3 subfamily A member 4	atorvastatin	Bile secretion: hsa04976	257	Cytochrome P450 3A4	Enzyme	P08684	CP3A4_HUMAN	5.29	IC50	Inhibition of CYP3A4 in human liver microsome	CHEMBL	=			Homo sapiens
CYP3A4	cytochrome P450 family 3 subfamily A member 4	bromocriptine	Bile secretion: hsa04976	403	Cytochrome P450 3A4	Enzyme	P08684	CP3A4_HUMAN	5.699	IC50	DRUGMATRIX: CYP450, 3A4 enzyme inhibition (substrate: 7-Benzyloxy-4-(trifluoromethyl)-coumarin)	DRUG MATRIX	=			Homo sapiens
CYP3A4	cytochrome P450 family 3 subfamily A member 4	buspirone	Bile secretion: hsa04976	437	Cytochrome P450 3A4	Enzyme	P08684	CP3A4_HUMAN	5.13	Ki		WOMBAT-PK	=			Homo sapiens
CYP3A4	cytochrome P450 family 3 subfamily A member 4	candesartan cilexetil	Bile secretion: hsa04976	475	Cytochrome P450 3A4	Enzyme	P08684	CP3A4_HUMAN	5.05	IC50	DRUGMATRIX: CYP450, 3A4 enzyme inhibition (substrate: 7-Benzyloxy-4-(trifluoromethyl)-coumarin)	CHEMBL	=			Homo sapiens
CYP3A4	cytochrome P450 family 3 subfamily A member 4	cefapirin	Bile secretion: hsa04976	575	Cytochrome P450 3A4	Enzyme	P08684	CP3A4_HUMAN	5.31	IC50		WOMBAT-PK	=			Homo sapiens
CYP3A4	cytochrome P450 family 3 subfamily A member 4	chloramphenicol	Bile secretion: hsa04976	589	Cytochrome P450 3A4	Enzyme	P08684	CP3A4_HUMAN	4.25	IC50		WOMBAT-PK	=			Homo sapiens
CYP3A4	cytochrome P450 family 3 subfamily A member 4	cisapride	Bile secretion: hsa04976	660	Cytochrome P450 3A4	Enzyme	P08684	CP3A4_HUMAN	6.5229	IC50	DRUGMATRIX: CYP450, 3A4 enzyme inhibition (substrate: 7-Benzyloxy-4-(trifluoromethyl)-coumarin)	DRUG MATRIX	=			Homo sapiens
CYP3A4	cytochrome P450 family 3 subfamily A member 4	clotrimazole	Bile secretion: hsa04976	719	Cytochrome P450 3A4	Enzyme	P08684	CP3A4_HUMAN	7.699	IC50		WOMBAT-PK	=			Homo sapiens
CYP3A4	cytochrome P450 family 3 subfamily A member 4	colchicine	Bile secretion: hsa04976	726	Cytochrome P450 3A4	Enzyme	P08684	CP3A4_HUMAN	4.19	Ki		WOMBAT-PK	=			Homo sapiens
CYP3A4	cytochrome P450 family 3 subfamily A member 4	cyclophosphamide	Bile secretion: hsa04976	758	Cytochrome P450 3A4	Enzyme	P08684	CP3A4_HUMAN	5.68	IC50		WOMBAT-PK	=			Homo sapiens
CYP3A4	cytochrome P450 family 3 subfamily A member 4	cycloserine	Bile secretion: hsa04976	759	Cytochrome P450 3A4	Enzyme	P08684	CP3A4_HUMAN	4.31	IC50		WOMBAT-PK	=			Homo sapiens
CYP3A4	cytochrome P450 family 3 subfamily A member 4	ciclosporin	Bile secretion: hsa04976	760	Cytochrome P450 3A4	Enzyme	P08684	CP3A4_HUMAN	5.3098	Ki		WOMBAT-PK	=			Homo sapiens
CYP3A4	cytochrome P450 family 3 subfamily A member 4	dapsone	Bile secretion: hsa04976	782	Cytochrome P450 3A4	Enzyme	P08684	CP3A4_HUMAN	4.57	Ki		WOMBAT-PK	=			Homo sapiens
CYP3A4	cytochrome P450 family 3 subfamily A member 4	diazepam	Bile secretion: hsa04976	852	Cytochrome P450 3A4	Enzyme	P08684	CP3A4_HUMAN	4.42	Ki		WOMBAT-PK	=			Homo sapiens
CYP3A4	cytochrome P450 family 3 subfamily A member 4	alpha-Ergocryptine	Bile secretion: hsa04976	885	Cytochrome P450 3A4	Enzyme	P08684	CP3A4_HUMAN	6.2218	IC50	DRUGMATRIX: CYP450, 3A4 enzyme inhibition (substrate: 7-Benzyloxy-4-(trifluoromethyl)-coumarin)	DRUG MATRIX	=			Homo sapiens
CYP3A4	cytochrome P450 family 3 subfamily A member 4	dihydroergocristine	Bile secretion: hsa04976	887	Cytochrome P450 3A4	Enzyme	P08684	CP3A4_HUMAN	5.5229	IC50	DRUGMATRIX: CYP450, 3A4 enzyme inhibition (substrate: 7-Benzyloxy-4-(trifluoromethyl)-coumarin)	DRUG MATRIX	=			Homo sapiens
CYP3A4	cytochrome P450 family 3 subfamily A member 4	dihydroergotamine	Bile secretion: hsa04976	888	Cytochrome P450 3A4	Enzyme	P08684	CP3A4_HUMAN	5.301	IC50	DRUGMATRIX: CYP450, 3A4 enzyme inhibition (substrate: 7-Benzyloxy-4-(trifluoromethyl)-coumarin)	DRUG MATRIX	=			Homo sapiens
CYP3A4	cytochrome P450 family 3 subfamily A member 4	diltiazem	Bile secretion: hsa04976	897	Cytochrome P450 3A4	Enzyme	P08684	CP3A4_HUMAN	5.736	IC50	DRUGMATRIX: CYP450, 3A4 enzyme inhibition (substrate: 7-Benzyloxy-4-(trifluoromethyl)-coumarin)	DRUG MATRIX	=			Homo sapiens
CYP3A4	cytochrome P450 family 3 subfamily A member 4	docetaxel	Bile secretion: hsa04976	939	Cytochrome P450 3A4	Enzyme	P08684	CP3A4_HUMAN	5.699	IC50	DRUGMATRIX: CYP450, 3A4 enzyme inhibition (substrate: 7-Benzyloxy-4-(trifluoromethyl)-coumarin)	DRUG MATRIX	=			Homo sapiens
CYP3A4	cytochrome P450 family 3 subfamily A member 4	econazole	Bile secretion: hsa04976	983	Cytochrome P450 3A4	Enzyme	P08684	CP3A4_HUMAN	7.301	IC50	DRUGMATRIX: CYP450, 3A4 enzyme inhibition (substrate: 7-Benzyloxy-4-(trifluoromethyl)-coumarin)	DRUG MATRIX	=			Homo sapiens
CYP3A4	cytochrome P450 family 3 subfamily A member 4	ergotamine	Bile secretion: hsa04976	1043	Cytochrome P450 3A4	Enzyme	P08684	CP3A4_HUMAN	6	IC50	DRUGMATRIX: CYP450, 3A4 enzyme inhibition (substrate: 7-Benzyloxy-4-(trifluoromethyl)-coumarin)	DRUG MATRIX	=			Homo sapiens
CYP3A4	cytochrome P450 family 3 subfamily A member 4	ethambutol	Bile secretion: hsa04976	1073	Cytochrome P450 3A4	Enzyme	P08684	CP3A4_HUMAN	6.25	IC50		WOMBAT-PK	=			Homo sapiens
CYP3A4	cytochrome P450 family 3 subfamily A member 4	fluconazole	Bile secretion: hsa04976	1187	Cytochrome P450 3A4	Enzyme	P08684	CP3A4_HUMAN	5.1	IC50		CHEMBL	=			Homo sapiens
CYP3A4	cytochrome P450 family 3 subfamily A member 4	idebenone	Bile secretion: hsa04976	1416	Cytochrome P450 3A4	Enzyme	P08684	CP3A4_HUMAN	5.1549	IC50	DRUGMATRIX: CYP450, 3A4 enzyme inhibition (substrate: 7-Benzyloxy-4-(trifluoromethyl)-coumarin)	DRUG MATRIX	=			Homo sapiens
CYP3A4	cytochrome P450 family 3 subfamily A member 4	indinavir	Bile secretion: hsa04976	1437	Cytochrome P450 3A4	Enzyme	P08684	CP3A4_HUMAN	6.3979	IC50	DRUGMATRIX: CYP450, 3A4 enzyme inhibition (substrate: 7-Benzyloxy-4-(trifluoromethyl)-coumarin)	DRUG MATRIX	=			Homo sapiens
CYP3A4	cytochrome P450 family 3 subfamily A member 4	isoniazid	Bile secretion: hsa04976	1497	Cytochrome P450 3A4	Enzyme	P08684	CP3A4_HUMAN	5.31	IC50		WOMBAT-PK	=			Homo sapiens
CYP3A4	cytochrome P450 family 3 subfamily A member 4	itraconazole	Bile secretion: hsa04976	1513	Cytochrome P450 3A4	Enzyme	P08684	CP3A4_HUMAN	6.0458	IC50	DRUGMATRIX: CYP450, 3A4 enzyme inhibition (substrate: 7-Benzyloxy-4-(trifluoromethyl)-coumarin)	DRUG MATRIX	=			Homo sapiens
CYP3A4	cytochrome P450 family 3 subfamily A member 4	ketoconazole	Bile secretion: hsa04976	1527	Cytochrome P450 3A4	Enzyme	P08684	CP3A4_HUMAN	7	Ki		WOMBAT-PK	=			Homo sapiens
CYP3A4	cytochrome P450 family 3 subfamily A member 4	lacidipine	Bile secretion: hsa04976	1532	Cytochrome P450 3A4	Enzyme	P08684	CP3A4_HUMAN	6.0458	IC50	DRUGMATRIX: CYP450, 3A4 enzyme inhibition (substrate: 7-Benzyloxy-4-(trifluoromethyl)-coumarin)	DRUG MATRIX	=			Homo sapiens
CYP3A4	cytochrome P450 family 3 subfamily A member 4	maprotiline	Bile secretion: hsa04976	1634	Cytochrome P450 3A4	Enzyme	P08684	CP3A4_HUMAN	5.3643	IC50	DRUGMATRIX: CYP450, 3A4 enzyme inhibition (substrate: 7-Benzyloxy-4-(trifluoromethyl)-coumarin)	DRUG MATRIX	=			Homo sapiens
CYP3A4	cytochrome P450 family 3 subfamily A member 4	metyrapone	Bile secretion: hsa04976	1791	Cytochrome P450 3A4	Enzyme	P08684	CP3A4_HUMAN	6.0969	IC50	DRUGMATRIX: CYP450, 3A4 enzyme inhibition (substrate: 7-Benzyloxy-4-(trifluoromethyl)-coumarin)	DRUG MATRIX	=			Homo sapiens
CYP3A4	cytochrome P450 family 3 subfamily A member 4	mezlocillin	Bile secretion: hsa04976	1795	Cytochrome P450 3A4	Enzyme	P08684	CP3A4_HUMAN	5.17	IC50		WOMBAT-PK	=			Homo sapiens
CYP3A4	cytochrome P450 family 3 subfamily A member 4	mibefradil	Bile secretion: hsa04976	1797	Cytochrome P450 3A4	Enzyme	P08684	CP3A4_HUMAN	6.22	Ki		WOMBAT-PK	=			Homo sapiens
CYP3A4	cytochrome P450 family 3 subfamily A member 4	miconazole	Bile secretion: hsa04976	1800	Cytochrome P450 3A4	Enzyme	P08684	CP3A4_HUMAN	7	IC50	DRUGMATRIX: CYP450, 3A4 enzyme inhibition (substrate: 7-Benzyloxy-4-(trifluoromethyl)-coumarin)	DRUG MATRIX	=			Homo sapiens
CYP3A4	cytochrome P450 family 3 subfamily A member 4	midazolam	Bile secretion: hsa04976	1802	Cytochrome P450 3A4	Enzyme	P08684	CP3A4_HUMAN	6	Km		WOMBAT-PK	=			Homo sapiens
CYP3A4	cytochrome P450 family 3 subfamily A member 4	mifepristone	Bile secretion: hsa04976	1805	Cytochrome P450 3A4	Enzyme	P08684	CP3A4_HUMAN	6.64	Ki		WOMBAT-PK	=			Homo sapiens
CYP3A4	cytochrome P450 family 3 subfamily A member 4	mosapride	Bile secretion: hsa04976	1848	Cytochrome P450 3A4	Enzyme	P08684	CP3A4_HUMAN	6.1549	IC50	DRUGMATRIX: CYP450, 3A4 enzyme inhibition (substrate: 7-Benzyloxy-4-(trifluoromethyl)-coumarin)	DRUG MATRIX	=			Homo sapiens
CYP3A4	cytochrome P450 family 3 subfamily A member 4	nefazodone	Bile secretion: hsa04976	1890	Cytochrome P450 3A4	Enzyme	P08684	CP3A4_HUMAN	6	Ki		IUPHAR	=		INHIBITOR	Homo sapiens
CYP3A4	cytochrome P450 family 3 subfamily A member 4	nelfinavir	Bile secretion: hsa04976	1893	Cytochrome P450 3A4	Enzyme	P08684	CP3A4_HUMAN	5.699	IC50	DRUGMATRIX: CYP450, 3A4 enzyme inhibition (substrate: 7-Benzyloxy-4-(trifluoromethyl)-coumarin)	DRUG MATRIX	=			Homo sapiens
CYP3A4	cytochrome P450 family 3 subfamily A member 4	nicardipine	Bile secretion: hsa04976	1909	Cytochrome P450 3A4	Enzyme	P08684	CP3A4_HUMAN	6.3768	IC50		WOMBAT-PK	=			Homo sapiens
CYP3A4	cytochrome P450 family 3 subfamily A member 4	nifedipine	Bile secretion: hsa04976	1922	Cytochrome P450 3A4	Enzyme	P08684	CP3A4_HUMAN	5.26	IC50		WOMBAT-PK	=			Homo sapiens
CYP3A4	cytochrome P450 family 3 subfamily A member 4	nimodipine	Bile secretion: hsa04976	1937	Cytochrome P450 3A4	Enzyme	P08684	CP3A4_HUMAN	6.12	Ki		WOMBAT-PK	=			Homo sapiens
CYP3A4	cytochrome P450 family 3 subfamily A member 4	omeprazole	Bile secretion: hsa04976	1990	Cytochrome P450 3A4	Enzyme	P08684	CP3A4_HUMAN	4.3098	Km		WOMBAT-PK	=			Homo sapiens
CYP3A4	cytochrome P450 family 3 subfamily A member 4	phenelzine	Bile secretion: hsa04976	2123	Cytochrome P450 3A4	Enzyme	P08684	CP3A4_HUMAN	5.699	IC50	DRUGMATRIX: CYP450, 3A4 enzyme inhibition (substrate: 7-Benzyloxy-4-(trifluoromethyl)-coumarin)	DRUG MATRIX	=			Homo sapiens
CYP3A4	cytochrome P450 family 3 subfamily A member 4	pyrazinamide	Bile secretion: hsa04976	2328	Cytochrome P450 3A4	Enzyme	P08684	CP3A4_HUMAN	6.89	IC50		WOMBAT-PK	=			Homo sapiens
CYP3A4	cytochrome P450 family 3 subfamily A member 4	ritonavir	Bile secretion: hsa04976	2391	Cytochrome P450 3A4	Enzyme	P08684	CP3A4_HUMAN	7.55	IC50		WOMBAT-PK	=			Homo sapiens
CYP3A4	cytochrome P450 family 3 subfamily A member 4	saquinavir	Bile secretion: hsa04976	2422	Cytochrome P450 3A4	Enzyme	P08684	CP3A4_HUMAN	5.8239	IC50		WOMBAT-PK	=			Homo sapiens
CYP3A4	cytochrome P450 family 3 subfamily A member 4	sirolimus	Bile secretion: hsa04976	2446	Cytochrome P450 3A4	Enzyme	P08684	CP3A4_HUMAN	5.699	IC50	DRUGMATRIX: CYP450, 3A4 enzyme inhibition (substrate: 7-Benzyloxy-4-(trifluoromethyl)-coumarin)	DRUG MATRIX	=			Homo sapiens
CYP3A4	cytochrome P450 family 3 subfamily A member 4	stiripentol	Bile secretion: hsa04976	2480	Cytochrome P450 3A4	Enzyme	P08684	CP3A4_HUMAN				WOMBAT-PK				Homo sapiens
CYP3A4	cytochrome P450 family 3 subfamily A member 4	sulconazole	Bile secretion: hsa04976	2495	Cytochrome P450 3A4	Enzyme	P08684	CP3A4_HUMAN	7.1549	IC50	DRUGMATRIX: CYP450, 3A4 enzyme inhibition (substrate: 7-Benzyloxy-4-(trifluoromethyl)-coumarin)	DRUG MATRIX	=			Homo sapiens
CYP3A4	cytochrome P450 family 3 subfamily A member 4	tacrolimus	Bile secretion: hsa04976	2552	Cytochrome P450 3A4	Enzyme	P08684	CP3A4_HUMAN	6	IC50	DRUGMATRIX: CYP450, 3A4 enzyme inhibition (substrate: 7-Benzyloxy-4-(trifluoromethyl)-coumarin)	DRUG MATRIX	=			Homo sapiens
CYP3A4	cytochrome P450 family 3 subfamily A member 4	topotecan	Bile secretion: hsa04976	2707	Cytochrome P450 3A4	Enzyme	P08684	CP3A4_HUMAN	5.8178	IC50	DRUGMATRIX: CYP450, 3A4 enzyme inhibition (substrate: 7-Benzyloxy-4-(trifluoromethyl)-coumarin)	DRUG MATRIX	=			Homo sapiens
CYP3A4	cytochrome P450 family 3 subfamily A member 4	triazolam	Bile secretion: hsa04976	2729	Cytochrome P450 3A4	Enzyme	P08684	CP3A4_HUMAN	4.27	Ki		WOMBAT-PK	=			Homo sapiens
CYP3A4	cytochrome P450 family 3 subfamily A member 4	troglitazone	Bile secretion: hsa04976	2767	Cytochrome P450 3A4	Enzyme	P08684	CP3A4_HUMAN	3.2082	Km		WOMBAT-PK	=			Homo sapiens
CYP3A4	cytochrome P450 family 3 subfamily A member 4	verapamil	Bile secretion: hsa04976	2815	Cytochrome P450 3A4	Enzyme	P08684	CP3A4_HUMAN	6.22	Ki	Inhibition of testosterone 6&beta;-hydroxylation.	IUPHAR	=		INHIBITOR	Homo sapiens
CYP3A4	cytochrome P450 family 3 subfamily A member 4	vindesine	Bile secretion: hsa04976	2826	Cytochrome P450 3A4	Enzyme	P08684	CP3A4_HUMAN	4.6073	Km		WOMBAT-PK	=			Homo sapiens
CYP3A4	cytochrome P450 family 3 subfamily A member 4	vinorelbine	Bile secretion: hsa04976	2827	Cytochrome P450 3A4	Enzyme	P08684	CP3A4_HUMAN	6	IC50	DRUGMATRIX: CYP450, 3A4 enzyme inhibition (substrate: 7-Benzyloxy-4-(trifluoromethyl)-coumarin)	DRUG MATRIX	=			Homo sapiens
CYP3A4	cytochrome P450 family 3 subfamily A member 4	voriconazole	Bile secretion: hsa04976	2846	Cytochrome P450 3A4	Enzyme	P08684	CP3A4_HUMAN	4.89	IC50		CHEMBL	=			Homo sapiens
CYP3A4	cytochrome P450 family 3 subfamily A member 4	warfarin	Bile secretion: hsa04976	2847	Cytochrome P450 3A4	Enzyme	P08684	CP3A4_HUMAN	3.98	Ki		WOMBAT-PK	=			Homo sapiens
CYP3A4	cytochrome P450 family 3 subfamily A member 4	zafirlukast	Bile secretion: hsa04976	2855	Cytochrome P450 3A4	Enzyme	P08684	CP3A4_HUMAN	4.8729	Ki		WOMBAT-PK	=			Homo sapiens
CYP3A4	cytochrome P450 family 3 subfamily A member 4	oxiconazole	Bile secretion: hsa04976	3408	Cytochrome P450 3A4	Enzyme	P08684	CP3A4_HUMAN	7.0458	IC50	DRUGMATRIX: CYP450, 3A4 enzyme inhibition (substrate: 7-Benzyloxy-4-(trifluoromethyl)-coumarin)	DRUG MATRIX	=			Homo sapiens
CYP3A4	cytochrome P450 family 3 subfamily A member 4	podophyllotoxin	Bile secretion: hsa04976	3481	Cytochrome P450 3A4	Enzyme	P08684	CP3A4_HUMAN	6.2218	IC50	DRUGMATRIX: CYP450, 3A4 enzyme inhibition (substrate: 7-Benzyloxy-4-(trifluoromethyl)-coumarin)	DRUG MATRIX	=			Homo sapiens
CYP3A4	cytochrome P450 family 3 subfamily A member 4	posaconazole	Bile secretion: hsa04976	3483	Cytochrome P450 3A4	Enzyme	P08684	CP3A4_HUMAN				WOMBAT-PK				Homo sapiens
CYP3A4	cytochrome P450 family 3 subfamily A member 4	saxagliptin	Bile secretion: hsa04976	4114	Cytochrome P450 3A4	Enzyme	P08684	CP3A4_HUMAN				WOMBAT-PK				Homo sapiens
CYP3A4	cytochrome P450 family 3 subfamily A member 4	gentian violet	Bile secretion: hsa04976	4138	Cytochrome P450 3A4	Enzyme	P08684	CP3A4_HUMAN	5.4397	IC50	DRUGMATRIX: CYP450, 3A4 enzyme inhibition (substrate: 7-Benzyloxy-4-(trifluoromethyl)-coumarin)	DRUG MATRIX	=			Homo sapiens
CYP3A4	cytochrome P450 family 3 subfamily A member 4	abiraterone acetate	Bile secretion: hsa04976	4176	Cytochrome P450 3A4	Enzyme	P08684	CP3A4_HUMAN	5.57	IC50	Inhibition of CYP3A4 expressed in baculovirus infected insect microsomes	CHEMBL	=			Homo sapiens
CYP3A4	cytochrome P450 family 3 subfamily A member 4	cobicistat	Bile secretion: hsa04976	4299	Cytochrome P450 3A	Enzyme	P08684	CP343_HUMAN	6.0273	Ki	Inactivation of Human Hepatic Microsomal CYP3A-Dependent Midazolam 1'-Hydroxylase Activity	SCIENTIFIC LITERATURE	=	DRUG LABEL	INHIBITOR	Homo sapiens
HMGCR	3-hydroxy-3-methylglutaryl-CoA reductase	atorvastatin	Bile secretion: hsa04976	257	3-hydroxy-3-methylglutaryl-coenzyme A reductase	Enzyme	P04035	HMDH_HUMAN	8	IC50		WOMBAT-PK	=	CHEMBL	INHIBITOR	Homo sapiens
HMGCR	3-hydroxy-3-methylglutaryl-CoA reductase	bezafibrate	Bile secretion: hsa04976	362	3-hydroxy-3-methylglutaryl-coenzyme A reductase	Enzyme	P04035	HMDH_HUMAN				SCIENTIFIC LITERATURE		SCIENTIFIC LITERATURE	INHIBITOR	Homo sapiens
HMGCR	3-hydroxy-3-methylglutaryl-CoA reductase	cerivastatin	Bile secretion: hsa04976	577	3-hydroxy-3-methylglutaryl-coenzyme A reductase	Enzyme	P04035	HMDH_HUMAN	8	IC50		WOMBAT-PK	=	CHEMBL	INHIBITOR	Homo sapiens
HMGCR	3-hydroxy-3-methylglutaryl-CoA reductase	cisapride	Bile secretion: hsa04976	660	3-hydroxy-3-methylglutaryl-coenzyme A reductase	Enzyme	P04035	HMDH_HUMAN	5.4724	IC50	DRUGMATRIX: HMG-CoA Reductase enzyme inhibition (substrate: [14C]HMG-CoA)	DRUG MATRIX	=			Homo sapiens
HMGCR	3-hydroxy-3-methylglutaryl-CoA reductase	fluvastatin	Bile secretion: hsa04976	1229	3-hydroxy-3-methylglutaryl-coenzyme A reductase	Enzyme	P04035	HMDH_HUMAN	7.55	IC50	Inhibitory concentration against 3-hydroxy-3-methylglutaryl-CoA reductase	CHEMBL	=	DRUG LABEL	INHIBITOR	Homo sapiens
HMGCR	3-hydroxy-3-methylglutaryl-CoA reductase	lovastatin	Bile secretion: hsa04976	1612	3-hydroxy-3-methylglutaryl-coenzyme A reductase	Enzyme	P04035	HMDH_HUMAN	7.67	IC50		WOMBAT-PK	=	CHEMBL	INHIBITOR	Homo sapiens
HMGCR	3-hydroxy-3-methylglutaryl-CoA reductase	meglutol	Bile secretion: hsa04976	1670	3-hydroxy-3-methylglutaryl-coenzyme A reductase	Enzyme	P04035	HMDH_HUMAN	7.63	Ki	Inhibitory constant against HMG-CoA reductase	CHEMBL	=			Homo sapiens
HMGCR	3-hydroxy-3-methylglutaryl-CoA reductase	pitavastatin	Bile secretion: hsa04976	2214	3-hydroxy-3-methylglutaryl-coenzyme A reductase	Enzyme	P04035	HMDH_HUMAN	8.1675	IC50		WOMBAT-PK	=	CHEMBL	INHIBITOR	Homo sapiens
HMGCR	3-hydroxy-3-methylglutaryl-CoA reductase	pravastatin	Bile secretion: hsa04976	2239	3-hydroxy-3-methylglutaryl-coenzyme A reductase	Enzyme	P04035	HMDH_HUMAN	7.52	IC50	Tested in vitro for the inhibition of HMG-CoA reductase from partially purified microsomal preparations.	CHEMBL	=	CHEMBL	INHIBITOR	Homo sapiens
HMGCR	3-hydroxy-3-methylglutaryl-CoA reductase	rosuvastatin	Bile secretion: hsa04976	2406	3-hydroxy-3-methylglutaryl-coenzyme A reductase	Enzyme	P04035	HMDH_HUMAN	9.05	Ki	Inhibitory constant against HMG-CoA reductase	CHEMBL	=	CHEMBL	INHIBITOR	Homo sapiens
HMGCR	3-hydroxy-3-methylglutaryl-CoA reductase	simvastatin	Bile secretion: hsa04976	2445	3-hydroxy-3-methylglutaryl-coenzyme A reductase	Enzyme	P04035	HMDH_HUMAN	7.77	IC50		WOMBAT-PK	=	CHEMBL	INHIBITOR	Homo sapiens
HMGCR	3-hydroxy-3-methylglutaryl-CoA reductase	tannic acid	Bile secretion: hsa04976	5039	3-hydroxy-3-methylglutaryl-coenzyme A reductase	Enzyme	P04035	HMDH_HUMAN	5.5	IC50	DRUGMATRIX: HMG-CoA Reductase enzyme inhibition (substrate: [14C]HMG-CoA)	CHEMBL	=			Homo sapiens
NR1H4	nuclear receptor subfamily 1 group H member 4	clotrimazole	Bile secretion: hsa04976	719	Bile acid receptor	Nuclear hormone receptor	Q96RI1	NR1H4_HUMAN	5.49	IC50	Antagonist activity at human GTS-tagged FXR after 20 mins by TR-FRET assay	CHEMBL	=			Homo sapiens
NR1H4	nuclear receptor subfamily 1 group H member 4	felodipine	Bile secretion: hsa04976	1142	Bile acid receptor	Nuclear hormone receptor	Q96RI1	NR1H4_HUMAN	5.3	IC50	Antagonist activity at human GTS-tagged FXR after 20 mins by TR-FRET assay	CHEMBL	=			Homo sapiens
NR1H4	nuclear receptor subfamily 1 group H member 4	flutrimazole	Bile secretion: hsa04976	1227	Bile acid receptor	Nuclear hormone receptor	Q96RI1	NR1H4_HUMAN	4.86	IC50	Antagonist activity at human GTS-tagged FXR after 20 mins by TR-FRET assay	CHEMBL	=			Homo sapiens
NR1H4	nuclear receptor subfamily 1 group H member 4	fulvestrant	Bile secretion: hsa04976	1255	Bile acid receptor	Nuclear hormone receptor	Q96RI1	NR1H4_HUMAN	6.1	IC50	Antagonist activity at human GTS-tagged FXR after 20 mins by TR-FRET assay	CHEMBL	=			Homo sapiens
NR1H4	nuclear receptor subfamily 1 group H member 4	loratadine	Bile secretion: hsa04976	1605	Bile acid receptor	Nuclear hormone receptor	Q96RI1	NR1H4_HUMAN	5.51	IC50	Antagonist activity at human GTS-tagged FXR after 20 mins by TR-FRET assay	CHEMBL	=			Homo sapiens
NR1H4	nuclear receptor subfamily 1 group H member 4	nimodipine	Bile secretion: hsa04976	1937	Bile acid receptor	Nuclear hormone receptor	Q96RI1	NR1H4_HUMAN	5.05	IC50	Antagonist activity at human GTS-tagged FXR after 20 mins by TR-FRET assay	CHEMBL	=			Homo sapiens
NR1H4	nuclear receptor subfamily 1 group H member 4	raloxifene	Bile secretion: hsa04976	2351	Bile acid receptor	Nuclear hormone receptor	Q96RI1	NR1H4_HUMAN	4.94	IC50	Antagonist activity at human GTS-tagged FXR after 20 mins by TR-FRET assay	CHEMBL	=			Homo sapiens
NR1H4	nuclear receptor subfamily 1 group H member 4	sulconazole	Bile secretion: hsa04976	2495	Bile acid receptor	Nuclear hormone receptor	Q96RI1	NR1H4_HUMAN	5.16	IC50	Antagonist activity at human GTS-tagged FXR after 20 mins by TR-FRET assay	CHEMBL	=			Homo sapiens
NR1H4	nuclear receptor subfamily 1 group H member 4	levothyroxine	Bile secretion: hsa04976	2646	Bile acid receptor	Nuclear hormone receptor	Q96RI1	NR1H4_HUMAN	5.1	IC50	Antagonist activity at human GTS-tagged FXR after 20 mins by TR-FRET assay	CHEMBL	=			Homo sapiens
NR1H4	nuclear receptor subfamily 1 group H member 4	ursodiol	Bile secretion: hsa04976	2797	Bile acid receptor	Nuclear hormone receptor	Q96RI1	NR1H4_HUMAN			Mechanism of Action; CHEMBL2047; SINGLE PROTEIN	CHEMBL		CHEMBL	AGONIST	Homo sapiens
NR1H4	nuclear receptor subfamily 1 group H member 4	ivermectin	Bile secretion: hsa04976	3972	Bile acid receptor	Nuclear hormone receptor	Q96RI1	NR1H4_HUMAN	6.59	IC50	Antagonist activity at human GTS-tagged FXR after 20 mins by TR-FRET assay	CHEMBL	=			Homo sapiens
NR1H4	nuclear receptor subfamily 1 group H member 4	chenodiol	Bile secretion: hsa04976	4361	Bile acid receptor	Nuclear hormone receptor	Q96RI1	NR1H4_HUMAN	5.47	EC50	Ligand dependent recruitment of SRC1(676-700) peptide to human Farnesoid X-activated receptor by fluorescence resonance energy transfer assay	CHEMBL	=	CHEMBL	AGONIST	Homo sapiens
NR1H4	nuclear receptor subfamily 1 group H member 4	obeticholic acid	Bile secretion: hsa04976	5155	Bile acid receptor	Nuclear hormone receptor	Q96RI1	NR1H4_HUMAN	7.0044	EC50	Mechanism of Action	SCIENTIFIC LITERATURE	=	DRUG LABEL	AGONIST	Homo sapiens
SLC22A8	solute carrier family 22 member 8	betamipron	Bile secretion: hsa04976	355	Solute carrier family 22 member 8	Transporter	Q8TCC7	S22A8_HUMAN	4.32	Ki		WOMBAT-PK	=			Homo sapiens
SLC22A8	solute carrier family 22 member 8	probenecid	Bile secretion: hsa04976	2268	Solute carrier family 22 member 8	Transporter	Q8TCC7	S22A8_HUMAN				WOMBAT-PK		CHEMBL	INHIBITOR	Homo sapiens
SLC22A8	solute carrier family 22 member 8	tafamidis	Bile secretion: hsa04976	4192	Solute carrier family 22 member 8	Transporter	Q8TCC7	S22A8_HUMAN	5.6271	IC50		DRUG LABEL	=		INHIBITOR	Homo sapiens
SLC5A1	solute carrier family 5 member 1	dapagliflozin	Bile secretion: hsa04976	4304	Sodium/glucose cotransporter 1	Transporter	P13866	SC5A1_HUMAN	8.49	IC50	Inhibition of human SGLT2 expressed in african green monkey COS7 cells assessed as inhibition of [14C]-methyl-alpha-D-glucopyranoside uptake after 2 hrs by scintillation counting in presence of 25 % human plasma	CHEMBL	=			Homo sapiens
SLC5A1	solute carrier family 5 member 1	canagliflozin	Bile secretion: hsa04976	4758	Sodium/glucose cotransporter 1	Transporter	P13866	SC5A1_HUMAN	5.72	IC50	Inhibition of human SGLT1 expressed in CHO-K1 cells by [14C]AMG uptake assay	CHEMBL	=			Homo sapiens
SLC5A1	solute carrier family 5 member 1	empagliflozin	Bile secretion: hsa04976	4830	Sodium/glucose cotransporter 1	Transporter	P13866	SC5A1_HUMAN	5.0809	IC50	uptake of [14C] alpha-methyl glucopyranoside	SCIENTIFIC LITERATURE	=			Homo sapiens
SLC5A1	solute carrier family 5 member 1	ipragliflozin	Bile secretion: hsa04976	4890	Sodium/glucose cotransporter 1	Transporter	P13866	SC5A1_HUMAN	5.7268	IC50		SCIENTIFIC LITERATURE	=			Homo sapiens
SLC5A1	solute carrier family 5 member 1	luseogliflozin	Bile secretion: hsa04976	4891	Sodium/glucose cotransporter 1	Transporter	P13866	SC5A1_HUMAN	5.399	IC50		SCIENTIFIC LITERATURE	=			Homo sapiens
SLC5A1	solute carrier family 5 member 1	tofogliflozin	Bile secretion: hsa04976	4892	Sodium/glucose cotransporter 1	Transporter	P13866	SC5A1_HUMAN	5.0735	IC50		SCIENTIFIC LITERATURE	=			Homo sapiens
SLC5A1	solute carrier family 5 member 1	ertugliflozin	Bile secretion: hsa04976	5270	Sodium/glucose cotransporter 1	Transporter	P13866	SC5A1_HUMAN	5.7077	IC50		SCIENTIFIC LITERATURE	=		INHIBITOR	Homo sapiens
SLC5A1	solute carrier family 5 member 1	sotagliflozin	Bile secretion: hsa04976	5339	Sodium/glucose cotransporter 1	Transporter	P13866	SC5A1_HUMAN	7.4436	IC50		SCIENTIFIC LITERATURE	=	DRUG LABEL	INHIBITOR	Homo sapiens
BRAF	B-Raf proto-oncogene, serine/threonine kinase	dasatinib	Bladder cancer: hsa05219	785	Serine/threonine-protein kinase B-raf	Kinase	P15056	BRAF_HUMAN	6.3	Kd	Binding constant for BRAF kinase domain	CHEMBL	=			Homo sapiens
BRAF	B-Raf proto-oncogene, serine/threonine kinase	imatinib	Bladder cancer: hsa05219	1423	Serine/threonine-protein kinase B-raf	Kinase	P15056	BRAF_HUMAN	5.48	Kd	Binding constant for BRAF(V600E) kinase domain	CHEMBL	=			Homo sapiens
BRAF	B-Raf proto-oncogene, serine/threonine kinase	nilotinib	Bladder cancer: hsa05219	1932	Serine/threonine-protein kinase B-raf	Kinase	P15056	BRAF_HUMAN	6.24	Kd	Binding constant for BRAF(V600E) kinase domain	CHEMBL	=			Homo sapiens
BRAF	B-Raf proto-oncogene, serine/threonine kinase	sorafenib	Bladder cancer: hsa05219	2459	Serine/threonine-protein kinase B-raf	Kinase	P15056	BRAF_HUMAN	7.66	Ki	Inhibition of B-Raf	CHEMBL	=	CHEMBL	INHIBITOR	Homo sapiens
BRAF	B-Raf proto-oncogene, serine/threonine kinase	pazopanib	Bladder cancer: hsa05219	4118	Serine/threonine-protein kinase B-raf	Kinase	P15056	BRAF_HUMAN	6.37	Kd	Binding constant for BRAF(V600E) kinase domain	CHEMBL	=			Homo sapiens
BRAF	B-Raf proto-oncogene, serine/threonine kinase	vemurafenib	Bladder cancer: hsa05219	4185	Serine/threonine-protein kinase B-raf	Kinase	P15056	BRAF_HUMAN	7.68	IC50	Inhibition of wild type BRAF (unknown origin)	CHEMBL	=	CHEMBL	INHIBITOR	Homo sapiens
BRAF	B-Raf proto-oncogene, serine/threonine kinase	ruxolitinib	Bladder cancer: hsa05219	4190	Serine/threonine-protein kinase B-raf	Kinase	P15056	BRAF_HUMAN	5.66	Kd	Binding constant for BRAF kinase domain	CHEMBL	=			Homo sapiens
BRAF	B-Raf proto-oncogene, serine/threonine kinase	regorafenib	Bladder cancer: hsa05219	4654	Serine/threonine-protein kinase B-raf	Kinase	P15056	BRAF_HUMAN	7.55	IC50	Inhibition of wild-type B-Raf	CHEMBL	=	CHEMBL	INHIBITOR	Homo sapiens
BRAF	B-Raf proto-oncogene, serine/threonine kinase	dabrafenib	Bladder cancer: hsa05219	4801	Serine/threonine-protein kinase B-raf	Kinase	P15056	BRAF_HUMAN	9.1549	IC50		WOMBAT-PK	=	CHEMBL	INHIBITOR	Homo sapiens
BRAF	B-Raf proto-oncogene, serine/threonine kinase	encorafenib	Bladder cancer: hsa05219	5289	Serine/threonine-protein kinase B-raf	Kinase	P15056	BRAF_HUMAN	9.3279	IC50		DRUG LABEL	=	DRUG LABEL	INHIBITOR	Homo sapiens
DAPK2	death associated protein kinase 2	sunitinib	Bladder cancer: hsa05219	2544	Death-associated protein kinase 2	Kinase	Q9UIK4	DAPK2_HUMAN	6.82	Kd	Binding constant for full-length DAPK2	CHEMBL	=			Homo sapiens
DAPK2	death associated protein kinase 2	ruboxistaurin	Bladder cancer: hsa05219	3533	Death-associated protein kinase 2	Kinase	Q9UIK4	DAPK2_HUMAN	5.59	Kd	Average Binding Constant for DAPK2; NA=Not Active at 10 uM	CHEMBL	=			Homo sapiens
DAPK2	death associated protein kinase 2	ruxolitinib	Bladder cancer: hsa05219	4190	Death-associated protein kinase 2	Kinase	Q9UIK4	DAPK2_HUMAN	7.01	Kd	Binding constant for DAPK2 kinase domain	CHEMBL	=			Homo sapiens
DAPK2	death associated protein kinase 2	nintedanib	Bladder cancer: hsa05219	4903	Death-associated protein kinase 2	Kinase	Q9UIK4	DAPK2_HUMAN	5.49	Kd	Binding constant for DAPK2 kinase domain	CHEMBL	=			Homo sapiens
DAPK2	death associated protein kinase 2	midostaurin	Bladder cancer: hsa05219	5231	Death-associated protein kinase 2	Kinase	Q9UIK4	DAPK2_HUMAN	6.05	Kd	Binding constant for full-length DAPK2	CHEMBL	=			Homo sapiens
FGFR3	fibroblast growth factor receptor 3	dasatinib	Bladder cancer: hsa05219	785	Fibroblast growth factor receptor 3	Kinase	P22607	FGFR3_HUMAN	5.41	Kd	Binding constant for FGFR3 kinase domain	CHEMBL	=			Homo sapiens
FGFR3	fibroblast growth factor receptor 3	elliptinium	Bladder cancer: hsa05219	996	Fibroblast growth factor receptor 3	Kinase	P22607	FGFR3_HUMAN	6.3	IC50	Inhibitory activity against Fibroblast growth factor receptor 3	CHEMBL	=			Homo sapiens
FGFR3	fibroblast growth factor receptor 3	sorafenib	Bladder cancer: hsa05219	2459	Fibroblast growth factor receptor 3	Kinase	P22607	FGFR3_HUMAN	5.38	Kd	Binding constant for FGFR3 kinase domain	CHEMBL	=			Homo sapiens
FGFR3	fibroblast growth factor receptor 3	sunitinib	Bladder cancer: hsa05219	2544	Fibroblast growth factor receptor 3	Kinase	P22607	FGFR3_HUMAN	6.54	Kd	Binding constant for FGFR3 kinase domain	CHEMBL	=			Homo sapiens
FGFR3	fibroblast growth factor receptor 3	pazopanib	Bladder cancer: hsa05219	4118	Fibroblast growth factor receptor 3	Kinase	P22607	FGFR3_HUMAN	6.21	Kd	Binding constant for FGFR3(G697C) kinase domain	CHEMBL	=	CHEMBL	INHIBITOR	Homo sapiens
FGFR3	fibroblast growth factor receptor 3	vandetanib	Bladder cancer: hsa05219	4178	Fibroblast growth factor receptor 3	Kinase	P22607	FGFR3_HUMAN	6.62	Kd	Average Binding Constant for FGFR3; NA=Not Active at 10 uM	CHEMBL	=			Homo sapiens
FGFR3	fibroblast growth factor receptor 3	crizotinib	Bladder cancer: hsa05219	4187	Fibroblast growth factor receptor 3	Kinase	P22607	FGFR3_HUMAN	5.57	Kd	Binding constant for FGFR3 kinase domain	CHEMBL	=			Homo sapiens
FGFR3	fibroblast growth factor receptor 3	axitinib	Bladder cancer: hsa05219	4225	Fibroblast growth factor receptor 3	Kinase	P22607	FGFR3_HUMAN	6.68	Kd	Binding constant for FGFR3 kinase domain	CHEMBL	=			Homo sapiens
FGFR3	fibroblast growth factor receptor 3	ceritinib	Bladder cancer: hsa05219	4866	Fibroblast growth factor receptor 3	Kinase	P22607	FGFR3_HUMAN	6.37	IC50	Inhibition of FGFR3 (unknown origin) after 60 mins	CHEMBL	=			Homo sapiens
FGFR3	fibroblast growth factor receptor 3	nintedanib	Bladder cancer: hsa05219	4903	Fibroblast growth factor receptor 3	Kinase	P22607	FGFR3_HUMAN	7.03	Kd	Binding constant for FGFR3 kinase domain	CHEMBL	=	CHEMBL	INHIBITOR	Homo sapiens
FGFR3	fibroblast growth factor receptor 3	midostaurin	Bladder cancer: hsa05219	5231	Fibroblast growth factor receptor 3	Kinase	P22607	FGFR3_HUMAN	5.77	Kd	Binding constant for FGFR3 kinase domain	CHEMBL	=			Homo sapiens
FGFR3	fibroblast growth factor receptor 3	erdafitinib	Bladder cancer: hsa05219	5327	Fibroblast growth factor receptor 3	Kinase	P22607	FGFR3_HUMAN	8.5229	IC50	Mechanism of Action	SCIENTIFIC LITERATURE	=	DRUG LABEL	INHIBITOR	Homo sapiens
FGFR3	fibroblast growth factor receptor 3	pemigatinib	Bladder cancer: hsa05219	5390	Fibroblast growth factor receptor 3	Kinase	P22607	FGFR3_HUMAN	9	IC50		SCIENTIFIC LITERATURE	=	DRUG LABEL	INHIBITOR	Homo sapiens
ALDH5A1	aldehyde dehydrogenase 5 family member A1	valproic acid	Butanoate metabolism: map00650	2803	Succinate-semialdehyde dehydrogenase, mitochondrial	Enzyme	P51649	SSDH_HUMAN			Mechanism of Action; CHEMBL1911; SINGLE PROTEIN	CHEMBL		CHEMBL	INHIBITOR	Homo sapiens
CYP1A2	cytochrome P450 family 1 subfamily A member 2	methoxsalen	Caffeine metabolism: map00232	30	Cytochrome P450 1A2	Enzyme	P05177	CP1A2_HUMAN	7.3979	IC50	DRUGMATRIX: CYP450, 1A2 enzyme inhibition (substrate: 3-Cyano-7-ethoxycoumarin)	DRUG MATRIX	=			Homo sapiens
CYP1A2	cytochrome P450 family 1 subfamily A member 2	alosetron	Caffeine metabolism: map00232	129	Cytochrome P450 1A2	Enzyme	P05177	CP1A2_HUMAN	6.2185	IC50	DRUGMATRIX: CYP450, 1A2 enzyme inhibition (substrate: 3-Cyano-7-ethoxycoumarin)	DRUG MATRIX	=			Homo sapiens
CYP1A2	cytochrome P450 family 1 subfamily A member 2	altretamine	Caffeine metabolism: map00232	141	Cytochrome P450 1A2	Enzyme	P05177	CP1A2_HUMAN	5.3979	IC50	DRUGMATRIX: CYP450, 1A2 enzyme inhibition (substrate: 3-Cyano-7-ethoxycoumarin)	DRUG MATRIX	=			Homo sapiens
CYP1A2	cytochrome P450 family 1 subfamily A member 2	atazanavir	Caffeine metabolism: map00232	254	Cytochrome P450 1A2	Enzyme	P05177	CP1A2_HUMAN	4.9208	Ki		WOMBAT-PK	=			Homo sapiens
CYP1A2	cytochrome P450 family 1 subfamily A member 2	disulfiram	Caffeine metabolism: map00232	928	Cytochrome P450 1A2	Enzyme	P05177	CP1A2_HUMAN	5.3979	IC50	DRUGMATRIX: CYP450, 1A2 enzyme inhibition (substrate: 3-Cyano-7-ethoxycoumarin)	DRUG MATRIX	=			Homo sapiens
CYP1A2	cytochrome P450 family 1 subfamily A member 2	econazole	Caffeine metabolism: map00232	983	Cytochrome P450 1A2	Enzyme	P05177	CP1A2_HUMAN	6.5229	IC50	DRUGMATRIX: CYP450, 1A2 enzyme inhibition (substrate: 3-Cyano-7-ethoxycoumarin)	DRUG MATRIX	=			Homo sapiens
CYP1A2	cytochrome P450 family 1 subfamily A member 2	flutamide	Caffeine metabolism: map00232	1223	Cytochrome P450 1A2	Enzyme	P05177	CP1A2_HUMAN	5.3565	Ki		WOMBAT-PK	=			Homo sapiens
CYP1A2	cytochrome P450 family 1 subfamily A member 2	fluvoxamine	Caffeine metabolism: map00232	1230	Cytochrome P450 1A2	Enzyme	P05177	CP1A2_HUMAN	5.07	Ki		WOMBAT-PK	=			Homo sapiens
CYP1A2	cytochrome P450 family 1 subfamily A member 2	hexachlorophene	Caffeine metabolism: map00232	1364	Cytochrome P450 1A2	Enzyme	P05177	CP1A2_HUMAN	5.8816	IC50	DRUGMATRIX: CYP450, 1A2 enzyme inhibition (substrate: 3-Cyano-7-ethoxycoumarin)	DRUG MATRIX	=			Homo sapiens
CYP1A2	cytochrome P450 family 1 subfamily A member 2	leflunomide	Caffeine metabolism: map00232	1552	Cytochrome P450 1A2	Enzyme	P05177	CP1A2_HUMAN	6.301	IC50	DRUGMATRIX: CYP450, 1A2 enzyme inhibition (substrate: 3-Cyano-7-ethoxycoumarin)	DRUG MATRIX	=			Homo sapiens
CYP1A2	cytochrome P450 family 1 subfamily A member 2	modafinil	Caffeine metabolism: map00232	1826	Cytochrome P450 1A2	Enzyme	P05177	CP1A2_HUMAN	4.3958	Ki		WOMBAT-PK	=			Homo sapiens
CYP1A2	cytochrome P450 family 1 subfamily A member 2	mosapride	Caffeine metabolism: map00232	1848	Cytochrome P450 1A2	Enzyme	P05177	CP1A2_HUMAN	6.3979	IC50	DRUGMATRIX: CYP450, 1A2 enzyme inhibition (substrate: 3-Cyano-7-ethoxycoumarin)	DRUG MATRIX	=			Homo sapiens
CYP1A2	cytochrome P450 family 1 subfamily A member 2	nabumetone	Caffeine metabolism: map00232	1863	Cytochrome P450 1A2	Enzyme	P05177	CP1A2_HUMAN	5.301	IC50	DRUGMATRIX: CYP450, 1A2 enzyme inhibition (substrate: 3-Cyano-7-ethoxycoumarin)	DRUG MATRIX	=			Homo sapiens
CYP1A2	cytochrome P450 family 1 subfamily A member 2	nifedipine	Caffeine metabolism: map00232	1922	Cytochrome P450 1A2	Enzyme	P05177	CP1A2_HUMAN	6.5229	IC50	DRUGMATRIX: CYP450, 1A2 enzyme inhibition (substrate: 3-Cyano-7-ethoxycoumarin)	DRUG MATRIX	=			Homo sapiens
CYP1A2	cytochrome P450 family 1 subfamily A member 2	nisoldipine	Caffeine metabolism: map00232	1942	Cytochrome P450 1A2	Enzyme	P05177	CP1A2_HUMAN	6	IC50	DRUGMATRIX: CYP450, 1A2 enzyme inhibition (substrate: 3-Cyano-7-ethoxycoumarin)	DRUG MATRIX	=			Homo sapiens
CYP1A2	cytochrome P450 family 1 subfamily A member 2	omeprazole	Caffeine metabolism: map00232	1990	Cytochrome P450 1A2	Enzyme	P05177	CP1A2_HUMAN	4.74	IC50		WOMBAT-PK	=			Homo sapiens
CYP1A2	cytochrome P450 family 1 subfamily A member 2	paroxetine	Caffeine metabolism: map00232	2068	Cytochrome P450 1A2	Enzyme	P05177	CP1A2_HUMAN	4.96	IC50		WOMBAT-PK	=			Homo sapiens
CYP1A2	cytochrome P450 family 1 subfamily A member 2	pefloxacin	Caffeine metabolism: map00232	2071	Cytochrome P450 1A2	Enzyme	P05177	CP1A2_HUMAN	4.0969	Ki		WOMBAT-PK	=			Homo sapiens
CYP1A2	cytochrome P450 family 1 subfamily A member 2	primaquine	Caffeine metabolism: map00232	2266	Cytochrome P450 1A2	Enzyme	P05177	CP1A2_HUMAN	6.739	IC50	DRUGMATRIX: CYP450, 1A2 enzyme inhibition (substrate: 3-Cyano-7-ethoxycoumarin)	DRUG MATRIX	=			Homo sapiens
CYP1A2	cytochrome P450 family 1 subfamily A member 2	prochlorperazine	Caffeine metabolism: map00232	2274	Cytochrome P450 1A2	Enzyme	P05177	CP1A2_HUMAN	5.699	IC50	DRUGMATRIX: CYP450, 1A2 enzyme inhibition (substrate: 3-Cyano-7-ethoxycoumarin)	DRUG MATRIX	=			Homo sapiens
CYP1A2	cytochrome P450 family 1 subfamily A member 2	propafenone	Caffeine metabolism: map00232	2291	Cytochrome P450 1A2	Enzyme	P05177	CP1A2_HUMAN	5.4825	IC50	DRUGMATRIX: CYP450, 1A2 enzyme inhibition (substrate: 3-Cyano-7-ethoxycoumarin)	DRUG MATRIX	=			Homo sapiens
CYP1A2	cytochrome P450 family 1 subfamily A member 2	propranolol	Caffeine metabolism: map00232	2303	Cytochrome P450 1A2	Enzyme	P05177	CP1A2_HUMAN	5.3979	IC50	DRUGMATRIX: CYP450, 1A2 enzyme inhibition (substrate: 3-Cyano-7-ethoxycoumarin)	DRUG MATRIX	=			Homo sapiens
CYP1A2	cytochrome P450 family 1 subfamily A member 2	stiripentol	Caffeine metabolism: map00232	2480	Cytochrome P450 1A2	Enzyme	P05177	CP1A2_HUMAN				WOMBAT-PK				Homo sapiens
CYP1A2	cytochrome P450 family 1 subfamily A member 2	sulconazole	Caffeine metabolism: map00232	2495	Cytochrome P450 1A2	Enzyme	P05177	CP1A2_HUMAN	6.2218	IC50	DRUGMATRIX: CYP450, 1A2 enzyme inhibition (substrate: 3-Cyano-7-ethoxycoumarin)	DRUG MATRIX	=			Homo sapiens
CYP1A2	cytochrome P450 family 1 subfamily A member 2	thiabendazole	Caffeine metabolism: map00232	2621	Cytochrome P450 1A2	Enzyme	P05177	CP1A2_HUMAN	6.0969	IC50	DRUGMATRIX: CYP450, 1A2 enzyme inhibition (substrate: 3-Cyano-7-ethoxycoumarin)	DRUG MATRIX	=			Homo sapiens
CYP1A2	cytochrome P450 family 1 subfamily A member 2	thioridazine	Caffeine metabolism: map00232	2637	Cytochrome P450 1A2	Enzyme	P05177	CP1A2_HUMAN	5.03	IC50	DRUGMATRIX: CYP450, 1A2 enzyme inhibition (substrate: 3-Cyano-7-ethoxycoumarin)	DRUG MATRIX	=			Homo sapiens
CYP1A2	cytochrome P450 family 1 subfamily A member 2	capsaicin	Caffeine metabolism: map00232	3064	Cytochrome P450 1A2	Enzyme	P05177	CP1A2_HUMAN	5.5229	IC50	DRUGMATRIX: CYP450, 1A2 enzyme inhibition (substrate: 3-Cyano-7-ethoxycoumarin)	DRUG MATRIX	=			Homo sapiens
CYP1A2	cytochrome P450 family 1 subfamily A member 2	artemisinin	Caffeine metabolism: map00232	3871	Cytochrome P450 1A2	Enzyme	P05177	CP1A2_HUMAN	5.699	IC50	DRUGMATRIX: CYP450, 1A2 enzyme inhibition (substrate: 3-Cyano-7-ethoxycoumarin)	DRUG MATRIX	=			Homo sapiens
CYP1A2	cytochrome P450 family 1 subfamily A member 2	armodafinil	Caffeine metabolism: map00232	4501	Cytochrome P450 1A2	Enzyme	P05177	CP1A2_HUMAN				WOMBAT-PK				Homo sapiens
CYP1A2	cytochrome P450 family 1 subfamily A member 2	tenidap	Caffeine metabolism: map00232	4728	Cytochrome P450 1A2	Enzyme	P05177	CP1A2_HUMAN	6	IC50	DRUGMATRIX: CYP450, 1A2 enzyme inhibition (substrate: 3-Cyano-7-ethoxycoumarin)	DRUG MATRIX	=			Homo sapiens
CYP1A2	cytochrome P450 family 1 subfamily A member 2	tannic acid	Caffeine metabolism: map00232	5039	Cytochrome P450 1A2	Enzyme	P05177	CP1A2_HUMAN	6.04	IC50	DRUGMATRIX: CYP450, 1A2 enzyme inhibition (substrate: 3-Cyano-7-ethoxycoumarin)	CHEMBL	=			Homo sapiens
CYP2A6	cytochrome P450 family 2 subfamily A member 6	nicotine	Caffeine metabolism: map00232	1920	Cytochrome P450 2A6	Enzyme	P11509	CP2A6_HUMAN	5.3565	IC50		WOMBAT-PK	=			Homo sapiens
CYP2A6	cytochrome P450 family 2 subfamily A member 6	ticlopidine	Caffeine metabolism: map00232	2657	Cytochrome P450 2A6	Enzyme	P11509	CP2A6_HUMAN	6.7	Ki		WOMBAT-PK	=			Homo sapiens
CYP2A6	cytochrome P450 family 2 subfamily A member 6	tranylcypromine	Caffeine metabolism: map00232	2715	Cytochrome P450 2A6	Enzyme	P11509	CP2A6_HUMAN	7.187	Ki		WOMBAT-PK	=			Homo sapiens
HTR6	5-hydroxytryptamine receptor 6	amiodarone	Calcium signaling pathway: hsa04020	176	5-hydroxytryptamine receptor 6	GPCR	P50406	5HT6R_HUMAN	5.0445	Ki	DRUGMATRIX: Serotonin (5-Hydroxytryptamine) 5-HT6 radioligand binding (ligand: [3H] Lysergic acid diethylamide)	DRUG MATRIX	=			Homo sapiens
HTR6	5-hydroxytryptamine receptor 6	amisulpride	Calcium signaling pathway: hsa04020	179	5-hydroxytryptamine receptor 6	GPCR	P50406	5HT6R_HUMAN	5.3815	Ki		PDSP				Homo sapiens
HTR6	5-hydroxytryptamine receptor 6	amitriptyline	Calcium signaling pathway: hsa04020	180	5-hydroxytryptamine receptor 6	GPCR	P50406	5HT6R_HUMAN	7.05	Ki		WOMBAT-PK	=			Homo sapiens
HTR6	5-hydroxytryptamine receptor 6	amlodipine	Calcium signaling pathway: hsa04020	183	5-hydroxytryptamine receptor 6	GPCR	P50406	5HT6R_HUMAN	5.871	Ki	DRUGMATRIX: Serotonin (5-Hydroxytryptamine) 5-HT6 radioligand binding (ligand: [3H] Lysergic acid diethylamide)	DRUG MATRIX	=			Homo sapiens
HTR6	5-hydroxytryptamine receptor 6	amoxapine	Calcium signaling pathway: hsa04020	191	5-hydroxytryptamine receptor 6	GPCR	P50406	5HT6R_HUMAN	7.3	Ki		IUPHAR	=		ANTAGONIST	Homo sapiens
HTR6	5-hydroxytryptamine receptor 6	amperozide	Calcium signaling pathway: hsa04020	193	5-hydroxytryptamine receptor 6	GPCR	P50406	5HT6R_HUMAN	5.7959	Ki		PDSP	=			Homo sapiens
HTR6	5-hydroxytryptamine receptor 6	aripiprazole	Calcium signaling pathway: hsa04020	242	5-hydroxytryptamine receptor 6	GPCR	P50406	5HT6R_HUMAN	6.51	Ki		WOMBAT-PK	=			Homo sapiens
HTR6	5-hydroxytryptamine receptor 6	astemizole	Calcium signaling pathway: hsa04020	249	5-hydroxytryptamine receptor 6	GPCR	P50406	5HT6R_HUMAN	5.8193	Ki	DRUGMATRIX: Serotonin (5-Hydroxytryptamine) 5-HT6 radioligand binding (ligand: [3H] Lysergic acid diethylamide)	DRUG MATRIX	=			Homo sapiens
HTR6	5-hydroxytryptamine receptor 6	benzatropine	Calcium signaling pathway: hsa04020	333	5-hydroxytryptamine receptor 6	GPCR	P50406	5HT6R_HUMAN	5.8881	Ki	DRUGMATRIX: Serotonin (5-Hydroxytryptamine) 5-HT6 radioligand binding (ligand: [3H] Lysergic acid diethylamide)	DRUG MATRIX	=			Homo sapiens
HTR6	5-hydroxytryptamine receptor 6	bromocriptine	Calcium signaling pathway: hsa04020	403	5-hydroxytryptamine receptor 6	GPCR	P50406	5HT6R_HUMAN	7.5	Ki		IUPHAR	=		AGONIST	Homo sapiens
HTR6	5-hydroxytryptamine receptor 6	carvedilol	Calcium signaling pathway: hsa04020	522	5-hydroxytryptamine receptor 6	GPCR	P50406	5HT6R_HUMAN	6.1518	Ki	DRUGMATRIX: Serotonin (5-Hydroxytryptamine) 5-HT6 radioligand binding (ligand: [3H] Lysergic acid diethylamide)	DRUG MATRIX	=			Homo sapiens
HTR6	5-hydroxytryptamine receptor 6	chlorpromazine	Calcium signaling pathway: hsa04020	621	5-hydroxytryptamine receptor 6	GPCR	P50406	5HT6R_HUMAN	7.44	Ki		WOMBAT-PK	=			Homo sapiens
HTR6	5-hydroxytryptamine receptor 6	chlorprothixene	Calcium signaling pathway: hsa04020	623	5-hydroxytryptamine receptor 6	GPCR	P50406	5HT6R_HUMAN	8.52	Ki	Binding affinity towards human 5-hydroxytryptamine 6 receptor	CHEMBL	=			Homo sapiens
HTR6	5-hydroxytryptamine receptor 6	clemastine	Calcium signaling pathway: hsa04020	671	5-hydroxytryptamine receptor 6	GPCR	P50406	5HT6R_HUMAN	7.4437	Ki	DRUGMATRIX: Serotonin (5-Hydroxytryptamine) 5-HT6 radioligand binding (ligand: [3H] Lysergic acid diethylamide)	DRUG MATRIX	=			Homo sapiens
HTR6	5-hydroxytryptamine receptor 6	clomifene	Calcium signaling pathway: hsa04020	700	5-hydroxytryptamine receptor 6	GPCR	P50406	5HT6R_HUMAN	5.71	Ki	Displacement of [3H]LSD from human 5HT6 receptor expressed in HEK293 cells after 1.5 hrs by liquid scintillation counting	CHEMBL	=			Homo sapiens
HTR6	5-hydroxytryptamine receptor 6	clomipramine	Calcium signaling pathway: hsa04020	701	5-hydroxytryptamine receptor 6	GPCR	P50406	5HT6R_HUMAN	6.95	Ki	Displacement of [3H]LSD from human 5HT6 receptor expressed in HEK293 cells after 1.5 hrs by liquid scintillation counting	CHEMBL	=			Homo sapiens
HTR6	5-hydroxytryptamine receptor 6	clotrimazole	Calcium signaling pathway: hsa04020	719	5-hydroxytryptamine receptor 6	GPCR	P50406	5HT6R_HUMAN	5.2348	Ki	DRUGMATRIX: Serotonin (5-Hydroxytryptamine) 5-HT6 radioligand binding (ligand: [3H] Lysergic acid diethylamide)	DRUG MATRIX	=			Homo sapiens
HTR6	5-hydroxytryptamine receptor 6	clozapine	Calcium signaling pathway: hsa04020	722	5-hydroxytryptamine receptor 6	GPCR	P50406	5HT6R_HUMAN	7.95	Ki		WOMBAT-PK	=			Homo sapiens
HTR6	5-hydroxytryptamine receptor 6	cyclobenzaprine	Calcium signaling pathway: hsa04020	751	5-hydroxytryptamine receptor 6	GPCR	P50406	5HT6R_HUMAN	6.8386	Ki		WOMBAT-PK	=			Homo sapiens
HTR6	5-hydroxytryptamine receptor 6	cyproheptadine	Calcium signaling pathway: hsa04020	765	5-hydroxytryptamine receptor 6	GPCR	P50406	5HT6R_HUMAN	6.8	Ki		WOMBAT-PK	=			Homo sapiens
HTR6	5-hydroxytryptamine receptor 6	dapsone	Calcium signaling pathway: hsa04020	782	5-hydroxytryptamine receptor 6	GPCR	P50406	5HT6R_HUMAN	6.74	Ki	Antagonist activity at recombinant human 5-HT6 receptor expressed in HEK293 cells assessed as 5-HT-induced intracellular cAMP production after 30 mins	CHEMBL	=			Homo sapiens
HTR6	5-hydroxytryptamine receptor 6	desloratadine	Calcium signaling pathway: hsa04020	814	5-hydroxytryptamine receptor 6	GPCR	P50406	5HT6R_HUMAN	5.9965	Ki	DRUGMATRIX: Serotonin (5-Hydroxytryptamine) 5-HT6 radioligand binding (ligand: [3H] Lysergic acid diethylamide)	DRUG MATRIX	=			Homo sapiens
HTR6	5-hydroxytryptamine receptor 6	dexfenfluramine	Calcium signaling pathway: hsa04020	832	5-hydroxytryptamine receptor 6	GPCR	P50406	5HT6R_HUMAN	5.0419	Ki		PDSP	=			Homo sapiens
HTR6	5-hydroxytryptamine receptor 6	dicycloverine	Calcium signaling pathway: hsa04020	868	5-hydroxytryptamine receptor 6	GPCR	P50406	5HT6R_HUMAN	5.8468	Ki	DRUGMATRIX: Serotonin (5-Hydroxytryptamine) 5-HT6 radioligand binding (ligand: [3H] Lysergic acid diethylamide)	DRUG MATRIX	=			Homo sapiens
HTR6	5-hydroxytryptamine receptor 6	diethylstilbestrol	Calcium signaling pathway: hsa04020	875	5-hydroxytryptamine receptor 6	GPCR	P50406	5HT6R_HUMAN	5.2229	Ki	DRUGMATRIX: Serotonin (5-Hydroxytryptamine) 5-HT6 radioligand binding (ligand: [3H] Lysergic acid diethylamide)	DRUG MATRIX	=			Homo sapiens
HTR6	5-hydroxytryptamine receptor 6	alpha-Ergocryptine	Calcium signaling pathway: hsa04020	885	5-hydroxytryptamine receptor 6	GPCR	P50406	5HT6R_HUMAN	8.1215	Ki	DRUGMATRIX: Serotonin (5-Hydroxytryptamine) 5-HT6 radioligand binding (ligand: [3H] Lysergic acid diethylamide)	DRUG MATRIX	=			Homo sapiens
HTR6	5-hydroxytryptamine receptor 6	disulfiram	Calcium signaling pathway: hsa04020	928	5-hydroxytryptamine receptor 6	GPCR	P50406	5HT6R_HUMAN	5.1291	Ki	DRUGMATRIX: Serotonin (5-Hydroxytryptamine) 5-HT6 radioligand binding (ligand: [3H] Lysergic acid diethylamide)	DRUG MATRIX	=			Homo sapiens
HTR6	5-hydroxytryptamine receptor 6	doxepin	Calcium signaling pathway: hsa04020	956	5-hydroxytryptamine receptor 6	GPCR	P50406	5HT6R_HUMAN	6.98	Ki	Displacement of [3H]LSD from human 5HT6 receptor expressed in HEK293 cells after 1.5 hrs by liquid scintillation counting	CHEMBL	=			Homo sapiens
HTR6	5-hydroxytryptamine receptor 6	duloxetine	Calcium signaling pathway: hsa04020	972	5-hydroxytryptamine receptor 6	GPCR	P50406	5HT6R_HUMAN	6.4	Ki		IUPHAR	=		ANTAGONIST	Homo sapiens
HTR6	5-hydroxytryptamine receptor 6	ebastine	Calcium signaling pathway: hsa04020	977	5-hydroxytryptamine receptor 6	GPCR	P50406	5HT6R_HUMAN	5.9913	Ki	DRUGMATRIX: Serotonin (5-Hydroxytryptamine) 5-HT6 radioligand binding (ligand: [3H] Lysergic acid diethylamide)	DRUG MATRIX	=			Homo sapiens
HTR6	5-hydroxytryptamine receptor 6	econazole	Calcium signaling pathway: hsa04020	983	5-hydroxytryptamine receptor 6	GPCR	P50406	5HT6R_HUMAN	5.2958	Ki	DRUGMATRIX: Serotonin (5-Hydroxytryptamine) 5-HT6 radioligand binding (ligand: [3H] Lysergic acid diethylamide)	DRUG MATRIX	=			Homo sapiens
HTR6	5-hydroxytryptamine receptor 6	ergometrine	Calcium signaling pathway: hsa04020	1042	5-hydroxytryptamine receptor 6	GPCR	P50406	5HT6R_HUMAN	8.8239	Ki	DRUGMATRIX: Serotonin (5-Hydroxytryptamine) 5-HT6 radioligand binding (ligand: [3H] Lysergic acid diethylamide)	DRUG MATRIX	=			Homo sapiens
HTR6	5-hydroxytryptamine receptor 6	ergotamine	Calcium signaling pathway: hsa04020	1043	5-hydroxytryptamine receptor 6	GPCR	P50406	5HT6R_HUMAN	8.6	Ki		IUPHAR	=		AGONIST	Homo sapiens
HTR6	5-hydroxytryptamine receptor 6	fenfluramine	Calcium signaling pathway: hsa04020	1150	5-hydroxytryptamine receptor 6	GPCR	P50406	5HT6R_HUMAN	5.0419	Ki		PDSP				Homo sapiens
HTR6	5-hydroxytryptamine receptor 6	fluphenazine	Calcium signaling pathway: hsa04020	1212	5-hydroxytryptamine receptor 6	GPCR	P50406	5HT6R_HUMAN	7.4644	Ki		WOMBAT-PK	=			Homo sapiens
HTR6	5-hydroxytryptamine receptor 6	fluphenazine enanthate	Calcium signaling pathway: hsa04020	1214	5-hydroxytryptamine receptor 6	GPCR	P50406	5HT6R_HUMAN	7.4202	Ki		PDSP	=			Homo sapiens
HTR6	5-hydroxytryptamine receptor 6	fluspirilene	Calcium signaling pathway: hsa04020	1222	5-hydroxytryptamine receptor 6	GPCR	P50406	5HT6R_HUMAN	5.93	Ki	Displacement of [3H]LSD from human 5HT6 receptor expressed in HEK293 cells after 1.5 hrs by liquid scintillation counting	CHEMBL	=			Homo sapiens
HTR6	5-hydroxytryptamine receptor 6	flutamide	Calcium signaling pathway: hsa04020	1223	5-hydroxytryptamine receptor 6	GPCR	P50406	5HT6R_HUMAN	5.0824	Ki	DRUGMATRIX: Serotonin (5-Hydroxytryptamine) 5-HT6 radioligand binding (ligand: [3H] Lysergic acid diethylamide)	DRUG MATRIX	=			Homo sapiens
HTR6	5-hydroxytryptamine receptor 6	haloperidol	Calcium signaling pathway: hsa04020	1353	5-hydroxytryptamine receptor 6	GPCR	P50406	5HT6R_HUMAN	5.22	Ki	Binding affinity to human cloned 5HT6 receptor	CHEMBL	=			Homo sapiens
HTR6	5-hydroxytryptamine receptor 6	haloprogin	Calcium signaling pathway: hsa04020	1355	5-hydroxytryptamine receptor 6	GPCR	P50406	5HT6R_HUMAN	5.73	Ki	DRUGMATRIX: Serotonin (5-Hydroxytryptamine) 5-HT6 radioligand binding (ligand: [3H] Lysergic acid diethylamide)	DRUG MATRIX	=			Homo sapiens
HTR6	5-hydroxytryptamine receptor 6	ketanserin	Calcium signaling pathway: hsa04020	1524	5-hydroxytryptamine receptor 6	GPCR	P50406	5HT6R_HUMAN	5.55	Ki	Binding affinity towards human 5-hydroxytryptamine 6 receptor was evaluated using [3H]-LSD as radioligand	CHEMBL	=			Homo sapiens
HTR6	5-hydroxytryptamine receptor 6	ketotifen	Calcium signaling pathway: hsa04020	1530	5-hydroxytryptamine receptor 6	GPCR	P50406	5HT6R_HUMAN	6.2757	Ki	DRUGMATRIX: Serotonin (5-Hydroxytryptamine) 5-HT6 radioligand binding (ligand: [3H] Lysergic acid diethylamide)	DRUG MATRIX	=			Homo sapiens
HTR6	5-hydroxytryptamine receptor 6	lisuride	Calcium signaling pathway: hsa04020	1588	5-hydroxytryptamine receptor 6	GPCR	P50406	5HT6R_HUMAN	8.2588	Ki	DRUGMATRIX: Serotonin (5-Hydroxytryptamine) 5-HT6 radioligand binding (ligand: [3H] Lysergic acid diethylamide)	DRUG MATRIX	=			Homo sapiens
HTR6	5-hydroxytryptamine receptor 6	loxapine	Calcium signaling pathway: hsa04020	1613	5-hydroxytryptamine receptor 6	GPCR	P50406	5HT6R_HUMAN	7.82	Ki	Binding affinity towards human 5-hydroxytryptamine 6 receptor	CHEMBL	=			Homo sapiens
HTR6	5-hydroxytryptamine receptor 6	lysergide	Calcium signaling pathway: hsa04020	1621	5-hydroxytryptamine receptor 6	GPCR	P50406	5HT6R_HUMAN	8.4	Ki		WOMBAT-PK	=			Homo sapiens
HTR6	5-hydroxytryptamine receptor 6	maprotiline	Calcium signaling pathway: hsa04020	1634	5-hydroxytryptamine receptor 6	GPCR	P50406	5HT6R_HUMAN	6.383	Ki	DRUGMATRIX: Serotonin (5-Hydroxytryptamine) 5-HT6 radioligand binding (ligand: [3H] Lysergic acid diethylamide)	DRUG MATRIX	=			Homo sapiens
HTR6	5-hydroxytryptamine receptor 6	pecazine	Calcium signaling pathway: hsa04020	1688	5-hydroxytryptamine receptor 6	GPCR	P50406	5HT6R_HUMAN	6.0691	Ki	DRUGMATRIX: Serotonin (5-Hydroxytryptamine) 5-HT6 radioligand binding (ligand: [3H] Lysergic acid diethylamide)	DRUG MATRIX	=			Homo sapiens
HTR6	5-hydroxytryptamine receptor 6	mesoridazine	Calcium signaling pathway: hsa04020	1712	5-hydroxytryptamine receptor 6	GPCR	P50406	5HT6R_HUMAN	6.4202	Ki		PDSP	=			Homo sapiens
HTR6	5-hydroxytryptamine receptor 6	metergoline	Calcium signaling pathway: hsa04020	1723	5-hydroxytryptamine receptor 6	GPCR	P50406	5HT6R_HUMAN	7.4	Ki		IUPHAR	=		ANTAGONIST	Homo sapiens
HTR6	5-hydroxytryptamine receptor 6	methapyrilene	Calcium signaling pathway: hsa04020	1738	5-hydroxytryptamine receptor 6	GPCR	P50406	5HT6R_HUMAN	5.8431	Ki	DRUGMATRIX: Serotonin (5-Hydroxytryptamine) 5-HT6 radioligand binding (ligand: [3H] Lysergic acid diethylamide)	DRUG MATRIX	=			Homo sapiens
HTR6	5-hydroxytryptamine receptor 6	methylergometrine	Calcium signaling pathway: hsa04020	1764	5-hydroxytryptamine receptor 6	GPCR	P50406	5HT6R_HUMAN	8.9281	Ki	DRUGMATRIX: Serotonin (5-Hydroxytryptamine) 5-HT6 radioligand binding (ligand: [3H] Lysergic acid diethylamide)	DRUG MATRIX	=			Homo sapiens
HTR6	5-hydroxytryptamine receptor 6	methysergide	Calcium signaling pathway: hsa04020	1775	5-hydroxytryptamine receptor 6	GPCR	P50406	5HT6R_HUMAN	6.8	Ki		IUPHAR	=		ANTAGONIST	Homo sapiens
HTR6	5-hydroxytryptamine receptor 6	mianserin	Calcium signaling pathway: hsa04020	1796	5-hydroxytryptamine receptor 6	GPCR	P50406	5HT6R_HUMAN	7.1748	Ki		WOMBAT-PK	=			Homo sapiens
HTR6	5-hydroxytryptamine receptor 6	miconazole	Calcium signaling pathway: hsa04020	1800	5-hydroxytryptamine receptor 6	GPCR	P50406	5HT6R_HUMAN	5.2963	Ki	DRUGMATRIX: Serotonin (5-Hydroxytryptamine) 5-HT6 radioligand binding (ligand: [3H] Lysergic acid diethylamide)	DRUG MATRIX	=			Homo sapiens
HTR6	5-hydroxytryptamine receptor 6	mitotane	Calcium signaling pathway: hsa04020	1820	5-hydroxytryptamine receptor 6	GPCR	P50406	5HT6R_HUMAN	6.1864	Ki	DRUGMATRIX: Serotonin (5-Hydroxytryptamine) 5-HT6 radioligand binding (ligand: [3H] Lysergic acid diethylamide)	DRUG MATRIX	=			Homo sapiens
HTR6	5-hydroxytryptamine receptor 6	molindone	Calcium signaling pathway: hsa04020	1830	5-hydroxytryptamine receptor 6	GPCR	P50406	5HT6R_HUMAN	5.9965	Ki		PDSP	=			Homo sapiens
HTR6	5-hydroxytryptamine receptor 6	nortriptyline	Calcium signaling pathway: hsa04020	1971	5-hydroxytryptamine receptor 6	GPCR	P50406	5HT6R_HUMAN	6.67	Ki	Displacement of [3H]LSD from human 5HT6 receptor expressed in HEK293 cells after 1.5 hrs by liquid scintillation counting	CHEMBL	=			Homo sapiens
HTR6	5-hydroxytryptamine receptor 6	olanzapine	Calcium signaling pathway: hsa04020	1982	5-hydroxytryptamine receptor 6	GPCR	P50406	5HT6R_HUMAN	8.0969	Ki		WOMBAT-PK	=			Homo sapiens
HTR6	5-hydroxytryptamine receptor 6	orphenadrine	Calcium signaling pathway: hsa04020	1999	5-hydroxytryptamine receptor 6	GPCR	P50406	5HT6R_HUMAN	6.2832	Ki	DRUGMATRIX: Serotonin (5-Hydroxytryptamine) 5-HT6 radioligand binding (ligand: [3H] Lysergic acid diethylamide)	DRUG MATRIX	=			Homo sapiens
HTR6	5-hydroxytryptamine receptor 6	oxymetazoline	Calcium signaling pathway: hsa04020	2032	5-hydroxytryptamine receptor 6	GPCR	P50406	5HT6R_HUMAN	6.1107	Ki	DRUGMATRIX: Serotonin (5-Hydroxytryptamine) 5-HT6 radioligand binding (ligand: [3H] Lysergic acid diethylamide)	DRUG MATRIX	=			Homo sapiens
HTR6	5-hydroxytryptamine receptor 6	perlapine	Calcium signaling pathway: hsa04020	2111	5-hydroxytryptamine receptor 6	GPCR	P50406	5HT6R_HUMAN	6.8239	Ki		PDSP	=			Homo sapiens
HTR6	5-hydroxytryptamine receptor 6	perphenazine	Calcium signaling pathway: hsa04020	2113	5-hydroxytryptamine receptor 6	GPCR	P50406	5HT6R_HUMAN	7.55	Ki		WOMBAT-PK	=			Homo sapiens
HTR6	5-hydroxytryptamine receptor 6	pimozide	Calcium signaling pathway: hsa04020	2172	5-hydroxytryptamine receptor 6	GPCR	P50406	5HT6R_HUMAN	7.1487	Ki		WOMBAT-PK	=			Homo sapiens
HTR6	5-hydroxytryptamine receptor 6	pipamazine	Calcium signaling pathway: hsa04020	2180	5-hydroxytryptamine receptor 6	GPCR	P50406	5HT6R_HUMAN	7.284	Ki	DRUGMATRIX: Serotonin (5-Hydroxytryptamine) 5-HT6 radioligand binding (ligand: [3H] Lysergic acid diethylamide)	DRUG MATRIX	=			Homo sapiens
HTR6	5-hydroxytryptamine receptor 6	prochlorperazine	Calcium signaling pathway: hsa04020	2274	5-hydroxytryptamine receptor 6	GPCR	P50406	5HT6R_HUMAN	6.9066	Ki	DRUGMATRIX: Serotonin (5-Hydroxytryptamine) 5-HT6 radioligand binding (ligand: [3H] Lysergic acid diethylamide)	DRUG MATRIX	=			Homo sapiens
HTR6	5-hydroxytryptamine receptor 6	promazine	Calcium signaling pathway: hsa04020	2284	5-hydroxytryptamine receptor 6	GPCR	P50406	5HT6R_HUMAN	6.8962	Ki	DRUGMATRIX: Serotonin (5-Hydroxytryptamine) 5-HT6 radioligand binding (ligand: [3H] Lysergic acid diethylamide)	DRUG MATRIX	=			Homo sapiens
HTR6	5-hydroxytryptamine receptor 6	promethazine	Calcium signaling pathway: hsa04020	2286	5-hydroxytryptamine receptor 6	GPCR	P50406	5HT6R_HUMAN	5.9477	Ki	DRUGMATRIX: Serotonin (5-Hydroxytryptamine) 5-HT6 radioligand binding (ligand: [3H] Lysergic acid diethylamide)	DRUG MATRIX	=			Homo sapiens
HTR6	5-hydroxytryptamine receptor 6	propafenone	Calcium signaling pathway: hsa04020	2291	5-hydroxytryptamine receptor 6	GPCR	P50406	5HT6R_HUMAN	6.063	Ki	DRUGMATRIX: Serotonin (5-Hydroxytryptamine) 5-HT6 radioligand binding (ligand: [3H] Lysergic acid diethylamide)	DRUG MATRIX	=			Homo sapiens
HTR6	5-hydroxytryptamine receptor 6	propranolol	Calcium signaling pathway: hsa04020	2303	5-hydroxytryptamine receptor 6	GPCR	P50406	5HT6R_HUMAN	5.8468	Ki	DRUGMATRIX: Serotonin (5-Hydroxytryptamine) 5-HT6 radioligand binding (ligand: [3H] Lysergic acid diethylamide)	DRUG MATRIX	=			Homo sapiens
HTR6	5-hydroxytryptamine receptor 6	quetiapine	Calcium signaling pathway: hsa04020	2337	5-hydroxytryptamine receptor 6	GPCR	P50406	5HT6R_HUMAN	5.85	Ki	Binding affinity to human cloned 5HT6 receptor	CHEMBL	=			Homo sapiens
HTR6	5-hydroxytryptamine receptor 6	raloxifene	Calcium signaling pathway: hsa04020	2351	5-hydroxytryptamine receptor 6	GPCR	P50406	5HT6R_HUMAN	6.3	Ki		WOMBAT-PK	=			Homo sapiens
HTR6	5-hydroxytryptamine receptor 6	reboxetine	Calcium signaling pathway: hsa04020	2361	5-hydroxytryptamine receptor 6	GPCR	P50406	5HT6R_HUMAN	6.3401	Ki		WOMBAT-PK	=			Homo sapiens
HTR6	5-hydroxytryptamine receptor 6	risperidone	Calcium signaling pathway: hsa04020	2389	5-hydroxytryptamine receptor 6	GPCR	P50406	5HT6R_HUMAN	6.65	Ki	Displacement of [3H]5-LSD from human 5HT6 receptor expressed in human HeLa cells	CHEMBL	=			Homo sapiens
HTR6	5-hydroxytryptamine receptor 6	sertindole	Calcium signaling pathway: hsa04020	2435	5-hydroxytryptamine receptor 6	GPCR	P50406	5HT6R_HUMAN	8.3	Ki	Displacement of [3H]5-LSD from human 5HT6 receptor expressed in human HeLa cells	CHEMBL	=			Homo sapiens
HTR6	5-hydroxytryptamine receptor 6	sorafenib	Calcium signaling pathway: hsa04020	2459	5-hydroxytryptamine receptor 6	GPCR	P50406	5HT6R_HUMAN	5.21	Ki	Displacement of [3H]LSD from 5HT6 receptor after 1.5 hrs by scintillation counter	CHEMBL	=			Homo sapiens
HTR6	5-hydroxytryptamine receptor 6	spiperone	Calcium signaling pathway: hsa04020	2470	5-hydroxytryptamine receptor 6	GPCR	P50406	5HT6R_HUMAN	5.8	Ki	Binding affinity towards human 5-hydroxytryptamine 6 receptor	CHEMBL	=			Homo sapiens
HTR6	5-hydroxytryptamine receptor 6	sulfadimethoxine	Calcium signaling pathway: hsa04020	2501	5-hydroxytryptamine receptor 6	GPCR	P50406	5HT6R_HUMAN	6.2062	Ki	DRUGMATRIX: Serotonin (5-Hydroxytryptamine) 5-HT6 radioligand binding (ligand: [3H] Lysergic acid diethylamide)	DRUG MATRIX	=			Homo sapiens
HTR6	5-hydroxytryptamine receptor 6	sumatriptan	Calcium signaling pathway: hsa04020	2543	5-hydroxytryptamine receptor 6	GPCR	P50406	5HT6R_HUMAN	5.6	Ki		IUPHAR	=		ANTAGONIST	Homo sapiens
HTR6	5-hydroxytryptamine receptor 6	tamoxifen	Calcium signaling pathway: hsa04020	2561	5-hydroxytryptamine receptor 6	GPCR	P50406	5HT6R_HUMAN	5.98	Ki	Displacement of [3H]LSD from human 5HT6 receptor expressed in HEK293 cells after 1.5 hrs by liquid scintillation counting	CHEMBL	=			Homo sapiens
HTR6	5-hydroxytryptamine receptor 6	terfenadine	Calcium signaling pathway: hsa04020	2600	5-hydroxytryptamine receptor 6	GPCR	P50406	5HT6R_HUMAN	6.2175	Ki	DRUGMATRIX: Serotonin (5-Hydroxytryptamine) 5-HT6 radioligand binding (ligand: [3H] Lysergic acid diethylamide)	DRUG MATRIX	=			Homo sapiens
HTR6	5-hydroxytryptamine receptor 6	thioridazine	Calcium signaling pathway: hsa04020	2637	5-hydroxytryptamine receptor 6	GPCR	P50406	5HT6R_HUMAN	7.2	Ki		IUPHAR	=		ANTAGONIST	Homo sapiens
HTR6	5-hydroxytryptamine receptor 6	thiothixene	Calcium signaling pathway: hsa04020	2639	5-hydroxytryptamine receptor 6	GPCR	P50406	5HT6R_HUMAN	6.6811	Ki		PDSP	=			Homo sapiens
HTR6	5-hydroxytryptamine receptor 6	toremifene	Calcium signaling pathway: hsa04020	2709	5-hydroxytryptamine receptor 6	GPCR	P50406	5HT6R_HUMAN	5.38	Ki	Displacement of [3H]LSD from human 5HT6 receptor expressed in HEK293 cells after 1.5 hrs by liquid scintillation counting	CHEMBL	=			Homo sapiens
HTR6	5-hydroxytryptamine receptor 6	trifluoperazine	Calcium signaling pathway: hsa04020	2740	5-hydroxytryptamine receptor 6	GPCR	P50406	5HT6R_HUMAN	6.8488	Ki		PDSP	=			Homo sapiens
HTR6	5-hydroxytryptamine receptor 6	venlafaxine	Calcium signaling pathway: hsa04020	2813	5-hydroxytryptamine receptor 6	GPCR	P50406	5HT6R_HUMAN	5.5541	Ki		PDSP	=			Homo sapiens
HTR6	5-hydroxytryptamine receptor 6	ziprasidone	Calcium signaling pathway: hsa04020	2865	5-hydroxytryptamine receptor 6	GPCR	P50406	5HT6R_HUMAN	7.22	Ki		WOMBAT-PK	=			Homo sapiens
HTR6	5-hydroxytryptamine receptor 6	zotepine	Calcium signaling pathway: hsa04020	2875	5-hydroxytryptamine receptor 6	GPCR	P50406	5HT6R_HUMAN	8.3	Ki		IUPHAR	=		ANTAGONIST	Homo sapiens
HTR6	5-hydroxytryptamine receptor 6	zuclopenthixol	Calcium signaling pathway: hsa04020	2877	5-hydroxytryptamine receptor 6	GPCR	P50406	5HT6R_HUMAN	6.77	Ki	Displacement of [3H]LSD from human 5HT6 receptor expressed in HEK293 cells after 1.5 hrs by liquid scintillation counting	CHEMBL	=			Homo sapiens
HTR6	5-hydroxytryptamine receptor 6	iloperidone	Calcium signaling pathway: hsa04020	3294	5-hydroxytryptamine receptor 6	GPCR	P50406	5HT6R_HUMAN	7.37	Ki		WOMBAT-PK	=			Homo sapiens
HTR6	5-hydroxytryptamine receptor 6	xanomeline	Calcium signaling pathway: hsa04020	3652	5-hydroxytryptamine receptor 6	GPCR	P50406	5HT6R_HUMAN	5.9	Ki		IUPHAR	=		AGONIST	Homo sapiens
HTR6	5-hydroxytryptamine receptor 6	yohimbine	Calcium signaling pathway: hsa04020	3659	5-hydroxytryptamine receptor 6	GPCR	P50406	5HT6R_HUMAN	6.1057	Ki	DRUGMATRIX: Serotonin (5-Hydroxytryptamine) 5-HT6 radioligand binding (ligand: [3H] Lysergic acid diethylamide)	DRUG MATRIX	=			Homo sapiens
HTR6	5-hydroxytryptamine receptor 6	clorotepine	Calcium signaling pathway: hsa04020	3912	5-hydroxytryptamine receptor 6	GPCR	P50406	5HT6R_HUMAN	8.6649	Ki		PDSP	=			Homo sapiens
HTR6	5-hydroxytryptamine receptor 6	asenapine	Calcium signaling pathway: hsa04020	4115	5-hydroxytryptamine receptor 6	GPCR	P50406	5HT6R_HUMAN	9.22	Ki		WOMBAT-PK	=			Homo sapiens
HTR6	5-hydroxytryptamine receptor 6	paliperidone	Calcium signaling pathway: hsa04020	4137	5-hydroxytryptamine receptor 6	GPCR	P50406	5HT6R_HUMAN	5.6173	Ki		PDSP	=			Homo sapiens
HTR6	5-hydroxytryptamine receptor 6	thiomersal	Calcium signaling pathway: hsa04020	4733	5-hydroxytryptamine receptor 6	GPCR	P50406	5HT6R_HUMAN	5.5597	Ki	DRUGMATRIX: Serotonin (5-Hydroxytryptamine) 5-HT6 radioligand binding (ligand: [3H] Lysergic acid diethylamide)	DRUG MATRIX	=			Homo sapiens
HTR6	5-hydroxytryptamine receptor 6	vortioxetine	Calcium signaling pathway: hsa04020	4806	5-hydroxytryptamine receptor 6	GPCR	P50406	5HT6R_HUMAN	6.48	Ki	Binding affinity to human 5HT6 receptor	CHEMBL	=			Homo sapiens
HTR6	5-hydroxytryptamine receptor 6	brexpiprazole	Calcium signaling pathway: hsa04020	5014	5-hydroxytryptamine receptor 6	GPCR	P50406	5HT6R_HUMAN	7.2366	Ki		SCIENTIFIC LITERATURE	=			Homo sapiens
ADORA2A	adenosine A2a receptor	adenosine	Calcium signaling pathway: hsa04020	90	Adenosine receptor A2a	GPCR	P29274	AA2AR_HUMAN	6.1549	EC50		WOMBAT-PK	=	CHEMBL	AGONIST	Homo sapiens
ADORA2A	adenosine A2a receptor	amiloride	Calcium signaling pathway: hsa04020	158	Adenosine receptor A2a	GPCR	P29274	AA2AR_HUMAN	5.48	Ki		WOMBAT-PK	=			Homo sapiens
ADORA2A	adenosine A2a receptor	caffeine	Calcium signaling pathway: hsa04020	463	Adenosine receptor A2a	GPCR	P29274	AA2AR_HUMAN	5.61	Ki	Competitive binding affinity to human adenosine A2A receptor expressed in HEK293 cells after 60 mins by fluorescence polarization assay in presence of MRS5346	CHEMBL	=	CHEMBL	ANTAGONIST	Homo sapiens
ADORA2A	adenosine A2a receptor	clotrimazole	Calcium signaling pathway: hsa04020	719	Adenosine receptor A2a	GPCR	P29274	AA2AR_HUMAN	5.1465	Ki	DRUGMATRIX: Adenosine A2A radioligand binding (ligand: AB-MECA)	DRUG MATRIX	=			Homo sapiens
ADORA2A	adenosine A2a receptor	diethylstilbestrol	Calcium signaling pathway: hsa04020	875	Adenosine receptor A2a	GPCR	P29274	AA2AR_HUMAN	5.2958	Ki	DRUGMATRIX: Adenosine A2A radioligand binding (ligand: AB-MECA)	DRUG MATRIX	=			Homo sapiens
ADORA2A	adenosine A2a receptor	econazole	Calcium signaling pathway: hsa04020	983	Adenosine receptor A2a	GPCR	P29274	AA2AR_HUMAN	5.0859	Ki	DRUGMATRIX: Adenosine A2A radioligand binding (ligand: AB-MECA)	DRUG MATRIX	=			Homo sapiens
ADORA2A	adenosine A2a receptor	enprofylline	Calcium signaling pathway: hsa04020	1015	Adenosine receptor A2a	GPCR	P29274	AA2AR_HUMAN	4.49	Ki	Binding affinity to human adenosine A2A receptor	CHEMBL	=			Homo sapiens
ADORA2A	adenosine A2a receptor	ethinylestradiol	Calcium signaling pathway: hsa04020	1082	Adenosine receptor A2a	GPCR	P29274	AA2AR_HUMAN	4.9299	Ki	DRUGMATRIX: Adenosine A2A radioligand binding (ligand: AB-MECA)	DRUG MATRIX	=			Homo sapiens
ADORA2A	adenosine A2a receptor	hexachlorophene	Calcium signaling pathway: hsa04020	1364	Adenosine receptor A2a	GPCR	P29274	AA2AR_HUMAN	6.0429	Ki	DRUGMATRIX: Adenosine A2A radioligand binding (ligand: AB-MECA)	DRUG MATRIX	=			Homo sapiens
ADORA2A	adenosine A2a receptor	imiquimod	Calcium signaling pathway: hsa04020	1429	Adenosine receptor A2a	GPCR	P29274	AA2AR_HUMAN	5.5248	Ki	DRUGMATRIX: Adenosine A2A radioligand binding (ligand: AB-MECA)	DRUG MATRIX	=			Homo sapiens
ADORA2A	adenosine A2a receptor	mefloquine	Calcium signaling pathway: hsa04020	1665	Adenosine receptor A2a	GPCR	P29274	AA2AR_HUMAN	6.91	Ki	Binding affinity to human adenosine A2A receptor	CHEMBL	=			Homo sapiens
ADORA2A	adenosine A2a receptor	miconazole	Calcium signaling pathway: hsa04020	1800	Adenosine receptor A2a	GPCR	P29274	AA2AR_HUMAN	5.0968	Ki	DRUGMATRIX: Adenosine A2A radioligand binding (ligand: AB-MECA)	DRUG MATRIX	=			Homo sapiens
ADORA2A	adenosine A2a receptor	nifedipine	Calcium signaling pathway: hsa04020	1922	Adenosine receptor A2a	GPCR	P29274	AA2AR_HUMAN	4.65	Ki	Binding affinity for HA-tagged mutant human Adenosine A2A receptor (V84L), using [3H]CGS-21680 as radioligand expressed in COS-7 cells	CHEMBL	=			Homo sapiens
ADORA2A	adenosine A2a receptor	nisoldipine	Calcium signaling pathway: hsa04020	1942	Adenosine receptor A2a	GPCR	P29274	AA2AR_HUMAN	5.6424	Ki	DRUGMATRIX: Adenosine A2A radioligand binding (ligand: AB-MECA)	DRUG MATRIX	=			Homo sapiens
ADORA2A	adenosine A2a receptor	raloxifene	Calcium signaling pathway: hsa04020	2351	Adenosine receptor A2a	GPCR	P29274	AA2AR_HUMAN	5.9263	Ki	DRUGMATRIX: Adenosine A2A radioligand binding (ligand: AB-MECA)	DRUG MATRIX	=			Homo sapiens
ADORA2A	adenosine A2a receptor	regadenoson	Calcium signaling pathway: hsa04020	2362	Adenosine receptor A2a	GPCR	P29274	AA2AR_HUMAN	5.8861	EC50		WOMBAT-PK	=	CHEMBL	AGONIST	Homo sapiens
ADORA2A	adenosine A2a receptor	sildenafil	Calcium signaling pathway: hsa04020	2441	Adenosine receptor A2a	GPCR	P29274	AA2AR_HUMAN	6.7	Ki	Displacement of [3H]ZM241385 from human AA2AR expressed in HEK293T cells after 2 hrs by liquid scintillation counter	CHEMBL	=			Homo sapiens
ADORA2A	adenosine A2a receptor	tamoxifen	Calcium signaling pathway: hsa04020	2561	Adenosine receptor A2a	GPCR	P29274	AA2AR_HUMAN	5.3996	Ki	DRUGMATRIX: Adenosine A2A radioligand binding (ligand: AB-MECA)	DRUG MATRIX	=			Homo sapiens
ADORA2A	adenosine A2a receptor	theophylline	Calcium signaling pathway: hsa04020	2620	Adenosine receptor A2a	GPCR	P29274	AA2AR_HUMAN	9.22	Ki	Binding affinity for adenosine A2a receptor by using as [3H]ZM-241385 radioligand in membranes from HEK-A2A cells	CHEMBL	=	CHEMBL	ANTAGONIST	Homo sapiens
ADORA2A	adenosine A2a receptor	trioxsalen	Calcium signaling pathway: hsa04020	2759	Adenosine receptor A2a	GPCR	P29274	AA2AR_HUMAN	6.1325	Ki	DRUGMATRIX: Adenosine A2A radioligand binding (ligand: AB-MECA)	DRUG MATRIX	=			Homo sapiens
ADORA2A	adenosine A2a receptor	bithionol	Calcium signaling pathway: hsa04020	3032	Adenosine receptor A2a	GPCR	P29274	AA2AR_HUMAN	6.1838	Ki	DRUGMATRIX: Adenosine A2A radioligand binding (ligand: AB-MECA)	DRUG MATRIX	=			Homo sapiens
ADORA2A	adenosine A2a receptor	gentian violet	Calcium signaling pathway: hsa04020	4138	Adenosine receptor A2a	GPCR	P29274	AA2AR_HUMAN	5.7238	Ki	DRUGMATRIX: Adenosine A2A radioligand binding (ligand: AB-MECA)	DRUG MATRIX	=			Homo sapiens
ADORA2A	adenosine A2a receptor	choline theophyllinate	Calcium signaling pathway: hsa04020	4390	Adenosine receptor A2a	GPCR	P29274	AA2AR_HUMAN	9.22	Ki	Binding affinity for adenosine A2a receptor by using as [3H]ZM-241385 radioligand in membranes from HEK-A2A cells	CHEMBL	=	CHEMBL	ANTAGONIST	Homo sapiens
ADORA2A	adenosine A2a receptor	choline theophyllinate	Calcium signaling pathway: hsa04020	4390	Adenosine A2 receptor	GPCR	P29274	AA2AR_HUMAN	4.85	Ki	Inhibition of the stimulation by 5'-(N-ethylcarbamoyl) adenosine of adenyl cyclase via adenosine A2 receptor in human platelet membranes.	CHEMBL	=	CHEMBL	ANTAGONIST	Homo sapiens
ADORA2A	adenosine A2a receptor	bufylline	Calcium signaling pathway: hsa04020	4426	Adenosine receptor A2a	GPCR	P29274	AA2AR_HUMAN	9.22	Ki	Binding affinity for adenosine A2a receptor by using as [3H]ZM-241385 radioligand in membranes from HEK-A2A cells	CHEMBL	=	CHEMBL	ANTAGONIST	Homo sapiens
ADORA2A	adenosine A2a receptor	bufylline	Calcium signaling pathway: hsa04020	4426	Adenosine A2 receptor	GPCR	P29274	AA2AR_HUMAN	4.85	Ki	Inhibition of the stimulation by 5'-(N-ethylcarbamoyl) adenosine of adenyl cyclase via adenosine A2 receptor in human platelet membranes.	CHEMBL	=	CHEMBL	ANTAGONIST	Homo sapiens
ADORA2A	adenosine A2a receptor	istradefylline	Calcium signaling pathway: hsa04020	4882	Adenosine receptor A2a	GPCR	P29274	AA2AR_HUMAN	8.66	Ki	Binding affinity towards human Adenosine A2a receptor expressed in HEK293 cells using 6 nM [3H]CGS-21680	CHEMBL	=	SCIENTIFIC LITERATURE	ANTAGONIST	Homo sapiens
ADORA2B	adenosine A2b receptor	acefylline	Calcium signaling pathway: hsa04020	49	Adenosine receptor A2b	GPCR	P29275	AA2BR_HUMAN	4.56	Ki	Binding affinity at human Adenosine A2B receptor expressed in HEK293 cells, using [125I]ABOPX as radioligand	CHEMBL	=			Homo sapiens
ADORA2B	adenosine A2b receptor	adenosine	Calcium signaling pathway: hsa04020	90	Adenosine receptor A2b	GPCR	P29275	AA2BR_HUMAN	4.6198	EC50		WOMBAT-PK	=	CHEMBL	AGONIST	Homo sapiens
ADORA2B	adenosine A2b receptor	caffeine	Calcium signaling pathway: hsa04020	463	Adenosine receptor A2b	GPCR	P29275	AA2BR_HUMAN	4.77	Ki		WOMBAT-PK	=	CHEMBL	ANTAGONIST	Homo sapiens
ADORA2B	adenosine A2b receptor	enprofylline	Calcium signaling pathway: hsa04020	1015	Adenosine receptor A2b	GPCR	P29275	AA2BR_HUMAN	5.33	Ki	Binding affinity at human Adenosine A2B receptor expressed in HEK293 cells, using [125I]ABOPX as radioligand	CHEMBL	=			Homo sapiens
ADORA2B	adenosine A2b receptor	etofylline	Calcium signaling pathway: hsa04020	1107	Adenosine receptor A2b	GPCR	P29275	AA2BR_HUMAN	4.76	Ki	Binding affinity at human Adenosine A2B receptor expressed in HEK293 cells, using [125I]ABOPX as radioligand	CHEMBL	=			Homo sapiens
ADORA2B	adenosine A2b receptor	pentoxifylline	Calcium signaling pathway: hsa04020	2099	Adenosine receptor A2b	GPCR	P29275	AA2BR_HUMAN	5.29	Ki	Binding affinity at human Adenosine A2B receptor expressed in HEK293 cells, using [125I]ABOPX as radioligand	CHEMBL	=	CHEMBL	ANTAGONIST	Homo sapiens
ADORA2B	adenosine A2b receptor	theophylline	Calcium signaling pathway: hsa04020	2620	Adenosine receptor A2b	GPCR	P29275	AA2BR_HUMAN	5.57	Ki	Displacement of [3H]DPCPX from human recombinant adenosine A2B receptor expressed in HEK293 cell membrane	CHEMBL	=	CHEMBL	ANTAGONIST	Homo sapiens
ADORA2B	adenosine A2b receptor	choline theophyllinate	Calcium signaling pathway: hsa04020	4390	Adenosine receptor A2b	GPCR	P29275	AA2BR_HUMAN	5.57	Ki	Displacement of [3H]DPCPX from human recombinant adenosine A2B receptor expressed in HEK293 cell membrane	CHEMBL	=	CHEMBL	ANTAGONIST	Homo sapiens
ADORA2B	adenosine A2b receptor	choline theophyllinate	Calcium signaling pathway: hsa04020	4390	Adenosine A2 receptor	GPCR	P29275	AA2BR_HUMAN	4.85	Ki	Inhibition of the stimulation by 5'-(N-ethylcarbamoyl) adenosine of adenyl cyclase via adenosine A2 receptor in human platelet membranes.	CHEMBL	=	CHEMBL	ANTAGONIST	Homo sapiens
ADORA2B	adenosine A2b receptor	bufylline	Calcium signaling pathway: hsa04020	4426	Adenosine receptor A2b	GPCR	P29275	AA2BR_HUMAN	5.57	Ki	Displacement of [3H]DPCPX from human recombinant adenosine A2B receptor expressed in HEK293 cell membrane	CHEMBL	=	CHEMBL	ANTAGONIST	Homo sapiens
ADORA2B	adenosine A2b receptor	bufylline	Calcium signaling pathway: hsa04020	4426	Adenosine A2 receptor	GPCR	P29275	AA2BR_HUMAN	4.85	Ki	Inhibition of the stimulation by 5'-(N-ethylcarbamoyl) adenosine of adenyl cyclase via adenosine A2 receptor in human platelet membranes.	CHEMBL	=	CHEMBL	ANTAGONIST	Homo sapiens
CHRM2	cholinergic receptor muscarinic 2	acetylcholine	Calcium signaling pathway: hsa04020	65	Muscarinic acetylcholine receptor M2	GPCR	P08172	ACM2_HUMAN	6.5	Ki		IUPHAR	=		AGONIST	Homo sapiens
CHRM2	cholinergic receptor muscarinic 2	aclatonium	Calcium signaling pathway: hsa04020	81	Muscarinic acetylcholine receptor	GPCR	P08173	ACM2_HUMAN			Mechanism of Action	SCIENTIFIC LITERATURE		SCIENTIFIC LITERATURE	AGONIST	Homo sapiens
CHRM2	cholinergic receptor muscarinic 2	alcuronium	Calcium signaling pathway: hsa04020	109	Muscarinic acetylcholine receptor M2	GPCR	P08172	ACM2_HUMAN	6.9	Kd		IUPHAR	=		ALLOSTERIC MODULATOR	Homo sapiens
CHRM2	cholinergic receptor muscarinic 2	amiodarone	Calcium signaling pathway: hsa04020	176	Muscarinic acetylcholine receptor M2	GPCR	P08172	ACM2_HUMAN	5.7433	Ki	DRUGMATRIX: Muscarinic M2 radioligand binding (ligand: [3H] N-Methylscopolamine)	DRUG MATRIX	=			Homo sapiens
CHRM2	cholinergic receptor muscarinic 2	amitriptyline	Calcium signaling pathway: hsa04020	180	Muscarinic acetylcholine receptor M2	GPCR	P08172	ACM2_HUMAN	8.1	Ki		WOMBAT-PK	=			Homo sapiens
CHRM2	cholinergic receptor muscarinic 2	amoxapine	Calcium signaling pathway: hsa04020	191	Muscarinic acetylcholine receptor M2	GPCR	P08172	ACM2_HUMAN	6.0301	Ki	DRUGMATRIX: Muscarinic M2 radioligand binding (ligand: [3H] N-Methylscopolamine)	DRUG MATRIX	=			Homo sapiens
CHRM2	cholinergic receptor muscarinic 2	aripiprazole	Calcium signaling pathway: hsa04020	242	Muscarinic acetylcholine receptor M2	GPCR	P08172	ACM2_HUMAN	5.4549	Ki		PDSP	=			Homo sapiens
CHRM2	cholinergic receptor muscarinic 2	astemizole	Calcium signaling pathway: hsa04020	249	Muscarinic acetylcholine receptor M2	GPCR	P08172	ACM2_HUMAN	6.3002	Ki	DRUGMATRIX: Muscarinic M2 radioligand binding (ligand: [3H] N-Methylscopolamine)	DRUG MATRIX	=			Homo sapiens
CHRM2	cholinergic receptor muscarinic 2	atropine	Calcium signaling pathway: hsa04020	260	Muscarinic acetylcholine receptor M2	GPCR	P08172	ACM2_HUMAN	8.97	Ki		WOMBAT-PK	=	CHEMBL	ANTAGONIST	Homo sapiens
CHRM2	cholinergic receptor muscarinic 2	diphenidol	Calcium signaling pathway: hsa04020	313	Muscarinic acetylcholine receptor M2	GPCR	P08172	ACM2_HUMAN	6.5622	Ki	DRUGMATRIX: Muscarinic M2 radioligand binding (ligand: [3H] N-Methylscopolamine)	DRUG MATRIX	=			Homo sapiens
CHRM2	cholinergic receptor muscarinic 2	benzatropine	Calcium signaling pathway: hsa04020	333	Muscarinic acetylcholine receptor M2	GPCR	P08172	ACM2_HUMAN	8.8539	Ki		WOMBAT-PK	=		ANTAGONIST	Homo sapiens
CHRM2	cholinergic receptor muscarinic 2	bethanechol	Calcium signaling pathway: hsa04020	358	Muscarinic acetylcholine receptor M2	GPCR	P08172	ACM2_HUMAN	4	Ki		IUPHAR	=	CHEMBL	AGONIST	Homo sapiens
CHRM2	cholinergic receptor muscarinic 2	biperiden	Calcium signaling pathway: hsa04020	374	Muscarinic acetylcholine receptor M2	GPCR	P08172	ACM2_HUMAN	8.2	Kd		IUPHAR	=		ANTAGONIST	Homo sapiens
CHRM2	cholinergic receptor muscarinic 2	bromperidol	Calcium signaling pathway: hsa04020	407	Muscarinic acetylcholine receptor M2	GPCR	P08172	ACM2_HUMAN	5.7447	Ki		PDSP	=			Homo sapiens
CHRM2	cholinergic receptor muscarinic 2	scopolamine butylbromide	Calcium signaling pathway: hsa04020	458	Muscarinic acetylcholine receptor M2	GPCR	P08172	ACM2_HUMAN				WOMBAT-PK				Homo sapiens
CHRM2	cholinergic receptor muscarinic 2	carbachol	Calcium signaling pathway: hsa04020	488	Muscarinic acetylcholine receptor M2	GPCR	P08172	ACM2_HUMAN	7.9208	EC50		WOMBAT-PK	=			Homo sapiens
CHRM2	cholinergic receptor muscarinic 2	pentoxyverine	Calcium signaling pathway: hsa04020	494	Muscarinic acetylcholine receptor M2	GPCR	P08172	ACM2_HUMAN	6.78	Ki	Binding affinity towards muscarinic m2 receptor	CHEMBL	=			Homo sapiens
CHRM2	cholinergic receptor muscarinic 2	cevimeline	Calcium signaling pathway: hsa04020	584	Muscarinic acetylcholine receptor M2	GPCR	P08172	ACM2_HUMAN	5.983	EC50		WOMBAT-PK	=			Homo sapiens
CHRM2	cholinergic receptor muscarinic 2	chlorpromazine	Calcium signaling pathway: hsa04020	621	Muscarinic acetylcholine receptor M2	GPCR	P08172	ACM2_HUMAN	6.7457	Ki		PDSP	=			Homo sapiens
CHRM2	cholinergic receptor muscarinic 2	chlorprothixene	Calcium signaling pathway: hsa04020	623	Muscarinic acetylcholine receptor M2	GPCR	P08172	ACM2_HUMAN	7.5528	Ki		PDSP				Homo sapiens
CHRM2	cholinergic receptor muscarinic 2	clemastine	Calcium signaling pathway: hsa04020	671	Muscarinic acetylcholine receptor M2	GPCR	P08172	ACM2_HUMAN	6.703	Ki		WOMBAT-PK	=			Homo sapiens
CHRM2	cholinergic receptor muscarinic 2	clomifene	Calcium signaling pathway: hsa04020	700	Muscarinic acetylcholine receptor M2	GPCR	P08172	ACM2_HUMAN	5.8894	Ki	DRUGMATRIX: Muscarinic M2 radioligand binding (ligand: [3H] N-Methylscopolamine)	DRUG MATRIX	=			Homo sapiens
CHRM2	cholinergic receptor muscarinic 2	clomipramine	Calcium signaling pathway: hsa04020	701	Muscarinic acetylcholine receptor M2	GPCR	P08172	ACM2_HUMAN	7.0655	Ki	DRUGMATRIX: Muscarinic M2 radioligand binding (ligand: [3H] N-Methylscopolamine)	DRUG MATRIX	=			Homo sapiens
CHRM2	cholinergic receptor muscarinic 2	clotrimazole	Calcium signaling pathway: hsa04020	719	Muscarinic acetylcholine receptor M2	GPCR	P08172	ACM2_HUMAN	5.2868	Ki	DRUGMATRIX: Muscarinic M2 radioligand binding (ligand: [3H] N-Methylscopolamine)	DRUG MATRIX	=			Homo sapiens
CHRM2	cholinergic receptor muscarinic 2	clozapine	Calcium signaling pathway: hsa04020	722	Muscarinic acetylcholine receptor M2	GPCR	P08172	ACM2_HUMAN	7.3	Ki		WOMBAT-PK	=			Homo sapiens
CHRM2	cholinergic receptor muscarinic 2	cyamemazine	Calcium signaling pathway: hsa04020	746	Muscarinic acetylcholine receptor M2	GPCR	P08172	ACM2_HUMAN	7.3768	Ki		PDSP	=			Homo sapiens
CHRM2	cholinergic receptor muscarinic 2	cyclizine	Calcium signaling pathway: hsa04020	749	Muscarinic acetylcholine receptor M2	GPCR	P08172	ACM2_HUMAN	6.3851	Ki	DRUGMATRIX: Muscarinic M2 radioligand binding (ligand: [3H] N-Methylscopolamine)	DRUG MATRIX	=			Homo sapiens
CHRM2	cholinergic receptor muscarinic 2	cyclobenzaprine	Calcium signaling pathway: hsa04020	751	Muscarinic acetylcholine receptor M2	GPCR	P08172	ACM2_HUMAN	7.2218	Ki		PDSP				Homo sapiens
CHRM2	cholinergic receptor muscarinic 2	cyproheptadine	Calcium signaling pathway: hsa04020	765	Muscarinic acetylcholine receptor M2	GPCR	P08172	ACM2_HUMAN	8	Ki		WOMBAT-PK	=			Homo sapiens
CHRM2	cholinergic receptor muscarinic 2	darifenacin	Calcium signaling pathway: hsa04020	784	Muscarinic acetylcholine receptor M2	GPCR	P08172	ACM2_HUMAN	7.6	Ki	GRAC: human M2 antagonist	CHEMBL	=		ANTAGONIST	Homo sapiens
CHRM2	cholinergic receptor muscarinic 2	decamethonium	Calcium signaling pathway: hsa04020	789	Muscarinic acetylcholine receptor M2	GPCR	P08172	ACM2_HUMAN	7.6021	Ki		PDSP	=			Homo sapiens
CHRM2	cholinergic receptor muscarinic 2	desipramine	Calcium signaling pathway: hsa04020	812	Muscarinic acetylcholine receptor M2	GPCR	P08172	ACM2_HUMAN	6.27	Ki		WOMBAT-PK	=			Homo sapiens
CHRM2	cholinergic receptor muscarinic 2	desloratadine	Calcium signaling pathway: hsa04020	814	Muscarinic acetylcholine receptor M2	GPCR	P08172	ACM2_HUMAN	7.6	Ki		WOMBAT-PK	=			Homo sapiens
CHRM2	cholinergic receptor muscarinic 2	dexetimide	Calcium signaling pathway: hsa04020	831	Muscarinic acetylcholine receptor M2	GPCR	P08172	ACM2_HUMAN	8.9	Ki		IUPHAR	=	IUPHAR	ANTAGONIST	Homo sapiens
CHRM2	cholinergic receptor muscarinic 2	dexfenfluramine	Calcium signaling pathway: hsa04020	832	Muscarinic acetylcholine receptor M2	GPCR	P08172	ACM2_HUMAN	5.5766	Ki		PDSP	=			Homo sapiens
CHRM2	cholinergic receptor muscarinic 2	dicloxacillin	Calcium signaling pathway: hsa04020	866	Muscarinic acetylcholine receptor M2	GPCR	P08172	ACM2_HUMAN	5.66	IC50		WOMBAT-PK	=			Homo sapiens
CHRM2	cholinergic receptor muscarinic 2	dicycloverine	Calcium signaling pathway: hsa04020	868	Muscarinic acetylcholine receptor M2	GPCR	P08172	ACM2_HUMAN	6.6	Ki		IUPHAR	=		ANTAGONIST	Homo sapiens
CHRM2	cholinergic receptor muscarinic 2	dimenhydrinate	Calcium signaling pathway: hsa04020	901	Muscarinic acetylcholine receptor M2	GPCR	P08172	ACM2_HUMAN	6.7852	Ki	DRUGMATRIX: Muscarinic M2 radioligand binding (ligand: [3H] N-Methylscopolamine)	DRUG MATRIX	=			Homo sapiens
CHRM2	cholinergic receptor muscarinic 2	dimetindene	Calcium signaling pathway: hsa04020	903	Muscarinic acetylcholine receptor M2	GPCR	P08172	ACM2_HUMAN	7.35	Ki		CHEMBL	=			Homo sapiens
CHRM2	cholinergic receptor muscarinic 2	diphenhydramine	Calcium signaling pathway: hsa04020	916	Muscarinic acetylcholine receptor M2	GPCR	P08172	ACM2_HUMAN	6.9208	Ki		WOMBAT-PK	=			Homo sapiens
CHRM2	cholinergic receptor muscarinic 2	disopyramide	Calcium signaling pathway: hsa04020	926	Muscarinic acetylcholine receptor M2	GPCR	P08172	ACM2_HUMAN				WOMBAT-PK				Homo sapiens
CHRM2	cholinergic receptor muscarinic 2	dosulepin	Calcium signaling pathway: hsa04020	951	Muscarinic acetylcholine receptor M2	GPCR	P08172	ACM2_HUMAN	6.9625	Ki		WOMBAT-PK	=			Homo sapiens
CHRM2	cholinergic receptor muscarinic 2	doxepin	Calcium signaling pathway: hsa04020	956	Muscarinic acetylcholine receptor M2	GPCR	P08172	ACM2_HUMAN	6.7959	Ki		WOMBAT-PK	=			Homo sapiens
CHRM2	cholinergic receptor muscarinic 2	ebastine	Calcium signaling pathway: hsa04020	977	Muscarinic acetylcholine receptor M2	GPCR	P08172	ACM2_HUMAN	6.5536	Ki	DRUGMATRIX: Muscarinic M2 radioligand binding (ligand: [3H] N-Methylscopolamine)	DRUG MATRIX	=			Homo sapiens
CHRM2	cholinergic receptor muscarinic 2	econazole	Calcium signaling pathway: hsa04020	983	Muscarinic acetylcholine receptor M2	GPCR	P08172	ACM2_HUMAN	5.9363	Ki	DRUGMATRIX: Muscarinic M2 radioligand binding (ligand: [3H] N-Methylscopolamine)	DRUG MATRIX	=			Homo sapiens
CHRM2	cholinergic receptor muscarinic 2	eperisone	Calcium signaling pathway: hsa04020	1022	Muscarinic acetylcholine receptor M2	GPCR	P08172	ACM2_HUMAN	6.0804	Ki	DRUGMATRIX: Muscarinic M2 radioligand binding (ligand: [3H] N-Methylscopolamine)	DRUG MATRIX	=			Homo sapiens
CHRM2	cholinergic receptor muscarinic 2	ergotamine	Calcium signaling pathway: hsa04020	1043	Muscarinic acetylcholine receptor M2	GPCR	P08172	ACM2_HUMAN	6.0405	Ki		PDSP				Homo sapiens
CHRM2	cholinergic receptor muscarinic 2	ethylestrenol	Calcium signaling pathway: hsa04020	1094	Muscarinic acetylcholine receptor M2	GPCR	P08172	ACM2_HUMAN	6.983	Ki	DRUGMATRIX: Muscarinic M2 radioligand binding (ligand: [3H] N-Methylscopolamine)	DRUG MATRIX	=			Homo sapiens
CHRM2	cholinergic receptor muscarinic 2	fenfluramine	Calcium signaling pathway: hsa04020	1150	Muscarinic acetylcholine receptor M2	GPCR	P08172	ACM2_HUMAN	5.7261	Ki		PDSP				Homo sapiens
CHRM2	cholinergic receptor muscarinic 2	fluoxetine	Calcium signaling pathway: hsa04020	1209	Muscarinic acetylcholine receptor M2	GPCR	P08172	ACM2_HUMAN	5.5686	Ki		PDSP	=			Homo sapiens
CHRM2	cholinergic receptor muscarinic 2	fluphenazine	Calcium signaling pathway: hsa04020	1212	Muscarinic acetylcholine receptor M2	GPCR	P08172	ACM2_HUMAN	5.5751	Ki	DRUGMATRIX: Muscarinic M2 radioligand binding (ligand: [3H] N-Methylscopolamine)	DRUG MATRIX	=			Homo sapiens
CHRM2	cholinergic receptor muscarinic 2	fluphenazine enanthate	Calcium signaling pathway: hsa04020	1214	Muscarinic acetylcholine receptor M2	GPCR	P08172	ACM2_HUMAN	5.1449	Ki		PDSP	=			Homo sapiens
CHRM2	cholinergic receptor muscarinic 2	gallamine	Calcium signaling pathway: hsa04020	1273	Muscarinic acetylcholine receptor M2	GPCR	P08172	ACM2_HUMAN	6.1481	Ki	DRUGMATRIX: Muscarinic M2 radioligand binding (ligand: [3H] N-Methylscopolamine)	DRUG MATRIX	=	SCIENTIFIC LITERATURE	NEGATIVE ALLOSTERIC MODULATOR	Homo sapiens
CHRM2	cholinergic receptor muscarinic 2	hexocyclium	Calcium signaling pathway: hsa04020	1371	Muscarinic acetylcholine receptor M2	GPCR	P08172	ACM2_HUMAN	7.6	Ki		IUPHAR	=		ANTAGONIST	Homo sapiens
CHRM2	cholinergic receptor muscarinic 2	homatropine	Calcium signaling pathway: hsa04020	1379	Muscarinic acetylcholine receptor M2	GPCR	P08172	ACM2_HUMAN	7.1249	Ki	DRUGMATRIX: Muscarinic M2 radioligand binding (ligand: [3H] N-Methylscopolamine)	DRUG MATRIX	=			Homo sapiens
CHRM2	cholinergic receptor muscarinic 2	hydroxychloroquine	Calcium signaling pathway: hsa04020	1395	Muscarinic acetylcholine receptor M2	GPCR	P08172	ACM2_HUMAN	5.9792	Ki	DRUGMATRIX: Muscarinic M2 radioligand binding (ligand: [3H] N-Methylscopolamine)	DRUG MATRIX	=			Homo sapiens
CHRM2	cholinergic receptor muscarinic 2	hyoscyamine	Calcium signaling pathway: hsa04020	1402	Muscarinic acetylcholine receptor M2	GPCR	P08172	ACM2_HUMAN	9.3	Ki		WOMBAT-PK	=	KEGG DRUG	ANTAGONIST	Homo sapiens
CHRM2	cholinergic receptor muscarinic 2	imipramine	Calcium signaling pathway: hsa04020	1427	Muscarinic acetylcholine receptor M2	GPCR	P08172	ACM2_HUMAN	8.08	Ki		WOMBAT-PK	=			Homo sapiens
CHRM2	cholinergic receptor muscarinic 2	ipratropium	Calcium signaling pathway: hsa04020	1475	Muscarinic acetylcholine receptor M2	GPCR	P08172	ACM2_HUMAN	8.8239	Ki		WOMBAT-PK	=			Homo sapiens
CHRM2	cholinergic receptor muscarinic 2	ketoconazole	Calcium signaling pathway: hsa04020	1527	Muscarinic acetylcholine receptor M2	GPCR	P08172	ACM2_HUMAN	5.0284	Ki	DRUGMATRIX: Muscarinic M2 radioligand binding (ligand: [3H] N-Methylscopolamine)	DRUG MATRIX	=			Homo sapiens
CHRM2	cholinergic receptor muscarinic 2	ketotifen	Calcium signaling pathway: hsa04020	1530	Muscarinic acetylcholine receptor M2	GPCR	P08172	ACM2_HUMAN	6.359	Ki		WOMBAT-PK	=			Homo sapiens
CHRM2	cholinergic receptor muscarinic 2	lofepramine	Calcium signaling pathway: hsa04020	1592	Muscarinic acetylcholine receptor M2	GPCR	P08172	ACM2_HUMAN	6.4815	Ki		WOMBAT-PK	=			Homo sapiens
CHRM2	cholinergic receptor muscarinic 2	loxapine	Calcium signaling pathway: hsa04020	1613	Muscarinic acetylcholine receptor M2	GPCR	P08172	ACM2_HUMAN	6.376	Ki		PDSP	=			Homo sapiens
CHRM2	cholinergic receptor muscarinic 2	maprotiline	Calcium signaling pathway: hsa04020	1634	Muscarinic acetylcholine receptor M2	GPCR	P08172	ACM2_HUMAN	6.1643	Ki	DRUGMATRIX: Muscarinic M2 radioligand binding (ligand: [3H] N-Methylscopolamine)	DRUG MATRIX	=			Homo sapiens
CHRM2	cholinergic receptor muscarinic 2	melperone	Calcium signaling pathway: hsa04020	1677	Muscarinic acetylcholine receptor M2	GPCR	P08172	ACM2_HUMAN	5.6198	Ki		PDSP	=			Homo sapiens
CHRM2	cholinergic receptor muscarinic 2	pecazine	Calcium signaling pathway: hsa04020	1688	Muscarinic acetylcholine receptor M2	GPCR	P08172	ACM2_HUMAN	6.6968	Ki	DRUGMATRIX: Muscarinic M2 radioligand binding (ligand: [3H] N-Methylscopolamine)	DRUG MATRIX	=			Homo sapiens
CHRM2	cholinergic receptor muscarinic 2	mepenzolate	Calcium signaling pathway: hsa04020	1689	Muscarinic acetylcholine receptor M2	GPCR	P08172	ACM2_HUMAN	9.17	Ki	Displacement of [3H]NMS from human M2R expressed in CHOK1 cells after 2 hrs by scintillation counting analysis	CHEMBL	=			Homo sapiens
CHRM2	cholinergic receptor muscarinic 2	mequitazine	Calcium signaling pathway: hsa04020	1707	Muscarinic acetylcholine receptor M2	GPCR	P08172	ACM2_HUMAN	7.8539	Ki		PDSP				Homo sapiens
CHRM2	cholinergic receptor muscarinic 2	mesoridazine	Calcium signaling pathway: hsa04020	1712	Muscarinic acetylcholine receptor M2	GPCR	P08172	ACM2_HUMAN	7.8239	Ki		PDSP	=			Homo sapiens
CHRM2	cholinergic receptor muscarinic 2	methacholine	Calcium signaling pathway: hsa04020	1726	Muscarinic acetylcholine receptor M2	GPCR	P08172	ACM2_HUMAN	7.23	Ki	Inhibition of binding of [3H]quinuclidinyl benzilate to muscarinic receptors in membranes of CHO cells transfected with Muscarinic acetylcholine receptor M2	CHEMBL	=			Homo sapiens
CHRM2	cholinergic receptor muscarinic 2	methanthelinium	Calcium signaling pathway: hsa04020	1736	Muscarinic acetylcholine receptor	GPCR	P08173	ACM2_HUMAN				KEGG DRUG		KEGG DRUG	ANTAGONIST	Homo sapiens
CHRM2	cholinergic receptor muscarinic 2	methapyrilene	Calcium signaling pathway: hsa04020	1738	Muscarinic acetylcholine receptor M2	GPCR	P08172	ACM2_HUMAN	6.2277	Ki	DRUGMATRIX: Muscarinic M2 radioligand binding (ligand: [3H] N-Methylscopolamine)	DRUG MATRIX	=			Homo sapiens
CHRM2	cholinergic receptor muscarinic 2	methscopolamine	Calcium signaling pathway: hsa04020	1757	Muscarinic acetylcholine receptor M2	GPCR	P08172	ACM2_HUMAN	9.82	Ki	DRUGMATRIX: Muscarinic M2 radioligand binding (ligand: [3H] N-Methylscopolamine)	CHEMBL	=			Homo sapiens
CHRM2	cholinergic receptor muscarinic 2	methysergide	Calcium signaling pathway: hsa04020	1775	Muscarinic acetylcholine receptor M2	GPCR	P08172	ACM2_HUMAN	5.2128	Ki		PDSP				Homo sapiens
CHRM2	cholinergic receptor muscarinic 2	mianserin	Calcium signaling pathway: hsa04020	1796	Muscarinic acetylcholine receptor M2	GPCR	P08172	ACM2_HUMAN	6.4168	Ki	DRUGMATRIX: Muscarinic M2 radioligand binding (ligand: [3H] N-Methylscopolamine)	DRUG MATRIX	=			Homo sapiens
CHRM2	cholinergic receptor muscarinic 2	miconazole	Calcium signaling pathway: hsa04020	1800	Muscarinic acetylcholine receptor M2	GPCR	P08172	ACM2_HUMAN	5.8119	Ki	DRUGMATRIX: Muscarinic M2 radioligand binding (ligand: [3H] N-Methylscopolamine)	DRUG MATRIX	=			Homo sapiens
CHRM2	cholinergic receptor muscarinic 2	mirtazapine	Calcium signaling pathway: hsa04020	1816	Muscarinic acetylcholine receptor M2	GPCR	P08172	ACM2_HUMAN				WOMBAT-PK				Homo sapiens
CHRM2	cholinergic receptor muscarinic 2	mitoxantrone	Calcium signaling pathway: hsa04020	1821	Muscarinic acetylcholine receptor M2	GPCR	P08172	ACM2_HUMAN	7.1085	Ki	DRUGMATRIX: Muscarinic M2 radioligand binding (ligand: [3H] N-Methylscopolamine)	DRUG MATRIX	=			Homo sapiens
CHRM2	cholinergic receptor muscarinic 2	nortriptyline	Calcium signaling pathway: hsa04020	1971	Muscarinic acetylcholine receptor M2	GPCR	P08172	ACM2_HUMAN	6.9586	Ki		WOMBAT-PK	=			Homo sapiens
CHRM2	cholinergic receptor muscarinic 2	olanzapine	Calcium signaling pathway: hsa04020	1982	Muscarinic acetylcholine receptor M2	GPCR	P08172	ACM2_HUMAN	7.1024	Ki		WOMBAT-PK	=			Homo sapiens
CHRM2	cholinergic receptor muscarinic 2	orphenadrine	Calcium signaling pathway: hsa04020	1999	Muscarinic acetylcholine receptor M2	GPCR	P08172	ACM2_HUMAN	6.8729	Ki	DRUGMATRIX: Muscarinic M2 radioligand binding (ligand: [3H] N-Methylscopolamine)	DRUG MATRIX	=			Homo sapiens
CHRM2	cholinergic receptor muscarinic 2	oxybutynin	Calcium signaling pathway: hsa04020	2028	Muscarinic acetylcholine receptor M2	GPCR	P08172	ACM2_HUMAN	8.09	Ki	Displacement of 1-[N-methyl- 3H]scopolamine from human muscarinic M2 receptor expressed in Sf9 cells	CHEMBL	=		ANTAGONIST	Homo sapiens
CHRM2	cholinergic receptor muscarinic 2	paroxetine	Calcium signaling pathway: hsa04020	2068	Muscarinic acetylcholine receptor M2	GPCR	P08172	ACM2_HUMAN	6.7235	Ki	DRUGMATRIX: Muscarinic M2 radioligand binding (ligand: [3H] N-Methylscopolamine)	DRUG MATRIX	=			Homo sapiens
CHRM2	cholinergic receptor muscarinic 2	pentamidine	Calcium signaling pathway: hsa04020	2090	Muscarinic acetylcholine receptor M2	GPCR	P08172	ACM2_HUMAN	6.295	Ki	DRUGMATRIX: Muscarinic M2 radioligand binding (ligand: [3H] N-Methylscopolamine)	DRUG MATRIX	=			Homo sapiens
CHRM2	cholinergic receptor muscarinic 2	pilocarpine	Calcium signaling pathway: hsa04020	2166	Muscarinic acetylcholine receptor M2	GPCR	P08172	ACM2_HUMAN	6.95	EC50	calcium response in CHO cells	SCIENTIFIC LITERATURE	=		AGONIST	Homo sapiens
CHRM2	cholinergic receptor muscarinic 2	pirenzepine	Calcium signaling pathway: hsa04020	2200	Muscarinic acetylcholine receptor M2	GPCR	P08172	ACM2_HUMAN	6.76	Ki	Displacement of [3H]N-methylscopolamine chloride from human cloned muscarinic M2 receptor expressed in CHOK1 cells	CHEMBL	=			Homo sapiens
CHRM2	cholinergic receptor muscarinic 2	pridinol	Calcium signaling pathway: hsa04020	2263	Muscarinic acetylcholine receptor M2	GPCR	P08172	ACM2_HUMAN	8.15	Ki		PDSP	=			Homo sapiens
CHRM2	cholinergic receptor muscarinic 2	procainamide	Calcium signaling pathway: hsa04020	2270	Muscarinic acetylcholine receptor M2	GPCR	P08172	ACM2_HUMAN	7.8125	Ki		PDSP	=			Homo sapiens
CHRM2	cholinergic receptor muscarinic 2	prochlorperazine	Calcium signaling pathway: hsa04020	2274	Muscarinic acetylcholine receptor M2	GPCR	P08172	ACM2_HUMAN	5.9559	Ki	DRUGMATRIX: Muscarinic M2 radioligand binding (ligand: [3H] N-Methylscopolamine)	DRUG MATRIX	=			Homo sapiens
CHRM2	cholinergic receptor muscarinic 2	procyclidine	Calcium signaling pathway: hsa04020	2276	Muscarinic acetylcholine receptor M2	GPCR	P08172	ACM2_HUMAN	7.6021	Ki		PDSP	=			Homo sapiens
CHRM2	cholinergic receptor muscarinic 2	promazine	Calcium signaling pathway: hsa04020	2284	Muscarinic acetylcholine receptor M2	GPCR	P08172	ACM2_HUMAN	6.4123	Ki	DRUGMATRIX: Muscarinic M2 radioligand binding (ligand: [3H] N-Methylscopolamine)	DRUG MATRIX	=			Homo sapiens
CHRM2	cholinergic receptor muscarinic 2	promethazine	Calcium signaling pathway: hsa04020	2286	Muscarinic acetylcholine receptor M2	GPCR	P08172	ACM2_HUMAN	7.9208	Ki	DRUGMATRIX: Muscarinic M2 radioligand binding (ligand: [3H] N-Methylscopolamine)	DRUG MATRIX	=			Homo sapiens
CHRM2	cholinergic receptor muscarinic 2	propantheline	Calcium signaling pathway: hsa04020	2293	Muscarinic acetylcholine receptor M2	GPCR	P08172	ACM2_HUMAN	9.5	Ki		IUPHAR	=	CHEMBL	ANTAGONIST	Homo sapiens
CHRM2	cholinergic receptor muscarinic 2	propiomazine	Calcium signaling pathway: hsa04020	2298	Muscarinic acetylcholine receptor M2	GPCR	P08172	ACM2_HUMAN				WOMBAT-PK				Homo sapiens
CHRM2	cholinergic receptor muscarinic 2	protriptyline	Calcium signaling pathway: hsa04020	2320	Muscarinic acetylcholine receptor M2	GPCR	P08172	ACM2_HUMAN	6.9	Ki		WOMBAT-PK	=			Homo sapiens
CHRM2	cholinergic receptor muscarinic 2	quetiapine	Calcium signaling pathway: hsa04020	2337	Muscarinic acetylcholine receptor M2	GPCR	P08172	ACM2_HUMAN	6.0369	Ki		PDSP	=			Homo sapiens
CHRM2	cholinergic receptor muscarinic 2	mepacrine	Calcium signaling pathway: hsa04020	2338	Muscarinic acetylcholine receptor M2	GPCR	P08172	ACM2_HUMAN	6.4647	Ki	DRUGMATRIX: Muscarinic M2 radioligand binding (ligand: [3H] N-Methylscopolamine)	DRUG MATRIX	=			Homo sapiens
CHRM2	cholinergic receptor muscarinic 2	quinidine	Calcium signaling pathway: hsa04020	2346	Muscarinic acetylcholine receptor M2	GPCR	P08172	ACM2_HUMAN	8.1249	Ki		PDSP				Homo sapiens
CHRM2	cholinergic receptor muscarinic 2	risperidone	Calcium signaling pathway: hsa04020	2389	Muscarinic acetylcholine receptor M2	GPCR	P08172	ACM2_HUMAN	5.4318	Ki		PDSP	=			Homo sapiens
CHRM2	cholinergic receptor muscarinic 2	scopolamine	Calcium signaling pathway: hsa04020	2424	Muscarinic acetylcholine receptor M2	GPCR	P08172	ACM2_HUMAN	8.86	Ki		WOMBAT-PK	=			Homo sapiens
CHRM2	cholinergic receptor muscarinic 2	sertraline	Calcium signaling pathway: hsa04020	2436	Muscarinic acetylcholine receptor M2	GPCR	P08172	ACM2_HUMAN	5.6778	Ki		PDSP	=			Homo sapiens
CHRM2	cholinergic receptor muscarinic 2	solifenacin	Calcium signaling pathway: hsa04020	2457	Muscarinic acetylcholine receptor M2	GPCR	P08172	ACM2_HUMAN	6.24	IC50	Displacement of [3H]NMS from human muscarinic M2 receptor expressed in CHO-K1 cells after 1 hr by scintillation counting	CHEMBL	=	CHEMBL	ANTAGONIST	Homo sapiens
CHRM2	cholinergic receptor muscarinic 2	strychnine	Calcium signaling pathway: hsa04020	2484	Muscarinic acetylcholine receptor M2	GPCR	P08172	ACM2_HUMAN	5	Kd		IUPHAR	=		ALLOSTERIC MODULATOR	Homo sapiens
CHRM2	cholinergic receptor muscarinic 2	tamoxifen	Calcium signaling pathway: hsa04020	2561	Muscarinic acetylcholine receptor M2	GPCR	P08172	ACM2_HUMAN	5.5574	Ki	DRUGMATRIX: Muscarinic M2 radioligand binding (ligand: [3H] N-Methylscopolamine)	DRUG MATRIX	=			Homo sapiens
CHRM2	cholinergic receptor muscarinic 2	terconazole	Calcium signaling pathway: hsa04020	2599	Muscarinic acetylcholine receptor M2	GPCR	P08172	ACM2_HUMAN	5.3382	Ki	DRUGMATRIX: Muscarinic M2 radioligand binding (ligand: [3H] N-Methylscopolamine)	DRUG MATRIX	=			Homo sapiens
CHRM2	cholinergic receptor muscarinic 2	thiethylperazine	Calcium signaling pathway: hsa04020	2630	Muscarinic acetylcholine receptor M2	GPCR	P08172	ACM2_HUMAN				WOMBAT-PK				Homo sapiens
CHRM2	cholinergic receptor muscarinic 2	thioridazine	Calcium signaling pathway: hsa04020	2637	Muscarinic acetylcholine receptor M2	GPCR	P08172	ACM2_HUMAN	7.8539	Ki		PDSP	=			Homo sapiens
CHRM2	cholinergic receptor muscarinic 2	thiothixene	Calcium signaling pathway: hsa04020	2639	Muscarinic acetylcholine receptor M2	GPCR	P08172	ACM2_HUMAN	5.6778	Ki		PDSP	=			Homo sapiens
CHRM2	cholinergic receptor muscarinic 2	tiotropium bromide	Calcium signaling pathway: hsa04020	2677	Muscarinic acetylcholine receptor M2	GPCR	P08172	ACM2_HUMAN	11	Ki		WOMBAT-PK	=			Homo sapiens
CHRM2	cholinergic receptor muscarinic 2	tolterodine	Calcium signaling pathway: hsa04020	2705	Muscarinic acetylcholine receptor M2	GPCR	P08172	ACM2_HUMAN	8.57	Ki	Displacement of [3H]N-methyl Scopolamine from human cloned muscarinic M2 receptor expressed in CHO cells	CHEMBL	=	CHEMBL	ANTAGONIST	Homo sapiens
CHRM2	cholinergic receptor muscarinic 2	trihexyphenidyl	Calcium signaling pathway: hsa04020	2745	Muscarinic acetylcholine receptor M2	GPCR	P08172	ACM2_HUMAN	7.73	IC50	Evaluated for its binding affinity at human muscarinic receptor m2 by displacement of [3H]NMS binding using membranes from transfected chinese hamster ovarian cell	CHEMBL	=			Homo sapiens
CHRM2	cholinergic receptor muscarinic 2	tropicamide	Calcium signaling pathway: hsa04020	2774	Muscarinic acetylcholine receptor M2	GPCR	P08172	ACM2_HUMAN	7.4318	Ki	DRUGMATRIX: Muscarinic M2 radioligand binding (ligand: [3H] N-Methylscopolamine)	DRUG MATRIX	=			Homo sapiens
CHRM2	cholinergic receptor muscarinic 2	trospium	Calcium signaling pathway: hsa04020	2776	Muscarinic acetylcholine receptor M2	GPCR	P08172	ACM2_HUMAN			Mechanism of Action; CHEMBL211; SINGLE PROTEIN	CHEMBL		CHEMBL	ANTAGONIST	Homo sapiens
CHRM2	cholinergic receptor muscarinic 2	tubocurarine	Calcium signaling pathway: hsa04020	2781	Muscarinic acetylcholine receptor M2	GPCR	P08172	ACM2_HUMAN	7.0132	Ki		WOMBAT-PK	=			Homo sapiens
CHRM2	cholinergic receptor muscarinic 2	valethamate	Calcium signaling pathway: hsa04020	2800	Muscarinic acetylcholine receptor M2	GPCR	P08172	ACM2_HUMAN	7.72	Ki	DRUGMATRIX: Muscarinic M2 radioligand binding (ligand: [3H] N-Methylscopolamine)	CHEMBL	=			Homo sapiens
CHRM2	cholinergic receptor muscarinic 2	vinburnine	Calcium signaling pathway: hsa04020	2824	Muscarinic acetylcholine receptor M2	GPCR	P08172	ACM2_HUMAN	4.2	Kd		IUPHAR	=		ALLOSTERIC MODULATOR	Homo sapiens
CHRM2	cholinergic receptor muscarinic 2	ziprasidone	Calcium signaling pathway: hsa04020	2865	Muscarinic acetylcholine receptor M2	GPCR	P08172	ACM2_HUMAN	5.5229	Ki		PDSP				Homo sapiens
CHRM2	cholinergic receptor muscarinic 2	zotepine	Calcium signaling pathway: hsa04020	2875	Muscarinic acetylcholine receptor M2	GPCR	P08172	ACM2_HUMAN	6.8539	Ki		PDSP	=			Homo sapiens
CHRM2	cholinergic receptor muscarinic 2	doxacurium	Calcium signaling pathway: hsa04020	2974	Muscarinic acetylcholine receptor M2	GPCR	P08172	ACM2_HUMAN				WOMBAT-PK				Homo sapiens
CHRM2	cholinergic receptor muscarinic 2	benzethonium	Calcium signaling pathway: hsa04020	3018	Muscarinic acetylcholine receptor M2	GPCR	P08172	ACM2_HUMAN	6.6904	Ki	DRUGMATRIX: Muscarinic M2 radioligand binding (ligand: [3H] N-Methylscopolamine)	DRUG MATRIX	=			Homo sapiens
CHRM2	cholinergic receptor muscarinic 2	bietamiverine	Calcium signaling pathway: hsa04020	3025	Muscarinic acetylcholine receptor M2	GPCR	P08172	ACM2_HUMAN	5.99	Ki	Displacement of [3H] N-methylscopolamine from human muscarinic M2 receptor expressed in CHOK1 cells after 30 mins by scintillation counting analysis	CHEMBL	=			Homo sapiens
CHRM2	cholinergic receptor muscarinic 2	eburnamonine	Calcium signaling pathway: hsa04020	3170	Muscarinic acetylcholine receptor M2	GPCR	P08172	ACM2_HUMAN	4.2	Kd		IUPHAR	=		ALLOSTERIC MODULATOR	Homo sapiens
CHRM2	cholinergic receptor muscarinic 2	femoxetine	Calcium signaling pathway: hsa04020	3220	Muscarinic acetylcholine receptor M2	GPCR	P08172	ACM2_HUMAN	6.8239	Ki		PDSP				Homo sapiens
CHRM2	cholinergic receptor muscarinic 2	iloperidone	Calcium signaling pathway: hsa04020	3294	Muscarinic acetylcholine receptor M2	GPCR	P08172	ACM2_HUMAN	5.48	Ki		PDSP	=			Homo sapiens
CHRM2	cholinergic receptor muscarinic 2	sabcomeline	Calcium signaling pathway: hsa04020	3536	Muscarinic acetylcholine receptor M2	GPCR	P08172	ACM2_HUMAN	6.74	IC50	In vitro affinity is evaluated, using quinuclidynyl benzylate (QNB) as radioligand in human cloned Muscarinic acetylcholine receptor M2	CHEMBL	=			Homo sapiens
CHRM2	cholinergic receptor muscarinic 2	vincamine	Calcium signaling pathway: hsa04020	3643	Muscarinic acetylcholine receptor M2	GPCR	P08172	ACM2_HUMAN	5.1	Kd		IUPHAR	=		ALLOSTERIC MODULATOR	Homo sapiens
CHRM2	cholinergic receptor muscarinic 2	xanomeline	Calcium signaling pathway: hsa04020	3652	Muscarinic acetylcholine receptor M2	GPCR	P08172	ACM2_HUMAN	6.92	Ki	Displacement of [3H]-AFDX-384 from human muscarinic M2 receptor expressed in CHO-K1 cells	CHEMBL	=			Homo sapiens
CHRM2	cholinergic receptor muscarinic 2	asenapine	Calcium signaling pathway: hsa04020	4115	Muscarinic acetylcholine receptor M2	GPCR	P08172	ACM2_HUMAN	6.0386	Ki		PDSP				Homo sapiens
CHRM2	cholinergic receptor muscarinic 2	gentian violet	Calcium signaling pathway: hsa04020	4138	Muscarinic acetylcholine receptor M2	GPCR	P08172	ACM2_HUMAN	6.2941	Ki	DRUGMATRIX: Muscarinic M2 radioligand binding (ligand: [3H] N-Methylscopolamine)	DRUG MATRIX	=			Homo sapiens
CHRM2	cholinergic receptor muscarinic 2	fesoterodine	Calcium signaling pathway: hsa04020	4191	Muscarinic acetylcholine receptor M2	GPCR	P08172	ACM2_HUMAN	6.401	Ki		WOMBAT-PK	=	CHEMBL	ANTAGONIST	Homo sapiens
CHRM2	cholinergic receptor muscarinic 2	glycopyrronium bromide	Calcium signaling pathway: hsa04020	4302	Muscarinic acetylcholine receptor M2	GPCR	P08172	ACM2_HUMAN	9.25	Ki		SCIENTIFIC LITERATURE	=	IUPHAR	ANTAGONIST	Homo sapiens
CHRM2	cholinergic receptor muscarinic 2	aceclidine	Calcium signaling pathway: hsa04020	4314	Muscarinic acetylcholine receptor M2	GPCR	P08172	ACM2_HUMAN	5.7	EC50		IUPHAR	=		AGONIST	Homo sapiens
CHRM2	cholinergic receptor muscarinic 2	dexchlorpheniramine	Calcium signaling pathway: hsa04020	4411	Muscarinic acetylcholine receptor M2	GPCR	P08172	ACM2_HUMAN	5.6043	Ki	DRUGMATRIX: Muscarinic M2 radioligand binding (ligand: [3H] N-Methylscopolamine)	DRUG MATRIX	=			Homo sapiens
CHRM2	cholinergic receptor muscarinic 2	aclidinium bromide	Calcium signaling pathway: hsa04020	4484	Muscarinic acetylcholine receptor M2	GPCR	P08172	ACM2_HUMAN	10.1	Ki	Binding affinity to muscarinic M2 receptor	CHEMBL	=			Homo sapiens
CHRM2	cholinergic receptor muscarinic 2	umeclidinium	Calcium signaling pathway: hsa04020	4816	Muscarinic acetylcholine receptor M2	GPCR	P08172	ACM2_HUMAN	9.8239	Ki	radioligand binding assays in CHO cells expressing human M1, M2, or M3 receptors in a scintillation proximity assay with 0.5 nM [3H]-N-methyl scopolamine as the ligand	SCIENTIFIC LITERATURE	=			Homo sapiens
CHRM2	cholinergic receptor muscarinic 2	revefenacin	Calcium signaling pathway: hsa04020	5303	Muscarinic acetylcholine receptor M2	GPCR	P08172	ACM2_HUMAN	9.52	Ki		SCIENTIFIC LITERATURE	=	DRUG LABEL	ANTAGONIST	Homo sapiens
CHRM3	cholinergic receptor muscarinic 3	acetylcholine	Calcium signaling pathway: hsa04020	65	Muscarinic acetylcholine receptor M3	GPCR	P20309	ACM3_HUMAN	6.66	EC50	Activation of M3-ACh receptor-FLASH/CFP expressed in HEK293 cells assessed as FRET signal	CHEMBL	=	CHEMBL	AGONIST	Homo sapiens
CHRM3	cholinergic receptor muscarinic 3	aclatonium	Calcium signaling pathway: hsa04020	81	Muscarinic acetylcholine receptor	GPCR	P08912	ACM3_HUMAN			Mechanism of Action	SCIENTIFIC LITERATURE		SCIENTIFIC LITERATURE	AGONIST	Homo sapiens
CHRM3	cholinergic receptor muscarinic 3	alcuronium	Calcium signaling pathway: hsa04020	109	Muscarinic acetylcholine receptor M3	GPCR	P20309	ACM3_HUMAN	5.8	Kd		IUPHAR	=		ALLOSTERIC MODULATOR	Homo sapiens
CHRM3	cholinergic receptor muscarinic 3	amiodarone	Calcium signaling pathway: hsa04020	176	Muscarinic acetylcholine receptor M3	GPCR	P20309	ACM3_HUMAN	6.1681	Ki	DRUGMATRIX: Muscarinic M3 radioligand binding (ligand: [3H] N-Methylscopolamine)	DRUG MATRIX	=			Homo sapiens
CHRM3	cholinergic receptor muscarinic 3	amitriptyline	Calcium signaling pathway: hsa04020	180	Muscarinic acetylcholine receptor M3	GPCR	P20309	ACM3_HUMAN	7.89	Ki		WOMBAT-PK	=			Homo sapiens
CHRM3	cholinergic receptor muscarinic 3	amoxapine	Calcium signaling pathway: hsa04020	191	Muscarinic acetylcholine receptor M3	GPCR	P20309	ACM3_HUMAN	6.4225	Ki	DRUGMATRIX: Muscarinic M3 radioligand binding (ligand: [3H] N-Methylscopolamine)	DRUG MATRIX	=			Homo sapiens
CHRM3	cholinergic receptor muscarinic 3	octatropine methylbromide	Calcium signaling pathway: hsa04020	223	Muscarinic acetylcholine receptor M3	GPCR	P20309	ACM3_HUMAN				DRUGBANK		CHEMBL	ANTAGONIST	Homo sapiens
CHRM3	cholinergic receptor muscarinic 3	aripiprazole	Calcium signaling pathway: hsa04020	242	Muscarinic acetylcholine receptor M3	GPCR	P20309	ACM3_HUMAN	5.33	Ki		PDSP	=			Homo sapiens
CHRM3	cholinergic receptor muscarinic 3	astemizole	Calcium signaling pathway: hsa04020	249	Muscarinic acetylcholine receptor M3	GPCR	P20309	ACM3_HUMAN	6.7496	Ki	DRUGMATRIX: Muscarinic M3 radioligand binding (ligand: [3H] N-Methylscopolamine)	DRUG MATRIX	=			Homo sapiens
CHRM3	cholinergic receptor muscarinic 3	atropine	Calcium signaling pathway: hsa04020	260	Muscarinic acetylcholine receptor M3	GPCR	P20309	ACM3_HUMAN	9.5	Ki		WOMBAT-PK	=	CHEMBL	ANTAGONIST	Homo sapiens
CHRM3	cholinergic receptor muscarinic 3	diphenidol	Calcium signaling pathway: hsa04020	313	Muscarinic acetylcholine receptor M3	GPCR	P20309	ACM3_HUMAN	7.284	Ki	DRUGMATRIX: Muscarinic M3 radioligand binding (ligand: [3H] N-Methylscopolamine)	DRUG MATRIX	=			Homo sapiens
CHRM3	cholinergic receptor muscarinic 3	benzatropine	Calcium signaling pathway: hsa04020	333	Muscarinic acetylcholine receptor M3	GPCR	P20309	ACM3_HUMAN	8.9586	Ki		WOMBAT-PK	=		ANTAGONIST	Homo sapiens
CHRM3	cholinergic receptor muscarinic 3	bethanechol	Calcium signaling pathway: hsa04020	358	Muscarinic acetylcholine receptor M3	GPCR	P20309	ACM3_HUMAN	4.2	Ki		IUPHAR	=	CHEMBL	AGONIST	Homo sapiens
CHRM3	cholinergic receptor muscarinic 3	biperiden	Calcium signaling pathway: hsa04020	374	Muscarinic acetylcholine receptor M3	GPCR	P20309	ACM3_HUMAN	8.41	Kd		IUPHAR	=		ANTAGONIST	Homo sapiens
CHRM3	cholinergic receptor muscarinic 3	bromperidol	Calcium signaling pathway: hsa04020	407	Muscarinic acetylcholine receptor M3	GPCR	P20309	ACM3_HUMAN	5.1463	Ki		PDSP	=			Homo sapiens
CHRM3	cholinergic receptor muscarinic 3	scopolamine butylbromide	Calcium signaling pathway: hsa04020	458	Muscarinic acetylcholine receptor M3	GPCR	P20309	ACM3_HUMAN				WOMBAT-PK				Homo sapiens
CHRM3	cholinergic receptor muscarinic 3	carbachol	Calcium signaling pathway: hsa04020	488	Muscarinic acetylcholine receptor M3	GPCR	P20309	ACM3_HUMAN	8.699	EC50		WOMBAT-PK	=	CHEMBL	AGONIST	Homo sapiens
CHRM3	cholinergic receptor muscarinic 3	carbenicillin	Calcium signaling pathway: hsa04020	492	Muscarinic acetylcholine receptor M3	GPCR	P20309	ACM3_HUMAN	5	IC50		WOMBAT-PK	=			Homo sapiens
CHRM3	cholinergic receptor muscarinic 3	cevimeline	Calcium signaling pathway: hsa04020	584	Muscarinic acetylcholine receptor M3	GPCR	P20309	ACM3_HUMAN	7.3188	EC50		WOMBAT-PK	=	CHEMBL	AGONIST	Homo sapiens
CHRM3	cholinergic receptor muscarinic 3	chlorpromazine	Calcium signaling pathway: hsa04020	621	Muscarinic acetylcholine receptor M3	GPCR	P20309	ACM3_HUMAN	7.2509	Ki		PDSP	=			Homo sapiens
CHRM3	cholinergic receptor muscarinic 3	chlorprothixene	Calcium signaling pathway: hsa04020	623	Muscarinic acetylcholine receptor M3	GPCR	P20309	ACM3_HUMAN	7.6576	Ki		PDSP				Homo sapiens
CHRM3	cholinergic receptor muscarinic 3	cinnarizine	Calcium signaling pathway: hsa04020	654	Muscarinic acetylcholine receptor M3	GPCR	P20309	ACM3_HUMAN	6.7905	Ki	DRUGMATRIX: Muscarinic M3 radioligand binding (ligand: [3H] N-Methylscopolamine)	DRUG MATRIX	=			Homo sapiens
CHRM3	cholinergic receptor muscarinic 3	clemastine	Calcium signaling pathway: hsa04020	671	Muscarinic acetylcholine receptor M3	GPCR	P20309	ACM3_HUMAN	8.0835	Ki	DRUGMATRIX: Muscarinic M3 radioligand binding (ligand: [3H] N-Methylscopolamine)	DRUG MATRIX	=			Homo sapiens
CHRM3	cholinergic receptor muscarinic 3	clidinium	Calcium signaling pathway: hsa04020	676	Muscarinic acetylcholine receptor M3	GPCR	P20309	ACM3_HUMAN	9.6	Ki		IUPHAR	=	CHEMBL	ANTAGONIST	Homo sapiens
CHRM3	cholinergic receptor muscarinic 3	clomifene	Calcium signaling pathway: hsa04020	700	Muscarinic acetylcholine receptor M3	GPCR	P20309	ACM3_HUMAN	6.3575	Ki	DRUGMATRIX: Muscarinic M3 radioligand binding (ligand: [3H] N-Methylscopolamine)	DRUG MATRIX	=			Homo sapiens
CHRM3	cholinergic receptor muscarinic 3	clomipramine	Calcium signaling pathway: hsa04020	701	Muscarinic acetylcholine receptor M3	GPCR	P20309	ACM3_HUMAN	7.4437	Ki	DRUGMATRIX: Muscarinic M3 radioligand binding (ligand: [3H] N-Methylscopolamine)	DRUG MATRIX	=			Homo sapiens
CHRM3	cholinergic receptor muscarinic 3	clotrimazole	Calcium signaling pathway: hsa04020	719	Muscarinic acetylcholine receptor M3	GPCR	P20309	ACM3_HUMAN	5.677	Ki	DRUGMATRIX: Muscarinic M3 radioligand binding (ligand: [3H] N-Methylscopolamine)	DRUG MATRIX	=			Homo sapiens
CHRM3	cholinergic receptor muscarinic 3	clozapine	Calcium signaling pathway: hsa04020	722	Muscarinic acetylcholine receptor M3	GPCR	P20309	ACM3_HUMAN	7.5911	Ki		WOMBAT-PK	=			Homo sapiens
CHRM3	cholinergic receptor muscarinic 3	cyamemazine	Calcium signaling pathway: hsa04020	746	Muscarinic acetylcholine receptor M3	GPCR	P20309	ACM3_HUMAN	7.4949	Ki		PDSP	=			Homo sapiens
CHRM3	cholinergic receptor muscarinic 3	cyclizine	Calcium signaling pathway: hsa04020	749	Muscarinic acetylcholine receptor M3	GPCR	P20309	ACM3_HUMAN	6.7986	Ki	DRUGMATRIX: Muscarinic M3 radioligand binding (ligand: [3H] N-Methylscopolamine)	DRUG MATRIX	=			Homo sapiens
CHRM3	cholinergic receptor muscarinic 3	cyclobenzaprine	Calcium signaling pathway: hsa04020	751	Muscarinic acetylcholine receptor M3	GPCR	P20309	ACM3_HUMAN	8.2218	Ki		PDSP				Homo sapiens
CHRM3	cholinergic receptor muscarinic 3	cyclopentolate	Calcium signaling pathway: hsa04020	757	Muscarinic acetylcholine receptor M3	GPCR	P20309	ACM3_HUMAN			Mechanism of Action; CHEMBL245; SINGLE PROTEIN	CHEMBL		CHEMBL	ANTAGONIST	Homo sapiens
CHRM3	cholinergic receptor muscarinic 3	cyproheptadine	Calcium signaling pathway: hsa04020	765	Muscarinic acetylcholine receptor M3	GPCR	P20309	ACM3_HUMAN	8	Ki		WOMBAT-PK	=			Homo sapiens
CHRM3	cholinergic receptor muscarinic 3	danazol	Calcium signaling pathway: hsa04020	779	Muscarinic acetylcholine receptor M3	GPCR	P20309	ACM3_HUMAN	5.4246	Ki	DRUGMATRIX: Muscarinic M3 radioligand binding (ligand: [3H] N-Methylscopolamine)	DRUG MATRIX	=			Homo sapiens
CHRM3	cholinergic receptor muscarinic 3	darifenacin	Calcium signaling pathway: hsa04020	784	Muscarinic acetylcholine receptor M3	GPCR	P20309	ACM3_HUMAN	9.52	Kd	GRAC: human M3 probe	CHEMBL	=	CHEMBL	ANTAGONIST	Homo sapiens
CHRM3	cholinergic receptor muscarinic 3	desipramine	Calcium signaling pathway: hsa04020	812	Muscarinic acetylcholine receptor M3	GPCR	P20309	ACM3_HUMAN	6.68	Ki		WOMBAT-PK	=			Homo sapiens
CHRM3	cholinergic receptor muscarinic 3	desloratadine	Calcium signaling pathway: hsa04020	814	Muscarinic acetylcholine receptor M3	GPCR	P20309	ACM3_HUMAN	7.49	Ki		WOMBAT-PK	=			Homo sapiens
CHRM3	cholinergic receptor muscarinic 3	dexfenfluramine	Calcium signaling pathway: hsa04020	832	Muscarinic acetylcholine receptor M3	GPCR	P20309	ACM3_HUMAN	5.3259	Ki		PDSP	=			Homo sapiens
CHRM3	cholinergic receptor muscarinic 3	dicloxacillin	Calcium signaling pathway: hsa04020	866	Muscarinic acetylcholine receptor M3	GPCR	P20309	ACM3_HUMAN	5.6	IC50		WOMBAT-PK	=			Homo sapiens
CHRM3	cholinergic receptor muscarinic 3	dicycloverine	Calcium signaling pathway: hsa04020	868	Muscarinic acetylcholine receptor M3	GPCR	P20309	ACM3_HUMAN	9.0329	Ki	DRUGMATRIX: Muscarinic M3 radioligand binding (ligand: [3H] N-Methylscopolamine)	DRUG MATRIX	=	CHEMBL	ANTAGONIST	Homo sapiens
CHRM3	cholinergic receptor muscarinic 3	diethylstilbestrol	Calcium signaling pathway: hsa04020	875	Muscarinic acetylcholine receptor M3	GPCR	P20309	ACM3_HUMAN	5.4082	Ki	DRUGMATRIX: Muscarinic M3 radioligand binding (ligand: [3H] N-Methylscopolamine)	DRUG MATRIX	=			Homo sapiens
CHRM3	cholinergic receptor muscarinic 3	dimenhydrinate	Calcium signaling pathway: hsa04020	901	Muscarinic acetylcholine receptor M3	GPCR	P20309	ACM3_HUMAN	7.0223	Ki	DRUGMATRIX: Muscarinic M3 radioligand binding (ligand: [3H] N-Methylscopolamine)	DRUG MATRIX	=			Homo sapiens
CHRM3	cholinergic receptor muscarinic 3	dimetindene	Calcium signaling pathway: hsa04020	903	Muscarinic acetylcholine receptor M3	GPCR	P20309	ACM3_HUMAN	6.72	Ki		CHEMBL	=			Homo sapiens
CHRM3	cholinergic receptor muscarinic 3	diphemanil	Calcium signaling pathway: hsa04020	915	Muscarinic acetylcholine receptor M3	GPCR	P20309	ACM3_HUMAN				DRUGBANK		CHEMBL	ANTAGONIST	Homo sapiens
CHRM3	cholinergic receptor muscarinic 3	diphenhydramine	Calcium signaling pathway: hsa04020	916	Muscarinic acetylcholine receptor M3	GPCR	P20309	ACM3_HUMAN	6.6402	Ki		WOMBAT-PK	=			Homo sapiens
CHRM3	cholinergic receptor muscarinic 3	disopyramide	Calcium signaling pathway: hsa04020	926	Muscarinic acetylcholine receptor M3	GPCR	P20309	ACM3_HUMAN				WOMBAT-PK				Homo sapiens
CHRM3	cholinergic receptor muscarinic 3	dosulepin	Calcium signaling pathway: hsa04020	951	Muscarinic acetylcholine receptor M3	GPCR	P20309	ACM3_HUMAN	7.4202	Ki		WOMBAT-PK	=			Homo sapiens
CHRM3	cholinergic receptor muscarinic 3	doxepin	Calcium signaling pathway: hsa04020	956	Muscarinic acetylcholine receptor M3	GPCR	P20309	ACM3_HUMAN	7.284	Ki		WOMBAT-PK	=			Homo sapiens
CHRM3	cholinergic receptor muscarinic 3	ebastine	Calcium signaling pathway: hsa04020	977	Muscarinic acetylcholine receptor M3	GPCR	P20309	ACM3_HUMAN	6.8626	Ki	DRUGMATRIX: Muscarinic M3 radioligand binding (ligand: [3H] N-Methylscopolamine)	DRUG MATRIX	=			Homo sapiens
CHRM3	cholinergic receptor muscarinic 3	econazole	Calcium signaling pathway: hsa04020	983	Muscarinic acetylcholine receptor M3	GPCR	P20309	ACM3_HUMAN	6.4214	Ki	DRUGMATRIX: Muscarinic M3 radioligand binding (ligand: [3H] N-Methylscopolamine)	DRUG MATRIX	=			Homo sapiens
CHRM3	cholinergic receptor muscarinic 3	fenfluramine	Calcium signaling pathway: hsa04020	1150	Muscarinic acetylcholine receptor M3	GPCR	P20309	ACM3_HUMAN	5.4891	Ki		PDSP				Homo sapiens
CHRM3	cholinergic receptor muscarinic 3	flunarizine	Calcium signaling pathway: hsa04020	1200	Muscarinic acetylcholine receptor M3	GPCR	P20309	ACM3_HUMAN	6.5045	Ki	DRUGMATRIX: Muscarinic M3 radioligand binding (ligand: [3H] N-Methylscopolamine)	DRUG MATRIX	=			Homo sapiens
CHRM3	cholinergic receptor muscarinic 3	fluoxetine	Calcium signaling pathway: hsa04020	1209	Muscarinic acetylcholine receptor M3	GPCR	P20309	ACM3_HUMAN	6	Ki		WOMBAT-PK	=			Homo sapiens
CHRM3	cholinergic receptor muscarinic 3	fluphenazine	Calcium signaling pathway: hsa04020	1212	Muscarinic acetylcholine receptor M3	GPCR	P20309	ACM3_HUMAN	5.9991	Ki	DRUGMATRIX: Muscarinic M3 radioligand binding (ligand: [3H] N-Methylscopolamine)	DRUG MATRIX	=			Homo sapiens
CHRM3	cholinergic receptor muscarinic 3	fluphenazine enanthate	Calcium signaling pathway: hsa04020	1214	Muscarinic acetylcholine receptor M3	GPCR	P20309	ACM3_HUMAN	5.8413	Ki		PDSP	=			Homo sapiens
CHRM3	cholinergic receptor muscarinic 3	haloperidol	Calcium signaling pathway: hsa04020	1353	Muscarinic acetylcholine receptor M3	GPCR	P20309	ACM3_HUMAN	5	Ki		PDSP	=			Homo sapiens
CHRM3	cholinergic receptor muscarinic 3	hexocyclium	Calcium signaling pathway: hsa04020	1371	Muscarinic acetylcholine receptor M3	GPCR	P20309	ACM3_HUMAN	8.9	Ki		IUPHAR	=	CHEMBL	ANTAGONIST	Homo sapiens
CHRM3	cholinergic receptor muscarinic 3	homatropine	Calcium signaling pathway: hsa04020	1379	Muscarinic acetylcholine receptor M3	GPCR	P20309	ACM3_HUMAN	7.7959	Ki	DRUGMATRIX: Muscarinic M3 radioligand binding (ligand: [3H] N-Methylscopolamine)	DRUG MATRIX	=			Homo sapiens
CHRM3	cholinergic receptor muscarinic 3	hyoscyamine	Calcium signaling pathway: hsa04020	1402	Muscarinic acetylcholine receptor M3	GPCR	P20309	ACM3_HUMAN	9.8	Ki		WOMBAT-PK	=	KEGG DRUG	ANTAGONIST	Homo sapiens
CHRM3	cholinergic receptor muscarinic 3	imipramine	Calcium signaling pathway: hsa04020	1427	Muscarinic acetylcholine receptor M3	GPCR	P20309	ACM3_HUMAN	7.2218	Ki		WOMBAT-PK	=			Homo sapiens
CHRM3	cholinergic receptor muscarinic 3	ipratropium	Calcium signaling pathway: hsa04020	1475	Muscarinic acetylcholine receptor M3	GPCR	P20309	ACM3_HUMAN	9.2924	Ki		WOMBAT-PK	=	CHEMBL	ANTAGONIST	Homo sapiens
CHRM3	cholinergic receptor muscarinic 3	isopropamide	Calcium signaling pathway: hsa04020	1500	Muscarinic acetylcholine receptor M3	GPCR	P20309	ACM3_HUMAN			Mechanism of Action; CHEMBL245; SINGLE PROTEIN	CHEMBL		CHEMBL	ANTAGONIST	Homo sapiens
CHRM3	cholinergic receptor muscarinic 3	ketotifen	Calcium signaling pathway: hsa04020	1530	Muscarinic acetylcholine receptor M3	GPCR	P20309	ACM3_HUMAN	6.5771	Ki		WOMBAT-PK	=			Homo sapiens
CHRM3	cholinergic receptor muscarinic 3	lofepramine	Calcium signaling pathway: hsa04020	1592	Muscarinic acetylcholine receptor M3	GPCR	P20309	ACM3_HUMAN	6.8861	Ki		WOMBAT-PK	=			Homo sapiens
CHRM3	cholinergic receptor muscarinic 3	loxapine	Calcium signaling pathway: hsa04020	1613	Muscarinic acetylcholine receptor M3	GPCR	P20309	ACM3_HUMAN	6.9136	Ki		PDSP	=			Homo sapiens
CHRM3	cholinergic receptor muscarinic 3	maprotiline	Calcium signaling pathway: hsa04020	1634	Muscarinic acetylcholine receptor M3	GPCR	P20309	ACM3_HUMAN	7	Ki	DRUGMATRIX: Muscarinic M3 radioligand binding (ligand: [3H] N-Methylscopolamine)	DRUG MATRIX	=			Homo sapiens
CHRM3	cholinergic receptor muscarinic 3	pecazine	Calcium signaling pathway: hsa04020	1688	Muscarinic acetylcholine receptor M3	GPCR	P20309	ACM3_HUMAN	7.3979	Ki	DRUGMATRIX: Muscarinic M3 radioligand binding (ligand: [3H] N-Methylscopolamine)	DRUG MATRIX	=			Homo sapiens
CHRM3	cholinergic receptor muscarinic 3	mepenzolate	Calcium signaling pathway: hsa04020	1689	Muscarinic acetylcholine receptor M3	GPCR	P20309	ACM3_HUMAN	8.59	Ki	Displacement of [3H]NMS from human M3R expressed in CHOK1 cells after 2 hrs by scintillation counting analysis	CHEMBL	=	CHEMBL	ANTAGONIST	Homo sapiens
CHRM3	cholinergic receptor muscarinic 3	mequitazine	Calcium signaling pathway: hsa04020	1707	Muscarinic acetylcholine receptor M3	GPCR	P20309	ACM3_HUMAN	8.2757	Ki		PDSP				Homo sapiens
CHRM3	cholinergic receptor muscarinic 3	mesoridazine	Calcium signaling pathway: hsa04020	1712	Muscarinic acetylcholine receptor M3	GPCR	P20309	ACM3_HUMAN	7.0458	Ki		PDSP	=			Homo sapiens
CHRM3	cholinergic receptor muscarinic 3	methacholine	Calcium signaling pathway: hsa04020	1726	Muscarinic acetylcholine receptor M3	GPCR	P20309	ACM3_HUMAN			Mechanism of Action; CHEMBL245; SINGLE PROTEIN	CHEMBL		CHEMBL	AGONIST	Homo sapiens
CHRM3	cholinergic receptor muscarinic 3	methanthelinium	Calcium signaling pathway: hsa04020	1736	Muscarinic acetylcholine receptor	GPCR	P08912	ACM3_HUMAN				KEGG DRUG		KEGG DRUG	ANTAGONIST	Homo sapiens
CHRM3	cholinergic receptor muscarinic 3	methscopolamine	Calcium signaling pathway: hsa04020	1757	Muscarinic acetylcholine receptor M3	GPCR	P20309	ACM3_HUMAN	10.4	Ki		IUPHAR	=	IUPHAR	ANTAGONIST	Homo sapiens
CHRM3	cholinergic receptor muscarinic 3	methysergide	Calcium signaling pathway: hsa04020	1775	Muscarinic acetylcholine receptor M3	GPCR	P20309	ACM3_HUMAN	5.3342	Ki		PDSP				Homo sapiens
CHRM3	cholinergic receptor muscarinic 3	mianserin	Calcium signaling pathway: hsa04020	1796	Muscarinic acetylcholine receptor M3	GPCR	P20309	ACM3_HUMAN	6.5258	Ki	DRUGMATRIX: Muscarinic M3 radioligand binding (ligand: [3H] N-Methylscopolamine)	DRUG MATRIX	=			Homo sapiens
CHRM3	cholinergic receptor muscarinic 3	miconazole	Calcium signaling pathway: hsa04020	1800	Muscarinic acetylcholine receptor M3	GPCR	P20309	ACM3_HUMAN	6.1752	Ki	DRUGMATRIX: Muscarinic M3 radioligand binding (ligand: [3H] N-Methylscopolamine)	DRUG MATRIX	=			Homo sapiens
CHRM3	cholinergic receptor muscarinic 3	molindone	Calcium signaling pathway: hsa04020	1830	Muscarinic acetylcholine receptor M3	GPCR	P20309	ACM3_HUMAN	5	Ki		PDSP	=			Homo sapiens
CHRM3	cholinergic receptor muscarinic 3	montelukast	Calcium signaling pathway: hsa04020	1836	Muscarinic acetylcholine receptor M3	GPCR	P20309	ACM3_HUMAN	5.8526	Ki	DRUGMATRIX: Muscarinic M3 radioligand binding (ligand: [3H] N-Methylscopolamine)	DRUG MATRIX	=			Homo sapiens
CHRM3	cholinergic receptor muscarinic 3	nortriptyline	Calcium signaling pathway: hsa04020	1971	Muscarinic acetylcholine receptor M3	GPCR	P20309	ACM3_HUMAN	7.301	Ki		WOMBAT-PK	=			Homo sapiens
CHRM3	cholinergic receptor muscarinic 3	olanzapine	Calcium signaling pathway: hsa04020	1982	Muscarinic acetylcholine receptor M3	GPCR	P20309	ACM3_HUMAN	7.136	Ki		WOMBAT-PK	=			Homo sapiens
CHRM3	cholinergic receptor muscarinic 3	orphenadrine	Calcium signaling pathway: hsa04020	1999	Muscarinic acetylcholine receptor M3	GPCR	P20309	ACM3_HUMAN	7.4318	Ki	DRUGMATRIX: Muscarinic M3 radioligand binding (ligand: [3H] N-Methylscopolamine)	DRUG MATRIX	=			Homo sapiens
CHRM3	cholinergic receptor muscarinic 3	oxyphencyclimine	Calcium signaling pathway: hsa04020	2026	Muscarinic acetylcholine receptor M3	GPCR	P20309	ACM3_HUMAN			Mechanism of Action; CHEMBL245; SINGLE PROTEIN	CHEMBL		CHEMBL	ANTAGONIST	Homo sapiens
CHRM3	cholinergic receptor muscarinic 3	oxybutynin	Calcium signaling pathway: hsa04020	2028	Muscarinic acetylcholine receptor M3	GPCR	P20309	ACM3_HUMAN	9.11	Ki	Displacement of 1-[N-methyl- 3H]scopolamine from human muscarinic M3 receptor expressed in Sf9 cells	CHEMBL	=	DRUG LABEL	ANTAGONIST	Homo sapiens
CHRM3	cholinergic receptor muscarinic 3	oxyphenonium	Calcium signaling pathway: hsa04020	2039	Muscarinic acetylcholine receptor M3	GPCR	P20309	ACM3_HUMAN			Mechanism of Action; CHEMBL245; SINGLE PROTEIN	CHEMBL		CHEMBL	ANTAGONIST	Homo sapiens
CHRM3	cholinergic receptor muscarinic 3	paroxetine	Calcium signaling pathway: hsa04020	2068	Muscarinic acetylcholine receptor M3	GPCR	P20309	ACM3_HUMAN	7.4202	Ki	DRUGMATRIX: Muscarinic M3 radioligand binding (ligand: [3H] N-Methylscopolamine)	DRUG MATRIX	=			Homo sapiens
CHRM3	cholinergic receptor muscarinic 3	perhexiline	Calcium signaling pathway: hsa04020	2106	Muscarinic acetylcholine receptor M3	GPCR	P20309	ACM3_HUMAN	6.1798	Ki	DRUGMATRIX: Muscarinic M3 radioligand binding (ligand: [3H] N-Methylscopolamine)	DRUG MATRIX	=			Homo sapiens
CHRM3	cholinergic receptor muscarinic 3	perphenazine	Calcium signaling pathway: hsa04020	2113	Muscarinic acetylcholine receptor M3	GPCR	P20309	ACM3_HUMAN	5.7333	Ki		PDSP	=			Homo sapiens
CHRM3	cholinergic receptor muscarinic 3	pilocarpine	Calcium signaling pathway: hsa04020	2166	Muscarinic acetylcholine receptor M3	GPCR	P20309	ACM3_HUMAN	6.97	EC50	calcium response in CHO cells	SCIENTIFIC LITERATURE	=	IUPHAR	AGONIST	Homo sapiens
CHRM3	cholinergic receptor muscarinic 3	pimozide	Calcium signaling pathway: hsa04020	2172	Muscarinic acetylcholine receptor M3	GPCR	P20309	ACM3_HUMAN	5.7089	Ki		PDSP	=			Homo sapiens
CHRM3	cholinergic receptor muscarinic 3	pirenzepine	Calcium signaling pathway: hsa04020	2200	Muscarinic acetylcholine receptor M3	GPCR	P20309	ACM3_HUMAN	6.61	Ki		WOMBAT-PK	=			Homo sapiens
CHRM3	cholinergic receptor muscarinic 3	pridinol	Calcium signaling pathway: hsa04020	2263	Muscarinic acetylcholine receptor M3	GPCR	P20309	ACM3_HUMAN	8.1938	Ki		PDSP	=			Homo sapiens
CHRM3	cholinergic receptor muscarinic 3	prochlorperazine	Calcium signaling pathway: hsa04020	2274	Muscarinic acetylcholine receptor M3	GPCR	P20309	ACM3_HUMAN	6.4935	Ki	DRUGMATRIX: Muscarinic M3 radioligand binding (ligand: [3H] N-Methylscopolamine)	DRUG MATRIX	=			Homo sapiens
CHRM3	cholinergic receptor muscarinic 3	procyclidine	Calcium signaling pathway: hsa04020	2276	Muscarinic acetylcholine receptor M3	GPCR	P20309	ACM3_HUMAN	7.9066	Ki		PDSP	=			Homo sapiens
CHRM3	cholinergic receptor muscarinic 3	promazine	Calcium signaling pathway: hsa04020	2284	Muscarinic acetylcholine receptor M3	GPCR	P20309	ACM3_HUMAN	7.0555	Ki	DRUGMATRIX: Muscarinic M3 radioligand binding (ligand: [3H] N-Methylscopolamine)	DRUG MATRIX	=			Homo sapiens
CHRM3	cholinergic receptor muscarinic 3	promethazine	Calcium signaling pathway: hsa04020	2286	Muscarinic acetylcholine receptor M3	GPCR	P20309	ACM3_HUMAN	8.382	Ki	DRUGMATRIX: Muscarinic M3 radioligand binding (ligand: [3H] N-Methylscopolamine)	DRUG MATRIX	=			Homo sapiens
CHRM3	cholinergic receptor muscarinic 3	propantheline	Calcium signaling pathway: hsa04020	2293	Muscarinic acetylcholine receptor M3	GPCR	P20309	ACM3_HUMAN	10	Ki		IUPHAR	=	CHEMBL	ANTAGONIST	Homo sapiens
CHRM3	cholinergic receptor muscarinic 3	propiomazine	Calcium signaling pathway: hsa04020	2298	Muscarinic acetylcholine receptor M3	GPCR	P20309	ACM3_HUMAN				WOMBAT-PK				Homo sapiens
CHRM3	cholinergic receptor muscarinic 3	protriptyline	Calcium signaling pathway: hsa04020	2320	Muscarinic acetylcholine receptor M3	GPCR	P20309	ACM3_HUMAN	7	Ki		WOMBAT-PK	=			Homo sapiens
CHRM3	cholinergic receptor muscarinic 3	quetiapine	Calcium signaling pathway: hsa04020	2337	Muscarinic acetylcholine receptor M3	GPCR	P20309	ACM3_HUMAN	5.7955	Ki		PDSP	=			Homo sapiens
CHRM3	cholinergic receptor muscarinic 3	mepacrine	Calcium signaling pathway: hsa04020	2338	Muscarinic acetylcholine receptor M3	GPCR	P20309	ACM3_HUMAN	6.5751	Ki	DRUGMATRIX: Muscarinic M3 radioligand binding (ligand: [3H] N-Methylscopolamine)	DRUG MATRIX	=			Homo sapiens
CHRM3	cholinergic receptor muscarinic 3	risperidone	Calcium signaling pathway: hsa04020	2389	Muscarinic acetylcholine receptor M3	GPCR	P20309	ACM3_HUMAN	5	Ki		PDSP	=			Homo sapiens
CHRM3	cholinergic receptor muscarinic 3	scopolamine	Calcium signaling pathway: hsa04020	2424	Muscarinic acetylcholine receptor M3	GPCR	P20309	ACM3_HUMAN	9.4	Ki		WOMBAT-PK	=			Homo sapiens
CHRM3	cholinergic receptor muscarinic 3	sertindole	Calcium signaling pathway: hsa04020	2435	Muscarinic acetylcholine receptor M3	GPCR	P20309	ACM3_HUMAN	5.5699	Ki		PDSP	=			Homo sapiens
CHRM3	cholinergic receptor muscarinic 3	sertraline	Calcium signaling pathway: hsa04020	2436	Muscarinic acetylcholine receptor M3	GPCR	P20309	ACM3_HUMAN	5.8861	Ki		PDSP	=			Homo sapiens
CHRM3	cholinergic receptor muscarinic 3	solifenacin	Calcium signaling pathway: hsa04020	2457	Muscarinic acetylcholine receptor M3	GPCR	P20309	ACM3_HUMAN	6.88	IC50	Displacement of [3H]NMS from human muscarinic M3 receptor expressed in CHO-K1 cells after 1 hr by scintillation counting	CHEMBL	=	CHEMBL	ANTAGONIST	Homo sapiens
CHRM3	cholinergic receptor muscarinic 3	strychnine	Calcium signaling pathway: hsa04020	2484	Muscarinic acetylcholine receptor M3	GPCR	P20309	ACM3_HUMAN	5.7	Kd		IUPHAR	=		ALLOSTERIC MODULATOR	Homo sapiens
CHRM3	cholinergic receptor muscarinic 3	sulconazole	Calcium signaling pathway: hsa04020	2495	Muscarinic acetylcholine receptor M3	GPCR	P20309	ACM3_HUMAN	6.1421	Ki	DRUGMATRIX: Muscarinic M3 radioligand binding (ligand: [3H] N-Methylscopolamine)	DRUG MATRIX	=			Homo sapiens
CHRM3	cholinergic receptor muscarinic 3	suloctidil	Calcium signaling pathway: hsa04020	2536	Muscarinic acetylcholine receptor M3	GPCR	P20309	ACM3_HUMAN	6.0088	Ki	DRUGMATRIX: Muscarinic M3 radioligand binding (ligand: [3H] N-Methylscopolamine)	DRUG MATRIX	=			Homo sapiens
CHRM3	cholinergic receptor muscarinic 3	tamoxifen	Calcium signaling pathway: hsa04020	2561	Muscarinic acetylcholine receptor M3	GPCR	P20309	ACM3_HUMAN	6.2007	Ki	DRUGMATRIX: Muscarinic M3 radioligand binding (ligand: [3H] N-Methylscopolamine)	DRUG MATRIX	=			Homo sapiens
CHRM3	cholinergic receptor muscarinic 3	terconazole	Calcium signaling pathway: hsa04020	2599	Muscarinic acetylcholine receptor M3	GPCR	P20309	ACM3_HUMAN	5.5113	Ki	DRUGMATRIX: Muscarinic M3 radioligand binding (ligand: [3H] N-Methylscopolamine)	DRUG MATRIX	=			Homo sapiens
CHRM3	cholinergic receptor muscarinic 3	thiethylperazine	Calcium signaling pathway: hsa04020	2630	Muscarinic acetylcholine receptor M3	GPCR	P20309	ACM3_HUMAN				WOMBAT-PK				Homo sapiens
CHRM3	cholinergic receptor muscarinic 3	thioridazine	Calcium signaling pathway: hsa04020	2637	Muscarinic acetylcholine receptor M3	GPCR	P20309	ACM3_HUMAN	7.5952	Ki		PDSP	=			Homo sapiens
CHRM3	cholinergic receptor muscarinic 3	thiothixene	Calcium signaling pathway: hsa04020	2639	Muscarinic acetylcholine receptor M3	GPCR	P20309	ACM3_HUMAN	5.3979	Ki		PDSP	=			Homo sapiens
CHRM3	cholinergic receptor muscarinic 3	tiotropium bromide	Calcium signaling pathway: hsa04020	2677	Muscarinic acetylcholine receptor M3	GPCR	P20309	ACM3_HUMAN	11.1	Ki		WOMBAT-PK	=	CHEMBL	ANTAGONIST	Homo sapiens
CHRM3	cholinergic receptor muscarinic 3	tolterodine	Calcium signaling pathway: hsa04020	2705	Muscarinic acetylcholine receptor M3	GPCR	P20309	ACM3_HUMAN	8.49	Ki	Binding affinity to human muscarinic M3 receptor	CHEMBL	=	CHEMBL	ANTAGONIST	Homo sapiens
CHRM3	cholinergic receptor muscarinic 3	tridihexethyl	Calcium signaling pathway: hsa04020	2737	Muscarinic acetylcholine receptor M3	GPCR	P20309	ACM3_HUMAN			Mechanism of Action; CHEMBL245; SINGLE PROTEIN	CHEMBL		CHEMBL	ANTAGONIST	Homo sapiens
CHRM3	cholinergic receptor muscarinic 3	trifluoperazine	Calcium signaling pathway: hsa04020	2740	Muscarinic acetylcholine receptor M3	GPCR	P20309	ACM3_HUMAN	5.9996	Ki		PDSP	=			Homo sapiens
CHRM3	cholinergic receptor muscarinic 3	trihexyphenidyl	Calcium signaling pathway: hsa04020	2745	Muscarinic acetylcholine receptor M3	GPCR	P20309	ACM3_HUMAN	7.58	IC50	Evaluated for its binding affinity at human muscarinic receptor m3 by the displacement of [3H]NMS binding using membranes from transfected chinese hamster ovarian cell	CHEMBL	=			Homo sapiens
CHRM3	cholinergic receptor muscarinic 3	tropicamide	Calcium signaling pathway: hsa04020	2774	Muscarinic acetylcholine receptor M3	GPCR	P20309	ACM3_HUMAN	7.5229	Ki	DRUGMATRIX: Muscarinic M3 radioligand binding (ligand: [3H] N-Methylscopolamine)	DRUG MATRIX	=	CHEMBL	ANTAGONIST	Homo sapiens
CHRM3	cholinergic receptor muscarinic 3	trospium	Calcium signaling pathway: hsa04020	2776	Muscarinic acetylcholine receptor M3	GPCR	P20309	ACM3_HUMAN				WOMBAT-PK		CHEMBL	ANTAGONIST	Homo sapiens
CHRM3	cholinergic receptor muscarinic 3	valethamate	Calcium signaling pathway: hsa04020	2800	Muscarinic acetylcholine receptor M3	GPCR	P20309	ACM3_HUMAN	8.25	Ki	DRUGMATRIX: Muscarinic M3 radioligand binding (ligand: [3H] N-Methylscopolamine)	CHEMBL	=			Homo sapiens
CHRM3	cholinergic receptor muscarinic 3	vinburnine	Calcium signaling pathway: hsa04020	2824	Muscarinic acetylcholine receptor M3	GPCR	P20309	ACM3_HUMAN	5.2	Kd		IUPHAR	=		ALLOSTERIC MODULATOR	Homo sapiens
CHRM3	cholinergic receptor muscarinic 3	ziprasidone	Calcium signaling pathway: hsa04020	2865	Muscarinic acetylcholine receptor M3	GPCR	P20309	ACM3_HUMAN	5	Ki		PDSP	=			Homo sapiens
CHRM3	cholinergic receptor muscarinic 3	zotepine	Calcium signaling pathway: hsa04020	2875	Muscarinic acetylcholine receptor M3	GPCR	P20309	ACM3_HUMAN	7.1367	Ki		PDSP	=			Homo sapiens
CHRM3	cholinergic receptor muscarinic 3	benzethonium	Calcium signaling pathway: hsa04020	3018	Muscarinic acetylcholine receptor M3	GPCR	P20309	ACM3_HUMAN	7.0915	Ki	DRUGMATRIX: Muscarinic M3 radioligand binding (ligand: [3H] N-Methylscopolamine)	DRUG MATRIX	=			Homo sapiens
CHRM3	cholinergic receptor muscarinic 3	bietamiverine	Calcium signaling pathway: hsa04020	3025	Muscarinic acetylcholine receptor M3	GPCR	P20309	ACM3_HUMAN	6.73	Ki	Displacement of [3H] N-methylscopolamine from human muscarinic M3 receptor expressed in CHOK1 cells after 30 mins by scintillation counting analysis	CHEMBL	=			Homo sapiens
CHRM3	cholinergic receptor muscarinic 3	eburnamonine	Calcium signaling pathway: hsa04020	3170	Muscarinic acetylcholine receptor M3	GPCR	P20309	ACM3_HUMAN	5.2	Kd		IUPHAR	=		ALLOSTERIC MODULATOR	Homo sapiens
CHRM3	cholinergic receptor muscarinic 3	femoxetine	Calcium signaling pathway: hsa04020	3220	Muscarinic acetylcholine receptor M3	GPCR	P20309	ACM3_HUMAN	6.6576	Ki		PDSP				Homo sapiens
CHRM3	cholinergic receptor muscarinic 3	oxiconazole	Calcium signaling pathway: hsa04020	3408	Muscarinic acetylcholine receptor M3	GPCR	P20309	ACM3_HUMAN	6.0175	Ki	DRUGMATRIX: Muscarinic M3 radioligand binding (ligand: [3H] N-Methylscopolamine)	DRUG MATRIX	=			Homo sapiens
CHRM3	cholinergic receptor muscarinic 3	sabcomeline	Calcium signaling pathway: hsa04020	3536	Muscarinic acetylcholine receptor M3	GPCR	P20309	ACM3_HUMAN	7.22	IC50	In vitro affinity is evaluated, using quinuclidynyl benzylate (QNB) as radioligand in human cloned Muscarinic acetylcholine receptor M3	CHEMBL	=			Homo sapiens
CHRM3	cholinergic receptor muscarinic 3	vincamine	Calcium signaling pathway: hsa04020	3643	Muscarinic acetylcholine receptor M3	GPCR	P20309	ACM3_HUMAN	5.7	Kd		IUPHAR	=		ALLOSTERIC MODULATOR	Homo sapiens
CHRM3	cholinergic receptor muscarinic 3	xanomeline	Calcium signaling pathway: hsa04020	3652	Muscarinic acetylcholine receptor M3	GPCR	P20309	ACM3_HUMAN	7.89	Ki	Displacement of [3H]-4-DAMP from human muscarinic M3 receptor expressed in BHK-21 cells	CHEMBL	=			Homo sapiens
CHRM3	cholinergic receptor muscarinic 3	ivermectin	Calcium signaling pathway: hsa04020	3972	Muscarinic acetylcholine receptor M3	GPCR	P20309	ACM3_HUMAN	5.8911	Ki	DRUGMATRIX: Muscarinic M3 radioligand binding (ligand: [3H] N-Methylscopolamine)	DRUG MATRIX	=			Homo sapiens
CHRM3	cholinergic receptor muscarinic 3	asenapine	Calcium signaling pathway: hsa04020	4115	Muscarinic acetylcholine receptor M3	GPCR	P20309	ACM3_HUMAN	5.4905	Ki		PDSP				Homo sapiens
CHRM3	cholinergic receptor muscarinic 3	gentian violet	Calcium signaling pathway: hsa04020	4138	Muscarinic acetylcholine receptor M3	GPCR	P20309	ACM3_HUMAN	6.0372	Ki	DRUGMATRIX: Muscarinic M3 radioligand binding (ligand: [3H] N-Methylscopolamine)	DRUG MATRIX	=			Homo sapiens
CHRM3	cholinergic receptor muscarinic 3	fesoterodine	Calcium signaling pathway: hsa04020	4191	Muscarinic acetylcholine receptor M3	GPCR	P20309	ACM3_HUMAN	6.2706	Ki		WOMBAT-PK	=	CHEMBL	ANTAGONIST	Homo sapiens
CHRM3	cholinergic receptor muscarinic 3	glycopyrronium bromide	Calcium signaling pathway: hsa04020	4302	Muscarinic acetylcholine receptor M3	GPCR	P20309	ACM3_HUMAN	9.64	Ki		SCIENTIFIC LITERATURE	=	CHEMBL	ANTAGONIST	Homo sapiens
CHRM3	cholinergic receptor muscarinic 3	aceclidine	Calcium signaling pathway: hsa04020	4314	Muscarinic acetylcholine receptor M3	GPCR	P20309	ACM3_HUMAN	5.1	EC50		IUPHAR	=		AGONIST	Homo sapiens
CHRM3	cholinergic receptor muscarinic 3	dexchlorpheniramine	Calcium signaling pathway: hsa04020	4411	Muscarinic acetylcholine receptor M3	GPCR	P20309	ACM3_HUMAN	6.262	Ki	DRUGMATRIX: Muscarinic M3 radioligand binding (ligand: [3H] N-Methylscopolamine)	DRUG MATRIX	=			Homo sapiens
CHRM3	cholinergic receptor muscarinic 3	aclidinium bromide	Calcium signaling pathway: hsa04020	4484	Muscarinic acetylcholine receptor M3	GPCR	P20309	ACM3_HUMAN	10.15	Ki	Binding affinity to muscarinic M3 receptor	CHEMBL	=	CHEMBL	ANTAGONIST	Homo sapiens
CHRM3	cholinergic receptor muscarinic 3	betamethasone phosphate	Calcium signaling pathway: hsa04020	4667	Muscarinic acetylcholine receptor M3	GPCR	P20309	ACM3_HUMAN	5.8655	Ki	DRUGMATRIX: Muscarinic M3 radioligand binding (ligand: [3H] N-Methylscopolamine)	DRUG MATRIX	=			Homo sapiens
CHRM3	cholinergic receptor muscarinic 3	umeclidinium	Calcium signaling pathway: hsa04020	4816	Muscarinic acetylcholine receptor M3	GPCR	P20309	ACM3_HUMAN	10.2218	Ki	radioligand binding assays in CHO cells expressing human M1, M2, or M3 receptors in a scintillation proximity assay with 0.5 nM [3H]-N-methyl scopolamine as the ligand	SCIENTIFIC LITERATURE	=	SCIENTIFIC LITERATURE	ANTAGONIST	Homo sapiens
CHRM3	cholinergic receptor muscarinic 3	imidafenacin	Calcium signaling pathway: hsa04020	4902	Muscarinic acetylcholine receptor M3	GPCR	P20309	ACM3_HUMAN	9.4989	Kb		SCIENTIFIC LITERATURE	=	SCIENTIFIC LITERATURE	ANTAGONIST	Homo sapiens
CHRM3	cholinergic receptor muscarinic 3	revefenacin	Calcium signaling pathway: hsa04020	5303	Muscarinic acetylcholine receptor M3	GPCR	P20309	ACM3_HUMAN	9.75	Ki		SCIENTIFIC LITERATURE	=	DRUG LABEL	ANTAGONIST	Homo sapiens
BDKRB1	bradykinin receptor B1	icatibant	Calcium signaling pathway: hsa04020	4186	B1 bradykinin receptor	GPCR	P46663	BKRB1_HUMAN	7	Ki		IUPHAR	=		ANTAGONIST	Homo sapiens
CYSLTR2	cysteinyl leukotriene receptor 2	montelukast	Calcium signaling pathway: hsa04020	1836	Cysteinyl leukotriene receptor 2	GPCR	Q9NS75	CLTR2_HUMAN	5.301	Ki		PDSP				Homo sapiens
CYSLTR2	cysteinyl leukotriene receptor 2	pranlukast	Calcium signaling pathway: hsa04020	2237	Cysteinyl leukotriene receptor 2	GPCR	Q9NS75	CLTR2_HUMAN	5.44	IC50		IUPHAR	=		ANTAGONIST	Homo sapiens
CYSLTR2	cysteinyl leukotriene receptor 2	zafirlukast	Calcium signaling pathway: hsa04020	2855	Cysteinyl leukotriene receptor 2	GPCR	Q9NS75	CLTR2_HUMAN	5.15	IC50		IUPHAR	=		ANTAGONIST	Homo sapiens
CYSLTR2	cysteinyl leukotriene receptor 2	zileuton	Calcium signaling pathway: hsa04020	2862	Cysteinyl leukotriene receptor 2	GPCR	Q9NS75	CLTR2_HUMAN	5.824	IC50		WOMBAT-PK	=			Homo sapiens
DRD5	dopamine receptor D5	amitriptyline	Calcium signaling pathway: hsa04020	180	D(1B) dopamine receptor	GPCR	P21918	DRD5_HUMAN	6.7696	Ki		WOMBAT-PK	=			Homo sapiens
DRD5	dopamine receptor D5	apomorphine	Calcium signaling pathway: hsa04020	228	D(1B) dopamine receptor	GPCR	P21918	DRD5_HUMAN	7.8	Ki		IUPHAR	=		AGONIST	Homo sapiens
DRD5	dopamine receptor D5	aripiprazole	Calcium signaling pathway: hsa04020	242	D(1B) dopamine receptor	GPCR	P21918	DRD5_HUMAN	5.6812	Ki		PDSP	=			Homo sapiens
DRD5	dopamine receptor D5	bromocriptine	Calcium signaling pathway: hsa04020	403	D(1B) dopamine receptor	GPCR	P21918	DRD5_HUMAN	6.3	Ki		IUPHAR	=		AGONIST	Homo sapiens
DRD5	dopamine receptor D5	cabergoline	Calcium signaling pathway: hsa04020	460	D(1B) dopamine receptor	GPCR	P21918	DRD5_HUMAN	7.7	Ki		IUPHAR	=		AGONIST	Homo sapiens
DRD5	dopamine receptor D5	chlorpromazine	Calcium signaling pathway: hsa04020	621	D(1B) dopamine receptor	GPCR	P21918	DRD5_HUMAN	6.93	Ki		WOMBAT-PK	=			Homo sapiens
DRD5	dopamine receptor D5	chlorprothixene	Calcium signaling pathway: hsa04020	623	D(1B) dopamine receptor	GPCR	P21918	DRD5_HUMAN	8.05	Ki	Displacement of [3H]SCH23390 from human dopamine D5 receptor expressed in HEK cells	CHEMBL	=			Homo sapiens
DRD5	dopamine receptor D5	clozapine	Calcium signaling pathway: hsa04020	722	D(1B) dopamine receptor	GPCR	P21918	DRD5_HUMAN	6.5941	Ki		WOMBAT-PK	=			Homo sapiens
DRD5	dopamine receptor D5	dopamine	Calcium signaling pathway: hsa04020	947	D(1B) dopamine receptor	GPCR	P21918	DRD5_HUMAN	9	Ki		WOMBAT-PK	=		AGONIST	Homo sapiens
DRD5	dopamine receptor D5	ergotamine	Calcium signaling pathway: hsa04020	1043	D(1B) dopamine receptor	GPCR	P21918	DRD5_HUMAN	6.7696	Ki		PDSP				Homo sapiens
DRD5	dopamine receptor D5	fenoldopam	Calcium signaling pathway: hsa04020	1153	D(1B) dopamine receptor	GPCR	P21918	DRD5_HUMAN	6.9604	Ki		PDSP	=			Homo sapiens
DRD5	dopamine receptor D5	flupentixol	Calcium signaling pathway: hsa04020	1211	D(1B) dopamine receptor	GPCR	P21918	DRD5_HUMAN	8.1	Ki		IUPHAR	=		ANTAGONIST	Homo sapiens
DRD5	dopamine receptor D5	fluphenazine	Calcium signaling pathway: hsa04020	1212	D(1B) dopamine receptor	GPCR	P21918	DRD5_HUMAN	7.8873	Ki		WOMBAT-PK	=			Homo sapiens
DRD5	dopamine receptor D5	fluphenazine enanthate	Calcium signaling pathway: hsa04020	1214	D(1B) dopamine receptor	GPCR	P21918	DRD5_HUMAN	7.8873	Ki		PDSP	=			Homo sapiens
DRD5	dopamine receptor D5	haloperidol	Calcium signaling pathway: hsa04020	1353	D(1B) dopamine receptor	GPCR	P21918	DRD5_HUMAN	7.52	Ki		WOMBAT-PK	=			Homo sapiens
DRD5	dopamine receptor D5	ketanserin	Calcium signaling pathway: hsa04020	1524	D(1B) dopamine receptor	GPCR	P21918	DRD5_HUMAN	5.6	Ki		IUPHAR	=		ANTAGONIST	Homo sapiens
DRD5	dopamine receptor D5	lisuride	Calcium signaling pathway: hsa04020	1588	D(1B) dopamine receptor	GPCR	P21918	DRD5_HUMAN	8.5	Ki		IUPHAR	=		AGONIST	Homo sapiens
DRD5	dopamine receptor D5	loxapine	Calcium signaling pathway: hsa04020	1613	D(1B) dopamine receptor	GPCR	P21918	DRD5_HUMAN	7.1249	Ki		PDSP	=			Homo sapiens
DRD5	dopamine receptor D5	lysergide	Calcium signaling pathway: hsa04020	1621	D(1B) dopamine receptor	GPCR	P21918	DRD5_HUMAN	6.47	Ki	Binding affinity towards Dopamine receptor D5	CHEMBL	=			Homo sapiens
DRD5	dopamine receptor D5	maprotiline	Calcium signaling pathway: hsa04020	1634	D(1B) dopamine receptor	GPCR	P21918	DRD5_HUMAN	6.3675	Ki		WOMBAT-PK	=			Homo sapiens
DRD5	dopamine receptor D5	olanzapine	Calcium signaling pathway: hsa04020	1982	D(1B) dopamine receptor	GPCR	P21918	DRD5_HUMAN	7.0458	Ki		WOMBAT-PK	=			Homo sapiens
DRD5	dopamine receptor D5	pergolide	Calcium signaling pathway: hsa04020	2105	D(1B) dopamine receptor	GPCR	P21918	DRD5_HUMAN	6.76	Ki		WOMBAT-PK	=		AGONIST	Homo sapiens
DRD5	dopamine receptor D5	phenyltoloxamine	Calcium signaling pathway: hsa04020	2150	D(1B) dopamine receptor	GPCR	P21918	DRD5_HUMAN	6.38	Ki	Binding affinity for human recombinant dopamine receptor D5	CHEMBL	=			Homo sapiens
DRD5	dopamine receptor D5	quetiapine	Calcium signaling pathway: hsa04020	2337	D(1B) dopamine receptor	GPCR	P21918	DRD5_HUMAN	5.7901	Ki		PDSP	=			Homo sapiens
DRD5	dopamine receptor D5	risperidone	Calcium signaling pathway: hsa04020	2389	D(1B) dopamine receptor	GPCR	P21918	DRD5_HUMAN	7.0227	Ki		PDSP	=			Homo sapiens
DRD5	dopamine receptor D5	ropinirole	Calcium signaling pathway: hsa04020	2402	D(1B) dopamine receptor	GPCR	P21918	DRD5_HUMAN	4.38	Ki		CHEMBL	=			Homo sapiens
DRD5	dopamine receptor D5	rotigotine	Calcium signaling pathway: hsa04020	2407	D(1B) dopamine receptor	GPCR	P21918	DRD5_HUMAN	6	Ki		IUPHAR	=		AGONIST	Homo sapiens
DRD5	dopamine receptor D5	spiperone	Calcium signaling pathway: hsa04020	2470	D(1B) dopamine receptor	GPCR	P21918	DRD5_HUMAN	5.3	Ki		IUPHAR	=		ANTAGONIST	Homo sapiens
DRD5	dopamine receptor D5	talipexole	Calcium signaling pathway: hsa04020	2558	D(1B) dopamine receptor	GPCR	P21918	DRD5_HUMAN	5.46	Ki		PDSP	=			Homo sapiens
DRD5	dopamine receptor D5	terguride	Calcium signaling pathway: hsa04020	2601	D(1B) dopamine receptor	GPCR	P21918	DRD5_HUMAN	7.63	Ki		PDSP				Homo sapiens
DRD5	dopamine receptor D5	thioridazine	Calcium signaling pathway: hsa04020	2637	D(1B) dopamine receptor	GPCR	P21918	DRD5_HUMAN	5.6	Ki		IUPHAR	=		ANTAGONIST	Homo sapiens
DRD5	dopamine receptor D5	thiothixene	Calcium signaling pathway: hsa04020	2639	D(1B) dopamine receptor	GPCR	P21918	DRD5_HUMAN	6.5834	Ki		PDSP	=			Homo sapiens
DRD5	dopamine receptor D5	ziprasidone	Calcium signaling pathway: hsa04020	2865	D(1B) dopamine receptor	GPCR	P21918	DRD5_HUMAN	6.8182	Ki		PDSP	=			Homo sapiens
DRD5	dopamine receptor D5	zotepine	Calcium signaling pathway: hsa04020	2875	D(1B) dopamine receptor	GPCR	P21918	DRD5_HUMAN	6.6055	Ki		PDSP	=			Homo sapiens
DRD5	dopamine receptor D5	iloperidone	Calcium signaling pathway: hsa04020	3294	D(1B) dopamine receptor	GPCR	P21918	DRD5_HUMAN	6.4962	Ki		WOMBAT-PK	=			Homo sapiens
DRD5	dopamine receptor D5	asenapine	Calcium signaling pathway: hsa04020	4115	D(1B) dopamine receptor	GPCR	P21918	DRD5_HUMAN	7.644	Ki		PDSP				Homo sapiens
DRD5	dopamine receptor D5	paliperidone	Calcium signaling pathway: hsa04020	4137	D(1B) dopamine receptor	GPCR	P21918	DRD5_HUMAN	7.5376	Ki		PDSP	=			Homo sapiens
EDNRB	endothelin receptor type B	bosentan	Calcium signaling pathway: hsa04020	392	Endothelin B receptor	GPCR	P24530	EDNRB_HUMAN	7.1	Ki	Inhibitory activity against human endothelin B receptor expressed in CHO cells	CHEMBL	=	CHEMBL	ANTAGONIST	Homo sapiens
EDNRB	endothelin receptor type B	sulfafurazole	Calcium signaling pathway: hsa04020	2529	Endothelin B receptor	GPCR	P24530	EDNRB_HUMAN	4.62	IC50	Binding affinity against human Endothelin B receptor in transfected COS 7 cell membrane preparation	CHEMBL	=			Homo sapiens
EDNRB	endothelin receptor type B	sitaxentan	Calcium signaling pathway: hsa04020	3548	Endothelin B receptor	GPCR	P24530	EDNRB_HUMAN	5.01	IC50	In vitro inhibition of endothelin binding to human Endothelin B receptor using [125I]-labeled ET-1 competition assay	CHEMBL	=		ANTAGONIST	Homo sapiens
EDNRB	endothelin receptor type B	ambrisentan	Calcium signaling pathway: hsa04020	4337	Endothelin B receptor	GPCR	P24530	EDNRB_HUMAN	6.98	Ki		WOMBAT-PK	=		ANTAGONIST	Homo sapiens
EDNRB	endothelin receptor type B	sulfisoxazole acetyl	Calcium signaling pathway: hsa04020	4458	Endothelin B receptor	GPCR	P24530	EDNRB_HUMAN	4.62	IC50	Binding affinity against human Endothelin B receptor in transfected COS 7 cell membrane preparation	CHEMBL	=			Homo sapiens
EDNRB	endothelin receptor type B	macitentan	Calcium signaling pathway: hsa04020	4809	Endothelin B receptor	GPCR	P24530	EDNRB_HUMAN	6.4078	IC50	IC50 value as determined in binding assays using membranes of Chinese hamster ovary (CHO) cells containing recombinant ETB	SCIENTIFIC LITERATURE	=	SCIENTIFIC LITERATURE	ANTAGONIST	Homo sapiens
PTK2B	protein tyrosine kinase 2 beta	sunitinib	Calcium signaling pathway: hsa04020	2544	Protein-tyrosine kinase 2-beta	Kinase	Q14289	FAK2_HUMAN	7.09	Kd	Binding constant for full-length PTK2B	CHEMBL	=			Homo sapiens
PTK2B	protein tyrosine kinase 2 beta	crizotinib	Calcium signaling pathway: hsa04020	4187	Protein-tyrosine kinase 2-beta	Kinase	Q14289	FAK2_HUMAN	6.72	Kd	Binding constant for PYK2 kinase domain	CHEMBL	=			Homo sapiens
PTK2B	protein tyrosine kinase 2 beta	bosutinib	Calcium signaling pathway: hsa04020	4359	Protein-tyrosine kinase 2-beta	Kinase	Q14289	FAK2_HUMAN	6.41	Kd	Binding constant for PYK2 kinase domain	CHEMBL	=			Homo sapiens
PTK2B	protein tyrosine kinase 2 beta	nintedanib	Calcium signaling pathway: hsa04020	4903	Protein-tyrosine kinase 2-beta	Kinase	Q14289	FAK2_HUMAN	7.09	Kd	Binding constant for PYK2 kinase domain	CHEMBL	=			Homo sapiens
PTK2B	protein tyrosine kinase 2 beta	midostaurin	Calcium signaling pathway: hsa04020	5231	Protein-tyrosine kinase 2-beta	Kinase	Q14289	FAK2_HUMAN	6.18	Kd	Binding constant for full-length PTK2B	CHEMBL	=			Homo sapiens
PTK2B	protein tyrosine kinase 2 beta	neratinib	Calcium signaling pathway: hsa04020	5252	Protein-tyrosine kinase 2-beta	Kinase	Q14289	FAK2_HUMAN	5.1	Kd	Binding constant for PYK2 kinase domain	CHEMBL	=			Homo sapiens
PTK2B	protein tyrosine kinase 2 beta	lorlatinib	Calcium signaling pathway: hsa04020	5302	Protein-tyrosine kinase 2-beta	Kinase	Q14289	FAK2_HUMAN	7.8539	IC50		SCIENTIFIC LITERATURE	=	DRUG LABEL	INHIBITOR	Homo sapiens
GRM5	glutamate metabotropic receptor 5	ganciclovir	Calcium signaling pathway: hsa04020	1277	Metabotropic glutamate receptor 5	GPCR	P41594	GRM5_HUMAN	5.41	Ki		WOMBAT-PK	=			Homo sapiens
GRM5	glutamate metabotropic receptor 5	glutamic acid	Calcium signaling pathway: hsa04020	1310	Metabotropic glutamate receptor 5	GPCR	P41594	GRM5_HUMAN	6.41	Ki	Binding affinity to mGluR5 receptor expressed in BHK cells	CHEMBL	=			Homo sapiens
HRH2	histamine receptor H2	amiodarone	Calcium signaling pathway: hsa04020	176	Histamine H2 receptor	GPCR	P25021	HRH2_HUMAN	4.9838	Ki	DRUGMATRIX: Histamine H2 radioligand binding (ligand: [125I] Aminopotentidine)	DRUG MATRIX	=			Homo sapiens
HRH2	histamine receptor H2	amitriptyline	Calcium signaling pathway: hsa04020	180	Histamine H2 receptor	GPCR	P25021	HRH2_HUMAN	6.8	IC50		WOMBAT-PK	=			Homo sapiens
HRH2	histamine receptor H2	astemizole	Calcium signaling pathway: hsa04020	249	Histamine H2 receptor	GPCR	P25021	HRH2_HUMAN	5.7815	Ki	DRUGMATRIX: Histamine H2 radioligand binding (ligand: [125I] Aminopotentidine)	DRUG MATRIX	=			Homo sapiens
HRH2	histamine receptor H2	benzatropine	Calcium signaling pathway: hsa04020	333	Histamine H2 receptor	GPCR	P25021	HRH2_HUMAN	5.9263	Ki	DRUGMATRIX: Histamine H2 radioligand binding (ligand: [125I] Aminopotentidine)	DRUG MATRIX	=			Homo sapiens
HRH2	histamine receptor H2	betazole	Calcium signaling pathway: hsa04020	357	Histamine H2 receptor	GPCR	P25021	HRH2_HUMAN				WOMBAT-PK		CHEMBL	AGONIST	Homo sapiens
HRH2	histamine receptor H2	cefapirin	Calcium signaling pathway: hsa04020	575	Histamine H2 receptor	GPCR	P25021	HRH2_HUMAN	5.24	IC50		WOMBAT-PK	=			Homo sapiens
HRH2	histamine receptor H2	chlorpromazine	Calcium signaling pathway: hsa04020	621	Histamine H2 receptor	GPCR	P25021	HRH2_HUMAN	6.7595	Ki		PDSP	=			Homo sapiens
HRH2	histamine receptor H2	cimetidine	Calcium signaling pathway: hsa04020	645	Histamine H2 receptor	GPCR	P25021	HRH2_HUMAN	6.14	Kd		WOMBAT-PK	=	CHEMBL	ANTAGONIST	Homo sapiens
HRH2	histamine receptor H2	clemastine	Calcium signaling pathway: hsa04020	671	Histamine H2 receptor	GPCR	P25021	HRH2_HUMAN	6.4389	Ki	DRUGMATRIX: Histamine H2 radioligand binding (ligand: [125I] Aminopotentidine)	DRUG MATRIX	=			Homo sapiens
HRH2	histamine receptor H2	clomipramine	Calcium signaling pathway: hsa04020	701	Histamine H2 receptor	GPCR	P25021	HRH2_HUMAN	5.6957	Ki	DRUGMATRIX: Histamine H2 radioligand binding (ligand: [125I] Aminopotentidine)	DRUG MATRIX	=			Homo sapiens
HRH2	histamine receptor H2	clotrimazole	Calcium signaling pathway: hsa04020	719	Histamine H2 receptor	GPCR	P25021	HRH2_HUMAN	5.2942	Ki	DRUGMATRIX: Histamine H2 radioligand binding (ligand: [125I] Aminopotentidine)	DRUG MATRIX	=			Homo sapiens
HRH2	histamine receptor H2	clozapine	Calcium signaling pathway: hsa04020	722	Histamine H2 receptor	GPCR	P25021	HRH2_HUMAN	6.8153	Ki		WOMBAT-PK	=			Homo sapiens
HRH2	histamine receptor H2	cyproheptadine	Calcium signaling pathway: hsa04020	765	Histamine H2 receptor	GPCR	P25021	HRH2_HUMAN	6.71	Ki	DRUGMATRIX: Histamine H2 radioligand binding (ligand: [125I] Aminopotentidine)	DRUG MATRIX	=			Homo sapiens
HRH2	histamine receptor H2	desloratadine	Calcium signaling pathway: hsa04020	814	Histamine H2 receptor	GPCR	P25021	HRH2_HUMAN	5.9666	Ki	DRUGMATRIX: Histamine H2 radioligand binding (ligand: [125I] Aminopotentidine)	DRUG MATRIX	=			Homo sapiens
HRH2	histamine receptor H2	dicloxacillin	Calcium signaling pathway: hsa04020	866	Histamine H2 receptor	GPCR	P25021	HRH2_HUMAN	4.8	IC50		WOMBAT-PK	=			Homo sapiens
HRH2	histamine receptor H2	dicycloverine	Calcium signaling pathway: hsa04020	868	Histamine H2 receptor	GPCR	P25021	HRH2_HUMAN	5.7964	Ki	DRUGMATRIX: Histamine H2 radioligand binding (ligand: [125I] Aminopotentidine)	DRUG MATRIX	=			Homo sapiens
HRH2	histamine receptor H2	doxepin	Calcium signaling pathway: hsa04020	956	Histamine H2 receptor	GPCR	P25021	HRH2_HUMAN	5.7361	Ki	DRUGMATRIX: Histamine H2 radioligand binding (ligand: [125I] Aminopotentidine)	DRUG MATRIX	=			Homo sapiens
HRH2	histamine receptor H2	ebastine	Calcium signaling pathway: hsa04020	977	Histamine H2 receptor	GPCR	P25021	HRH2_HUMAN	5.5426	Ki	DRUGMATRIX: Histamine H2 radioligand binding (ligand: [125I] Aminopotentidine)	DRUG MATRIX	=			Homo sapiens
HRH2	histamine receptor H2	ebrotidine	Calcium signaling pathway: hsa04020	979	Histamine H2 receptor	GPCR	P25021	HRH2_HUMAN			Mechanism of Action	SCIENTIFIC LITERATURE		SCIENTIFIC LITERATURE	ANTAGONIST	Homo sapiens
HRH2	histamine receptor H2	econazole	Calcium signaling pathway: hsa04020	983	Histamine H2 receptor	GPCR	P25021	HRH2_HUMAN	5.8055	Ki	DRUGMATRIX: Histamine H2 radioligand binding (ligand: [125I] Aminopotentidine)	DRUG MATRIX	=			Homo sapiens
HRH2	histamine receptor H2	epinastine	Calcium signaling pathway: hsa04020	1027	Histamine H2 receptor	GPCR	P25021	HRH2_HUMAN				WOMBAT-PK				Homo sapiens
HRH2	histamine receptor H2	famotidine	Calcium signaling pathway: hsa04020	1129	Histamine H2 receptor	GPCR	P25021	HRH2_HUMAN	7.93	Kd		WOMBAT-PK	=	CHEMBL	ANTAGONIST	Homo sapiens
HRH2	histamine receptor H2	fluphenazine	Calcium signaling pathway: hsa04020	1212	Histamine H2 receptor	GPCR	P25021	HRH2_HUMAN	6.2518	Ki		WOMBAT-PK	=			Homo sapiens
HRH2	histamine receptor H2	fluphenazine enanthate	Calcium signaling pathway: hsa04020	1214	Histamine H2 receptor	GPCR	P25021	HRH2_HUMAN	6.2518	Ki		PDSP	=			Homo sapiens
HRH2	histamine receptor H2	haloperidol	Calcium signaling pathway: hsa04020	1353	Histamine H2 receptor	GPCR	P25021	HRH2_HUMAN	5.9987	Ki		PDSP	=			Homo sapiens
HRH2	histamine receptor H2	histamine	Calcium signaling pathway: hsa04020	1375	Histamine H2 receptor	GPCR	P25021	HRH2_HUMAN	4.3	Ki	Displacement of [125I]iodoaminopotentidine from human histamine H2 receptor expressed in CHO cells	CHEMBL	=			Homo sapiens
HRH2	histamine receptor H2	imatinib	Calcium signaling pathway: hsa04020	1423	Histamine H2 receptor	GPCR	P25021	HRH2_HUMAN	5.7144	Ki	DRUGMATRIX: Histamine H2 radioligand binding (ligand: [125I] Aminopotentidine)	DRUG MATRIX	=			Homo sapiens
HRH2	histamine receptor H2	imiquimod	Calcium signaling pathway: hsa04020	1429	Histamine H2 receptor	GPCR	P25021	HRH2_HUMAN	5.8294	Ki	DRUGMATRIX: Histamine H2 radioligand binding (ligand: [125I] Aminopotentidine)	DRUG MATRIX	=			Homo sapiens
HRH2	histamine receptor H2	ketoconazole	Calcium signaling pathway: hsa04020	1527	Histamine H2 receptor	GPCR	P25021	HRH2_HUMAN	4.6674	Ki	DRUGMATRIX: Histamine H2 radioligand binding (ligand: [125I] Aminopotentidine)	DRUG MATRIX	=			Homo sapiens
HRH2	histamine receptor H2	ketotifen	Calcium signaling pathway: hsa04020	1530	Histamine H2 receptor	GPCR	P25021	HRH2_HUMAN	5.3915	Ki	DRUGMATRIX: Histamine H2 radioligand binding (ligand: [125I] Aminopotentidine)	DRUG MATRIX	=			Homo sapiens
HRH2	histamine receptor H2	lisuride	Calcium signaling pathway: hsa04020	1588	Histamine H2 receptor	GPCR	P25021	HRH2_HUMAN	5.9905	Ki	DRUGMATRIX: Histamine H2 radioligand binding (ligand: [125I] Aminopotentidine)	DRUG MATRIX	=			Homo sapiens
HRH2	histamine receptor H2	loperamide	Calcium signaling pathway: hsa04020	1599	Histamine H2 receptor	GPCR	P25021	HRH2_HUMAN	5.5186	Ki	DRUGMATRIX: Histamine H2 radioligand binding (ligand: [125I] Aminopotentidine)	DRUG MATRIX	=			Homo sapiens
HRH2	histamine receptor H2	loxapine	Calcium signaling pathway: hsa04020	1613	Histamine H2 receptor	GPCR	P25021	HRH2_HUMAN	6.6819	Ki		PDSP	=			Homo sapiens
HRH2	histamine receptor H2	maprotiline	Calcium signaling pathway: hsa04020	1634	Histamine H2 receptor	GPCR	P25021	HRH2_HUMAN	6.4056	Ki	DRUGMATRIX: Histamine H2 radioligand binding (ligand: [125I] Aminopotentidine)	DRUG MATRIX	=			Homo sapiens
HRH2	histamine receptor H2	medroxyprogesterone	Calcium signaling pathway: hsa04020	1659	Histamine H2 receptor	GPCR	P25021	HRH2_HUMAN	4.5614	Ki	DRUGMATRIX: Histamine H2 radioligand binding (ligand: [125I] Aminopotentidine)	DRUG MATRIX	=			Homo sapiens
HRH2	histamine receptor H2	metergoline	Calcium signaling pathway: hsa04020	1723	Histamine H2 receptor	GPCR	P25021	HRH2_HUMAN	6.0182	Ki	DRUGMATRIX: Histamine H2 radioligand binding (ligand: [125I] Aminopotentidine)	DRUG MATRIX	=			Homo sapiens
HRH2	histamine receptor H2	mianserin	Calcium signaling pathway: hsa04020	1796	Histamine H2 receptor	GPCR	P25021	HRH2_HUMAN	6.0035	Ki	DRUGMATRIX: Histamine H2 radioligand binding (ligand: [125I] Aminopotentidine)	DRUG MATRIX	=			Homo sapiens
HRH2	histamine receptor H2	miconazole	Calcium signaling pathway: hsa04020	1800	Histamine H2 receptor	GPCR	P25021	HRH2_HUMAN	5.178	Ki	DRUGMATRIX: Histamine H2 radioligand binding (ligand: [125I] Aminopotentidine)	DRUG MATRIX	=			Homo sapiens
HRH2	histamine receptor H2	nizatidine	Calcium signaling pathway: hsa04020	1955	Histamine H2 receptor	GPCR	P25021	HRH2_HUMAN	6.92	Kd		WOMBAT-PK	=	CHEMBL	ANTAGONIST	Homo sapiens
HRH2	histamine receptor H2	nortriptyline	Calcium signaling pathway: hsa04020	1971	Histamine H2 receptor	GPCR	P25021	HRH2_HUMAN	5.6392	Ki	DRUGMATRIX: Histamine H2 radioligand binding (ligand: [125I] Aminopotentidine)	DRUG MATRIX	=			Homo sapiens
HRH2	histamine receptor H2	olanzapine	Calcium signaling pathway: hsa04020	1982	Histamine H2 receptor	GPCR	P25021	HRH2_HUMAN	7.3565	Ki		WOMBAT-PK	=			Homo sapiens
HRH2	histamine receptor H2	orphenadrine	Calcium signaling pathway: hsa04020	1999	Histamine H2 receptor	GPCR	P25021	HRH2_HUMAN	5.1646	Ki	DRUGMATRIX: Histamine H2 radioligand binding (ligand: [125I] Aminopotentidine)	DRUG MATRIX	=			Homo sapiens
HRH2	histamine receptor H2	pramipexole	Calcium signaling pathway: hsa04020	2233	Histamine H2 receptor	GPCR	P25021	HRH2_HUMAN	5.5714	Ki		PDSP				Homo sapiens
HRH2	histamine receptor H2	promazine	Calcium signaling pathway: hsa04020	2284	Histamine H2 receptor	GPCR	P25021	HRH2_HUMAN	5.5513	Ki	DRUGMATRIX: Histamine H2 radioligand binding (ligand: [125I] Aminopotentidine)	DRUG MATRIX	=			Homo sapiens
HRH2	histamine receptor H2	promethazine	Calcium signaling pathway: hsa04020	2286	Histamine H2 receptor	GPCR	P25021	HRH2_HUMAN	5.9408	Ki	DRUGMATRIX: Histamine H2 radioligand binding (ligand: [125I] Aminopotentidine)	DRUG MATRIX	=			Homo sapiens
HRH2	histamine receptor H2	mepacrine	Calcium signaling pathway: hsa04020	2338	Histamine H2 receptor	GPCR	P25021	HRH2_HUMAN	5.4589	Ki	DRUGMATRIX: Histamine H2 radioligand binding (ligand: [125I] Aminopotentidine)	DRUG MATRIX	=			Homo sapiens
HRH2	histamine receptor H2	ranitidine	Calcium signaling pathway: hsa04020	2358	Histamine H2 receptor	GPCR	P25021	HRH2_HUMAN	6.86	Kd		WOMBAT-PK	=	CHEMBL	ANTAGONIST	Homo sapiens
HRH2	histamine receptor H2	risperidone	Calcium signaling pathway: hsa04020	2389	Histamine H2 receptor	GPCR	P25021	HRH2_HUMAN	6.9208	Ki		PDSP	=			Homo sapiens
HRH2	histamine receptor H2	roxatidine acetate	Calcium signaling pathway: hsa04020	2408	Histamine H2 receptor	GPCR	P25021	HRH2_HUMAN	7.6	Kd		WOMBAT-PK	=	SCIENTIFIC LITERATURE	ANTAGONIST	Homo sapiens
HRH2	histamine receptor H2	suloctidil	Calcium signaling pathway: hsa04020	2536	Histamine H2 receptor	GPCR	P25021	HRH2_HUMAN	7.0531	Ki	DRUGMATRIX: Histamine H2 radioligand binding (ligand: [125I] Aminopotentidine)	DRUG MATRIX	=			Homo sapiens
HRH2	histamine receptor H2	tamoxifen	Calcium signaling pathway: hsa04020	2561	Histamine H2 receptor	GPCR	P25021	HRH2_HUMAN	5.0343	Ki	DRUGMATRIX: Histamine H2 radioligand binding (ligand: [125I] Aminopotentidine)	DRUG MATRIX	=			Homo sapiens
HRH2	histamine receptor H2	thioridazine	Calcium signaling pathway: hsa04020	2637	Histamine H2 receptor	GPCR	P25021	HRH2_HUMAN	6.8665	Ki		PDSP	=			Homo sapiens
HRH2	histamine receptor H2	thiothixene	Calcium signaling pathway: hsa04020	2639	Histamine H2 receptor	GPCR	P25021	HRH2_HUMAN	6.3862	Ki		PDSP	=			Homo sapiens
HRH2	histamine receptor H2	trazodone	Calcium signaling pathway: hsa04020	2717	Histamine H2 receptor	GPCR	P25021	HRH2_HUMAN	5.4828	Ki		PDSP	=			Homo sapiens
HRH2	histamine receptor H2	verapamil	Calcium signaling pathway: hsa04020	2815	Histamine H2 receptor	GPCR	P25021	HRH2_HUMAN	5.594	Ki	DRUGMATRIX: Histamine H2 radioligand binding (ligand: [125I] Aminopotentidine)	DRUG MATRIX	=			Homo sapiens
HRH2	histamine receptor H2	ziprasidone	Calcium signaling pathway: hsa04020	2865	Histamine H2 receptor	GPCR	P25021	HRH2_HUMAN	5.4559	Ki		PDSP	=			Homo sapiens
HRH2	histamine receptor H2	zotepine	Calcium signaling pathway: hsa04020	2875	Histamine H2 receptor	GPCR	P25021	HRH2_HUMAN	6.301	Ki		PDSP	=			Homo sapiens
HRH2	histamine receptor H2	niperotidine	Calcium signaling pathway: hsa04020	4002	Histamine H2 receptor	GPCR	P25021	HRH2_HUMAN			Mechanism of Action	SCIENTIFIC LITERATURE		SCIENTIFIC LITERATURE	ANTAGONIST	Homo sapiens
HRH2	histamine receptor H2	tirilazad	Calcium signaling pathway: hsa04020	4063	Histamine H2 receptor	GPCR	P25021	HRH2_HUMAN	4.8575	Ki	DRUGMATRIX: Histamine H2 radioligand binding (ligand: [125I] Aminopotentidine)	DRUG MATRIX	=			Homo sapiens
HRH2	histamine receptor H2	asenapine	Calcium signaling pathway: hsa04020	4115	Histamine H2 receptor	GPCR	P25021	HRH2_HUMAN	8.21	IC50		WOMBAT-PK	=			Homo sapiens
HRH2	histamine receptor H2	paliperidone	Calcium signaling pathway: hsa04020	4137	Histamine H2 receptor	GPCR	P25021	HRH2_HUMAN	6.9165	Ki		PDSP	=			Homo sapiens
HRH2	histamine receptor H2	gentian violet	Calcium signaling pathway: hsa04020	4138	Histamine H2 receptor	GPCR	P25021	HRH2_HUMAN	5.9446	Ki	DRUGMATRIX: Histamine H2 radioligand binding (ligand: [125I] Aminopotentidine)	DRUG MATRIX	=			Homo sapiens
HRH2	histamine receptor H2	dexchlorpheniramine	Calcium signaling pathway: hsa04020	4411	Histamine H2 receptor	GPCR	P25021	HRH2_HUMAN	5.0847	Ki	DRUGMATRIX: Histamine H2 radioligand binding (ligand: [125I] Aminopotentidine)	DRUG MATRIX	=			Homo sapiens
HRH2	histamine receptor H2	vortioxetine	Calcium signaling pathway: hsa04020	4806	Histamine H2 receptor	GPCR	P25021	HRH2_HUMAN	6.74	Ki	Binding affinity to human histamine H2 receptor	CHEMBL	=			Homo sapiens
CAMK2B	calcium/calmodulin dependent protein kinase II beta	sunitinib	Calcium signaling pathway: hsa04020	2544	Calcium/calmodulin-dependent protein kinase type II subunit beta	Kinase	Q13554	KCC2B_HUMAN	5.85	Kd	Binding constant for CAMK2B kinase domain	CHEMBL	=			Homo sapiens
CAMK2B	calcium/calmodulin dependent protein kinase II beta	quercetin	Calcium signaling pathway: hsa04020	3514	Calcium/calmodulin-dependent protein kinase type II subunit beta	Kinase	Q13554	KCC2B_HUMAN	5.52	IC50	Inhibition of CAMK2 using autocamtide-2 as substrate after 30 mins by PKLight assay	CHEMBL	=			Homo sapiens
CAMK2B	calcium/calmodulin dependent protein kinase II beta	ruboxistaurin	Calcium signaling pathway: hsa04020	3533	CaM kinase II	Kinase	Q13555	KCC2B_HUMAN	5.21	IC50	Inhibition of purified mammalian brain [Ca(2+)]/Calmodulin dependent kinase	CHEMBL	=			Homo sapiens
CAMK2B	calcium/calmodulin dependent protein kinase II beta	ruxolitinib	Calcium signaling pathway: hsa04020	4190	Calcium/calmodulin-dependent protein kinase type II subunit beta	Kinase	Q13554	KCC2B_HUMAN	6.51	Kd	Binding constant for CAMK2B kinase domain	CHEMBL	=			Homo sapiens
CAMK2B	calcium/calmodulin dependent protein kinase II beta	midostaurin	Calcium signaling pathway: hsa04020	5231	Calcium/calmodulin-dependent protein kinase type II subunit beta	Kinase	Q13554	KCC2B_HUMAN	6.68	Kd	Binding constant for CAMK2B kinase domain	CHEMBL	=			Homo sapiens
CAMK2G	calcium/calmodulin dependent protein kinase II gamma	sunitinib	Calcium signaling pathway: hsa04020	2544	Calcium/calmodulin-dependent protein kinase type II subunit gamma	Kinase	Q13555	KCC2G_HUMAN	6.36	Kd	Binding affinity to CAMK1G	CHEMBL	=			Homo sapiens
CAMK2G	calcium/calmodulin dependent protein kinase II gamma	ruboxistaurin	Calcium signaling pathway: hsa04020	3533	Calcium/calmodulin-dependent protein kinase type II subunit gamma	Kinase	Q13555	KCC2G_HUMAN	5.11	Kd	Binding constant for CAMK2G kinase domain	CHEMBL	=			Homo sapiens
CAMK2G	calcium/calmodulin dependent protein kinase II gamma	ruboxistaurin	Calcium signaling pathway: hsa04020	3533	CaM kinase II	Kinase	Q9UQM7	KCC2G_HUMAN	5.21	IC50	Inhibition of purified mammalian brain [Ca(2+)]/Calmodulin dependent kinase	CHEMBL	=			Homo sapiens
CAMK2G	calcium/calmodulin dependent protein kinase II gamma	ruxolitinib	Calcium signaling pathway: hsa04020	4190	Calcium/calmodulin-dependent protein kinase type II subunit gamma	Kinase	Q13555	KCC2G_HUMAN	7	Kd	Binding constant for CAMK2G kinase domain	CHEMBL	=			Homo sapiens
CAMK2G	calcium/calmodulin dependent protein kinase II gamma	bosutinib	Calcium signaling pathway: hsa04020	4359	Calcium/calmodulin-dependent protein kinase type II subunit gamma	Kinase	Q13555	KCC2G_HUMAN	5.44	Kd	Binding constant for CAMK2G kinase domain	CHEMBL	=			Homo sapiens
CAMK2G	calcium/calmodulin dependent protein kinase II gamma	midostaurin	Calcium signaling pathway: hsa04020	5231	Calcium/calmodulin-dependent protein kinase type II subunit gamma	Kinase	Q13555	KCC2G_HUMAN	6.85	Kd	Binding constant for CAMK2G kinase domain	CHEMBL	=			Homo sapiens
SLC8A1	solute carrier family 8 member A1	aprindine	Calcium signaling pathway: hsa04020	231	Sodium/calcium exchanger 1	Transporter	P32418	NAC1_HUMAN	4.301	IC50		WOMBAT-PK	=			Homo sapiens
GRIN2D	glutamate ionotropic receptor NMDA type subunit 2D	acamprosate	Calcium signaling pathway: hsa04020	38	Glutamate [NMDA] receptor	Ion channel	Q13224	NMDE3_HUMAN			Mechanism of Action; CHEMBL2094124; PROTEIN COMPLEX GROUP	CHEMBL		CHEMBL	ANTAGONIST	Homo sapiens
GRIN2D	glutamate ionotropic receptor NMDA type subunit 2D	amantadine	Calcium signaling pathway: hsa04020	144	Glutamate [NMDA] receptor	Ion channel	Q13224	NMDE3_HUMAN	4.98	Ki	The compound was tested for its ability to block PCP N-methyl-D-aspartate glutamate receptor at the PCP (phencyclidine) binding site in postmortem human frontal cortex.	CHEMBL	=	CHEMBL	BLOCKER	Homo sapiens
GRIN2D	glutamate ionotropic receptor NMDA type subunit 2D	budipine	Calcium signaling pathway: hsa04020	420	Glutamate [NMDA] receptor	Ion channel	Q13224	NMDE3_HUMAN	4.93	Ki	The compound was tested for its ability to block PCP N-methyl-D-aspartate glutamate receptor at the PCP (phencyclidine) binding site in postmortem human frontal cortex.	CHEMBL	=			Homo sapiens
GRIN2D	glutamate ionotropic receptor NMDA type subunit 2D	chlorpromazine	Calcium signaling pathway: hsa04020	621	Glutamate [NMDA] receptor	Ion channel	Q13224	NMDE3_HUMAN	6.22	IC50	Inhibition of [3H]1 binding to dextromethorpin binding site of guinea pig microsomal pellet P3 N-methyl-D-aspartate glutamate receptor	CHEMBL	=			Homo sapiens
GRIN2D	glutamate ionotropic receptor NMDA type subunit 2D	cycloserine	Calcium signaling pathway: hsa04020	759	Glutamate receptor ionotropic, NMDA 2D	Ion channel	O15399	NMDE4_HUMAN	5.64	IC50		WOMBAT-PK	=			Homo sapiens
GRIN2D	glutamate ionotropic receptor NMDA type subunit 2D	ketamine	Calcium signaling pathway: hsa04020	1523	Glutamate [NMDA] receptor	Ion channel	Q13224	NMDE3_HUMAN	6.38	Ki	The compound was tested for its ability to block PCP N-methyl-D-aspartate glutamate receptor at the PCP (phencyclidine) binding site in postmortem human frontal cortex.	CHEMBL	=	CHEMBL	BLOCKER	Homo sapiens
GRIN2D	glutamate ionotropic receptor NMDA type subunit 2D	levorphanol	Calcium signaling pathway: hsa04020	1574	Glutamate [NMDA] receptor	Ion channel	Q13224	NMDE3_HUMAN	5.6	IC50	Binding affinity against dextromethorpin binding site associated with N-methyl-D-aspartate glutamate receptor from guinea pig mitochondriall pellet P2 determined using [3H]1 as radioligand.	CHEMBL	=			Homo sapiens
GRIN2D	glutamate ionotropic receptor NMDA type subunit 2D	loperamide	Calcium signaling pathway: hsa04020	1599	Glutamate receptor ionotropic, NMDA 2D	Ion channel	O15399	NMDE4_HUMAN				WOMBAT-PK				Homo sapiens
GRIN2D	glutamate ionotropic receptor NMDA type subunit 2D	orphenadrine	Calcium signaling pathway: hsa04020	1999	Glutamate [NMDA] receptor	Ion channel	Q13224	NMDE3_HUMAN	5.22	Ki	The compound was tested for its ability to block PCP N-methyl-D-aspartate glutamate receptor at the PCP (phencyclidine) binding site in postmortem human frontal cortex.	CHEMBL	=			Homo sapiens
GRIN2D	glutamate ionotropic receptor NMDA type subunit 2D	phencyclidine	Calcium signaling pathway: hsa04020	2121	Glutamate [NMDA] receptor	Ion channel	Q13224	NMDE3_HUMAN	7.82	Ki	Affinity to NMDA receptor, using [3H]MK-801 as radioligand in pig brain cortex membranes	CHEMBL	=			Homo sapiens
GRIN2D	glutamate ionotropic receptor NMDA type subunit 2D	procyclidine	Calcium signaling pathway: hsa04020	2276	Glutamate [NMDA] receptor	Ion channel	Q13224	NMDE3_HUMAN	5.77	Ki	The compound was tested for its ability to block PCP N-methyl-D-aspartate glutamate receptor at the PCP (phencyclidine) binding site in postmortem human frontal cortex.	CHEMBL	=			Homo sapiens
OXTR	oxytocin receptor	carbetocin	Calcium signaling pathway: hsa04020	495	Oxytocin receptor	GPCR	P30559	OXYR_HUMAN	8.1487	Ki	oxytocin receptors expressed in COS-7 cells	SCIENTIFIC LITERATURE	=	DRUG LABEL	AGONIST	Homo sapiens
OXTR	oxytocin receptor	desmopressin	Calcium signaling pathway: hsa04020	817	Oxytocin receptor	GPCR	P30559	OXYR_HUMAN	7.6	Ki		IUPHAR	=		AGONIST	Homo sapiens
OXTR	oxytocin receptor	oxytocin	Calcium signaling pathway: hsa04020	2042	Oxytocin receptor	GPCR	P30559	OXYR_HUMAN	9.1	Ki	Binding affinity for human oxytocin receptor	CHEMBL	=	CHEMBL	AGONIST	Homo sapiens
OXTR	oxytocin receptor	vasopressin	Calcium signaling pathway: hsa04020	2810	Oxytocin receptor	GPCR	P30559	OXYR_HUMAN	8.78	Ki	Displacement of [3H]-AVP from human oxytocin receptor expressed in CHO cells after 30 mins	CHEMBL	=			Homo sapiens
OXTR	oxytocin receptor	atosiban	Calcium signaling pathway: hsa04020	3008	Oxytocin receptor	GPCR	P30559	OXYR_HUMAN	7.96	Ki	Binding affinity to human oxytocin receptor	CHEMBL	=	DRUG LABEL	ANTAGONIST	Homo sapiens
OXTR	oxytocin receptor	mozavaptan	Calcium signaling pathway: hsa04020	4004	Oxytocin receptor	GPCR	P30559	OXYR_HUMAN	6.18	Ki	Binding affinity to oxytocin receptor	CHEMBL	=			Homo sapiens
P2RX1	purinergic receptor P2X 1	adenosine triphosphate	Calcium signaling pathway: hsa04020	91	P2X purinoceptor 1	Ion channel	P51575	P2RX1_HUMAN	7.25	EC50		IUPHAR	=		AGONIST	Homo sapiens
P2RX1	purinergic receptor P2X 1	pyridoxal phosphate	Calcium signaling pathway: hsa04020	3506	P2X purinoceptor 1	Ion channel	P51575	P2RX1_HUMAN	5	IC50	Antagonist activity at P2X1 receptor (unknown origin)	CHEMBL	=			Homo sapiens
P2RX3	purinergic receptor P2X 3	adenosine triphosphate	Calcium signaling pathway: hsa04020	91	P2X purinoceptor 3	Ion channel	P56373	P2RX3_HUMAN	7.8356	Ki		PDSP				Homo sapiens
P2RX3	purinergic receptor P2X 3	suramin	Calcium signaling pathway: hsa04020	2966	P2X purinoceptor 3	Ion channel	P56373	P2RX3_HUMAN	5.9626	Ki		PDSP				Homo sapiens
P2RX3	purinergic receptor P2X 3	uridine triphosphate	Calcium signaling pathway: hsa04020	3639	P2X purinoceptor 3	Ion channel	P56373	P2RX3_HUMAN	5.5834	Ki		PDSP				Homo sapiens
PDE1A	phosphodiesterase 1A	dipyridamole	Calcium signaling pathway: hsa04020	924	Phosphodiesterase 1	Enzyme	P54750	PDE1A_HUMAN	4.35	IC50	Inhibition of [Ca(2+)]/calmodulin dependent phosphodiesterase PDE 1 of guinea pig ventricle	CHEMBL	=	CHEMBL	INHIBITOR	Homo sapiens
PDE1A	phosphodiesterase 1A	papaverine	Calcium signaling pathway: hsa04020	2056	Phosphodiesterase 1	Enzyme	P54750	PDE1A_HUMAN	5.05	IC50	Inhibition of [Ca(2+)]/calmodulin dependent phosphodiesterase PDE 1 of human lung	CHEMBL	=			Homo sapiens
PDE1A	phosphodiesterase 1A	oxagrelate	Calcium signaling pathway: hsa04020	2156	Phosphodiesterase 1	Enzyme	P54750	PDE1A_HUMAN	5	Ki	Binding affinity for [Ca(2+)]/calmodulin dependent phosphodiesterase PDE 1 of human brain	CHEMBL	=			Homo sapiens
PDE1A	phosphodiesterase 1A	sildenafil	Calcium signaling pathway: hsa04020	2441	Phosphodiesterase 1	Enzyme	P54750	PDE1A_HUMAN	6.57	IC50	Inhibitory activity against phosphodiesterase-1 (PDE1) isolated from canine lung	CHEMBL	=			Homo sapiens
PDE1A	phosphodiesterase 1A	vardenafil	Calcium signaling pathway: hsa04020	2809	Calcium/calmodulin-dependent 3',5'-cyclic nucleotide phosphodiesterase 1A	Enzyme	P54750	PDE1A_HUMAN	7.041	IC50		WOMBAT-PK	=			Homo sapiens
PDE1A	phosphodiesterase 1A	vinpocetine	Calcium signaling pathway: hsa04020	2828	Calcium/calmodulin-dependent 3',5'-cyclic nucleotide phosphodiesterase 1A	Enzyme	P54750	PDE1A_HUMAN	5.1	IC50	GRAC: human PDE1A selective inhibitor	CHEMBL	=			Homo sapiens
PDE1A	phosphodiesterase 1A	crisaborole	Calcium signaling pathway: hsa04020	5201	Calcium/calmodulin-dependent 3',5'-cyclic nucleotide phosphodiesterase 1A	Enzyme	P54750	PDE1A_HUMAN	5.21	IC50		CHEMBL	=			Homo sapiens
PTGER3	prostaglandin E receptor 3	alprostadil	Calcium signaling pathway: hsa04020	138	Prostaglandin E2 receptor EP3 subtype	GPCR	P43115	PE2R3_HUMAN	9	EC50		WOMBAT-PK	=		AGONIST	Homo sapiens
PTGER3	prostaglandin E receptor 3	beraprost	Calcium signaling pathway: hsa04020	343	Prostaglandin E2 receptor EP3 subtype	GPCR	P43115	PE2R3_HUMAN	6.17	Ki		IUPHAR	=		AGONIST	Homo sapiens
PTGER3	prostaglandin E receptor 3	cicaprost	Calcium signaling pathway: hsa04020	631	Prostaglandin E2 receptor EP3 subtype	GPCR	P43115	PE2R3_HUMAN	6.6	Ki		WOMBAT-PK	=			Homo sapiens
PTGER3	prostaglandin E receptor 3	dinoprost	Calcium signaling pathway: hsa04020	912	Prostaglandin E2 receptor EP3 subtype	GPCR	P43115	PE2R3_HUMAN	6.96	IC50	In vitro binding at EP3 human prostaglandin receptor using [3H]PGE-2 as radioligand	CHEMBL	=			Homo sapiens
PTGER3	prostaglandin E receptor 3	dinoprostone	Calcium signaling pathway: hsa04020	913	Prostaglandin E2 receptor EP3 subtype	GPCR	P43115	PE2R3_HUMAN	9.48	Ki	Displacement of [3H]PGE2 from human EP3 receptor expressed in HEK293 cells	CHEMBL	=	CHEMBL	AGONIST	Homo sapiens
PTGER3	prostaglandin E receptor 3	enprostil	Calcium signaling pathway: hsa04020	1016	Prostaglandin E2 receptor EP3 subtype	GPCR	P43115	PE2R3_HUMAN	7.9	EC50		WOMBAT-PK	=			Homo sapiens
PTGER3	prostaglandin E receptor 3	iloprost	Calcium signaling pathway: hsa04020	1422	Prostaglandin E2 receptor EP3 subtype	GPCR	P43115	PE2R3_HUMAN	7.3	EC50		WOMBAT-PK	=			Homo sapiens
PTGER3	prostaglandin E receptor 3	latanoprost	Calcium signaling pathway: hsa04020	1551	Prostaglandin E2 receptor EP3 subtype	GPCR	P43115	PE2R3_HUMAN	5.1869	Ki		PDSP				Homo sapiens
PTGER3	prostaglandin E receptor 3	mezlocillin	Calcium signaling pathway: hsa04020	1795	Prostaglandin E2 receptor EP3 subtype	GPCR	P43115	PE2R3_HUMAN	4.33	Ki		WOMBAT-PK	=			Homo sapiens
PTGER3	prostaglandin E receptor 3	misoprostol	Calcium signaling pathway: hsa04020	1817	Prostaglandin E2 receptor EP3 subtype	GPCR	P43115	PE2R3_HUMAN	8.1	Ki		IUPHAR	=	CHEMBL	AGONIST	Homo sapiens
PTGER3	prostaglandin E receptor 3	sulprostone	Calcium signaling pathway: hsa04020	2538	Prostaglandin E2 receptor EP3 subtype	GPCR	P43115	PE2R3_HUMAN	9.46	Ki		IUPHAR	=		AGONIST	Homo sapiens
PTGER3	prostaglandin E receptor 3	travoprost	Calcium signaling pathway: hsa04020	2716	Prostaglandin E2 receptor EP3 subtype	GPCR	P43115	PE2R3_HUMAN	5.4558	Ki	inhibition of [3H]AL-5848 binding to prostaglandin EP3 receptor	SCIENTIFIC LITERATURE	=			Homo sapiens
PTGER3	prostaglandin E receptor 3	treprostinil	Calcium signaling pathway: hsa04020	2720	Prostaglandin E2 receptor EP3 subtype	GPCR	P43115	PE2R3_HUMAN	5.6	Ki		IUPHAR	=		AGONIST	Homo sapiens
PTGER3	prostaglandin E receptor 3	paliperidone	Calcium signaling pathway: hsa04020	4137	Prostaglandin E2 receptor EP3 subtype	GPCR	P43115	PE2R3_HUMAN	5	Ki		PDSP	=			Homo sapiens
PTGER3	prostaglandin E receptor 3	laropiprant	Calcium signaling pathway: hsa04020	4326	Prostaglandin E2 receptor EP3 subtype	GPCR	P43115	PE2R3_HUMAN	6.05	Ki	Binding affinity to human EP3 receptor expressed in HEK293 cells	CHEMBL	=			Homo sapiens
PTGFR	prostaglandin F receptor	bimatoprost	Calcium signaling pathway: hsa04020	371	Prostaglandin F2-alpha receptor	GPCR	P43088	PF2R_HUMAN	5.3	Ki		WOMBAT-PK	=	CHEMBL	AGONIST	Homo sapiens
PTGFR	prostaglandin F receptor	carboprost	Calcium signaling pathway: hsa04020	502	Prostaglandin F2-alpha receptor	GPCR	P43088	PF2R_HUMAN			Mechanism of Action; CHEMBL1987; SINGLE PROTEIN	CHEMBL		CHEMBL	AGONIST	Homo sapiens
PTGFR	prostaglandin F receptor	cicaprost	Calcium signaling pathway: hsa04020	631	Prostaglandin F2-alpha receptor	GPCR	P43088	PF2R_HUMAN	5.8729	Ki		PDSP				Homo sapiens
PTGFR	prostaglandin F receptor	dinoprost	Calcium signaling pathway: hsa04020	912	Prostaglandin F2-alpha receptor	GPCR	P43088	PF2R_HUMAN	8.4	Kd	GRAC: human FP probe	CHEMBL	=	CHEMBL	AGONIST	Homo sapiens
PTGFR	prostaglandin F receptor	dinoprostone	Calcium signaling pathway: hsa04020	913	Prostaglandin F2-alpha receptor	GPCR	P43088	PF2R_HUMAN	6.9	Ki		IUPHAR	=		AGONIST	Homo sapiens
PTGFR	prostaglandin F receptor	enprostil	Calcium signaling pathway: hsa04020	1016	Prostaglandin F2-alpha receptor	GPCR	P43088	PF2R_HUMAN	7.1	Ki		IUPHAR	=		AGONIST	Homo sapiens
PTGFR	prostaglandin F receptor	iloprost	Calcium signaling pathway: hsa04020	1422	Prostaglandin F2-alpha receptor	GPCR	P43088	PF2R_HUMAN	6.2	Ki		IUPHAR	=		AGONIST	Homo sapiens
PTGFR	prostaglandin F receptor	latanoprost	Calcium signaling pathway: hsa04020	1551	Prostaglandin F2-alpha receptor	GPCR	P43088	PF2R_HUMAN	6.3	Ki		IUPHAR	=	CHEMBL	AGONIST	Homo sapiens
PTGFR	prostaglandin F receptor	misoprostol	Calcium signaling pathway: hsa04020	1817	Prostaglandin F2-alpha receptor	GPCR	P43088	PF2R_HUMAN	5.0277	Ki		PDSP				Homo sapiens
PTGFR	prostaglandin F receptor	sulprostone	Calcium signaling pathway: hsa04020	2538	Prostaglandin F2-alpha receptor	GPCR	P43088	PF2R_HUMAN	6.7	Ki		IUPHAR	=		AGONIST	Homo sapiens
PTGFR	prostaglandin F receptor	travoprost	Calcium signaling pathway: hsa04020	2716	Prostaglandin F2-alpha receptor	GPCR	P43088	PF2R_HUMAN	7.284	Ki	inhibition of [3H]AL-5848 binding to prostaglandin FP receptor	SCIENTIFIC LITERATURE	=	SCIENTIFIC LITERATURE	AGONIST	Homo sapiens
PTGFR	prostaglandin F receptor	tafluprost	Calcium signaling pathway: hsa04020	4229	Prostaglandin F2-alpha receptor	GPCR	P43088	PF2R_HUMAN			Mechanism of Action; CHEMBL1987; SINGLE PROTEIN	CHEMBL		CHEMBL	AGONIST	Homo sapiens
PTGFR	prostaglandin F receptor	laropiprant	Calcium signaling pathway: hsa04020	4326	Prostaglandin F2-alpha receptor	GPCR	P43088	PF2R_HUMAN	5	Ki	Binding affinity to human FP receptor expressed in HEK293 cells	CHEMBL	=			Homo sapiens
PTGFR	prostaglandin F receptor	latanoprostene bunod	Calcium signaling pathway: hsa04020	5261	Prostaglandin F2-alpha receptor	GPCR	P43088	PF2R_HUMAN	8.6	Ki	Value based on agonist activity of latanoprost.	IUPHAR	~	SCIENTIFIC LITERATURE	AGONIST	Homo sapiens
PDGFRA	platelet derived growth factor receptor alpha	dasatinib	Calcium signaling pathway: hsa04020	785	Platelet-derived growth factor receptor alpha	Kinase	P16234	PGFRA_HUMAN	9.33	Kd	Binding constant for PDGFRA kinase domain	CHEMBL	=			Homo sapiens
PDGFRA	platelet derived growth factor receptor alpha	elliptinium	Calcium signaling pathway: hsa04020	996	Platelet-derived growth factor receptor alpha	Kinase	P16234	PGFRA_HUMAN	6.15	IC50	Inhibitory activity against Platelet-derived growth factor receptor alpha	CHEMBL	=			Homo sapiens
PDGFRA	platelet derived growth factor receptor alpha	erlotinib	Calcium signaling pathway: hsa04020	1045	Platelet-derived growth factor receptor alpha	Kinase	P16234	PGFRA_HUMAN	5.74	Kd	Binding constant for PDGFRA kinase domain	CHEMBL	=			Homo sapiens
PDGFRA	platelet derived growth factor receptor alpha	imatinib	Calcium signaling pathway: hsa04020	1423	Platelet-derived growth factor receptor alpha	Kinase	P16234	PGFRA_HUMAN	7.51	Kd	Binding constant for PDGFRA kinase domain	CHEMBL	=			Homo sapiens
PDGFRA	platelet derived growth factor receptor alpha	imatinib	Calcium signaling pathway: hsa04020	1423	Platelet-derived growth factor receptor	Kinase	P09619	PGFRA_HUMAN	7.3	IC50	Inhibition of the platelet-derived growth factor receptor.	CHEMBL	=			Homo sapiens
PDGFRA	platelet derived growth factor receptor alpha	nilotinib	Calcium signaling pathway: hsa04020	1932	Platelet-derived growth factor receptor alpha	Kinase	P16234	PGFRA_HUMAN	7.13	Kd	Binding affinity to human PDGFRalpha	CHEMBL	=			Homo sapiens
PDGFRA	platelet derived growth factor receptor alpha	sorafenib	Calcium signaling pathway: hsa04020	2459	Platelet-derived growth factor receptor alpha	Kinase	P16234	PGFRA_HUMAN	7.21	Kd	Binding constant for PDGFRA kinase domain	CHEMBL	=			Homo sapiens
PDGFRA	platelet derived growth factor receptor alpha	sunitinib	Calcium signaling pathway: hsa04020	2544	Platelet-derived growth factor receptor alpha	Kinase	P16234	PGFRA_HUMAN	6.9586	IC50	inhibition at physiological ATP concentration	SCIENTIFIC LITERATURE	=	DRUG LABEL	INHIBITOR	Homo sapiens
PDGFRA	platelet derived growth factor receptor alpha	pazopanib	Calcium signaling pathway: hsa04020	4118	Platelet-derived growth factor receptor alpha	Kinase	P16234	PGFRA_HUMAN	8.31	Kd	Binding constant for PDGFRA kinase domain	CHEMBL	=	CHEMBL	INHIBITOR	Homo sapiens
PDGFRA	platelet derived growth factor receptor alpha	vandetanib	Calcium signaling pathway: hsa04020	4178	Platelet-derived growth factor receptor alpha	Kinase	P16234	PGFRA_HUMAN	6.64	Kd	Binding constant for PDGFRA kinase domain	CHEMBL	=			Homo sapiens
PDGFRA	platelet derived growth factor receptor alpha	axitinib	Calcium signaling pathway: hsa04020	4225	Platelet-derived growth factor receptor alpha	Kinase	P16234	PGFRA_HUMAN	9.29	Kd	Binding constant for PDGFRA kinase domain	CHEMBL	=			Homo sapiens
PDGFRA	platelet derived growth factor receptor alpha	bosutinib	Calcium signaling pathway: hsa04020	4359	Platelet-derived growth factor receptor alpha	Kinase	P16234	PGFRA_HUMAN	5.29	Kd	Binding constant for PDGFRA kinase domain	CHEMBL	=			Homo sapiens
PDGFRA	platelet derived growth factor receptor alpha	ponatinib	Calcium signaling pathway: hsa04020	4716	Platelet-derived growth factor receptor alpha	Kinase	P16234	PGFRA_HUMAN	8.9586	IC50		WOMBAT-PK	=		INHIBITOR	Homo sapiens
PDGFRA	platelet derived growth factor receptor alpha	ceritinib	Calcium signaling pathway: hsa04020	4866	Platelet-derived growth factor receptor alpha	Kinase	P16234	PGFRA_HUMAN	5.94	IC50	Inhibition of PDGFRalpha (unknown origin) after 60 mins	CHEMBL	=			Homo sapiens
PDGFRA	platelet derived growth factor receptor alpha	nintedanib	Calcium signaling pathway: hsa04020	4903	Platelet-derived growth factor receptor alpha	Kinase	P16234	PGFRA_HUMAN	7.7447	IC50		SCIENTIFIC LITERATURE	=	SCIENTIFIC LITERATURE	INHIBITOR	Homo sapiens
PDGFRA	platelet derived growth factor receptor alpha	becaplermin	Calcium signaling pathway: hsa04020	4925	Platelet-derived growth factor receptor	Kinase	P09619	PGFRA_HUMAN			Mechanism of Action	DRUG LABEL		DRUG LABEL	AGONIST	Homo sapiens
PDGFRA	platelet derived growth factor receptor alpha	lenvatinib	Calcium signaling pathway: hsa04020	4942	Platelet-derived growth factor receptor alpha	Kinase	P16234	PGFRA_HUMAN	7.2924	IC50	in vitro kinase activity at 1uM ATP	SCIENTIFIC LITERATURE	=	DRUG LABEL	INHIBITOR	Homo sapiens
PDGFRA	platelet derived growth factor receptor alpha	olaratumab	Calcium signaling pathway: hsa04020	5183	Platelet-derived growth factor receptor alpha	Kinase	P16234	PGFRA_HUMAN	10.4	Kd	BIAcore assay	IUPHAR	=	DRUG LABEL	ANTIBODY BINDING	Homo sapiens
PDGFRA	platelet derived growth factor receptor alpha	midostaurin	Calcium signaling pathway: hsa04020	5231	Platelet-derived growth factor receptor alpha	Kinase	P16234	PGFRA_HUMAN	6.75	Kd	Binding affinity to PDGFRA	CHEMBL	=			Homo sapiens
PDGFRA	platelet derived growth factor receptor alpha	avapritinib	Calcium signaling pathway: hsa04020	5379	Platelet-derived growth factor receptor alpha	Kinase	P16234	PGFRA_HUMAN	9.62	IC50	PDGFRA D842V (exon 18) mutant	SCIENTIFIC LITERATURE	=	DRUG LABEL	INHIBITOR	Homo sapiens
PPP3CC	protein phosphatase 3 catalytic subunit gamma	pimecrolimus	Calcium signaling pathway: hsa04020	2168	Serine/threonine-protein phosphatase 2B catalytic subunit gamma isoform	Enzyme	P48454	PP2BC_HUMAN				WOMBAT-PK				Homo sapiens
PPP3CC	protein phosphatase 3 catalytic subunit gamma	tacrolimus	Calcium signaling pathway: hsa04020	2552	Serine/threonine-protein phosphatase 2B catalytic subunit gamma isoform	Enzyme	P48454	PP2BC_HUMAN	7.456	Ki		WOMBAT-PK	=			Homo sapiens
PTAFR	platelet activating factor receptor	alprazolam	Calcium signaling pathway: hsa04020	136	Platelet-activating factor receptor	GPCR	P25105	PTAFR_HUMAN	5.4573	Ki		PDSP	=			Homo sapiens
PTAFR	platelet activating factor receptor	brotizolam	Calcium signaling pathway: hsa04020	409	Platelet-activating factor receptor	GPCR	P25105	PTAFR_HUMAN	6.52	IC50	In vitro for platelet activating factor receptor antagonist activity in a binding assay using washed whole dog platelets.	CHEMBL	=			Homo sapiens
PTAFR	platelet activating factor receptor	clotrimazole	Calcium signaling pathway: hsa04020	719	Platelet-activating factor receptor	GPCR	P25105	PTAFR_HUMAN	4.6452	Ki	DRUGMATRIX: Platelet Activating Factor (PAF) radioligand binding (ligand: [3H] PAF)	DRUG MATRIX	=			Homo sapiens
PTAFR	platelet activating factor receptor	rupatadine	Calcium signaling pathway: hsa04020	2413	Platelet-activating factor receptor	GPCR	P25105	PTAFR_HUMAN	5.43	IC50	Inhibitory concentration against platelet activating factor receptor	CHEMBL	=			Homo sapiens
PTAFR	platelet activating factor receptor	triazolam	Calcium signaling pathway: hsa04020	2729	Platelet-activating factor receptor	GPCR	P25105	PTAFR_HUMAN	5.8795	Ki		PDSP	=			Homo sapiens
TBXA2R	thromboxane A2 receptor	dinoprost	Calcium signaling pathway: hsa04020	912	Thromboxane A2 receptor	GPCR	P21731	TA2R_HUMAN	5.1	Ki		IUPHAR	=		AGONIST	Homo sapiens
TBXA2R	thromboxane A2 receptor	dinoprostone	Calcium signaling pathway: hsa04020	913	Thromboxane A2 receptor	GPCR	P21731	TA2R_HUMAN	4.5	Ki		IUPHAR	=		AGONIST	Homo sapiens
TBXA2R	thromboxane A2 receptor	iloprost	Calcium signaling pathway: hsa04020	1422	Thromboxane A2 receptor	GPCR	P21731	TA2R_HUMAN	5.2	Ki		IUPHAR	=		AGONIST	Homo sapiens
TBXA2R	thromboxane A2 receptor	ramatroban	Calcium signaling pathway: hsa04020	2354	Thromboxane A2 receptor	GPCR	P21731	TA2R_HUMAN	9.24	Ki	Binding affinity to thromboxane receptor	CHEMBL	=	KEGG DRUG	INVERSE AGONIST	Homo sapiens
TBXA2R	thromboxane A2 receptor	seratrodast	Calcium signaling pathway: hsa04020	2432	Thromboxane A2 receptor	GPCR	P21731	TA2R_HUMAN	8.13	IC50	In vitro concentration that reduced specific binding of [3H]U-440619 to guinea pig platelet receptor, TXA2 by 50%	CHEMBL	=			Homo sapiens
TBXA2R	thromboxane A2 receptor	tretoquinol	Calcium signaling pathway: hsa04020	2723	Thromboxane A2 receptor	GPCR	P21731	TA2R_HUMAN	6.35	IC50	Inhibitory concentration against radioligand [3H]SQ-29,548 (5 nM) binding to TP receptors in human platelets	CHEMBL	=			Homo sapiens
TBXA2R	thromboxane A2 receptor	domitroban	Calcium signaling pathway: hsa04020	3165	Thromboxane A2 receptor	GPCR	P21731	TA2R_HUMAN	9.6	Ki		IUPHAR	=		ANTAGONIST	Homo sapiens
TBXA2R	thromboxane A2 receptor	laropiprant	Calcium signaling pathway: hsa04020	4326	Thromboxane A2 receptor	GPCR	P21731	TA2R_HUMAN	8.53	Ki	Binding affinity to human TP receptor expressed in HEK293 cells	CHEMBL	=			Homo sapiens
TNNC1	troponin C1, slow skeletal and cardiac type	levosimendan	Calcium signaling pathway: hsa04020	1576	Troponin C, slow skeletal and cardiac muscles	Cytosolic other	P63316	TNNC1_HUMAN	3.1549	Kd	affinity for the binding of levosimendan to cNTnC-Ca2+-cTnI-(144-163) complex	SCIENTIFIC LITERATURE	=	SCIENTIFIC LITERATURE	OPENER	Homo sapiens
ATP1A4	ATPase Na+/K+ transporting subunit alpha 4	acetyldigitoxin	Carbohydrate digestion and absorption: hsa04973	67	Sodium/potassium-transporting ATPase	Transporter	P14415	AT1A4_HUMAN			Mechanism of Action; CHEMBL2095186; PROTEIN COMPLEX GROUP	CHEMBL		CHEMBL	INHIBITOR	Homo sapiens
ATP1A4	ATPase Na+/K+ transporting subunit alpha 4	deslanoside	Carbohydrate digestion and absorption: hsa04973	813	Sodium/potassium-transporting ATPase	Transporter	P14415	AT1A4_HUMAN			Mechanism of Action; CHEMBL2095186; PROTEIN COMPLEX GROUP	CHEMBL		CHEMBL	INHIBITOR	Homo sapiens
ATP1A4	ATPase Na+/K+ transporting subunit alpha 4	digitoxin	Carbohydrate digestion and absorption: hsa04973	881	Sodium/potassium-transporting ATPase	Transporter	P14415	AT1A4_HUMAN	8.1	IC50	Inhibition of [3H]- ouabain binding to digitalis receptor	CHEMBL	=			Homo sapiens
ATP1A4	ATPase Na+/K+ transporting subunit alpha 4	digoxin	Carbohydrate digestion and absorption: hsa04973	882	Sodium/potassium-transporting ATPase	Transporter	P14415	AT1A4_HUMAN	6.4	IC50	Inhibitory activity against Na+/K+ ATPase was determined	CHEMBL	=	CHEMBL	INHIBITOR	Homo sapiens
ATP1B2	ATPase Na+/K+ transporting subunit beta 2	acetyldigitoxin	Carbohydrate digestion and absorption: hsa04973	67	Sodium/potassium-transporting ATPase	Transporter	P54709	AT1B2_HUMAN			Mechanism of Action; CHEMBL2095186; PROTEIN COMPLEX GROUP	CHEMBL		CHEMBL	INHIBITOR	Homo sapiens
ATP1B2	ATPase Na+/K+ transporting subunit beta 2	deslanoside	Carbohydrate digestion and absorption: hsa04973	813	Sodium/potassium-transporting ATPase	Transporter	P54709	AT1B2_HUMAN			Mechanism of Action; CHEMBL2095186; PROTEIN COMPLEX GROUP	CHEMBL		CHEMBL	INHIBITOR	Homo sapiens
ATP1B2	ATPase Na+/K+ transporting subunit beta 2	digitoxin	Carbohydrate digestion and absorption: hsa04973	881	Sodium/potassium-transporting ATPase	Transporter	P54709	AT1B2_HUMAN	8.1	IC50	Inhibition of [3H]- ouabain binding to digitalis receptor	CHEMBL	=			Homo sapiens
ATP1B2	ATPase Na+/K+ transporting subunit beta 2	digoxin	Carbohydrate digestion and absorption: hsa04973	882	Sodium/potassium-transporting ATPase	Transporter	P54709	AT1B2_HUMAN	6.4	IC50	Inhibitory activity against Na+/K+ ATPase was determined	CHEMBL	=	CHEMBL	INHIBITOR	Homo sapiens
FXYD2	FXYD domain containing ion transport regulator 2	acetyldigitoxin	Carbohydrate digestion and absorption: hsa04973	67	Sodium/potassium-transporting ATPase	Transporter	Q13733	ATNG_HUMAN			Mechanism of Action; CHEMBL2095186; PROTEIN COMPLEX GROUP	CHEMBL		CHEMBL	INHIBITOR	Homo sapiens
FXYD2	FXYD domain containing ion transport regulator 2	deslanoside	Carbohydrate digestion and absorption: hsa04973	813	Sodium/potassium-transporting ATPase	Transporter	Q13733	ATNG_HUMAN			Mechanism of Action; CHEMBL2095186; PROTEIN COMPLEX GROUP	CHEMBL		CHEMBL	INHIBITOR	Homo sapiens
FXYD2	FXYD domain containing ion transport regulator 2	digitoxin	Carbohydrate digestion and absorption: hsa04973	881	Sodium/potassium-transporting ATPase	Transporter	Q13733	ATNG_HUMAN	8.1	IC50	Inhibition of [3H]- ouabain binding to digitalis receptor	CHEMBL	=			Homo sapiens
FXYD2	FXYD domain containing ion transport regulator 2	digoxin	Carbohydrate digestion and absorption: hsa04973	882	Sodium/potassium-transporting ATPase	Transporter	Q13733	ATNG_HUMAN	6.4	IC50	Inhibitory activity against Na+/K+ ATPase was determined	CHEMBL	=	CHEMBL	INHIBITOR	Homo sapiens
LCT	lactase	miglitol	Carbohydrate digestion and absorption: hsa04973	1806	Lactase-phlorizin hydrolase	Enzyme	P09848	LPH_HUMAN	4.3	IC50	Inhibition of lactase by HPLC	CHEMBL	=			Homo sapiens
LCT	lactase	migalastat	Carbohydrate digestion and absorption: hsa04973	5110	Lactase-phlorizin hydrolase	Enzyme	P09848	LPH_HUMAN	4.3	IC50		CHEMBL	=			Homo sapiens
SLC5A1	solute carrier family 5 member 1	dapagliflozin	Carbohydrate digestion and absorption: hsa04973	4304	Sodium/glucose cotransporter 1	Transporter	P13866	SC5A1_HUMAN	8.49	IC50	Inhibition of human SGLT2 expressed in african green monkey COS7 cells assessed as inhibition of [14C]-methyl-alpha-D-glucopyranoside uptake after 2 hrs by scintillation counting in presence of 25 % human plasma	CHEMBL	=			Homo sapiens
SLC5A1	solute carrier family 5 member 1	canagliflozin	Carbohydrate digestion and absorption: hsa04973	4758	Sodium/glucose cotransporter 1	Transporter	P13866	SC5A1_HUMAN	5.72	IC50	Inhibition of human SGLT1 expressed in CHO-K1 cells by [14C]AMG uptake assay	CHEMBL	=			Homo sapiens
SLC5A1	solute carrier family 5 member 1	empagliflozin	Carbohydrate digestion and absorption: hsa04973	4830	Sodium/glucose cotransporter 1	Transporter	P13866	SC5A1_HUMAN	5.0809	IC50	uptake of [14C] alpha-methyl glucopyranoside	SCIENTIFIC LITERATURE	=			Homo sapiens
SLC5A1	solute carrier family 5 member 1	ipragliflozin	Carbohydrate digestion and absorption: hsa04973	4890	Sodium/glucose cotransporter 1	Transporter	P13866	SC5A1_HUMAN	5.7268	IC50		SCIENTIFIC LITERATURE	=			Homo sapiens
SLC5A1	solute carrier family 5 member 1	luseogliflozin	Carbohydrate digestion and absorption: hsa04973	4891	Sodium/glucose cotransporter 1	Transporter	P13866	SC5A1_HUMAN	5.399	IC50		SCIENTIFIC LITERATURE	=			Homo sapiens
SLC5A1	solute carrier family 5 member 1	tofogliflozin	Carbohydrate digestion and absorption: hsa04973	4892	Sodium/glucose cotransporter 1	Transporter	P13866	SC5A1_HUMAN	5.0735	IC50		SCIENTIFIC LITERATURE	=			Homo sapiens
SLC5A1	solute carrier family 5 member 1	ertugliflozin	Carbohydrate digestion and absorption: hsa04973	5270	Sodium/glucose cotransporter 1	Transporter	P13866	SC5A1_HUMAN	5.7077	IC50		SCIENTIFIC LITERATURE	=		INHIBITOR	Homo sapiens
SLC5A1	solute carrier family 5 member 1	sotagliflozin	Carbohydrate digestion and absorption: hsa04973	5339	Sodium/glucose cotransporter 1	Transporter	P13866	SC5A1_HUMAN	7.4436	IC50		SCIENTIFIC LITERATURE	=	DRUG LABEL	INHIBITOR	Homo sapiens
ATP1A4	ATPase Na+/K+ transporting subunit alpha 4	acetyldigitoxin	Cardiac muscle contraction: hsa04260	67	Sodium/potassium-transporting ATPase	Transporter	P14415	AT1A4_HUMAN			Mechanism of Action; CHEMBL2095186; PROTEIN COMPLEX GROUP	CHEMBL		CHEMBL	INHIBITOR	Homo sapiens
ATP1A4	ATPase Na+/K+ transporting subunit alpha 4	deslanoside	Cardiac muscle contraction: hsa04260	813	Sodium/potassium-transporting ATPase	Transporter	P14415	AT1A4_HUMAN			Mechanism of Action; CHEMBL2095186; PROTEIN COMPLEX GROUP	CHEMBL		CHEMBL	INHIBITOR	Homo sapiens
ATP1A4	ATPase Na+/K+ transporting subunit alpha 4	digitoxin	Cardiac muscle contraction: hsa04260	881	Sodium/potassium-transporting ATPase	Transporter	P14415	AT1A4_HUMAN	8.1	IC50	Inhibition of [3H]- ouabain binding to digitalis receptor	CHEMBL	=			Homo sapiens
ATP1A4	ATPase Na+/K+ transporting subunit alpha 4	digoxin	Cardiac muscle contraction: hsa04260	882	Sodium/potassium-transporting ATPase	Transporter	P14415	AT1A4_HUMAN	6.4	IC50	Inhibitory activity against Na+/K+ ATPase was determined	CHEMBL	=	CHEMBL	INHIBITOR	Homo sapiens
ATP1B2	ATPase Na+/K+ transporting subunit beta 2	acetyldigitoxin	Cardiac muscle contraction: hsa04260	67	Sodium/potassium-transporting ATPase	Transporter	P54709	AT1B2_HUMAN			Mechanism of Action; CHEMBL2095186; PROTEIN COMPLEX GROUP	CHEMBL		CHEMBL	INHIBITOR	Homo sapiens
ATP1B2	ATPase Na+/K+ transporting subunit beta 2	deslanoside	Cardiac muscle contraction: hsa04260	813	Sodium/potassium-transporting ATPase	Transporter	P54709	AT1B2_HUMAN			Mechanism of Action; CHEMBL2095186; PROTEIN COMPLEX GROUP	CHEMBL		CHEMBL	INHIBITOR	Homo sapiens
ATP1B2	ATPase Na+/K+ transporting subunit beta 2	digitoxin	Cardiac muscle contraction: hsa04260	881	Sodium/potassium-transporting ATPase	Transporter	P54709	AT1B2_HUMAN	8.1	IC50	Inhibition of [3H]- ouabain binding to digitalis receptor	CHEMBL	=			Homo sapiens
ATP1B2	ATPase Na+/K+ transporting subunit beta 2	digoxin	Cardiac muscle contraction: hsa04260	882	Sodium/potassium-transporting ATPase	Transporter	P54709	AT1B2_HUMAN	6.4	IC50	Inhibitory activity against Na+/K+ ATPase was determined	CHEMBL	=	CHEMBL	INHIBITOR	Homo sapiens
FXYD2	FXYD domain containing ion transport regulator 2	acetyldigitoxin	Cardiac muscle contraction: hsa04260	67	Sodium/potassium-transporting ATPase	Transporter	Q13733	ATNG_HUMAN			Mechanism of Action; CHEMBL2095186; PROTEIN COMPLEX GROUP	CHEMBL		CHEMBL	INHIBITOR	Homo sapiens
FXYD2	FXYD domain containing ion transport regulator 2	deslanoside	Cardiac muscle contraction: hsa04260	813	Sodium/potassium-transporting ATPase	Transporter	Q13733	ATNG_HUMAN			Mechanism of Action; CHEMBL2095186; PROTEIN COMPLEX GROUP	CHEMBL		CHEMBL	INHIBITOR	Homo sapiens
FXYD2	FXYD domain containing ion transport regulator 2	digitoxin	Cardiac muscle contraction: hsa04260	881	Sodium/potassium-transporting ATPase	Transporter	Q13733	ATNG_HUMAN	8.1	IC50	Inhibition of [3H]- ouabain binding to digitalis receptor	CHEMBL	=			Homo sapiens
FXYD2	FXYD domain containing ion transport regulator 2	digoxin	Cardiac muscle contraction: hsa04260	882	Sodium/potassium-transporting ATPase	Transporter	Q13733	ATNG_HUMAN	6.4	IC50	Inhibitory activity against Na+/K+ ATPase was determined	CHEMBL	=	CHEMBL	INHIBITOR	Homo sapiens
CACNA2D1	calcium voltage-gated channel auxiliary subunit alpha2delta 1	amlodipine	Cardiac muscle contraction: hsa04260	183	Voltage-dependent calcium channel subunit alpha-2/delta-1	Ion channel	P54289	CA2D1_HUMAN	7.2	Ki		WOMBAT-PK	=			Homo sapiens
CACNA2D1	calcium voltage-gated channel auxiliary subunit alpha2delta 1	gabapentin	Cardiac muscle contraction: hsa04260	1264	Voltage-dependent calcium channel subunit alpha-2/delta-1	Ion channel	P54289	CA2D1_HUMAN	7.26	IC50		WOMBAT-PK	=	CHEMBL	MODULATOR	Homo sapiens
CACNA2D1	calcium voltage-gated channel auxiliary subunit alpha2delta 1	pregabalin	Cardiac muscle contraction: hsa04260	2255	Voltage-dependent calcium channel subunit alpha-2/delta-1	Ion channel	P54289	CA2D1_HUMAN	7.0969	IC50		WOMBAT-PK	=	CHEMBL	MODULATOR	Homo sapiens
CACNA2D1	calcium voltage-gated channel auxiliary subunit alpha2delta 1	gabapentin enacarbil	Cardiac muscle contraction: hsa04260	4177	Voltage-dependent calcium channel subunit alpha-2/delta-1	Ion channel	P54289	CA2D1_HUMAN			Mechanism of Action	SCIENTIFIC LITERATURE		SCIENTIFIC LITERATURE	MODULATOR	Homo sapiens
SLC8A1	solute carrier family 8 member A1	aprindine	Cardiac muscle contraction: hsa04260	231	Sodium/calcium exchanger 1	Transporter	P32418	NAC1_HUMAN	4.301	IC50		WOMBAT-PK	=			Homo sapiens
TNNC1	troponin C1, slow skeletal and cardiac type	levosimendan	Cardiac muscle contraction: hsa04260	1576	Troponin C, slow skeletal and cardiac muscles	Cytosolic other	P63316	TNNC1_HUMAN	3.1549	Kd	affinity for the binding of levosimendan to cNTnC-Ca2+-cTnI-(144-163) complex	SCIENTIFIC LITERATURE	=	SCIENTIFIC LITERATURE	OPENER	Homo sapiens
CD22	CD22 molecule	inotuzumab ozogamicin	Cell adhesion molecules: hsa04514	5247	B-cell receptor CD22	Membrane receptor	P20273	CD22_HUMAN	9.7	Kd		IUPHAR	=	DRUG LABEL	ANTIBODY BINDING	Homo sapiens
CD22	CD22 molecule	moxetumomab pasudotox	Cell adhesion molecules: hsa04514	5314	B-cell receptor CD22	Membrane receptor	P20273	CD22_HUMAN	8.2	Kd		IUPHAR	=	DRUG LABEL	BINDING AGENT	Homo sapiens
CD4	CD4 molecule	ibalizumab	Cell adhesion molecules: hsa04514	5279	T-cell surface glycoprotein CD4	Membrane receptor	P01730	CD4_HUMAN				UNKNOWN		DRUG LABEL	ANTIBODY BINDING	Homo sapiens
CD80	CD80 molecule	abatacept	Cell adhesion molecules: hsa04514	5089	T-lymphocyte activation antigen CD80	Surface antigen	P33681	CD80_HUMAN	7.92	Kd	Measuring binding of <sup>125</sup>I-labeled B7Ig fusion protein to immobilized abatacept.	IUPHAR	~	DRUG LABEL	INHIBITOR	Homo sapiens
CD80	CD80 molecule	belatacept	Cell adhesion molecules: hsa04514	5091	T-lymphocyte activation antigen CD80	Surface antigen	P33681	CD80_HUMAN			Mechanism of Action	DRUG LABEL		DRUG LABEL	INHIBITOR	Homo sapiens
CD86	CD86 molecule	abatacept	Cell adhesion molecules: hsa04514	5089	T-lymphocyte activation antigen CD86	Surface antigen	P42081	CD86_HUMAN	7.92	Kd	Measuring binding of <sup>125</sup>I-labeled B7Ig fusion protein to immobilized abatacept.	IUPHAR	~	DRUG LABEL	INHIBITOR	Homo sapiens
CD86	CD86 molecule	belatacept	Cell adhesion molecules: hsa04514	5091	T-lymphocyte activation antigen CD86	Surface antigen	P42081	CD86_HUMAN			Mechanism of Action	DRUG LABEL		DRUG LABEL	INHIBITOR	Homo sapiens
ITGB7	integrin subunit beta 7	natalizumab	Cell adhesion molecules: hsa04514	4970	Integrin alpha-4/beta-7	Adhesion	P26010	ITB7_HUMAN			Mechanism of Action	DRUG LABEL		DRUG LABEL	ANTIBODY BINDING	Homo sapiens
ITGB7	integrin subunit beta 7	vedolizumab	Cell adhesion molecules: hsa04514	4982	Integrin alpha-4/beta-7	Adhesion	P26010	ITB7_HUMAN	8.3	IC50	Mechanism of Action	IUPHAR	=	DRUG LABEL	ANTIBODY BINDING	Homo sapiens
SELP	selectin P	crizanlizumab	Cell adhesion molecules: hsa04514	5365	P-selectin	Adhesion	P16109	LYAM3_HUMAN	5.59	IC50	ex-vivo determination published in FDA's Multi-Discipline Review of BLA 761128	DRUG LABEL	=	DRUG LABEL	INHIBITOR	Homo sapiens
CCNB2	cyclin B2	quercetin	Cell cycle: hsa04110	3514	Cyclin-dependent kinase 1/cyclin B	Kinase	P06493	CCNB2_HUMAN	4.12	IC50	Inhibition of cyclin-dependent kinase 1/cyclinB	CHEMBL	=			Homo sapiens
CDC25B	cell division cycle 25B	menadione	Cell cycle: hsa04110	1683	M-phase inducer phosphatase 2	Enzyme	P30305	MPIP2_HUMAN	5.66	IC50	Inhibition of MBP-fused recombinant wild type CDC25B3 using fluorescein 3,6 diphosphate as substrate measured for 30 mins in presence of 1 mM dithiothreitol	CHEMBL	=			Homo sapiens
PKMYT1	protein kinase, membrane associated tyrosine/threonine 1	dasatinib	Cell cycle: hsa04110	785	Membrane-associated tyrosine- and threonine-specific cdc2-inhibitory kinase	Kinase	Q99640	PMYT1_HUMAN	6.89	Kd	Binding constant for PKMYT1 kinase domain	CHEMBL	=			Homo sapiens
PKMYT1	protein kinase, membrane associated tyrosine/threonine 1	bosutinib	Cell cycle: hsa04110	4359	Membrane-associated tyrosine- and threonine-specific cdc2-inhibitory kinase	Kinase	Q99640	PMYT1_HUMAN	6.46	Kd	Binding constant for PKMYT1 kinase domain	CHEMBL	=			Homo sapiens
CCL2	C-C motif chemokine ligand 2	fasudil	Chagas disease: map05142	1132	C-C motif chemokine 2	Cytokine	P13500	CCL2_HUMAN	5.16	IC50	Inhibition of MCP1-mediated human THP cell migration	CHEMBL	=			Homo sapiens
CD3G	CD3g molecule	blinatumomab	Chagas disease: map05142	4915	T-cell surface glycoprotein CD3	Surface antigen	P09693	CD3G_HUMAN	7	Kd	Binding of the single-chain Fv portion of blinatumomab to CD3.	IUPHAR	=	DRUG LABEL	ANTIBODY BINDING	Homo sapiens
CD3G	CD3g molecule	muromonab-CD3	Chagas disease: map05142	5177	T-cell surface glycoprotein CD3	Surface antigen	P09693	CD3G_HUMAN			Mechanism of Action	UNKNOWN		IUPHAR	ANTIBODY BINDING	Homo sapiens
IL12A	interleukin 12A	ustekinumab	Chagas disease: map05142	4966	Interleukin-12	Cytokine	P29459	IL12A_HUMAN			Mechanism of Action	DRUG LABEL		DRUG LABEL	ANTIBODY BINDING	Homo sapiens
IL12B	interleukin 12B	ustekinumab	Chagas disease: map05142	4966	Interleukin-12	Cytokine	P29460	IL12B_HUMAN			Mechanism of Action	DRUG LABEL		DRUG LABEL	ANTIBODY BINDING	Homo sapiens
IL12B	interleukin 12B	ustekinumab	Chagas disease: map05142	4966	Interleukin-23	Cytokine	P29460	IL12B_HUMAN			Mechanism of Action	DRUG LABEL		DRUG LABEL	ANTIBODY BINDING	Homo sapiens
IL12B	interleukin 12B	guselkumab	Chagas disease: map05142	5246	Interleukin-23	Cytokine	P29460	IL12B_HUMAN				UNKNOWN		DRUG LABEL	ANTIBODY BINDING	Homo sapiens
IL12B	interleukin 12B	tildrakizumab	Chagas disease: map05142	5281	Interleukin-23	Cytokine	P29460	IL12B_HUMAN	9.5	Kd		IUPHAR		DRUG LABEL	ANTIBODY BINDING	Homo sapiens
IL2	interleukin 2	pimecrolimus	Chagas disease: map05142	2168	Interleukin-2	Cytokine	P60568	IL2_HUMAN				WOMBAT-PK				Homo sapiens
IL2	interleukin 2	tacrolimus	Chagas disease: map05142	2552	Interleukin-2	Cytokine	P60568	IL2_HUMAN	9.72	IC50		WOMBAT-PK	=			Homo sapiens
IRAK4	interleukin 1 receptor associated kinase 4	gefitinib	Chagas disease: map05142	1282	Interleukin-1 receptor-associated kinase 4	Kinase	Q9NWZ3	IRAK4_HUMAN	6.27	Kd	Binding constant for IRAK4 kinase domain	CHEMBL	=			Homo sapiens
IRAK4	interleukin 1 receptor associated kinase 4	sunitinib	Chagas disease: map05142	2544	Interleukin-1 receptor-associated kinase 4	Kinase	Q9NWZ3	IRAK4_HUMAN	7.18	Kd	Binding constant for IRAK4 kinase domain	CHEMBL	=			Homo sapiens
IRAK4	interleukin 1 receptor associated kinase 4	vandetanib	Chagas disease: map05142	4178	Interleukin-1 receptor-associated kinase 4	Kinase	Q9NWZ3	IRAK4_HUMAN	7.12	Kd	Binding constant for IRAK4 kinase domain	CHEMBL	=			Homo sapiens
IRAK4	interleukin 1 receptor associated kinase 4	crizotinib	Chagas disease: map05142	4187	Interleukin-1 receptor-associated kinase 4	Kinase	Q9NWZ3	IRAK4_HUMAN	5.44	Kd	Binding constant for IRAK4 kinase domain	CHEMBL	=			Homo sapiens
IRAK4	interleukin 1 receptor associated kinase 4	bosutinib	Chagas disease: map05142	4359	Interleukin-1 receptor-associated kinase 4	Kinase	Q9NWZ3	IRAK4_HUMAN	6.44	Kd	Binding constant for IRAK4 kinase domain	CHEMBL	=			Homo sapiens
IRAK4	interleukin 1 receptor associated kinase 4	nintedanib	Chagas disease: map05142	4903	Interleukin-1 receptor-associated kinase 4	Kinase	Q9NWZ3	IRAK4_HUMAN	6.09	Kd	Binding constant for IRAK4 kinase domain	CHEMBL	=			Homo sapiens
BRAF	B-Raf proto-oncogene, serine/threonine kinase	dasatinib	Chemokine signaling pathway: hsa04062	785	Serine/threonine-protein kinase B-raf	Kinase	P15056	BRAF_HUMAN	6.3	Kd	Binding constant for BRAF kinase domain	CHEMBL	=			Homo sapiens
BRAF	B-Raf proto-oncogene, serine/threonine kinase	imatinib	Chemokine signaling pathway: hsa04062	1423	Serine/threonine-protein kinase B-raf	Kinase	P15056	BRAF_HUMAN	5.48	Kd	Binding constant for BRAF(V600E) kinase domain	CHEMBL	=			Homo sapiens
BRAF	B-Raf proto-oncogene, serine/threonine kinase	nilotinib	Chemokine signaling pathway: hsa04062	1932	Serine/threonine-protein kinase B-raf	Kinase	P15056	BRAF_HUMAN	6.24	Kd	Binding constant for BRAF(V600E) kinase domain	CHEMBL	=			Homo sapiens
BRAF	B-Raf proto-oncogene, serine/threonine kinase	sorafenib	Chemokine signaling pathway: hsa04062	2459	Serine/threonine-protein kinase B-raf	Kinase	P15056	BRAF_HUMAN	7.66	Ki	Inhibition of B-Raf	CHEMBL	=	CHEMBL	INHIBITOR	Homo sapiens
BRAF	B-Raf proto-oncogene, serine/threonine kinase	pazopanib	Chemokine signaling pathway: hsa04062	4118	Serine/threonine-protein kinase B-raf	Kinase	P15056	BRAF_HUMAN	6.37	Kd	Binding constant for BRAF(V600E) kinase domain	CHEMBL	=			Homo sapiens
BRAF	B-Raf proto-oncogene, serine/threonine kinase	vemurafenib	Chemokine signaling pathway: hsa04062	4185	Serine/threonine-protein kinase B-raf	Kinase	P15056	BRAF_HUMAN	7.68	IC50	Inhibition of wild type BRAF (unknown origin)	CHEMBL	=	CHEMBL	INHIBITOR	Homo sapiens
BRAF	B-Raf proto-oncogene, serine/threonine kinase	ruxolitinib	Chemokine signaling pathway: hsa04062	4190	Serine/threonine-protein kinase B-raf	Kinase	P15056	BRAF_HUMAN	5.66	Kd	Binding constant for BRAF kinase domain	CHEMBL	=			Homo sapiens
BRAF	B-Raf proto-oncogene, serine/threonine kinase	regorafenib	Chemokine signaling pathway: hsa04062	4654	Serine/threonine-protein kinase B-raf	Kinase	P15056	BRAF_HUMAN	7.55	IC50	Inhibition of wild-type B-Raf	CHEMBL	=	CHEMBL	INHIBITOR	Homo sapiens
BRAF	B-Raf proto-oncogene, serine/threonine kinase	dabrafenib	Chemokine signaling pathway: hsa04062	4801	Serine/threonine-protein kinase B-raf	Kinase	P15056	BRAF_HUMAN	9.1549	IC50		WOMBAT-PK	=	CHEMBL	INHIBITOR	Homo sapiens
BRAF	B-Raf proto-oncogene, serine/threonine kinase	encorafenib	Chemokine signaling pathway: hsa04062	5289	Serine/threonine-protein kinase B-raf	Kinase	P15056	BRAF_HUMAN	9.3279	IC50		DRUG LABEL	=	DRUG LABEL	INHIBITOR	Homo sapiens
CCL2	C-C motif chemokine ligand 2	fasudil	Chemokine signaling pathway: hsa04062	1132	C-C motif chemokine 2	Cytokine	P13500	CCL2_HUMAN	5.16	IC50	Inhibition of MCP1-mediated human THP cell migration	CHEMBL	=			Homo sapiens
CCR1	C-C motif chemokine receptor 1	raltegravir	Chemokine signaling pathway: hsa04062	2352	C-C chemokine receptor type 1	GPCR	P32246	CCR1_HUMAN	8.3	Ki	Binding affinity to CCR1	CHEMBL	=			Homo sapiens
CXCR4	C-X-C motif chemokine receptor 4	plerixafor	Chemokine signaling pathway: hsa04062	4410	C-X-C chemokine receptor type 4	GPCR	P61073	CXCR4_HUMAN	6.05	Ki	Displacement of [125I]12G5 antibody from human wild type CXCR4 expressed in COS7 cells	CHEMBL	=	CHEMBL	PARTIAL AGONIST	Homo sapiens
PTK2B	protein tyrosine kinase 2 beta	sunitinib	Chemokine signaling pathway: hsa04062	2544	Protein-tyrosine kinase 2-beta	Kinase	Q14289	FAK2_HUMAN	7.09	Kd	Binding constant for full-length PTK2B	CHEMBL	=			Homo sapiens
PTK2B	protein tyrosine kinase 2 beta	crizotinib	Chemokine signaling pathway: hsa04062	4187	Protein-tyrosine kinase 2-beta	Kinase	Q14289	FAK2_HUMAN	6.72	Kd	Binding constant for PYK2 kinase domain	CHEMBL	=			Homo sapiens
PTK2B	protein tyrosine kinase 2 beta	bosutinib	Chemokine signaling pathway: hsa04062	4359	Protein-tyrosine kinase 2-beta	Kinase	Q14289	FAK2_HUMAN	6.41	Kd	Binding constant for PYK2 kinase domain	CHEMBL	=			Homo sapiens
PTK2B	protein tyrosine kinase 2 beta	nintedanib	Chemokine signaling pathway: hsa04062	4903	Protein-tyrosine kinase 2-beta	Kinase	Q14289	FAK2_HUMAN	7.09	Kd	Binding constant for PYK2 kinase domain	CHEMBL	=			Homo sapiens
PTK2B	protein tyrosine kinase 2 beta	midostaurin	Chemokine signaling pathway: hsa04062	5231	Protein-tyrosine kinase 2-beta	Kinase	Q14289	FAK2_HUMAN	6.18	Kd	Binding constant for full-length PTK2B	CHEMBL	=			Homo sapiens
PTK2B	protein tyrosine kinase 2 beta	neratinib	Chemokine signaling pathway: hsa04062	5252	Protein-tyrosine kinase 2-beta	Kinase	Q14289	FAK2_HUMAN	5.1	Kd	Binding constant for PYK2 kinase domain	CHEMBL	=			Homo sapiens
PTK2B	protein tyrosine kinase 2 beta	lorlatinib	Chemokine signaling pathway: hsa04062	5302	Protein-tyrosine kinase 2-beta	Kinase	Q14289	FAK2_HUMAN	7.8539	IC50		SCIENTIFIC LITERATURE	=	DRUG LABEL	INHIBITOR	Homo sapiens
GRK1	G protein-coupled receptor kinase 1	sunitinib	Chemokine signaling pathway: hsa04062	2544	Rhodopsin kinase	Kinase	Q15835	RK_HUMAN	6.54	Kd	Binding affinity to GRK1	CHEMBL	=			Homo sapiens
GRK1	G protein-coupled receptor kinase 1	ruboxistaurin	Chemokine signaling pathway: hsa04062	3533	Rhodopsin kinase	Kinase	Q15835	RK_HUMAN	6.1	Kd	Binding constant for GRK1 kinase domain	CHEMBL	=			Homo sapiens
GRK1	G protein-coupled receptor kinase 1	ruxolitinib	Chemokine signaling pathway: hsa04062	4190	Rhodopsin kinase	Kinase	Q15835	RK_HUMAN	6.14	Kd	Binding constant for GRK1 kinase domain	CHEMBL	=			Homo sapiens
GRK1	G protein-coupled receptor kinase 1	nintedanib	Chemokine signaling pathway: hsa04062	4903	Rhodopsin kinase	Kinase	Q15835	RK_HUMAN	6	Kd	Binding constant for GRK1 kinase domain	CHEMBL	=			Homo sapiens
GRK1	G protein-coupled receptor kinase 1	midostaurin	Chemokine signaling pathway: hsa04062	5231	Rhodopsin kinase	Kinase	Q15835	RK_HUMAN	7.07	Kd	Binding affinity to GRK1	CHEMBL	=			Homo sapiens
ITK	IL2 inducible T cell kinase	sunitinib	Chemokine signaling pathway: hsa04062	2544	Tyrosine-protein kinase ITK/TSK	Kinase	Q08881	ITK_HUMAN	7.89	Kd	Binding constant for ITK kinase domain	CHEMBL	=			Homo sapiens
ITK	IL2 inducible T cell kinase	pazopanib	Chemokine signaling pathway: hsa04062	4118	Tyrosine-protein kinase ITK/TSK	Kinase	Q08881	ITK_HUMAN			Mechanism of Action; CHEMBL2959; SINGLE PROTEIN	CHEMBL		CHEMBL	INHIBITOR	Homo sapiens
ITK	IL2 inducible T cell kinase	crizotinib	Chemokine signaling pathway: hsa04062	4187	Tyrosine-protein kinase ITK/TSK	Kinase	Q08881	ITK_HUMAN	5.7	Kd	Binding constant for ITK kinase domain	CHEMBL	=			Homo sapiens
ITK	IL2 inducible T cell kinase	axitinib	Chemokine signaling pathway: hsa04062	4225	Tyrosine-protein kinase ITK/TSK	Kinase	Q08881	ITK_HUMAN	5.92	Kd	Binding constant for ITK kinase domain	CHEMBL	=			Homo sapiens
ITK	IL2 inducible T cell kinase	bosutinib	Chemokine signaling pathway: hsa04062	4359	Tyrosine-protein kinase ITK/TSK	Kinase	Q08881	ITK_HUMAN	5.77	Kd	Binding constant for ITK kinase domain	CHEMBL	=			Homo sapiens
ITK	IL2 inducible T cell kinase	ibrutinib	Chemokine signaling pathway: hsa04062	4810	Tyrosine-protein kinase ITK/TSK	Kinase	Q08881	ITK_HUMAN	8.3098	IC50		SCIENTIFIC LITERATURE	=		INHIBITOR	Homo sapiens
ITK	IL2 inducible T cell kinase	nintedanib	Chemokine signaling pathway: hsa04062	4903	Tyrosine-protein kinase ITK/TSK	Kinase	Q08881	ITK_HUMAN	6.68	Kd	Binding constant for ITK kinase domain	CHEMBL	=			Homo sapiens
BRAF	B-Raf proto-oncogene, serine/threonine kinase	dasatinib	Chronic myeloid leukemia: hsa05220	785	Serine/threonine-protein kinase B-raf	Kinase	P15056	BRAF_HUMAN	6.3	Kd	Binding constant for BRAF kinase domain	CHEMBL	=			Homo sapiens
BRAF	B-Raf proto-oncogene, serine/threonine kinase	imatinib	Chronic myeloid leukemia: hsa05220	1423	Serine/threonine-protein kinase B-raf	Kinase	P15056	BRAF_HUMAN	5.48	Kd	Binding constant for BRAF(V600E) kinase domain	CHEMBL	=			Homo sapiens
BRAF	B-Raf proto-oncogene, serine/threonine kinase	nilotinib	Chronic myeloid leukemia: hsa05220	1932	Serine/threonine-protein kinase B-raf	Kinase	P15056	BRAF_HUMAN	6.24	Kd	Binding constant for BRAF(V600E) kinase domain	CHEMBL	=			Homo sapiens
BRAF	B-Raf proto-oncogene, serine/threonine kinase	sorafenib	Chronic myeloid leukemia: hsa05220	2459	Serine/threonine-protein kinase B-raf	Kinase	P15056	BRAF_HUMAN	7.66	Ki	Inhibition of B-Raf	CHEMBL	=	CHEMBL	INHIBITOR	Homo sapiens
BRAF	B-Raf proto-oncogene, serine/threonine kinase	pazopanib	Chronic myeloid leukemia: hsa05220	4118	Serine/threonine-protein kinase B-raf	Kinase	P15056	BRAF_HUMAN	6.37	Kd	Binding constant for BRAF(V600E) kinase domain	CHEMBL	=			Homo sapiens
BRAF	B-Raf proto-oncogene, serine/threonine kinase	vemurafenib	Chronic myeloid leukemia: hsa05220	4185	Serine/threonine-protein kinase B-raf	Kinase	P15056	BRAF_HUMAN	7.68	IC50	Inhibition of wild type BRAF (unknown origin)	CHEMBL	=	CHEMBL	INHIBITOR	Homo sapiens
BRAF	B-Raf proto-oncogene, serine/threonine kinase	ruxolitinib	Chronic myeloid leukemia: hsa05220	4190	Serine/threonine-protein kinase B-raf	Kinase	P15056	BRAF_HUMAN	5.66	Kd	Binding constant for BRAF kinase domain	CHEMBL	=			Homo sapiens
BRAF	B-Raf proto-oncogene, serine/threonine kinase	regorafenib	Chronic myeloid leukemia: hsa05220	4654	Serine/threonine-protein kinase B-raf	Kinase	P15056	BRAF_HUMAN	7.55	IC50	Inhibition of wild-type B-Raf	CHEMBL	=	CHEMBL	INHIBITOR	Homo sapiens
BRAF	B-Raf proto-oncogene, serine/threonine kinase	dabrafenib	Chronic myeloid leukemia: hsa05220	4801	Serine/threonine-protein kinase B-raf	Kinase	P15056	BRAF_HUMAN	9.1549	IC50		WOMBAT-PK	=	CHEMBL	INHIBITOR	Homo sapiens
BRAF	B-Raf proto-oncogene, serine/threonine kinase	encorafenib	Chronic myeloid leukemia: hsa05220	5289	Serine/threonine-protein kinase B-raf	Kinase	P15056	BRAF_HUMAN	9.3279	IC50		DRUG LABEL	=	DRUG LABEL	INHIBITOR	Homo sapiens
RORB	RAR related orphan receptor B	tretinoin	Circadian rhythm: hsa04710	2722	Nuclear receptor ROR-beta	Nuclear hormone receptor	Q92753	RORB_HUMAN	9.82	IC50		IUPHAR	=		ANTAGONIST	Homo sapiens
RORC	RAR related orphan receptor C	digoxin	Circadian rhythm: hsa04710	882	Nuclear receptor ROR-gamma	Nuclear hormone receptor	P51449	RORG_HUMAN	5.7	IC50	Antagonist activity at transactivation domain of RORgammat (unknown origin) expressed in Drosophila Schneider cells co-expressing Gal4-DNA binding domain	CHEMBL	=			Homo sapiens
RORC	RAR related orphan receptor C	tretinoin	Circadian rhythm: hsa04710	2722	Nuclear receptor ROR-gamma	Nuclear hormone receptor	P51449	RORG_HUMAN	6.7	IC50		CHEMBL	=			Homo sapiens
RORC	RAR related orphan receptor C	alitretinoin	Circadian rhythm: hsa04710	3862	Nuclear receptor ROR-gamma	Nuclear hormone receptor	P51449	RORG_HUMAN	4.85	EC50	Inverse agonist activity at human RoRc-LBD fusion protein with GST expressed in BL-21 (BL3) cells assessed as SRC1 coactivator peptide recruitment	CHEMBL	=			Homo sapiens
IDH1	isocitrate dehydrogenase (NADP(+)) 1	ivosidenib	Citrate cycle (TCA cycle): map00020	5292	Isocitrate dehydrogenase [NADP] cytoplasmic	Enzyme	O75874	IDHC_HUMAN	7.1487	IC50	The enzyme and compound were preincubated for 1h	SCIENTIFIC LITERATURE	=	DRUG LABEL	INHIBITOR	Homo sapiens
IDH2	isocitrate dehydrogenase (NADP(+)) 2	enasidenib	Citrate cycle (TCA cycle): map00020	5251	Isocitrate dehydrogenase [NADP], mitochondrial	Enzyme	P48735	IDHP_HUMAN	7	IC50	inhibition of 2HG production by the IDH2(R140Q) homodimer	SCIENTIFIC LITERATURE	=	DRUG LABEL	INHIBITOR	Homo sapiens
MDH1	malate dehydrogenase 1	clotrimazole	Citrate cycle (TCA cycle): map00020	719	Malate dehydrogenase cytoplasmic	Enzyme	P40925	MDHC_HUMAN	4.46	IC50	Inhibition of malate dehydrogenase (MDH)	CHEMBL	=			Homo sapiens
MDH1	malate dehydrogenase 1	delavirdine	Citrate cycle (TCA cycle): map00020	799	Malate dehydrogenase cytoplasmic	Enzyme	P40925	MDHC_HUMAN	4.07	IC50	Inhibition of malate dehydrogenase (MDH)	CHEMBL	=			Homo sapiens
MDH1	malate dehydrogenase 1	econazole	Citrate cycle (TCA cycle): map00020	983	Malate dehydrogenase cytoplasmic	Enzyme	P40925	MDHC_HUMAN	4.6	IC50	Inhibition of malate dehydrogenase (MDH)	CHEMBL	=			Homo sapiens
MDH1	malate dehydrogenase 1	miconazole	Citrate cycle (TCA cycle): map00020	1800	Malate dehydrogenase cytoplasmic	Enzyme	P40925	MDHC_HUMAN	4.6	IC50	Inhibition of malate dehydrogenase (MDH)	CHEMBL	=			Homo sapiens
MDH1	malate dehydrogenase 1	nicardipine	Citrate cycle (TCA cycle): map00020	1909	Malate dehydrogenase cytoplasmic	Enzyme	P40925	MDHC_HUMAN	4.3	IC50	Inhibition of malate dehydrogenase (MDH)	CHEMBL	=			Homo sapiens
MDH1	malate dehydrogenase 1	sulconazole	Citrate cycle (TCA cycle): map00020	2495	Malate dehydrogenase cytoplasmic	Enzyme	P40925	MDHC_HUMAN	4.7	IC50	Inhibition of malate dehydrogenase (MDH)	CHEMBL	=			Homo sapiens
ATP4A	ATPase H+/K+ transporting subunit alpha	esomeprazole	Collecting duct acid secretion: hsa04966	1055	Potassium-transporting ATPase	Transporter	P20648	ATP4A_HUMAN			Mechanism of Action; CHEMBL2095173; PROTEIN COMPLEX	CHEMBL		CHEMBL	INHIBITOR	Homo sapiens
ATP4A	ATPase H+/K+ transporting subunit alpha	lansoprazole	Collecting duct acid secretion: hsa04966	1547	Potassium-transporting ATPase	Transporter	P20648	ATP4A_HUMAN			Mechanism of Action; CHEMBL2095173; PROTEIN COMPLEX	CHEMBL		CHEMBL	INHIBITOR	Homo sapiens
ATP4A	ATPase H+/K+ transporting subunit alpha	omeprazole	Collecting duct acid secretion: hsa04966	1990	Potassium-transporting ATPase	Transporter	P20648	ATP4A_HUMAN	5.7	IC50	In vitro inhibitory activity against H+/K+ ATPase prepared from canine fundic mucosa	CHEMBL	=	CHEMBL	INHIBITOR	Homo sapiens
ATP4A	ATPase H+/K+ transporting subunit alpha	pantoprazole	Collecting duct acid secretion: hsa04966	2054	Potassium-transporting ATPase	Transporter	P20648	ATP4A_HUMAN			Mechanism of Action; CHEMBL2095173; PROTEIN COMPLEX	CHEMBL		CHEMBL	INHIBITOR	Homo sapiens
ATP4A	ATPase H+/K+ transporting subunit alpha	rabeprazole	Collecting duct acid secretion: hsa04966	2350	Potassium-transporting ATPase	Transporter	P20648	ATP4A_HUMAN			Mechanism of Action; CHEMBL2095173; PROTEIN COMPLEX	CHEMBL		CHEMBL	INHIBITOR	Homo sapiens
ATP4A	ATPase H+/K+ transporting subunit alpha	revaprazan	Collecting duct acid secretion: hsa04966	3525	Potassium-transporting ATPase	Transporter	P20648	ATP4A_HUMAN			Mechanism of Action	SCIENTIFIC LITERATURE		SCIENTIFIC LITERATURE	INHIBITOR	Homo sapiens
ATP4A	ATPase H+/K+ transporting subunit alpha	ilaprazole	Collecting duct acid secretion: hsa04966	3961	Potassium-transporting ATPase	Transporter	P20648	ATP4A_HUMAN			Mechanism of Action	SCIENTIFIC LITERATURE		SCIENTIFIC LITERATURE	INHIBITOR	Homo sapiens
ATP4A	ATPase H+/K+ transporting subunit alpha	dexlansoprazole	Collecting duct acid secretion: hsa04966	4162	Potassium-transporting ATPase	Transporter	P20648	ATP4A_HUMAN			Mechanism of Action; CHEMBL2095173; PROTEIN COMPLEX	CHEMBL		CHEMBL	INHIBITOR	Homo sapiens
ATP4A	ATPase H+/K+ transporting subunit alpha	dexrabeprazole	Collecting duct acid secretion: hsa04966	4867	Potassium-transporting ATPase	Transporter	P20648	ATP4A_HUMAN			Mechanism of Action	SCIENTIFIC LITERATURE		SCIENTIFIC LITERATURE	INHIBITOR	Homo sapiens
ATP4A	ATPase H+/K+ transporting subunit alpha	vonoprazan	Collecting duct acid secretion: hsa04966	4993	Potassium-transporting ATPase	Transporter	P20648	ATP4A_HUMAN	8	Ki	[14C]TAK-438 binding	SCIENTIFIC LITERATURE	=	SCIENTIFIC LITERATURE	INHIBITOR	Homo sapiens
BIRC5	baculoviral IAP repeat containing 5	benziodarone	Colorectal cancer: hsa05210	321	Baculoviral IAP repeat-containing protein 5	Unclassified	O15392	BIRC5_HUMAN	5.1	Kd	Binding affinity to human survivin expressed in Escherichia coli BL21 cells after 30 mins	CHEMBL	=			Homo sapiens
BRAF	B-Raf proto-oncogene, serine/threonine kinase	dasatinib	Colorectal cancer: hsa05210	785	Serine/threonine-protein kinase B-raf	Kinase	P15056	BRAF_HUMAN	6.3	Kd	Binding constant for BRAF kinase domain	CHEMBL	=			Homo sapiens
BRAF	B-Raf proto-oncogene, serine/threonine kinase	imatinib	Colorectal cancer: hsa05210	1423	Serine/threonine-protein kinase B-raf	Kinase	P15056	BRAF_HUMAN	5.48	Kd	Binding constant for BRAF(V600E) kinase domain	CHEMBL	=			Homo sapiens
BRAF	B-Raf proto-oncogene, serine/threonine kinase	nilotinib	Colorectal cancer: hsa05210	1932	Serine/threonine-protein kinase B-raf	Kinase	P15056	BRAF_HUMAN	6.24	Kd	Binding constant for BRAF(V600E) kinase domain	CHEMBL	=			Homo sapiens
BRAF	B-Raf proto-oncogene, serine/threonine kinase	sorafenib	Colorectal cancer: hsa05210	2459	Serine/threonine-protein kinase B-raf	Kinase	P15056	BRAF_HUMAN	7.66	Ki	Inhibition of B-Raf	CHEMBL	=	CHEMBL	INHIBITOR	Homo sapiens
BRAF	B-Raf proto-oncogene, serine/threonine kinase	pazopanib	Colorectal cancer: hsa05210	4118	Serine/threonine-protein kinase B-raf	Kinase	P15056	BRAF_HUMAN	6.37	Kd	Binding constant for BRAF(V600E) kinase domain	CHEMBL	=			Homo sapiens
BRAF	B-Raf proto-oncogene, serine/threonine kinase	vemurafenib	Colorectal cancer: hsa05210	4185	Serine/threonine-protein kinase B-raf	Kinase	P15056	BRAF_HUMAN	7.68	IC50	Inhibition of wild type BRAF (unknown origin)	CHEMBL	=	CHEMBL	INHIBITOR	Homo sapiens
BRAF	B-Raf proto-oncogene, serine/threonine kinase	ruxolitinib	Colorectal cancer: hsa05210	4190	Serine/threonine-protein kinase B-raf	Kinase	P15056	BRAF_HUMAN	5.66	Kd	Binding constant for BRAF kinase domain	CHEMBL	=			Homo sapiens
BRAF	B-Raf proto-oncogene, serine/threonine kinase	regorafenib	Colorectal cancer: hsa05210	4654	Serine/threonine-protein kinase B-raf	Kinase	P15056	BRAF_HUMAN	7.55	IC50	Inhibition of wild-type B-Raf	CHEMBL	=	CHEMBL	INHIBITOR	Homo sapiens
BRAF	B-Raf proto-oncogene, serine/threonine kinase	dabrafenib	Colorectal cancer: hsa05210	4801	Serine/threonine-protein kinase B-raf	Kinase	P15056	BRAF_HUMAN	9.1549	IC50		WOMBAT-PK	=	CHEMBL	INHIBITOR	Homo sapiens
BRAF	B-Raf proto-oncogene, serine/threonine kinase	encorafenib	Colorectal cancer: hsa05210	5289	Serine/threonine-protein kinase B-raf	Kinase	P15056	BRAF_HUMAN	9.3279	IC50		DRUG LABEL	=	DRUG LABEL	INHIBITOR	Homo sapiens
SERPINC1	serpin family C member 1	fondaparinux	Complement and coagulation cascades: hsa04610	1236	Antithrombin-III	Secreted	P01008	ANT3_HUMAN	7.49	Kd	Catalyses the inactivation of coagulation proteases by activated antithrombin-III	IUPHAR	=	CHEMBL	ACTIVATOR	Homo sapiens
SERPINC1	serpin family C member 1	heparin	Complement and coagulation cascades: hsa04610	1358	Antithrombin-III	Secreted	P01008	ANT3_HUMAN	7.85	Kd	Catalyses the inactivation of coagulation proteases by activatted antithrombin-III	IUPHAR	=	CHEMBL	ACTIVATOR	Homo sapiens
SERPINC1	serpin family C member 1	enoxaparin sodium	Complement and coagulation cascades: hsa04610	4879	Antithrombin-III	Secreted	P01008	ANT3_HUMAN				WOMBAT-PK		CHEMBL	ACTIVATOR	Homo sapiens
BDKRB1	bradykinin receptor B1	icatibant	Complement and coagulation cascades: hsa04610	4186	B1 bradykinin receptor	GPCR	P46663	BKRB1_HUMAN	7	Ki		IUPHAR	=		ANTAGONIST	Homo sapiens
C1S	complement C1s	nafamostat	Complement and coagulation cascades: hsa04610	1867	Complement C1s subcomponent	Enzyme	P09871	C1S_HUMAN	6.85	IC50	Compound was evaluated for inhibitory activity against C1s serine protease.	CHEMBL	=			Homo sapiens
F13A1	coagulation factor XIII A chain	cerulenin	Complement and coagulation cascades: hsa04610	578	Coagulation factor XIII A chain	Enzyme	P00488	F13A_HUMAN	5.4	IC50		CHEMBL	=			Homo sapiens
PROC	protein C, inactivator of coagulation factors Va and VIIIa	dabigatran etexilate	Complement and coagulation cascades: hsa04610	776	Vitamin K-dependent protein C	Enzyme	P04070	PROC_HUMAN	4.68	Ki	Inhibitory constant (Ki) was determined against human Activated protein C	CHEMBL	=			Homo sapiens
PROC	protein C, inactivator of coagulation factors Va and VIIIa	ximelagatran	Complement and coagulation cascades: hsa04610	2852	Vitamin K-dependent protein C	Enzyme	P04070	PROC_HUMAN	5.89	IC50	Inhibition of human APC using S-2366 as substrate preincubated for 300 seconds followed by substrate addition measured after 40 mins by spectrophotometric analysis	CHEMBL	=			Homo sapiens
GGT1	gamma-glutamyltransferase 1	acetylsalicylic acid	Cyanoamino acid metabolism: map00460	74	Gamma-glutamyltranspeptidase 1	Enzyme	P19440	GGT1_HUMAN	4.44	IC50	Inhibition of gamma-glutamyltranspeptidase by colorimetric assay	CHEMBL	=			Homo sapiens
SHMT1	serine hydroxymethyltransferase 1	mimosine	Cyanoamino acid metabolism: map00460	1811	Serine hydroxymethyltransferase, cytosolic	Enzyme	P34896	GLYC_HUMAN				WOMBAT-PK				Homo sapiens
SHMT1	serine hydroxymethyltransferase 1	pemetrexed	Cyanoamino acid metabolism: map00460	2073	Serine hydroxymethyltransferase, cytosolic	Enzyme	P34896	GLYC_HUMAN	4.77	Kd	Binding affinity to human recombinant Serine hydroxymethyltransferase, cytosolic by isothermal titration calorimetry	CHEMBL	=			Homo sapiens
SHMT1	serine hydroxymethyltransferase 1	pyridoxine	Cyanoamino acid metabolism: map00460	2836	Serine hydroxymethyltransferase, cytosolic	Enzyme	P34896	GLYC_HUMAN				WOMBAT-PK				Homo sapiens
GOT2	glutamic-oxaloacetic transaminase 2	aspartic acid	Cysteine and methionine metabolism: map00270	1550	Aspartate aminotransferase, mitochondrial	Enzyme	P00505	AATM_HUMAN				WOMBAT-PK				Homo sapiens
DNMT3A	DNA methyltransferase 3 alpha	azacitidine	Cysteine and methionine metabolism: map00270	25	DNA (cytosine-5)-methyltransferase 3A	Enzyme	Q9Y6K1	DNM3A_HUMAN			Mechanism of Action; CHEMBL1992; SINGLE PROTEIN	CHEMBL		CHEMBL	INHIBITOR	Homo sapiens
DNMT3A	DNA methyltransferase 3 alpha	decitabine	Cysteine and methionine metabolism: map00270	790	DNA (cytosine-5)-methyltransferase 3A	Enzyme	Q9Y6K1	DNM3A_HUMAN			Mechanism of Action; CHEMBL1992; SINGLE PROTEIN	CHEMBL		CHEMBL	INHIBITOR	Homo sapiens
DNMT3A	DNA methyltransferase 3 alpha	hydralazine	Cysteine and methionine metabolism: map00270	1384	DNA (cytosine-5)-methyltransferase 3A	Enzyme	Q9Y6K1	DNM3A_HUMAN				WOMBAT-PK				Homo sapiens
DNMT3A	DNA methyltransferase 3 alpha	procainamide	Cysteine and methionine metabolism: map00270	2270	DNA (cytosine-5)-methyltransferase 3A	Enzyme	Q9Y6K1	DNM3A_HUMAN				WOMBAT-PK				Homo sapiens
ACVR1B	activin A receptor type 1B	dasatinib	Cytokine-cytokine receptor interaction: hsa04060	785	Activin receptor type-1B	Kinase	P36896	ACV1B_HUMAN	6.48	Kd	Binding constant for ACVR1B kinase domain	CHEMBL	=			Homo sapiens
ACVR1B	activin A receptor type 1B	crizotinib	Cytokine-cytokine receptor interaction: hsa04060	4187	Activin receptor type-1B	Kinase	P36896	ACV1B_HUMAN	6.07	Kd	Binding constant for ACVR1B kinase domain	CHEMBL	=			Homo sapiens
ACVR1B	activin A receptor type 1B	nintedanib	Cytokine-cytokine receptor interaction: hsa04060	4903	Activin receptor type-1B	Kinase	P36896	ACV1B_HUMAN	5.31	Kd	Binding constant for ACVR1B kinase domain	CHEMBL	=			Homo sapiens
CCL2	C-C motif chemokine ligand 2	fasudil	Cytokine-cytokine receptor interaction: hsa04060	1132	C-C motif chemokine 2	Cytokine	P13500	CCL2_HUMAN	5.16	IC50	Inhibition of MCP1-mediated human THP cell migration	CHEMBL	=			Homo sapiens
CCR1	C-C motif chemokine receptor 1	raltegravir	Cytokine-cytokine receptor interaction: hsa04060	2352	C-C chemokine receptor type 1	GPCR	P32246	CCR1_HUMAN	8.3	Ki	Binding affinity to CCR1	CHEMBL	=			Homo sapiens
CSF1R	colony stimulating factor 1 receptor	dasatinib	Cytokine-cytokine receptor interaction: hsa04060	785	Macrophage colony-stimulating factor 1 receptor	Kinase	P07333	CSF1R_HUMAN	9.24	Kd	Binding constant for CSF1R kinase domain	CHEMBL	=			Homo sapiens
CSF1R	colony stimulating factor 1 receptor	imatinib	Cytokine-cytokine receptor interaction: hsa04060	1423	Macrophage colony-stimulating factor 1 receptor	Kinase	P07333	CSF1R_HUMAN	7.96	Kd	Binding constant for CSF1R kinase domain	CHEMBL	=			Homo sapiens
CSF1R	colony stimulating factor 1 receptor	nilotinib	Cytokine-cytokine receptor interaction: hsa04060	1932	Macrophage colony-stimulating factor 1 receptor	Kinase	P07333	CSF1R_HUMAN	7.35	Kd	Binding constant for CSF1R kinase domain	CHEMBL	=			Homo sapiens
CSF1R	colony stimulating factor 1 receptor	sorafenib	Cytokine-cytokine receptor interaction: hsa04060	2459	Macrophage colony-stimulating factor 1 receptor	Kinase	P07333	CSF1R_HUMAN	7.55	Kd	Binding constant for CSF1R kinase domain	CHEMBL	=			Homo sapiens
CSF1R	colony stimulating factor 1 receptor	sunitinib	Cytokine-cytokine receptor interaction: hsa04060	2544	Macrophage colony-stimulating factor 1 receptor	Kinase	P07333	CSF1R_HUMAN	8.7	Kd	Binding constant for CSF1R kinase domain	CHEMBL	=	CHEMBL	INHIBITOR	Homo sapiens
CSF1R	colony stimulating factor 1 receptor	pazopanib	Cytokine-cytokine receptor interaction: hsa04060	4118	Macrophage colony-stimulating factor 1 receptor	Kinase	P07333	CSF1R_HUMAN	8.1	Kd	Binding constant for CSF1R kinase domain	CHEMBL	=	CHEMBL	INHIBITOR	Homo sapiens
CSF1R	colony stimulating factor 1 receptor	vandetanib	Cytokine-cytokine receptor interaction: hsa04060	4178	Macrophage colony-stimulating factor 1 receptor	Kinase	P07333	CSF1R_HUMAN	5.92	Kd	Binding constant for CSF1R kinase domain	CHEMBL	=			Homo sapiens
CSF1R	colony stimulating factor 1 receptor	crizotinib	Cytokine-cytokine receptor interaction: hsa04060	4187	Macrophage colony-stimulating factor 1 receptor	Kinase	P07333	CSF1R_HUMAN	6.68	Kd	Binding constant for CSF1R kinase domain	CHEMBL	=			Homo sapiens
CSF1R	colony stimulating factor 1 receptor	axitinib	Cytokine-cytokine receptor interaction: hsa04060	4225	Macrophage colony-stimulating factor 1 receptor	Kinase	P07333	CSF1R_HUMAN	7.68	Kd	Binding constant for CSF1R kinase domain	CHEMBL	=			Homo sapiens
CSF1R	colony stimulating factor 1 receptor	bosutinib	Cytokine-cytokine receptor interaction: hsa04060	4359	Macrophage colony-stimulating factor 1 receptor	Kinase	P07333	CSF1R_HUMAN	6.42	Kd	Binding constant for CSF1R kinase domain	CHEMBL	=			Homo sapiens
CSF1R	colony stimulating factor 1 receptor	nintedanib	Cytokine-cytokine receptor interaction: hsa04060	4903	Macrophage colony-stimulating factor 1 receptor	Kinase	P07333	CSF1R_HUMAN	7.32	Kd	Binding constant for CSF1R kinase domain	CHEMBL	=			Homo sapiens
CSF1R	colony stimulating factor 1 receptor	midostaurin	Cytokine-cytokine receptor interaction: hsa04060	5231	Macrophage colony-stimulating factor 1 receptor	Kinase	P07333	CSF1R_HUMAN	6.85	IC50	Inhibition of human FMS expressed in growth factor dependent mouse FDC-P1 cells assessed as inhibition of FMS-mediated cell proliferation in presence human CSF1 after 48 hrs by resazurin dye reduction assay	CHEMBL	=			Homo sapiens
CSF1R	colony stimulating factor 1 receptor	neratinib	Cytokine-cytokine receptor interaction: hsa04060	5252	Macrophage colony-stimulating factor 1 receptor	Kinase	P07333	CSF1R_HUMAN	6.17	Kd	Binding constant for CSF1R kinase domain	CHEMBL	=			Homo sapiens
CSF1R	colony stimulating factor 1 receptor	pexidartinib	Cytokine-cytokine receptor interaction: hsa04060	5343	Macrophage colony-stimulating factor 1 receptor	Kinase	P07333	CSF1R_HUMAN	7.88	IC50		SCIENTIFIC LITERATURE	=	SCIENTIFIC LITERATURE	INHIBITOR	Homo sapiens
CXCR4	C-X-C motif chemokine receptor 4	plerixafor	Cytokine-cytokine receptor interaction: hsa04060	4410	C-X-C chemokine receptor type 4	GPCR	P61073	CXCR4_HUMAN	6.05	Ki	Displacement of [125I]12G5 antibody from human wild type CXCR4 expressed in COS7 cells	CHEMBL	=	CHEMBL	PARTIAL AGONIST	Homo sapiens
IL12A	interleukin 12A	ustekinumab	Cytokine-cytokine receptor interaction: hsa04060	4966	Interleukin-12	Cytokine	P29459	IL12A_HUMAN			Mechanism of Action	DRUG LABEL		DRUG LABEL	ANTIBODY BINDING	Homo sapiens
IL12B	interleukin 12B	ustekinumab	Cytokine-cytokine receptor interaction: hsa04060	4966	Interleukin-12	Cytokine	P29460	IL12B_HUMAN			Mechanism of Action	DRUG LABEL		DRUG LABEL	ANTIBODY BINDING	Homo sapiens
IL12B	interleukin 12B	ustekinumab	Cytokine-cytokine receptor interaction: hsa04060	4966	Interleukin-23	Cytokine	P29460	IL12B_HUMAN			Mechanism of Action	DRUG LABEL		DRUG LABEL	ANTIBODY BINDING	Homo sapiens
IL12B	interleukin 12B	guselkumab	Cytokine-cytokine receptor interaction: hsa04060	5246	Interleukin-23	Cytokine	P29460	IL12B_HUMAN				UNKNOWN		DRUG LABEL	ANTIBODY BINDING	Homo sapiens
IL12B	interleukin 12B	tildrakizumab	Cytokine-cytokine receptor interaction: hsa04060	5281	Interleukin-23	Cytokine	P29460	IL12B_HUMAN	9.5	Kd		IUPHAR		DRUG LABEL	ANTIBODY BINDING	Homo sapiens
IL2	interleukin 2	pimecrolimus	Cytokine-cytokine receptor interaction: hsa04060	2168	Interleukin-2	Cytokine	P60568	IL2_HUMAN				WOMBAT-PK				Homo sapiens
IL2	interleukin 2	tacrolimus	Cytokine-cytokine receptor interaction: hsa04060	2552	Interleukin-2	Cytokine	P60568	IL2_HUMAN	9.72	IC50		WOMBAT-PK	=			Homo sapiens
IL23A	interleukin 23 subunit alpha	ustekinumab	Cytokine-cytokine receptor interaction: hsa04060	4966	Interleukin-23	Cytokine	Q9NPF7	IL23A_HUMAN			Mechanism of Action	DRUG LABEL		DRUG LABEL	ANTIBODY BINDING	Homo sapiens
IL23A	interleukin 23 subunit alpha	guselkumab	Cytokine-cytokine receptor interaction: hsa04060	5246	Interleukin-23	Cytokine	Q9NPF7	IL23A_HUMAN				UNKNOWN		DRUG LABEL	ANTIBODY BINDING	Homo sapiens
IL23A	interleukin 23 subunit alpha	tildrakizumab	Cytokine-cytokine receptor interaction: hsa04060	5281	Interleukin-23	Cytokine	Q9NPF7	IL23A_HUMAN	9.5	Kd		IUPHAR		DRUG LABEL	ANTIBODY BINDING	Homo sapiens
IL23A	interleukin 23 subunit alpha	risankizumab	Cytokine-cytokine receptor interaction: hsa04060	5337	Interleukin-23 subunit alpha	Cytokine	Q9NPF7	IL23A_HUMAN	11	Kd	selectively binds to the p19 subunit of human IL-23	SCIENTIFIC LITERATURE	=	DRUG LABEL	INHIBITOR	Homo sapiens
IL2RB	interleukin 2 receptor subunit beta	daclizumab	Cytokine-cytokine receptor interaction: hsa04060	4953	Interleukin-2 receptor	Membrane receptor	P14784	IL2RB_HUMAN	8	Kd		IUPHAR	=	DRUG LABEL	ANTIBODY BINDING	Homo sapiens
IL2RB	interleukin 2 receptor subunit beta	aldesleukin	Cytokine-cytokine receptor interaction: hsa04060	5011	Interleukin-2 receptor	Membrane receptor	P14784	IL2RB_HUMAN			Mechanism of Action	DRUG LABEL		DRUG LABEL	AGONIST	Homo sapiens
IL2RB	interleukin 2 receptor subunit beta	denileukin diftitox	Cytokine-cytokine receptor interaction: hsa04060	5087	Interleukin-2 receptor	Membrane receptor	P14784	IL2RB_HUMAN			Mechanism of Action	DRUG LABEL		DRUG LABEL	ANTIBODY BINDING	Homo sapiens
IL3RA	interleukin 3 receptor subunit alpha	tagraxofusp	Cytokine-cytokine receptor interaction: hsa04060	5323	Interleukin-3 receptor	Membrane receptor	P32927	IL3RB_HUMAN				UNKNOWN		DRUG LABEL	BINDING AGENT	Homo sapiens
IFNAR2	interferon alpha and beta receptor subunit 2	peginterferon beta-1a	Cytokine-cytokine receptor interaction: hsa04060	5137	Interferon alpha/beta receptor	Membrane receptor	P48551	INAR2_HUMAN			Mechanism of Action	DRUG LABEL		DRUG LABEL	AGONIST	Homo sapiens
IFNAR2	interferon alpha and beta receptor subunit 2	interferon beta-1a	Cytokine-cytokine receptor interaction: hsa04060	5139	Interferon alpha/beta receptor	Membrane receptor	P48551	INAR2_HUMAN			Mechanism of Action	DRUG LABEL		DRUG LABEL	AGONIST	Homo sapiens
IFNAR2	interferon alpha and beta receptor subunit 2	interferon beta-1b	Cytokine-cytokine receptor interaction: hsa04060	5140	Interferon alpha/beta receptor	Membrane receptor	P48551	INAR2_HUMAN			Mechanism of Action	DRUG LABEL		DRUG LABEL	AGONIST	Homo sapiens
IFNAR2	interferon alpha and beta receptor subunit 2	peginterferon alfa-2a	Cytokine-cytokine receptor interaction: hsa04060	5158	Interferon alpha/beta receptor	Membrane receptor	P48551	INAR2_HUMAN			Mechanism of Action	DRUG LABEL		DRUG LABEL	AGONIST	Homo sapiens
IFNAR2	interferon alpha and beta receptor subunit 2	peginterferon alfa-2b	Cytokine-cytokine receptor interaction: hsa04060	5164	Interferon alpha/beta receptor	Membrane receptor	P48551	INAR2_HUMAN			Mechanism of Action	DRUG LABEL		DRUG LABEL	AGONIST	Homo sapiens
IFNAR2	interferon alpha and beta receptor subunit 2	ropeginterferon alfa-2b	Cytokine-cytokine receptor interaction: hsa04060	5338	Interferon alpha/beta receptor	Membrane receptor	P48551	INAR2_HUMAN			Patients showed a statistically significant difference in the JAK2V617F allele burden (19.7%) and JAK2V617F allele change from baseline (-22.9%)	DRUG LABEL		DRUG LABEL	BINDING AGENT	Homo sapiens
PDGFRA	platelet derived growth factor receptor alpha	dasatinib	Cytokine-cytokine receptor interaction: hsa04060	785	Platelet-derived growth factor receptor alpha	Kinase	P16234	PGFRA_HUMAN	9.33	Kd	Binding constant for PDGFRA kinase domain	CHEMBL	=			Homo sapiens
PDGFRA	platelet derived growth factor receptor alpha	elliptinium	Cytokine-cytokine receptor interaction: hsa04060	996	Platelet-derived growth factor receptor alpha	Kinase	P16234	PGFRA_HUMAN	6.15	IC50	Inhibitory activity against Platelet-derived growth factor receptor alpha	CHEMBL	=			Homo sapiens
PDGFRA	platelet derived growth factor receptor alpha	erlotinib	Cytokine-cytokine receptor interaction: hsa04060	1045	Platelet-derived growth factor receptor alpha	Kinase	P16234	PGFRA_HUMAN	5.74	Kd	Binding constant for PDGFRA kinase domain	CHEMBL	=			Homo sapiens
PDGFRA	platelet derived growth factor receptor alpha	imatinib	Cytokine-cytokine receptor interaction: hsa04060	1423	Platelet-derived growth factor receptor alpha	Kinase	P16234	PGFRA_HUMAN	7.51	Kd	Binding constant for PDGFRA kinase domain	CHEMBL	=			Homo sapiens
PDGFRA	platelet derived growth factor receptor alpha	imatinib	Cytokine-cytokine receptor interaction: hsa04060	1423	Platelet-derived growth factor receptor	Kinase	P09619	PGFRA_HUMAN	7.3	IC50	Inhibition of the platelet-derived growth factor receptor.	CHEMBL	=			Homo sapiens
PDGFRA	platelet derived growth factor receptor alpha	nilotinib	Cytokine-cytokine receptor interaction: hsa04060	1932	Platelet-derived growth factor receptor alpha	Kinase	P16234	PGFRA_HUMAN	7.13	Kd	Binding affinity to human PDGFRalpha	CHEMBL	=			Homo sapiens
PDGFRA	platelet derived growth factor receptor alpha	sorafenib	Cytokine-cytokine receptor interaction: hsa04060	2459	Platelet-derived growth factor receptor alpha	Kinase	P16234	PGFRA_HUMAN	7.21	Kd	Binding constant for PDGFRA kinase domain	CHEMBL	=			Homo sapiens
PDGFRA	platelet derived growth factor receptor alpha	sunitinib	Cytokine-cytokine receptor interaction: hsa04060	2544	Platelet-derived growth factor receptor alpha	Kinase	P16234	PGFRA_HUMAN	6.9586	IC50	inhibition at physiological ATP concentration	SCIENTIFIC LITERATURE	=	DRUG LABEL	INHIBITOR	Homo sapiens
PDGFRA	platelet derived growth factor receptor alpha	pazopanib	Cytokine-cytokine receptor interaction: hsa04060	4118	Platelet-derived growth factor receptor alpha	Kinase	P16234	PGFRA_HUMAN	8.31	Kd	Binding constant for PDGFRA kinase domain	CHEMBL	=	CHEMBL	INHIBITOR	Homo sapiens
PDGFRA	platelet derived growth factor receptor alpha	vandetanib	Cytokine-cytokine receptor interaction: hsa04060	4178	Platelet-derived growth factor receptor alpha	Kinase	P16234	PGFRA_HUMAN	6.64	Kd	Binding constant for PDGFRA kinase domain	CHEMBL	=			Homo sapiens
PDGFRA	platelet derived growth factor receptor alpha	axitinib	Cytokine-cytokine receptor interaction: hsa04060	4225	Platelet-derived growth factor receptor alpha	Kinase	P16234	PGFRA_HUMAN	9.29	Kd	Binding constant for PDGFRA kinase domain	CHEMBL	=			Homo sapiens
PDGFRA	platelet derived growth factor receptor alpha	bosutinib	Cytokine-cytokine receptor interaction: hsa04060	4359	Platelet-derived growth factor receptor alpha	Kinase	P16234	PGFRA_HUMAN	5.29	Kd	Binding constant for PDGFRA kinase domain	CHEMBL	=			Homo sapiens
PDGFRA	platelet derived growth factor receptor alpha	ponatinib	Cytokine-cytokine receptor interaction: hsa04060	4716	Platelet-derived growth factor receptor alpha	Kinase	P16234	PGFRA_HUMAN	8.9586	IC50		WOMBAT-PK	=		INHIBITOR	Homo sapiens
PDGFRA	platelet derived growth factor receptor alpha	ceritinib	Cytokine-cytokine receptor interaction: hsa04060	4866	Platelet-derived growth factor receptor alpha	Kinase	P16234	PGFRA_HUMAN	5.94	IC50	Inhibition of PDGFRalpha (unknown origin) after 60 mins	CHEMBL	=			Homo sapiens
PDGFRA	platelet derived growth factor receptor alpha	nintedanib	Cytokine-cytokine receptor interaction: hsa04060	4903	Platelet-derived growth factor receptor alpha	Kinase	P16234	PGFRA_HUMAN	7.7447	IC50		SCIENTIFIC LITERATURE	=	SCIENTIFIC LITERATURE	INHIBITOR	Homo sapiens
PDGFRA	platelet derived growth factor receptor alpha	becaplermin	Cytokine-cytokine receptor interaction: hsa04060	4925	Platelet-derived growth factor receptor	Kinase	P09619	PGFRA_HUMAN			Mechanism of Action	DRUG LABEL		DRUG LABEL	AGONIST	Homo sapiens
PDGFRA	platelet derived growth factor receptor alpha	lenvatinib	Cytokine-cytokine receptor interaction: hsa04060	4942	Platelet-derived growth factor receptor alpha	Kinase	P16234	PGFRA_HUMAN	7.2924	IC50	in vitro kinase activity at 1uM ATP	SCIENTIFIC LITERATURE	=	DRUG LABEL	INHIBITOR	Homo sapiens
PDGFRA	platelet derived growth factor receptor alpha	olaratumab	Cytokine-cytokine receptor interaction: hsa04060	5183	Platelet-derived growth factor receptor alpha	Kinase	P16234	PGFRA_HUMAN	10.4	Kd	BIAcore assay	IUPHAR	=	DRUG LABEL	ANTIBODY BINDING	Homo sapiens
PDGFRA	platelet derived growth factor receptor alpha	midostaurin	Cytokine-cytokine receptor interaction: hsa04060	5231	Platelet-derived growth factor receptor alpha	Kinase	P16234	PGFRA_HUMAN	6.75	Kd	Binding affinity to PDGFRA	CHEMBL	=			Homo sapiens
PDGFRA	platelet derived growth factor receptor alpha	avapritinib	Cytokine-cytokine receptor interaction: hsa04060	5379	Platelet-derived growth factor receptor alpha	Kinase	P16234	PGFRA_HUMAN	9.62	IC50	PDGFRA D842V (exon 18) mutant	SCIENTIFIC LITERATURE	=	DRUG LABEL	INHIBITOR	Homo sapiens
CASP1	caspase 1	doxorubicin	Cytosolic DNA-sensing pathway: hsa04623	960	Caspase-1	Enzyme	P29466	CASP1_HUMAN	4.9139	IC50	DRUGMATRIX: Protease, Caspase 1 enzyme inhibition (substrate: Ac-YVAD-AMC)	DRUG MATRIX	=			Homo sapiens
CASP1	caspase 1	rifampicin	Cytosolic DNA-sensing pathway: hsa04623	2377	Caspase-1	Enzyme	P29466	CASP1_HUMAN	5.0799	IC50	DRUGMATRIX: Protease, Caspase 1 enzyme inhibition (substrate: Ac-YVAD-AMC)	DRUG MATRIX	=			Homo sapiens
CASP1	caspase 1	sulfasalazine	Cytosolic DNA-sensing pathway: hsa04623	2525	Caspase-1	Enzyme	P29466	CASP1_HUMAN	4.5404	IC50	DRUGMATRIX: Protease, Caspase 1 enzyme inhibition (substrate: Ac-YVAD-AMC)	DRUG MATRIX	=			Homo sapiens
CASP1	caspase 1	triamterene	Cytosolic DNA-sensing pathway: hsa04623	2728	Caspase-1	Enzyme	P29466	CASP1_HUMAN	5.4362	IC50	DRUGMATRIX: Protease, Caspase 1 enzyme inhibition (substrate: Ac-YVAD-AMC)	DRUG MATRIX	=			Homo sapiens
CACNA2D1	calcium voltage-gated channel auxiliary subunit alpha2delta 1	amlodipine	Dilated cardiomyopathy: hsa05414	183	Voltage-dependent calcium channel subunit alpha-2/delta-1	Ion channel	P54289	CA2D1_HUMAN	7.2	Ki		WOMBAT-PK	=			Homo sapiens
CACNA2D1	calcium voltage-gated channel auxiliary subunit alpha2delta 1	gabapentin	Dilated cardiomyopathy: hsa05414	1264	Voltage-dependent calcium channel subunit alpha-2/delta-1	Ion channel	P54289	CA2D1_HUMAN	7.26	IC50		WOMBAT-PK	=	CHEMBL	MODULATOR	Homo sapiens
CACNA2D1	calcium voltage-gated channel auxiliary subunit alpha2delta 1	pregabalin	Dilated cardiomyopathy: hsa05414	2255	Voltage-dependent calcium channel subunit alpha-2/delta-1	Ion channel	P54289	CA2D1_HUMAN	7.0969	IC50		WOMBAT-PK	=	CHEMBL	MODULATOR	Homo sapiens
CACNA2D1	calcium voltage-gated channel auxiliary subunit alpha2delta 1	gabapentin enacarbil	Dilated cardiomyopathy: hsa05414	4177	Voltage-dependent calcium channel subunit alpha-2/delta-1	Ion channel	P54289	CA2D1_HUMAN			Mechanism of Action	SCIENTIFIC LITERATURE		SCIENTIFIC LITERATURE	MODULATOR	Homo sapiens
ITGB3	integrin subunit beta 3	eptifibatide	Dilated cardiomyopathy: hsa05414	1040	Integrin alpha-IIb/beta-3	Adhesion	P08514	ITB3_HUMAN	6.2441	IC50	platelet aggregation inhibition in plasma anticoagulated PPACK	SCIENTIFIC LITERATURE	=	DRUG LABEL	INHIBITOR	Homo sapiens
ITGB3	integrin subunit beta 3	tirofiban	Dilated cardiomyopathy: hsa05414	2680	Integrin alpha-IIb/beta-3	Adhesion	P08514	ITB3_HUMAN	7.9586	IC50		SCIENTIFIC LITERATURE	=	DRUG LABEL	INHIBITOR	Homo sapiens
ITGB3	integrin subunit beta 3	abciximab	Dilated cardiomyopathy: hsa05414	4950	Integrin alpha-IIb/beta-3	Adhesion	P08514	ITB3_HUMAN			Mechanism of Action	DRUG LABEL		DRUG LABEL	ANTIBODY BINDING	Homo sapiens
ITGB7	integrin subunit beta 7	natalizumab	Dilated cardiomyopathy: hsa05414	4970	Integrin alpha-4/beta-7	Adhesion	P26010	ITB7_HUMAN			Mechanism of Action	DRUG LABEL		DRUG LABEL	ANTIBODY BINDING	Homo sapiens
ITGB7	integrin subunit beta 7	vedolizumab	Dilated cardiomyopathy: hsa05414	4982	Integrin alpha-4/beta-7	Adhesion	P26010	ITB7_HUMAN	8.3	IC50	Mechanism of Action	IUPHAR	=	DRUG LABEL	ANTIBODY BINDING	Homo sapiens
SLC8A1	solute carrier family 8 member A1	aprindine	Dilated cardiomyopathy: hsa05414	231	Sodium/calcium exchanger 1	Transporter	P32418	NAC1_HUMAN	4.301	IC50		WOMBAT-PK	=			Homo sapiens
TNNC1	troponin C1, slow skeletal and cardiac type	levosimendan	Dilated cardiomyopathy: hsa05414	1576	Troponin C, slow skeletal and cardiac muscles	Cytosolic other	P63316	TNNC1_HUMAN	3.1549	Kd	affinity for the binding of levosimendan to cNTnC-Ca2+-cTnI-(144-163) complex	SCIENTIFIC LITERATURE	=	SCIENTIFIC LITERATURE	OPENER	Homo sapiens
ADH1A	alcohol dehydrogenase 1A (class I), alpha polypeptide	fomepizole	Drug metabolism - cytochrome P450: map00982	1233	Alcohol dehydrogenase	Enzyme	P00325	ADH1A_HUMAN			Mechanism of Action; CHEMBL2363044; PROTEIN COMPLEX GROUP	CHEMBL		CHEMBL	INHIBITOR	Homo sapiens
ADH1B	alcohol dehydrogenase 1B (class I), beta polypeptide	fomepizole	Drug metabolism - cytochrome P450: map00982	1233	Alcohol dehydrogenase	Enzyme	P00326	ADH1B_HUMAN			Mechanism of Action; CHEMBL2363044; PROTEIN COMPLEX GROUP	CHEMBL		CHEMBL	INHIBITOR	Homo sapiens
ADH1C	alcohol dehydrogenase 1C (class I), gamma polypeptide	fomepizole	Drug metabolism - cytochrome P450: map00982	1233	Alcohol dehydrogenase	Enzyme	P07327	ADH1G_HUMAN			Mechanism of Action; CHEMBL2363044; PROTEIN COMPLEX GROUP	CHEMBL		CHEMBL	INHIBITOR	Homo sapiens
AOX1	aldehyde oxidase 1	amitriptyline	Drug metabolism - cytochrome P450: map00982	180	Aldehyde oxidase	Enzyme	Q06278	AOXA_HUMAN	6.585	IC50		WOMBAT-PK	=			Homo sapiens
AOX1	aldehyde oxidase 1	amlodipine	Drug metabolism - cytochrome P450: map00982	183	Aldehyde oxidase	Enzyme	Q06278	AOXA_HUMAN	5.2596	IC50		WOMBAT-PK	=			Homo sapiens
AOX1	aldehyde oxidase 1	chlorpromazine	Drug metabolism - cytochrome P450: map00982	621	Aldehyde oxidase	Enzyme	Q06278	AOXA_HUMAN	6.2441	IC50		WOMBAT-PK	=			Homo sapiens
AOX1	aldehyde oxidase 1	clomipramine	Drug metabolism - cytochrome P450: map00982	701	Aldehyde oxidase	Enzyme	Q06278	AOXA_HUMAN	6.3187	IC50		WOMBAT-PK	=			Homo sapiens
AOX1	aldehyde oxidase 1	clozapine	Drug metabolism - cytochrome P450: map00982	722	Aldehyde oxidase	Enzyme	Q06278	AOXA_HUMAN	5.3565	IC50		WOMBAT-PK	=			Homo sapiens
AOX1	aldehyde oxidase 1	cyclobenzaprine	Drug metabolism - cytochrome P450: map00982	751	Aldehyde oxidase	Enzyme	Q06278	AOXA_HUMAN	5.5086	IC50		WOMBAT-PK	=			Homo sapiens
AOX1	aldehyde oxidase 1	domperidone	Drug metabolism - cytochrome P450: map00982	945	Aldehyde oxidase	Enzyme	Q06278	AOXA_HUMAN	5.5229	IC50		WOMBAT-PK	=			Homo sapiens
AOX1	aldehyde oxidase 1	erythromycin	Drug metabolism - cytochrome P450: map00982	1048	Aldehyde oxidase	Enzyme	Q06278	AOXA_HUMAN	4.8239	IC50		WOMBAT-PK	=			Homo sapiens
AOX1	aldehyde oxidase 1	estradiol	Drug metabolism - cytochrome P450: map00982	1057	Aldehyde oxidase	Enzyme	Q06278	AOXA_HUMAN	6.5376	IC50		WOMBAT-PK	=			Homo sapiens
AOX1	aldehyde oxidase 1	ethinylestradiol	Drug metabolism - cytochrome P450: map00982	1082	Aldehyde oxidase	Enzyme	Q06278	AOXA_HUMAN	6.2441	IC50		WOMBAT-PK	=			Homo sapiens
AOX1	aldehyde oxidase 1	felodipine	Drug metabolism - cytochrome P450: map00982	1142	Aldehyde oxidase	Enzyme	Q06278	AOXA_HUMAN	6.5229	IC50		WOMBAT-PK	=			Homo sapiens
AOX1	aldehyde oxidase 1	hydralazine	Drug metabolism - cytochrome P450: map00982	1384	Aldehyde oxidase	Enzyme	Q06278	AOXA_HUMAN				WOMBAT-PK				Homo sapiens
AOX1	aldehyde oxidase 1	ketoconazole	Drug metabolism - cytochrome P450: map00982	1527	Aldehyde oxidase	Enzyme	Q06278	AOXA_HUMAN	5.4559	IC50		WOMBAT-PK	=			Homo sapiens
AOX1	aldehyde oxidase 1	loperamide	Drug metabolism - cytochrome P450: map00982	1599	Aldehyde oxidase	Enzyme	Q06278	AOXA_HUMAN	5	IC50		WOMBAT-PK	=			Homo sapiens
AOX1	aldehyde oxidase 1	maprotiline	Drug metabolism - cytochrome P450: map00982	1634	Aldehyde oxidase	Enzyme	Q06278	AOXA_HUMAN	5.8539	IC50		WOMBAT-PK	=			Homo sapiens
AOX1	aldehyde oxidase 1	metoclopramide	Drug metabolism - cytochrome P450: map00982	1782	Aldehyde oxidase	Enzyme	Q06278	AOXA_HUMAN	4.5086	IC50		WOMBAT-PK	=			Homo sapiens
AOX1	aldehyde oxidase 1	nortriptyline	Drug metabolism - cytochrome P450: map00982	1971	Aldehyde oxidase	Enzyme	Q06278	AOXA_HUMAN	6.0706	IC50		WOMBAT-PK	=			Homo sapiens
AOX1	aldehyde oxidase 1	olanzapine	Drug metabolism - cytochrome P450: map00982	1982	Aldehyde oxidase	Enzyme	Q06278	AOXA_HUMAN	5.2218	IC50		WOMBAT-PK	=			Homo sapiens
AOX1	aldehyde oxidase 1	ondansetron	Drug metabolism - cytochrome P450: map00982	1992	Aldehyde oxidase	Enzyme	Q06278	AOXA_HUMAN	5.6778	IC50		WOMBAT-PK	=			Homo sapiens
AOX1	aldehyde oxidase 1	perphenazine	Drug metabolism - cytochrome P450: map00982	2113	Aldehyde oxidase	Enzyme	Q06278	AOXA_HUMAN	7.4815	IC50		WOMBAT-PK	=			Homo sapiens
AOX1	aldehyde oxidase 1	promazine	Drug metabolism - cytochrome P450: map00982	2284	Aldehyde oxidase	Enzyme	Q06278	AOXA_HUMAN	5.7959	IC50		WOMBAT-PK	=			Homo sapiens
AOX1	aldehyde oxidase 1	promethazine	Drug metabolism - cytochrome P450: map00982	2286	Aldehyde oxidase	Enzyme	Q06278	AOXA_HUMAN	6.2924	IC50		WOMBAT-PK	=			Homo sapiens
AOX1	aldehyde oxidase 1	propafenone	Drug metabolism - cytochrome P450: map00982	2291	Aldehyde oxidase	Enzyme	Q06278	AOXA_HUMAN	5.6021	IC50		WOMBAT-PK	=			Homo sapiens
AOX1	aldehyde oxidase 1	quetiapine	Drug metabolism - cytochrome P450: map00982	2337	Aldehyde oxidase	Enzyme	Q06278	AOXA_HUMAN	5.8539	IC50		WOMBAT-PK	=			Homo sapiens
AOX1	aldehyde oxidase 1	mepacrine	Drug metabolism - cytochrome P450: map00982	2338	Aldehyde oxidase	Enzyme	Q06278	AOXA_HUMAN	5.4815	IC50		WOMBAT-PK	=			Homo sapiens
AOX1	aldehyde oxidase 1	raloxifene	Drug metabolism - cytochrome P450: map00982	2351	Aldehyde oxidase	Enzyme	Q06278	AOXA_HUMAN	8.5376	IC50		WOMBAT-PK	=			Homo sapiens
AOX1	aldehyde oxidase 1	salmeterol	Drug metabolism - cytochrome P450: map00982	2419	Aldehyde oxidase	Enzyme	Q06278	AOXA_HUMAN	5.0044	IC50		WOMBAT-PK	=			Homo sapiens
AOX1	aldehyde oxidase 1	tacrine	Drug metabolism - cytochrome P450: map00982	2551	Aldehyde oxidase	Enzyme	Q06278	AOXA_HUMAN	5.301	IC50		WOMBAT-PK	=			Homo sapiens
AOX1	aldehyde oxidase 1	tamoxifen	Drug metabolism - cytochrome P450: map00982	2561	Aldehyde oxidase	Enzyme	Q06278	AOXA_HUMAN	5.6576	IC50		WOMBAT-PK	=			Homo sapiens
AOX1	aldehyde oxidase 1	thioridazine	Drug metabolism - cytochrome P450: map00982	2637	Aldehyde oxidase	Enzyme	Q06278	AOXA_HUMAN	6.7959	IC50		WOMBAT-PK	=			Homo sapiens
AOX1	aldehyde oxidase 1	verapamil	Drug metabolism - cytochrome P450: map00982	2815	Aldehyde oxidase	Enzyme	Q06278	AOXA_HUMAN	5.4559	IC50		WOMBAT-PK	=			Homo sapiens
AOX1	aldehyde oxidase 1	pyridoxal	Drug metabolism - cytochrome P450: map00982	4134	Aldehyde oxidase	Enzyme	Q06278	AOXA_HUMAN	4.52	Ki	Tested for its ability to inhibit rabbit liver aldehyde oxidase catalyzed oxidation of N-methyl-nicotinamide (NMN)	CHEMBL	=			Homo sapiens
CYP1A2	cytochrome P450 family 1 subfamily A member 2	methoxsalen	Drug metabolism - cytochrome P450: map00982	30	Cytochrome P450 1A2	Enzyme	P05177	CP1A2_HUMAN	7.3979	IC50	DRUGMATRIX: CYP450, 1A2 enzyme inhibition (substrate: 3-Cyano-7-ethoxycoumarin)	DRUG MATRIX	=			Homo sapiens
CYP1A2	cytochrome P450 family 1 subfamily A member 2	alosetron	Drug metabolism - cytochrome P450: map00982	129	Cytochrome P450 1A2	Enzyme	P05177	CP1A2_HUMAN	6.2185	IC50	DRUGMATRIX: CYP450, 1A2 enzyme inhibition (substrate: 3-Cyano-7-ethoxycoumarin)	DRUG MATRIX	=			Homo sapiens
CYP1A2	cytochrome P450 family 1 subfamily A member 2	altretamine	Drug metabolism - cytochrome P450: map00982	141	Cytochrome P450 1A2	Enzyme	P05177	CP1A2_HUMAN	5.3979	IC50	DRUGMATRIX: CYP450, 1A2 enzyme inhibition (substrate: 3-Cyano-7-ethoxycoumarin)	DRUG MATRIX	=			Homo sapiens
CYP1A2	cytochrome P450 family 1 subfamily A member 2	atazanavir	Drug metabolism - cytochrome P450: map00982	254	Cytochrome P450 1A2	Enzyme	P05177	CP1A2_HUMAN	4.9208	Ki		WOMBAT-PK	=			Homo sapiens
CYP1A2	cytochrome P450 family 1 subfamily A member 2	disulfiram	Drug metabolism - cytochrome P450: map00982	928	Cytochrome P450 1A2	Enzyme	P05177	CP1A2_HUMAN	5.3979	IC50	DRUGMATRIX: CYP450, 1A2 enzyme inhibition (substrate: 3-Cyano-7-ethoxycoumarin)	DRUG MATRIX	=			Homo sapiens
CYP1A2	cytochrome P450 family 1 subfamily A member 2	econazole	Drug metabolism - cytochrome P450: map00982	983	Cytochrome P450 1A2	Enzyme	P05177	CP1A2_HUMAN	6.5229	IC50	DRUGMATRIX: CYP450, 1A2 enzyme inhibition (substrate: 3-Cyano-7-ethoxycoumarin)	DRUG MATRIX	=			Homo sapiens
CYP1A2	cytochrome P450 family 1 subfamily A member 2	flutamide	Drug metabolism - cytochrome P450: map00982	1223	Cytochrome P450 1A2	Enzyme	P05177	CP1A2_HUMAN	5.3565	Ki		WOMBAT-PK	=			Homo sapiens
CYP1A2	cytochrome P450 family 1 subfamily A member 2	fluvoxamine	Drug metabolism - cytochrome P450: map00982	1230	Cytochrome P450 1A2	Enzyme	P05177	CP1A2_HUMAN	5.07	Ki		WOMBAT-PK	=			Homo sapiens
CYP1A2	cytochrome P450 family 1 subfamily A member 2	hexachlorophene	Drug metabolism - cytochrome P450: map00982	1364	Cytochrome P450 1A2	Enzyme	P05177	CP1A2_HUMAN	5.8816	IC50	DRUGMATRIX: CYP450, 1A2 enzyme inhibition (substrate: 3-Cyano-7-ethoxycoumarin)	DRUG MATRIX	=			Homo sapiens
CYP1A2	cytochrome P450 family 1 subfamily A member 2	leflunomide	Drug metabolism - cytochrome P450: map00982	1552	Cytochrome P450 1A2	Enzyme	P05177	CP1A2_HUMAN	6.301	IC50	DRUGMATRIX: CYP450, 1A2 enzyme inhibition (substrate: 3-Cyano-7-ethoxycoumarin)	DRUG MATRIX	=			Homo sapiens
CYP1A2	cytochrome P450 family 1 subfamily A member 2	modafinil	Drug metabolism - cytochrome P450: map00982	1826	Cytochrome P450 1A2	Enzyme	P05177	CP1A2_HUMAN	4.3958	Ki		WOMBAT-PK	=			Homo sapiens
CYP1A2	cytochrome P450 family 1 subfamily A member 2	mosapride	Drug metabolism - cytochrome P450: map00982	1848	Cytochrome P450 1A2	Enzyme	P05177	CP1A2_HUMAN	6.3979	IC50	DRUGMATRIX: CYP450, 1A2 enzyme inhibition (substrate: 3-Cyano-7-ethoxycoumarin)	DRUG MATRIX	=			Homo sapiens
CYP1A2	cytochrome P450 family 1 subfamily A member 2	nabumetone	Drug metabolism - cytochrome P450: map00982	1863	Cytochrome P450 1A2	Enzyme	P05177	CP1A2_HUMAN	5.301	IC50	DRUGMATRIX: CYP450, 1A2 enzyme inhibition (substrate: 3-Cyano-7-ethoxycoumarin)	DRUG MATRIX	=			Homo sapiens
CYP1A2	cytochrome P450 family 1 subfamily A member 2	nifedipine	Drug metabolism - cytochrome P450: map00982	1922	Cytochrome P450 1A2	Enzyme	P05177	CP1A2_HUMAN	6.5229	IC50	DRUGMATRIX: CYP450, 1A2 enzyme inhibition (substrate: 3-Cyano-7-ethoxycoumarin)	DRUG MATRIX	=			Homo sapiens
CYP1A2	cytochrome P450 family 1 subfamily A member 2	nisoldipine	Drug metabolism - cytochrome P450: map00982	1942	Cytochrome P450 1A2	Enzyme	P05177	CP1A2_HUMAN	6	IC50	DRUGMATRIX: CYP450, 1A2 enzyme inhibition (substrate: 3-Cyano-7-ethoxycoumarin)	DRUG MATRIX	=			Homo sapiens
CYP1A2	cytochrome P450 family 1 subfamily A member 2	omeprazole	Drug metabolism - cytochrome P450: map00982	1990	Cytochrome P450 1A2	Enzyme	P05177	CP1A2_HUMAN	4.74	IC50		WOMBAT-PK	=			Homo sapiens
CYP1A2	cytochrome P450 family 1 subfamily A member 2	paroxetine	Drug metabolism - cytochrome P450: map00982	2068	Cytochrome P450 1A2	Enzyme	P05177	CP1A2_HUMAN	4.96	IC50		WOMBAT-PK	=			Homo sapiens
CYP1A2	cytochrome P450 family 1 subfamily A member 2	pefloxacin	Drug metabolism - cytochrome P450: map00982	2071	Cytochrome P450 1A2	Enzyme	P05177	CP1A2_HUMAN	4.0969	Ki		WOMBAT-PK	=			Homo sapiens
CYP1A2	cytochrome P450 family 1 subfamily A member 2	primaquine	Drug metabolism - cytochrome P450: map00982	2266	Cytochrome P450 1A2	Enzyme	P05177	CP1A2_HUMAN	6.739	IC50	DRUGMATRIX: CYP450, 1A2 enzyme inhibition (substrate: 3-Cyano-7-ethoxycoumarin)	DRUG MATRIX	=			Homo sapiens
CYP1A2	cytochrome P450 family 1 subfamily A member 2	prochlorperazine	Drug metabolism - cytochrome P450: map00982	2274	Cytochrome P450 1A2	Enzyme	P05177	CP1A2_HUMAN	5.699	IC50	DRUGMATRIX: CYP450, 1A2 enzyme inhibition (substrate: 3-Cyano-7-ethoxycoumarin)	DRUG MATRIX	=			Homo sapiens
CYP1A2	cytochrome P450 family 1 subfamily A member 2	propafenone	Drug metabolism - cytochrome P450: map00982	2291	Cytochrome P450 1A2	Enzyme	P05177	CP1A2_HUMAN	5.4825	IC50	DRUGMATRIX: CYP450, 1A2 enzyme inhibition (substrate: 3-Cyano-7-ethoxycoumarin)	DRUG MATRIX	=			Homo sapiens
CYP1A2	cytochrome P450 family 1 subfamily A member 2	propranolol	Drug metabolism - cytochrome P450: map00982	2303	Cytochrome P450 1A2	Enzyme	P05177	CP1A2_HUMAN	5.3979	IC50	DRUGMATRIX: CYP450, 1A2 enzyme inhibition (substrate: 3-Cyano-7-ethoxycoumarin)	DRUG MATRIX	=			Homo sapiens
CYP1A2	cytochrome P450 family 1 subfamily A member 2	stiripentol	Drug metabolism - cytochrome P450: map00982	2480	Cytochrome P450 1A2	Enzyme	P05177	CP1A2_HUMAN				WOMBAT-PK				Homo sapiens
CYP1A2	cytochrome P450 family 1 subfamily A member 2	sulconazole	Drug metabolism - cytochrome P450: map00982	2495	Cytochrome P450 1A2	Enzyme	P05177	CP1A2_HUMAN	6.2218	IC50	DRUGMATRIX: CYP450, 1A2 enzyme inhibition (substrate: 3-Cyano-7-ethoxycoumarin)	DRUG MATRIX	=			Homo sapiens
CYP1A2	cytochrome P450 family 1 subfamily A member 2	thiabendazole	Drug metabolism - cytochrome P450: map00982	2621	Cytochrome P450 1A2	Enzyme	P05177	CP1A2_HUMAN	6.0969	IC50	DRUGMATRIX: CYP450, 1A2 enzyme inhibition (substrate: 3-Cyano-7-ethoxycoumarin)	DRUG MATRIX	=			Homo sapiens
CYP1A2	cytochrome P450 family 1 subfamily A member 2	thioridazine	Drug metabolism - cytochrome P450: map00982	2637	Cytochrome P450 1A2	Enzyme	P05177	CP1A2_HUMAN	5.03	IC50	DRUGMATRIX: CYP450, 1A2 enzyme inhibition (substrate: 3-Cyano-7-ethoxycoumarin)	DRUG MATRIX	=			Homo sapiens
CYP1A2	cytochrome P450 family 1 subfamily A member 2	capsaicin	Drug metabolism - cytochrome P450: map00982	3064	Cytochrome P450 1A2	Enzyme	P05177	CP1A2_HUMAN	5.5229	IC50	DRUGMATRIX: CYP450, 1A2 enzyme inhibition (substrate: 3-Cyano-7-ethoxycoumarin)	DRUG MATRIX	=			Homo sapiens
CYP1A2	cytochrome P450 family 1 subfamily A member 2	artemisinin	Drug metabolism - cytochrome P450: map00982	3871	Cytochrome P450 1A2	Enzyme	P05177	CP1A2_HUMAN	5.699	IC50	DRUGMATRIX: CYP450, 1A2 enzyme inhibition (substrate: 3-Cyano-7-ethoxycoumarin)	DRUG MATRIX	=			Homo sapiens
CYP1A2	cytochrome P450 family 1 subfamily A member 2	armodafinil	Drug metabolism - cytochrome P450: map00982	4501	Cytochrome P450 1A2	Enzyme	P05177	CP1A2_HUMAN				WOMBAT-PK				Homo sapiens
CYP1A2	cytochrome P450 family 1 subfamily A member 2	tenidap	Drug metabolism - cytochrome P450: map00982	4728	Cytochrome P450 1A2	Enzyme	P05177	CP1A2_HUMAN	6	IC50	DRUGMATRIX: CYP450, 1A2 enzyme inhibition (substrate: 3-Cyano-7-ethoxycoumarin)	DRUG MATRIX	=			Homo sapiens
CYP1A2	cytochrome P450 family 1 subfamily A member 2	tannic acid	Drug metabolism - cytochrome P450: map00982	5039	Cytochrome P450 1A2	Enzyme	P05177	CP1A2_HUMAN	6.04	IC50	DRUGMATRIX: CYP450, 1A2 enzyme inhibition (substrate: 3-Cyano-7-ethoxycoumarin)	CHEMBL	=			Homo sapiens
CYP2A6	cytochrome P450 family 2 subfamily A member 6	nicotine	Drug metabolism - cytochrome P450: map00982	1920	Cytochrome P450 2A6	Enzyme	P11509	CP2A6_HUMAN	5.3565	IC50		WOMBAT-PK	=			Homo sapiens
CYP2A6	cytochrome P450 family 2 subfamily A member 6	ticlopidine	Drug metabolism - cytochrome P450: map00982	2657	Cytochrome P450 2A6	Enzyme	P11509	CP2A6_HUMAN	6.7	Ki		WOMBAT-PK	=			Homo sapiens
CYP2A6	cytochrome P450 family 2 subfamily A member 6	tranylcypromine	Drug metabolism - cytochrome P450: map00982	2715	Cytochrome P450 2A6	Enzyme	P11509	CP2A6_HUMAN	7.187	Ki		WOMBAT-PK	=			Homo sapiens
CYP2B6	cytochrome P450 family 2 subfamily B member 6	clopidogrel	Drug metabolism - cytochrome P450: map00982	708	Cytochrome P450 2B6	Enzyme	P20813	CP2B6_HUMAN	6.3	Ki		WOMBAT-PK	=			Homo sapiens
CYP2B6	cytochrome P450 family 2 subfamily B member 6	ticlopidine	Drug metabolism - cytochrome P450: map00982	2657	Cytochrome P450 2B6	Enzyme	P20813	CP2B6_HUMAN	6.7	IC50		IUPHAR	=		INHIBITOR	Homo sapiens
CYP2C9	cytochrome P450 family 2 subfamily C member 9	amiodarone	Drug metabolism - cytochrome P450: map00982	176	Cytochrome P450 2C9	Enzyme	P11712	CP2C9_HUMAN	7.3979	EC50		WOMBAT-PK	=			Homo sapiens
CYP2C9	cytochrome P450 family 2 subfamily C member 9	atazanavir	Drug metabolism - cytochrome P450: map00982	254	Cytochrome P450 2C9	Enzyme	P11712	CP2C9_HUMAN	4.9208	Ki		WOMBAT-PK	=			Homo sapiens
CYP2C9	cytochrome P450 family 2 subfamily C member 9	benzbromarone	Drug metabolism - cytochrome P450: map00982	318	Cytochrome P450 2C9	Enzyme	P11712	CP2C9_HUMAN	7.7959	IC50	DRUGMATRIX: CYP450, 2C9 enzyme inhibition (substrate: 3-Cyano-7-ethoxycoumarin)	DRUG MATRIX	=			Homo sapiens
CYP2C9	cytochrome P450 family 2 subfamily C member 9	bisacodyl	Drug metabolism - cytochrome P450: map00982	375	Cytochrome P450 2C9	Enzyme	P11712	CP2C9_HUMAN	5	IC50	DRUGMATRIX: CYP450, 2C9 enzyme inhibition (substrate: 3-Cyano-7-ethoxycoumarin)	DRUG MATRIX	=			Homo sapiens
CYP2C9	cytochrome P450 family 2 subfamily C member 9	candesartan cilexetil	Drug metabolism - cytochrome P450: map00982	475	Cytochrome P450 2C9	Enzyme	P11712	CP2C9_HUMAN	5.52	IC50	DRUGMATRIX: CYP450, 2C9 enzyme inhibition (substrate: 3-Cyano-7-ethoxycoumarin)	CHEMBL	=			Homo sapiens
CYP2C9	cytochrome P450 family 2 subfamily C member 9	cilostazol	Drug metabolism - cytochrome P450: map00982	644	Cytochrome P450 2C9	Enzyme	P11712	CP2C9_HUMAN	5	IC50	DRUGMATRIX: CYP450, 2C9 enzyme inhibition (substrate: 3-Cyano-7-ethoxycoumarin)	DRUG MATRIX	=			Homo sapiens
CYP2C9	cytochrome P450 family 2 subfamily C member 9	clotrimazole	Drug metabolism - cytochrome P450: map00982	719	Cytochrome P450 2C9	Enzyme	P11712	CP2C9_HUMAN	7.7959	IC50	DRUGMATRIX: CYP450, 2C9 enzyme inhibition (substrate: 3-Cyano-7-ethoxycoumarin)	DRUG MATRIX	=			Homo sapiens
CYP2C9	cytochrome P450 family 2 subfamily C member 9	danazol	Drug metabolism - cytochrome P450: map00982	779	Cytochrome P450 2C9	Enzyme	P11712	CP2C9_HUMAN	6.5229	IC50	DRUGMATRIX: CYP450, 2C9 enzyme inhibition (substrate: 3-Cyano-7-ethoxycoumarin)	DRUG MATRIX	=			Homo sapiens
CYP2C9	cytochrome P450 family 2 subfamily C member 9	dichlorphenamide	Drug metabolism - cytochrome P450: map00982	864	Cytochrome P450 2C9	Enzyme	P11712	CP2C9_HUMAN	5.6021	EC50		WOMBAT-PK	=			Homo sapiens
CYP2C9	cytochrome P450 family 2 subfamily C member 9	dicoumarol	Drug metabolism - cytochrome P450: map00982	867	Cytochrome P450 2C9	Enzyme	P11712	CP2C9_HUMAN	5.9715	Ki		WOMBAT-PK	=			Homo sapiens
CYP2C9	cytochrome P450 family 2 subfamily C member 9	alpha-Ergocryptine	Drug metabolism - cytochrome P450: map00982	885	Cytochrome P450 2C9	Enzyme	P11712	CP2C9_HUMAN	5.2218	IC50	DRUGMATRIX: CYP450, 2C9 enzyme inhibition (substrate: 3-Cyano-7-ethoxycoumarin)	DRUG MATRIX	=			Homo sapiens
CYP2C9	cytochrome P450 family 2 subfamily C member 9	dihydroergocristine	Drug metabolism - cytochrome P450: map00982	887	Cytochrome P450 2C9	Enzyme	P11712	CP2C9_HUMAN	5.5229	IC50	DRUGMATRIX: CYP450, 2C9 enzyme inhibition (substrate: 3-Cyano-7-ethoxycoumarin)	DRUG MATRIX	=			Homo sapiens
CYP2C9	cytochrome P450 family 2 subfamily C member 9	econazole	Drug metabolism - cytochrome P450: map00982	983	Cytochrome P450 2C9	Enzyme	P11712	CP2C9_HUMAN	6.699	IC50	DRUGMATRIX: CYP450, 2C9 enzyme inhibition (substrate: 3-Cyano-7-ethoxycoumarin)	DRUG MATRIX	=			Homo sapiens
CYP2C9	cytochrome P450 family 2 subfamily C member 9	felodipine	Drug metabolism - cytochrome P450: map00982	1142	Cytochrome P450 2C9	Enzyme	P11712	CP2C9_HUMAN	5.3392	IC50	DRUGMATRIX: CYP450, 2C9 enzyme inhibition (substrate: 3-Cyano-7-ethoxycoumarin)	DRUG MATRIX	=			Homo sapiens
CYP2C9	cytochrome P450 family 2 subfamily C member 9	finasteride	Drug metabolism - cytochrome P450: map00982	1171	Cytochrome P450 2C9	Enzyme	P11712	CP2C9_HUMAN	5.699	IC50	DRUGMATRIX: CYP450, 2C9 enzyme inhibition (substrate: 3-Cyano-7-ethoxycoumarin)	DRUG MATRIX	=			Homo sapiens
CYP2C9	cytochrome P450 family 2 subfamily C member 9	fluconazole	Drug metabolism - cytochrome P450: map00982	1187	Cytochrome P450 2C9	Enzyme	P11712	CP2C9_HUMAN	4.54	IC50		CHEMBL	=			Homo sapiens
CYP2C9	cytochrome P450 family 2 subfamily C member 9	fluvastatin	Drug metabolism - cytochrome P450: map00982	1229	Cytochrome P450 2C9	Enzyme	P11712	CP2C9_HUMAN	6.3979	IC50	DRUGMATRIX: CYP450, 2C9 enzyme inhibition (substrate: 3-Cyano-7-ethoxycoumarin)	DRUG MATRIX	=			Homo sapiens
CYP2C9	cytochrome P450 family 2 subfamily C member 9	gemfibrozil	Drug metabolism - cytochrome P450: map00982	1285	Cytochrome P450 2C9	Enzyme	P11712	CP2C9_HUMAN	4.5229	Ki		WOMBAT-PK	=			Homo sapiens
CYP2C9	cytochrome P450 family 2 subfamily C member 9	glibenclamide	Drug metabolism - cytochrome P450: map00982	1314	Cytochrome P450 2C9	Enzyme	P11712	CP2C9_HUMAN	5.7953	IC50	DRUGMATRIX: CYP450, 2C9 enzyme inhibition (substrate: 3-Cyano-7-ethoxycoumarin)	DRUG MATRIX	=		INHIBITOR	Homo sapiens
CYP2C9	cytochrome P450 family 2 subfamily C member 9	ibuprofen	Drug metabolism - cytochrome P450: map00982	1407	Cytochrome P450 2C9	Enzyme	P11712	CP2C9_HUMAN	4.3	Ki		WOMBAT-PK	=			Homo sapiens
CYP2C9	cytochrome P450 family 2 subfamily C member 9	idebenone	Drug metabolism - cytochrome P450: map00982	1416	Cytochrome P450 2C9	Enzyme	P11712	CP2C9_HUMAN	5.301	IC50	DRUGMATRIX: CYP450, 2C9 enzyme inhibition (substrate: 3-Cyano-7-ethoxycoumarin)	DRUG MATRIX	=			Homo sapiens
CYP2C9	cytochrome P450 family 2 subfamily C member 9	lacidipine	Drug metabolism - cytochrome P450: map00982	1532	Cytochrome P450 2C9	Enzyme	P11712	CP2C9_HUMAN	5.699	IC50	DRUGMATRIX: CYP450, 2C9 enzyme inhibition (substrate: 3-Cyano-7-ethoxycoumarin)	DRUG MATRIX	=			Homo sapiens
CYP2C9	cytochrome P450 family 2 subfamily C member 9	liothyronine	Drug metabolism - cytochrome P450: map00982	1585	Cytochrome P450 2C9	Enzyme	P11712	CP2C9_HUMAN	6.301	EC50		WOMBAT-PK	=			Homo sapiens
CYP2C9	cytochrome P450 family 2 subfamily C member 9	losartan	Drug metabolism - cytochrome P450: map00982	1610	Cytochrome P450 2C9	Enzyme	P11712	CP2C9_HUMAN	5.5403	IC50	DRUGMATRIX: CYP450, 2C9 enzyme inhibition (substrate: 3-Cyano-7-ethoxycoumarin)	DRUG MATRIX	=			Homo sapiens
CYP2C9	cytochrome P450 family 2 subfamily C member 9	mefenamic acid	Drug metabolism - cytochrome P450: map00982	1663	Cytochrome P450 2C9	Enzyme	P11712	CP2C9_HUMAN	5.301	EC50		WOMBAT-PK	=			Homo sapiens
CYP2C9	cytochrome P450 family 2 subfamily C member 9	megestrol acetate	Drug metabolism - cytochrome P450: map00982	1667	Cytochrome P450 2C9	Enzyme	P11712	CP2C9_HUMAN	5	IC50	DRUGMATRIX: CYP450, 2C9 enzyme inhibition (substrate: 3-Cyano-7-ethoxycoumarin)	DRUG MATRIX	=			Homo sapiens
CYP2C9	cytochrome P450 family 2 subfamily C member 9	mezlocillin	Drug metabolism - cytochrome P450: map00982	1795	Cytochrome P450 2C9	Enzyme	P11712	CP2C9_HUMAN	4.72	IC50		WOMBAT-PK	=			Homo sapiens
CYP2C9	cytochrome P450 family 2 subfamily C member 9	miconazole	Drug metabolism - cytochrome P450: map00982	1800	Cytochrome P450 2C9	Enzyme	P11712	CP2C9_HUMAN	6.699	IC50	DRUGMATRIX: CYP450, 2C9 enzyme inhibition (substrate: 3-Cyano-7-ethoxycoumarin)	DRUG MATRIX	=			Homo sapiens
CYP2C9	cytochrome P450 family 2 subfamily C member 9	mosapride	Drug metabolism - cytochrome P450: map00982	1848	Cytochrome P450 2C9	Enzyme	P11712	CP2C9_HUMAN	6	IC50	DRUGMATRIX: CYP450, 2C9 enzyme inhibition (substrate: 3-Cyano-7-ethoxycoumarin)	DRUG MATRIX	=			Homo sapiens
CYP2C9	cytochrome P450 family 2 subfamily C member 9	nicardipine	Drug metabolism - cytochrome P450: map00982	1909	Cytochrome P450 2C9	Enzyme	P11712	CP2C9_HUMAN	6.5528	IC50		WOMBAT-PK	=			Homo sapiens
CYP2C9	cytochrome P450 family 2 subfamily C member 9	niclosamide	Drug metabolism - cytochrome P450: map00982	1912	Cytochrome P450 2C9	Enzyme	P11712	CP2C9_HUMAN	7.0458	EC50		WOMBAT-PK	=			Homo sapiens
CYP2C9	cytochrome P450 family 2 subfamily C member 9	nimodipine	Drug metabolism - cytochrome P450: map00982	1937	Cytochrome P450 2C9	Enzyme	P11712	CP2C9_HUMAN	6	IC50	DRUGMATRIX: CYP450, 2C9 enzyme inhibition (substrate: 3-Cyano-7-ethoxycoumarin)	DRUG MATRIX	=			Homo sapiens
CYP2C9	cytochrome P450 family 2 subfamily C member 9	nitrendipine	Drug metabolism - cytochrome P450: map00982	1947	Cytochrome P450 2C9	Enzyme	P11712	CP2C9_HUMAN	6.5229	IC50	DRUGMATRIX: CYP450, 2C9 enzyme inhibition (substrate: 3-Cyano-7-ethoxycoumarin)	DRUG MATRIX	=			Homo sapiens
CYP2C9	cytochrome P450 family 2 subfamily C member 9	noscapine	Drug metabolism - cytochrome P450: map00982	1973	Cytochrome P450 2C9	Enzyme	P11712	CP2C9_HUMAN	5.0874	IC50	DRUGMATRIX: CYP450, 2C9 enzyme inhibition (substrate: 3-Cyano-7-ethoxycoumarin)	DRUG MATRIX	=			Homo sapiens
CYP2C9	cytochrome P450 family 2 subfamily C member 9	omeprazole	Drug metabolism - cytochrome P450: map00982	1990	Cytochrome P450 2C9	Enzyme	P11712	CP2C9_HUMAN	4.3468	Ki		WOMBAT-PK	=			Homo sapiens
CYP2C9	cytochrome P450 family 2 subfamily C member 9	phenelzine	Drug metabolism - cytochrome P450: map00982	2123	Cytochrome P450 2C9	Enzyme	P11712	CP2C9_HUMAN	5.3979	IC50	DRUGMATRIX: CYP450, 2C9 enzyme inhibition (substrate: 3-Cyano-7-ethoxycoumarin)	DRUG MATRIX	=			Homo sapiens
CYP2C9	cytochrome P450 family 2 subfamily C member 9	phenylbutazone	Drug metabolism - cytochrome P450: map00982	2145	Cytochrome P450 2C9	Enzyme	P11712	CP2C9_HUMAN	4.72	Ki		WOMBAT-PK	=			Homo sapiens
CYP2C9	cytochrome P450 family 2 subfamily C member 9	propofol	Drug metabolism - cytochrome P450: map00982	2302	Cytochrome P450 2C9	Enzyme	P11712	CP2C9_HUMAN	4.9101	IC50		WOMBAT-PK	=			Homo sapiens
CYP2C9	cytochrome P450 family 2 subfamily C member 9	pyrimethamine	Drug metabolism - cytochrome P450: map00982	2332	Cytochrome P450 2C9	Enzyme	P11712	CP2C9_HUMAN	4.2882	Ki		WOMBAT-PK	=			Homo sapiens
CYP2C9	cytochrome P450 family 2 subfamily C member 9	raloxifene	Drug metabolism - cytochrome P450: map00982	2351	Cytochrome P450 2C9	Enzyme	P11712	CP2C9_HUMAN	5.699	IC50	DRUGMATRIX: CYP450, 2C9 enzyme inhibition (substrate: 3-Cyano-7-ethoxycoumarin)	DRUG MATRIX	=			Homo sapiens
CYP2C9	cytochrome P450 family 2 subfamily C member 9	ritonavir	Drug metabolism - cytochrome P450: map00982	2391	Cytochrome P450 2C9	Enzyme	P11712	CP2C9_HUMAN	7.7959	IC50	DRUGMATRIX: CYP450, 2C9 enzyme inhibition (substrate: 3-Cyano-7-ethoxycoumarin)	DRUG MATRIX	=			Homo sapiens
CYP2C9	cytochrome P450 family 2 subfamily C member 9	sirolimus	Drug metabolism - cytochrome P450: map00982	2446	Cytochrome P450 2C9	Enzyme	P11712	CP2C9_HUMAN	5.699	IC50	DRUGMATRIX: CYP450, 2C9 enzyme inhibition (substrate: 3-Cyano-7-ethoxycoumarin)	DRUG MATRIX	=			Homo sapiens
CYP2C9	cytochrome P450 family 2 subfamily C member 9	stanozolol	Drug metabolism - cytochrome P450: map00982	2477	Cytochrome P450 2C9	Enzyme	P11712	CP2C9_HUMAN	5.9478	IC50	DRUGMATRIX: CYP450, 2C9 enzyme inhibition (substrate: 3-Cyano-7-ethoxycoumarin)	DRUG MATRIX	=			Homo sapiens
CYP2C9	cytochrome P450 family 2 subfamily C member 9	sulconazole	Drug metabolism - cytochrome P450: map00982	2495	Cytochrome P450 2C9	Enzyme	P11712	CP2C9_HUMAN	6.699	IC50	DRUGMATRIX: CYP450, 2C9 enzyme inhibition (substrate: 3-Cyano-7-ethoxycoumarin)	DRUG MATRIX	=			Homo sapiens
CYP2C9	cytochrome P450 family 2 subfamily C member 9	sulfaphenazole	Drug metabolism - cytochrome P450: map00982	2523	Cytochrome P450 2C9	Enzyme	P11712	CP2C9_HUMAN	6.699	IC50	DRUGMATRIX: CYP450, 2C9 enzyme inhibition (substrate: 3-Cyano-7-ethoxycoumarin)	DRUG MATRIX	=			Homo sapiens
CYP2C9	cytochrome P450 family 2 subfamily C member 9	suprofen	Drug metabolism - cytochrome P450: map00982	2546	Cytochrome P450 2C9	Enzyme	P11712	CP2C9_HUMAN	4.3468	Ki		WOMBAT-PK	=			Homo sapiens
CYP2C9	cytochrome P450 family 2 subfamily C member 9	troglitazone	Drug metabolism - cytochrome P450: map00982	2767	Cytochrome P450 2C9	Enzyme	P11712	CP2C9_HUMAN	5.3979	IC50	DRUGMATRIX: CYP450, 2C9 enzyme inhibition (substrate: 3-Cyano-7-ethoxycoumarin)	DRUG MATRIX	=			Homo sapiens
CYP2C9	cytochrome P450 family 2 subfamily C member 9	tropicamide	Drug metabolism - cytochrome P450: map00982	2774	Cytochrome P450 2C9	Enzyme	P11712	CP2C9_HUMAN	6	IC50	DRUGMATRIX: CYP450, 2C9 enzyme inhibition (substrate: 3-Cyano-7-ethoxycoumarin)	DRUG MATRIX	=			Homo sapiens
CYP2C9	cytochrome P450 family 2 subfamily C member 9	voriconazole	Drug metabolism - cytochrome P450: map00982	2846	Cytochrome P450 2C9	Enzyme	P11712	CP2C9_HUMAN	4.85	IC50		CHEMBL	=			Homo sapiens
CYP2C9	cytochrome P450 family 2 subfamily C member 9	warfarin	Drug metabolism - cytochrome P450: map00982	2847	Cytochrome P450 2C9	Enzyme	P11712	CP2C9_HUMAN	4.8665	Ki		WOMBAT-PK	=			Homo sapiens
CYP2C9	cytochrome P450 family 2 subfamily C member 9	zafirlukast	Drug metabolism - cytochrome P450: map00982	2855	Cytochrome P450 2C9	Enzyme	P11712	CP2C9_HUMAN	5.6464	IC50	DRUGMATRIX: CYP450, 2C9 enzyme inhibition (substrate: 3-Cyano-7-ethoxycoumarin)	DRUG MATRIX	=			Homo sapiens
CYP2C9	cytochrome P450 family 2 subfamily C member 9	oxiconazole	Drug metabolism - cytochrome P450: map00982	3408	Cytochrome P450 2C9	Enzyme	P11712	CP2C9_HUMAN	5.5229	IC50	DRUGMATRIX: CYP450, 2C9 enzyme inhibition (substrate: 3-Cyano-7-ethoxycoumarin)	DRUG MATRIX	=			Homo sapiens
CYP2C9	cytochrome P450 family 2 subfamily C member 9	podophyllotoxin	Drug metabolism - cytochrome P450: map00982	3481	Cytochrome P450 2C9	Enzyme	P11712	CP2C9_HUMAN	5.3979	IC50	DRUGMATRIX: CYP450, 2C9 enzyme inhibition (substrate: 3-Cyano-7-ethoxycoumarin)	DRUG MATRIX	=			Homo sapiens
CYP2C9	cytochrome P450 family 2 subfamily C member 9	tenidap	Drug metabolism - cytochrome P450: map00982	4728	Cytochrome P450 2C9	Enzyme	P11712	CP2C9_HUMAN	6.1549	IC50	DRUGMATRIX: CYP450, 2C9 enzyme inhibition (substrate: 3-Cyano-7-ethoxycoumarin)	DRUG MATRIX	=			Homo sapiens
CYP2C9	cytochrome P450 family 2 subfamily C member 9	tannic acid	Drug metabolism - cytochrome P450: map00982	5039	Cytochrome P450 2C9	Enzyme	P11712	CP2C9_HUMAN	5.34	IC50	DRUGMATRIX: CYP450, 2C9 enzyme inhibition (substrate: 3-Cyano-7-ethoxycoumarin)	CHEMBL	=			Homo sapiens
CYP2E1	cytochrome P450 family 2 subfamily E member 1	carbon tetrachloride	Drug metabolism - cytochrome P450: map00982	3067	Cytochrome P450 2E1	Enzyme	P05181	CP2E1_HUMAN	4.9586	IC50	DRUGMATRIX: CYP450, 2E1 enzyme inhibition (substrate: 3-Cyano-7-ethoxycoumarin)	DRUG MATRIX	=			Homo sapiens
CYP3A43	cytochrome P450 family 3 subfamily A member 43	cobicistat	Drug metabolism - cytochrome P450: map00982	4299	Cytochrome P450 3A	Enzyme	P20815	CP3A4_HUMAN	6.0273	Ki	Inactivation of Human Hepatic Microsomal CYP3A-Dependent Midazolam 1'-Hydroxylase Activity	SCIENTIFIC LITERATURE	=	DRUG LABEL	INHIBITOR	Homo sapiens
CYP3A4	cytochrome P450 family 3 subfamily A member 4	aliskiren	Drug metabolism - cytochrome P450: map00982	119	Cytochrome P450 3A4	Enzyme	P08684	CP3A4_HUMAN	4.61	Km		WOMBAT-PK	=			Homo sapiens
CYP3A4	cytochrome P450 family 3 subfamily A member 4	alprazolam	Drug metabolism - cytochrome P450: map00982	136	Cytochrome P450 3A4	Enzyme	P08684	CP3A4_HUMAN	3.85	Ki		WOMBAT-PK	=			Homo sapiens
CYP3A4	cytochrome P450 family 3 subfamily A member 4	amiodarone	Drug metabolism - cytochrome P450: map00982	176	Cytochrome P450 3A4	Enzyme	P08684	CP3A4_HUMAN	6.22	Ki		WOMBAT-PK	=			Homo sapiens
CYP3A4	cytochrome P450 family 3 subfamily A member 4	amprenavir	Drug metabolism - cytochrome P450: map00982	200	Cytochrome P450 3A4	Enzyme	P08684	CP3A4_HUMAN	6	IC50	DRUGMATRIX: CYP450, 3A4 enzyme inhibition (substrate: 7-Benzyloxy-4-(trifluoromethyl)-coumarin)	DRUG MATRIX	=			Homo sapiens
CYP3A4	cytochrome P450 family 3 subfamily A member 4	aprepitant	Drug metabolism - cytochrome P450: map00982	230	Cytochrome P450 3A4	Enzyme	P08684	CP3A4_HUMAN				WOMBAT-PK				Homo sapiens
CYP3A4	cytochrome P450 family 3 subfamily A member 4	astemizole	Drug metabolism - cytochrome P450: map00982	249	Cytochrome P450 3A4	Enzyme	P08684	CP3A4_HUMAN	5.4815	IC50		WOMBAT-PK	=			Homo sapiens
CYP3A4	cytochrome P450 family 3 subfamily A member 4	atazanavir	Drug metabolism - cytochrome P450: map00982	254	Cytochrome P450 3A4	Enzyme	P08684	CP3A4_HUMAN	5.6289	Ki		WOMBAT-PK	=			Homo sapiens
CYP3A4	cytochrome P450 family 3 subfamily A member 4	atorvastatin	Drug metabolism - cytochrome P450: map00982	257	Cytochrome P450 3A4	Enzyme	P08684	CP3A4_HUMAN	5.29	IC50	Inhibition of CYP3A4 in human liver microsome	CHEMBL	=			Homo sapiens
CYP3A4	cytochrome P450 family 3 subfamily A member 4	bromocriptine	Drug metabolism - cytochrome P450: map00982	403	Cytochrome P450 3A4	Enzyme	P08684	CP3A4_HUMAN	5.699	IC50	DRUGMATRIX: CYP450, 3A4 enzyme inhibition (substrate: 7-Benzyloxy-4-(trifluoromethyl)-coumarin)	DRUG MATRIX	=			Homo sapiens
CYP3A4	cytochrome P450 family 3 subfamily A member 4	buspirone	Drug metabolism - cytochrome P450: map00982	437	Cytochrome P450 3A4	Enzyme	P08684	CP3A4_HUMAN	5.13	Ki		WOMBAT-PK	=			Homo sapiens
CYP3A4	cytochrome P450 family 3 subfamily A member 4	candesartan cilexetil	Drug metabolism - cytochrome P450: map00982	475	Cytochrome P450 3A4	Enzyme	P08684	CP3A4_HUMAN	5.05	IC50	DRUGMATRIX: CYP450, 3A4 enzyme inhibition (substrate: 7-Benzyloxy-4-(trifluoromethyl)-coumarin)	CHEMBL	=			Homo sapiens
CYP3A4	cytochrome P450 family 3 subfamily A member 4	cefapirin	Drug metabolism - cytochrome P450: map00982	575	Cytochrome P450 3A4	Enzyme	P08684	CP3A4_HUMAN	5.31	IC50		WOMBAT-PK	=			Homo sapiens
CYP3A4	cytochrome P450 family 3 subfamily A member 4	chloramphenicol	Drug metabolism - cytochrome P450: map00982	589	Cytochrome P450 3A4	Enzyme	P08684	CP3A4_HUMAN	4.25	IC50		WOMBAT-PK	=			Homo sapiens
CYP3A4	cytochrome P450 family 3 subfamily A member 4	cisapride	Drug metabolism - cytochrome P450: map00982	660	Cytochrome P450 3A4	Enzyme	P08684	CP3A4_HUMAN	6.5229	IC50	DRUGMATRIX: CYP450, 3A4 enzyme inhibition (substrate: 7-Benzyloxy-4-(trifluoromethyl)-coumarin)	DRUG MATRIX	=			Homo sapiens
CYP3A4	cytochrome P450 family 3 subfamily A member 4	clotrimazole	Drug metabolism - cytochrome P450: map00982	719	Cytochrome P450 3A4	Enzyme	P08684	CP3A4_HUMAN	7.699	IC50		WOMBAT-PK	=			Homo sapiens
CYP3A4	cytochrome P450 family 3 subfamily A member 4	colchicine	Drug metabolism - cytochrome P450: map00982	726	Cytochrome P450 3A4	Enzyme	P08684	CP3A4_HUMAN	4.19	Ki		WOMBAT-PK	=			Homo sapiens
CYP3A4	cytochrome P450 family 3 subfamily A member 4	cyclophosphamide	Drug metabolism - cytochrome P450: map00982	758	Cytochrome P450 3A4	Enzyme	P08684	CP3A4_HUMAN	5.68	IC50		WOMBAT-PK	=			Homo sapiens
CYP3A4	cytochrome P450 family 3 subfamily A member 4	cycloserine	Drug metabolism - cytochrome P450: map00982	759	Cytochrome P450 3A4	Enzyme	P08684	CP3A4_HUMAN	4.31	IC50		WOMBAT-PK	=			Homo sapiens
CYP3A4	cytochrome P450 family 3 subfamily A member 4	ciclosporin	Drug metabolism - cytochrome P450: map00982	760	Cytochrome P450 3A4	Enzyme	P08684	CP3A4_HUMAN	5.3098	Ki		WOMBAT-PK	=			Homo sapiens
CYP3A4	cytochrome P450 family 3 subfamily A member 4	dapsone	Drug metabolism - cytochrome P450: map00982	782	Cytochrome P450 3A4	Enzyme	P08684	CP3A4_HUMAN	4.57	Ki		WOMBAT-PK	=			Homo sapiens
CYP3A4	cytochrome P450 family 3 subfamily A member 4	diazepam	Drug metabolism - cytochrome P450: map00982	852	Cytochrome P450 3A4	Enzyme	P08684	CP3A4_HUMAN	4.42	Ki		WOMBAT-PK	=			Homo sapiens
CYP3A4	cytochrome P450 family 3 subfamily A member 4	alpha-Ergocryptine	Drug metabolism - cytochrome P450: map00982	885	Cytochrome P450 3A4	Enzyme	P08684	CP3A4_HUMAN	6.2218	IC50	DRUGMATRIX: CYP450, 3A4 enzyme inhibition (substrate: 7-Benzyloxy-4-(trifluoromethyl)-coumarin)	DRUG MATRIX	=			Homo sapiens
CYP3A4	cytochrome P450 family 3 subfamily A member 4	dihydroergocristine	Drug metabolism - cytochrome P450: map00982	887	Cytochrome P450 3A4	Enzyme	P08684	CP3A4_HUMAN	5.5229	IC50	DRUGMATRIX: CYP450, 3A4 enzyme inhibition (substrate: 7-Benzyloxy-4-(trifluoromethyl)-coumarin)	DRUG MATRIX	=			Homo sapiens
CYP3A4	cytochrome P450 family 3 subfamily A member 4	dihydroergotamine	Drug metabolism - cytochrome P450: map00982	888	Cytochrome P450 3A4	Enzyme	P08684	CP3A4_HUMAN	5.301	IC50	DRUGMATRIX: CYP450, 3A4 enzyme inhibition (substrate: 7-Benzyloxy-4-(trifluoromethyl)-coumarin)	DRUG MATRIX	=			Homo sapiens
CYP3A4	cytochrome P450 family 3 subfamily A member 4	diltiazem	Drug metabolism - cytochrome P450: map00982	897	Cytochrome P450 3A4	Enzyme	P08684	CP3A4_HUMAN	5.736	IC50	DRUGMATRIX: CYP450, 3A4 enzyme inhibition (substrate: 7-Benzyloxy-4-(trifluoromethyl)-coumarin)	DRUG MATRIX	=			Homo sapiens
CYP3A4	cytochrome P450 family 3 subfamily A member 4	docetaxel	Drug metabolism - cytochrome P450: map00982	939	Cytochrome P450 3A4	Enzyme	P08684	CP3A4_HUMAN	5.699	IC50	DRUGMATRIX: CYP450, 3A4 enzyme inhibition (substrate: 7-Benzyloxy-4-(trifluoromethyl)-coumarin)	DRUG MATRIX	=			Homo sapiens
CYP3A4	cytochrome P450 family 3 subfamily A member 4	econazole	Drug metabolism - cytochrome P450: map00982	983	Cytochrome P450 3A4	Enzyme	P08684	CP3A4_HUMAN	7.301	IC50	DRUGMATRIX: CYP450, 3A4 enzyme inhibition (substrate: 7-Benzyloxy-4-(trifluoromethyl)-coumarin)	DRUG MATRIX	=			Homo sapiens
CYP3A4	cytochrome P450 family 3 subfamily A member 4	ergotamine	Drug metabolism - cytochrome P450: map00982	1043	Cytochrome P450 3A4	Enzyme	P08684	CP3A4_HUMAN	6	IC50	DRUGMATRIX: CYP450, 3A4 enzyme inhibition (substrate: 7-Benzyloxy-4-(trifluoromethyl)-coumarin)	DRUG MATRIX	=			Homo sapiens
CYP3A4	cytochrome P450 family 3 subfamily A member 4	ethambutol	Drug metabolism - cytochrome P450: map00982	1073	Cytochrome P450 3A4	Enzyme	P08684	CP3A4_HUMAN	6.25	IC50		WOMBAT-PK	=			Homo sapiens
CYP3A4	cytochrome P450 family 3 subfamily A member 4	fluconazole	Drug metabolism - cytochrome P450: map00982	1187	Cytochrome P450 3A4	Enzyme	P08684	CP3A4_HUMAN	5.1	IC50		CHEMBL	=			Homo sapiens
CYP3A4	cytochrome P450 family 3 subfamily A member 4	idebenone	Drug metabolism - cytochrome P450: map00982	1416	Cytochrome P450 3A4	Enzyme	P08684	CP3A4_HUMAN	5.1549	IC50	DRUGMATRIX: CYP450, 3A4 enzyme inhibition (substrate: 7-Benzyloxy-4-(trifluoromethyl)-coumarin)	DRUG MATRIX	=			Homo sapiens
CYP3A4	cytochrome P450 family 3 subfamily A member 4	indinavir	Drug metabolism - cytochrome P450: map00982	1437	Cytochrome P450 3A4	Enzyme	P08684	CP3A4_HUMAN	6.3979	IC50	DRUGMATRIX: CYP450, 3A4 enzyme inhibition (substrate: 7-Benzyloxy-4-(trifluoromethyl)-coumarin)	DRUG MATRIX	=			Homo sapiens
CYP3A4	cytochrome P450 family 3 subfamily A member 4	isoniazid	Drug metabolism - cytochrome P450: map00982	1497	Cytochrome P450 3A4	Enzyme	P08684	CP3A4_HUMAN	5.31	IC50		WOMBAT-PK	=			Homo sapiens
CYP3A4	cytochrome P450 family 3 subfamily A member 4	itraconazole	Drug metabolism - cytochrome P450: map00982	1513	Cytochrome P450 3A4	Enzyme	P08684	CP3A4_HUMAN	6.0458	IC50	DRUGMATRIX: CYP450, 3A4 enzyme inhibition (substrate: 7-Benzyloxy-4-(trifluoromethyl)-coumarin)	DRUG MATRIX	=			Homo sapiens
CYP3A4	cytochrome P450 family 3 subfamily A member 4	ketoconazole	Drug metabolism - cytochrome P450: map00982	1527	Cytochrome P450 3A4	Enzyme	P08684	CP3A4_HUMAN	7	Ki		WOMBAT-PK	=			Homo sapiens
CYP3A4	cytochrome P450 family 3 subfamily A member 4	lacidipine	Drug metabolism - cytochrome P450: map00982	1532	Cytochrome P450 3A4	Enzyme	P08684	CP3A4_HUMAN	6.0458	IC50	DRUGMATRIX: CYP450, 3A4 enzyme inhibition (substrate: 7-Benzyloxy-4-(trifluoromethyl)-coumarin)	DRUG MATRIX	=			Homo sapiens
CYP3A4	cytochrome P450 family 3 subfamily A member 4	maprotiline	Drug metabolism - cytochrome P450: map00982	1634	Cytochrome P450 3A4	Enzyme	P08684	CP3A4_HUMAN	5.3643	IC50	DRUGMATRIX: CYP450, 3A4 enzyme inhibition (substrate: 7-Benzyloxy-4-(trifluoromethyl)-coumarin)	DRUG MATRIX	=			Homo sapiens
CYP3A4	cytochrome P450 family 3 subfamily A member 4	metyrapone	Drug metabolism - cytochrome P450: map00982	1791	Cytochrome P450 3A4	Enzyme	P08684	CP3A4_HUMAN	6.0969	IC50	DRUGMATRIX: CYP450, 3A4 enzyme inhibition (substrate: 7-Benzyloxy-4-(trifluoromethyl)-coumarin)	DRUG MATRIX	=			Homo sapiens
CYP3A4	cytochrome P450 family 3 subfamily A member 4	mezlocillin	Drug metabolism - cytochrome P450: map00982	1795	Cytochrome P450 3A4	Enzyme	P08684	CP3A4_HUMAN	5.17	IC50		WOMBAT-PK	=			Homo sapiens
CYP3A4	cytochrome P450 family 3 subfamily A member 4	mibefradil	Drug metabolism - cytochrome P450: map00982	1797	Cytochrome P450 3A4	Enzyme	P08684	CP3A4_HUMAN	6.22	Ki		WOMBAT-PK	=			Homo sapiens
CYP3A4	cytochrome P450 family 3 subfamily A member 4	miconazole	Drug metabolism - cytochrome P450: map00982	1800	Cytochrome P450 3A4	Enzyme	P08684	CP3A4_HUMAN	7	IC50	DRUGMATRIX: CYP450, 3A4 enzyme inhibition (substrate: 7-Benzyloxy-4-(trifluoromethyl)-coumarin)	DRUG MATRIX	=			Homo sapiens
CYP3A4	cytochrome P450 family 3 subfamily A member 4	midazolam	Drug metabolism - cytochrome P450: map00982	1802	Cytochrome P450 3A4	Enzyme	P08684	CP3A4_HUMAN	6	Km		WOMBAT-PK	=			Homo sapiens
CYP3A4	cytochrome P450 family 3 subfamily A member 4	mifepristone	Drug metabolism - cytochrome P450: map00982	1805	Cytochrome P450 3A4	Enzyme	P08684	CP3A4_HUMAN	6.64	Ki		WOMBAT-PK	=			Homo sapiens
CYP3A4	cytochrome P450 family 3 subfamily A member 4	mosapride	Drug metabolism - cytochrome P450: map00982	1848	Cytochrome P450 3A4	Enzyme	P08684	CP3A4_HUMAN	6.1549	IC50	DRUGMATRIX: CYP450, 3A4 enzyme inhibition (substrate: 7-Benzyloxy-4-(trifluoromethyl)-coumarin)	DRUG MATRIX	=			Homo sapiens
CYP3A4	cytochrome P450 family 3 subfamily A member 4	nefazodone	Drug metabolism - cytochrome P450: map00982	1890	Cytochrome P450 3A4	Enzyme	P08684	CP3A4_HUMAN	6	Ki		IUPHAR	=		INHIBITOR	Homo sapiens
CYP3A4	cytochrome P450 family 3 subfamily A member 4	nelfinavir	Drug metabolism - cytochrome P450: map00982	1893	Cytochrome P450 3A4	Enzyme	P08684	CP3A4_HUMAN	5.699	IC50	DRUGMATRIX: CYP450, 3A4 enzyme inhibition (substrate: 7-Benzyloxy-4-(trifluoromethyl)-coumarin)	DRUG MATRIX	=			Homo sapiens
CYP3A4	cytochrome P450 family 3 subfamily A member 4	nicardipine	Drug metabolism - cytochrome P450: map00982	1909	Cytochrome P450 3A4	Enzyme	P08684	CP3A4_HUMAN	6.3768	IC50		WOMBAT-PK	=			Homo sapiens
CYP3A4	cytochrome P450 family 3 subfamily A member 4	nifedipine	Drug metabolism - cytochrome P450: map00982	1922	Cytochrome P450 3A4	Enzyme	P08684	CP3A4_HUMAN	5.26	IC50		WOMBAT-PK	=			Homo sapiens
CYP3A4	cytochrome P450 family 3 subfamily A member 4	nimodipine	Drug metabolism - cytochrome P450: map00982	1937	Cytochrome P450 3A4	Enzyme	P08684	CP3A4_HUMAN	6.12	Ki		WOMBAT-PK	=			Homo sapiens
CYP3A4	cytochrome P450 family 3 subfamily A member 4	omeprazole	Drug metabolism - cytochrome P450: map00982	1990	Cytochrome P450 3A4	Enzyme	P08684	CP3A4_HUMAN	4.3098	Km		WOMBAT-PK	=			Homo sapiens
CYP3A4	cytochrome P450 family 3 subfamily A member 4	phenelzine	Drug metabolism - cytochrome P450: map00982	2123	Cytochrome P450 3A4	Enzyme	P08684	CP3A4_HUMAN	5.699	IC50	DRUGMATRIX: CYP450, 3A4 enzyme inhibition (substrate: 7-Benzyloxy-4-(trifluoromethyl)-coumarin)	DRUG MATRIX	=			Homo sapiens
CYP3A4	cytochrome P450 family 3 subfamily A member 4	pyrazinamide	Drug metabolism - cytochrome P450: map00982	2328	Cytochrome P450 3A4	Enzyme	P08684	CP3A4_HUMAN	6.89	IC50		WOMBAT-PK	=			Homo sapiens
CYP3A4	cytochrome P450 family 3 subfamily A member 4	ritonavir	Drug metabolism - cytochrome P450: map00982	2391	Cytochrome P450 3A4	Enzyme	P08684	CP3A4_HUMAN	7.55	IC50		WOMBAT-PK	=			Homo sapiens
CYP3A4	cytochrome P450 family 3 subfamily A member 4	saquinavir	Drug metabolism - cytochrome P450: map00982	2422	Cytochrome P450 3A4	Enzyme	P08684	CP3A4_HUMAN	5.8239	IC50		WOMBAT-PK	=			Homo sapiens
CYP3A4	cytochrome P450 family 3 subfamily A member 4	sirolimus	Drug metabolism - cytochrome P450: map00982	2446	Cytochrome P450 3A4	Enzyme	P08684	CP3A4_HUMAN	5.699	IC50	DRUGMATRIX: CYP450, 3A4 enzyme inhibition (substrate: 7-Benzyloxy-4-(trifluoromethyl)-coumarin)	DRUG MATRIX	=			Homo sapiens
CYP3A4	cytochrome P450 family 3 subfamily A member 4	stiripentol	Drug metabolism - cytochrome P450: map00982	2480	Cytochrome P450 3A4	Enzyme	P08684	CP3A4_HUMAN				WOMBAT-PK				Homo sapiens
CYP3A4	cytochrome P450 family 3 subfamily A member 4	sulconazole	Drug metabolism - cytochrome P450: map00982	2495	Cytochrome P450 3A4	Enzyme	P08684	CP3A4_HUMAN	7.1549	IC50	DRUGMATRIX: CYP450, 3A4 enzyme inhibition (substrate: 7-Benzyloxy-4-(trifluoromethyl)-coumarin)	DRUG MATRIX	=			Homo sapiens
CYP3A4	cytochrome P450 family 3 subfamily A member 4	tacrolimus	Drug metabolism - cytochrome P450: map00982	2552	Cytochrome P450 3A4	Enzyme	P08684	CP3A4_HUMAN	6	IC50	DRUGMATRIX: CYP450, 3A4 enzyme inhibition (substrate: 7-Benzyloxy-4-(trifluoromethyl)-coumarin)	DRUG MATRIX	=			Homo sapiens
CYP3A4	cytochrome P450 family 3 subfamily A member 4	topotecan	Drug metabolism - cytochrome P450: map00982	2707	Cytochrome P450 3A4	Enzyme	P08684	CP3A4_HUMAN	5.8178	IC50	DRUGMATRIX: CYP450, 3A4 enzyme inhibition (substrate: 7-Benzyloxy-4-(trifluoromethyl)-coumarin)	DRUG MATRIX	=			Homo sapiens
CYP3A4	cytochrome P450 family 3 subfamily A member 4	triazolam	Drug metabolism - cytochrome P450: map00982	2729	Cytochrome P450 3A4	Enzyme	P08684	CP3A4_HUMAN	4.27	Ki		WOMBAT-PK	=			Homo sapiens
CYP3A4	cytochrome P450 family 3 subfamily A member 4	troglitazone	Drug metabolism - cytochrome P450: map00982	2767	Cytochrome P450 3A4	Enzyme	P08684	CP3A4_HUMAN	3.2082	Km		WOMBAT-PK	=			Homo sapiens
CYP3A4	cytochrome P450 family 3 subfamily A member 4	verapamil	Drug metabolism - cytochrome P450: map00982	2815	Cytochrome P450 3A4	Enzyme	P08684	CP3A4_HUMAN	6.22	Ki	Inhibition of testosterone 6&beta;-hydroxylation.	IUPHAR	=		INHIBITOR	Homo sapiens
CYP3A4	cytochrome P450 family 3 subfamily A member 4	vindesine	Drug metabolism - cytochrome P450: map00982	2826	Cytochrome P450 3A4	Enzyme	P08684	CP3A4_HUMAN	4.6073	Km		WOMBAT-PK	=			Homo sapiens
CYP3A4	cytochrome P450 family 3 subfamily A member 4	vinorelbine	Drug metabolism - cytochrome P450: map00982	2827	Cytochrome P450 3A4	Enzyme	P08684	CP3A4_HUMAN	6	IC50	DRUGMATRIX: CYP450, 3A4 enzyme inhibition (substrate: 7-Benzyloxy-4-(trifluoromethyl)-coumarin)	DRUG MATRIX	=			Homo sapiens
CYP3A4	cytochrome P450 family 3 subfamily A member 4	voriconazole	Drug metabolism - cytochrome P450: map00982	2846	Cytochrome P450 3A4	Enzyme	P08684	CP3A4_HUMAN	4.89	IC50		CHEMBL	=			Homo sapiens
CYP3A4	cytochrome P450 family 3 subfamily A member 4	warfarin	Drug metabolism - cytochrome P450: map00982	2847	Cytochrome P450 3A4	Enzyme	P08684	CP3A4_HUMAN	3.98	Ki		WOMBAT-PK	=			Homo sapiens
CYP3A4	cytochrome P450 family 3 subfamily A member 4	zafirlukast	Drug metabolism - cytochrome P450: map00982	2855	Cytochrome P450 3A4	Enzyme	P08684	CP3A4_HUMAN	4.8729	Ki		WOMBAT-PK	=			Homo sapiens
CYP3A4	cytochrome P450 family 3 subfamily A member 4	oxiconazole	Drug metabolism - cytochrome P450: map00982	3408	Cytochrome P450 3A4	Enzyme	P08684	CP3A4_HUMAN	7.0458	IC50	DRUGMATRIX: CYP450, 3A4 enzyme inhibition (substrate: 7-Benzyloxy-4-(trifluoromethyl)-coumarin)	DRUG MATRIX	=			Homo sapiens
CYP3A4	cytochrome P450 family 3 subfamily A member 4	podophyllotoxin	Drug metabolism - cytochrome P450: map00982	3481	Cytochrome P450 3A4	Enzyme	P08684	CP3A4_HUMAN	6.2218	IC50	DRUGMATRIX: CYP450, 3A4 enzyme inhibition (substrate: 7-Benzyloxy-4-(trifluoromethyl)-coumarin)	DRUG MATRIX	=			Homo sapiens
CYP3A4	cytochrome P450 family 3 subfamily A member 4	posaconazole	Drug metabolism - cytochrome P450: map00982	3483	Cytochrome P450 3A4	Enzyme	P08684	CP3A4_HUMAN				WOMBAT-PK				Homo sapiens
CYP3A4	cytochrome P450 family 3 subfamily A member 4	saxagliptin	Drug metabolism - cytochrome P450: map00982	4114	Cytochrome P450 3A4	Enzyme	P08684	CP3A4_HUMAN				WOMBAT-PK				Homo sapiens
CYP3A4	cytochrome P450 family 3 subfamily A member 4	gentian violet	Drug metabolism - cytochrome P450: map00982	4138	Cytochrome P450 3A4	Enzyme	P08684	CP3A4_HUMAN	5.4397	IC50	DRUGMATRIX: CYP450, 3A4 enzyme inhibition (substrate: 7-Benzyloxy-4-(trifluoromethyl)-coumarin)	DRUG MATRIX	=			Homo sapiens
CYP3A4	cytochrome P450 family 3 subfamily A member 4	abiraterone acetate	Drug metabolism - cytochrome P450: map00982	4176	Cytochrome P450 3A4	Enzyme	P08684	CP3A4_HUMAN	5.57	IC50	Inhibition of CYP3A4 expressed in baculovirus infected insect microsomes	CHEMBL	=			Homo sapiens
CYP3A4	cytochrome P450 family 3 subfamily A member 4	cobicistat	Drug metabolism - cytochrome P450: map00982	4299	Cytochrome P450 3A	Enzyme	P08684	CP343_HUMAN	6.0273	Ki	Inactivation of Human Hepatic Microsomal CYP3A-Dependent Midazolam 1'-Hydroxylase Activity	SCIENTIFIC LITERATURE	=	DRUG LABEL	INHIBITOR	Homo sapiens
UGT1A4	UDP glucuronosyltransferase family 1 member A4	clozapine	Drug metabolism - cytochrome P450: map00982	722	UDP-glucuronosyltransferase 1-4	Enzyme	P22310	UD14_HUMAN	4.2076	app Km		WOMBAT-PK	=			Homo sapiens
CYP2A6	cytochrome P450 family 2 subfamily A member 6	nicotine	Drug metabolism - other enzymes: map00983	1920	Cytochrome P450 2A6	Enzyme	P11509	CP2A6_HUMAN	5.3565	IC50		WOMBAT-PK	=			Homo sapiens
CYP2A6	cytochrome P450 family 2 subfamily A member 6	ticlopidine	Drug metabolism - other enzymes: map00983	2657	Cytochrome P450 2A6	Enzyme	P11509	CP2A6_HUMAN	6.7	Ki		WOMBAT-PK	=			Homo sapiens
CYP2A6	cytochrome P450 family 2 subfamily A member 6	tranylcypromine	Drug metabolism - other enzymes: map00983	2715	Cytochrome P450 2A6	Enzyme	P11509	CP2A6_HUMAN	7.187	Ki		WOMBAT-PK	=			Homo sapiens
CYP3A43	cytochrome P450 family 3 subfamily A member 43	cobicistat	Drug metabolism - other enzymes: map00983	4299	Cytochrome P450 3A	Enzyme	P20815	CP3A4_HUMAN	6.0273	Ki	Inactivation of Human Hepatic Microsomal CYP3A-Dependent Midazolam 1'-Hydroxylase Activity	SCIENTIFIC LITERATURE	=	DRUG LABEL	INHIBITOR	Homo sapiens
CYP3A4	cytochrome P450 family 3 subfamily A member 4	aliskiren	Drug metabolism - other enzymes: map00983	119	Cytochrome P450 3A4	Enzyme	P08684	CP3A4_HUMAN	4.61	Km		WOMBAT-PK	=			Homo sapiens
CYP3A4	cytochrome P450 family 3 subfamily A member 4	alprazolam	Drug metabolism - other enzymes: map00983	136	Cytochrome P450 3A4	Enzyme	P08684	CP3A4_HUMAN	3.85	Ki		WOMBAT-PK	=			Homo sapiens
CYP3A4	cytochrome P450 family 3 subfamily A member 4	amiodarone	Drug metabolism - other enzymes: map00983	176	Cytochrome P450 3A4	Enzyme	P08684	CP3A4_HUMAN	6.22	Ki		WOMBAT-PK	=			Homo sapiens
CYP3A4	cytochrome P450 family 3 subfamily A member 4	amprenavir	Drug metabolism - other enzymes: map00983	200	Cytochrome P450 3A4	Enzyme	P08684	CP3A4_HUMAN	6	IC50	DRUGMATRIX: CYP450, 3A4 enzyme inhibition (substrate: 7-Benzyloxy-4-(trifluoromethyl)-coumarin)	DRUG MATRIX	=			Homo sapiens
CYP3A4	cytochrome P450 family 3 subfamily A member 4	aprepitant	Drug metabolism - other enzymes: map00983	230	Cytochrome P450 3A4	Enzyme	P08684	CP3A4_HUMAN				WOMBAT-PK				Homo sapiens
CYP3A4	cytochrome P450 family 3 subfamily A member 4	astemizole	Drug metabolism - other enzymes: map00983	249	Cytochrome P450 3A4	Enzyme	P08684	CP3A4_HUMAN	5.4815	IC50		WOMBAT-PK	=			Homo sapiens
CYP3A4	cytochrome P450 family 3 subfamily A member 4	atazanavir	Drug metabolism - other enzymes: map00983	254	Cytochrome P450 3A4	Enzyme	P08684	CP3A4_HUMAN	5.6289	Ki		WOMBAT-PK	=			Homo sapiens
CYP3A4	cytochrome P450 family 3 subfamily A member 4	atorvastatin	Drug metabolism - other enzymes: map00983	257	Cytochrome P450 3A4	Enzyme	P08684	CP3A4_HUMAN	5.29	IC50	Inhibition of CYP3A4 in human liver microsome	CHEMBL	=			Homo sapiens
CYP3A4	cytochrome P450 family 3 subfamily A member 4	bromocriptine	Drug metabolism - other enzymes: map00983	403	Cytochrome P450 3A4	Enzyme	P08684	CP3A4_HUMAN	5.699	IC50	DRUGMATRIX: CYP450, 3A4 enzyme inhibition (substrate: 7-Benzyloxy-4-(trifluoromethyl)-coumarin)	DRUG MATRIX	=			Homo sapiens
CYP3A4	cytochrome P450 family 3 subfamily A member 4	buspirone	Drug metabolism - other enzymes: map00983	437	Cytochrome P450 3A4	Enzyme	P08684	CP3A4_HUMAN	5.13	Ki		WOMBAT-PK	=			Homo sapiens
CYP3A4	cytochrome P450 family 3 subfamily A member 4	candesartan cilexetil	Drug metabolism - other enzymes: map00983	475	Cytochrome P450 3A4	Enzyme	P08684	CP3A4_HUMAN	5.05	IC50	DRUGMATRIX: CYP450, 3A4 enzyme inhibition (substrate: 7-Benzyloxy-4-(trifluoromethyl)-coumarin)	CHEMBL	=			Homo sapiens
CYP3A4	cytochrome P450 family 3 subfamily A member 4	cefapirin	Drug metabolism - other enzymes: map00983	575	Cytochrome P450 3A4	Enzyme	P08684	CP3A4_HUMAN	5.31	IC50		WOMBAT-PK	=			Homo sapiens
CYP3A4	cytochrome P450 family 3 subfamily A member 4	chloramphenicol	Drug metabolism - other enzymes: map00983	589	Cytochrome P450 3A4	Enzyme	P08684	CP3A4_HUMAN	4.25	IC50		WOMBAT-PK	=			Homo sapiens
CYP3A4	cytochrome P450 family 3 subfamily A member 4	cisapride	Drug metabolism - other enzymes: map00983	660	Cytochrome P450 3A4	Enzyme	P08684	CP3A4_HUMAN	6.5229	IC50	DRUGMATRIX: CYP450, 3A4 enzyme inhibition (substrate: 7-Benzyloxy-4-(trifluoromethyl)-coumarin)	DRUG MATRIX	=			Homo sapiens
CYP3A4	cytochrome P450 family 3 subfamily A member 4	clotrimazole	Drug metabolism - other enzymes: map00983	719	Cytochrome P450 3A4	Enzyme	P08684	CP3A4_HUMAN	7.699	IC50		WOMBAT-PK	=			Homo sapiens
CYP3A4	cytochrome P450 family 3 subfamily A member 4	colchicine	Drug metabolism - other enzymes: map00983	726	Cytochrome P450 3A4	Enzyme	P08684	CP3A4_HUMAN	4.19	Ki		WOMBAT-PK	=			Homo sapiens
CYP3A4	cytochrome P450 family 3 subfamily A member 4	cyclophosphamide	Drug metabolism - other enzymes: map00983	758	Cytochrome P450 3A4	Enzyme	P08684	CP3A4_HUMAN	5.68	IC50		WOMBAT-PK	=			Homo sapiens
CYP3A4	cytochrome P450 family 3 subfamily A member 4	cycloserine	Drug metabolism - other enzymes: map00983	759	Cytochrome P450 3A4	Enzyme	P08684	CP3A4_HUMAN	4.31	IC50		WOMBAT-PK	=			Homo sapiens
CYP3A4	cytochrome P450 family 3 subfamily A member 4	ciclosporin	Drug metabolism - other enzymes: map00983	760	Cytochrome P450 3A4	Enzyme	P08684	CP3A4_HUMAN	5.3098	Ki		WOMBAT-PK	=			Homo sapiens
CYP3A4	cytochrome P450 family 3 subfamily A member 4	dapsone	Drug metabolism - other enzymes: map00983	782	Cytochrome P450 3A4	Enzyme	P08684	CP3A4_HUMAN	4.57	Ki		WOMBAT-PK	=			Homo sapiens
CYP3A4	cytochrome P450 family 3 subfamily A member 4	diazepam	Drug metabolism - other enzymes: map00983	852	Cytochrome P450 3A4	Enzyme	P08684	CP3A4_HUMAN	4.42	Ki		WOMBAT-PK	=			Homo sapiens
CYP3A4	cytochrome P450 family 3 subfamily A member 4	alpha-Ergocryptine	Drug metabolism - other enzymes: map00983	885	Cytochrome P450 3A4	Enzyme	P08684	CP3A4_HUMAN	6.2218	IC50	DRUGMATRIX: CYP450, 3A4 enzyme inhibition (substrate: 7-Benzyloxy-4-(trifluoromethyl)-coumarin)	DRUG MATRIX	=			Homo sapiens
CYP3A4	cytochrome P450 family 3 subfamily A member 4	dihydroergocristine	Drug metabolism - other enzymes: map00983	887	Cytochrome P450 3A4	Enzyme	P08684	CP3A4_HUMAN	5.5229	IC50	DRUGMATRIX: CYP450, 3A4 enzyme inhibition (substrate: 7-Benzyloxy-4-(trifluoromethyl)-coumarin)	DRUG MATRIX	=			Homo sapiens
CYP3A4	cytochrome P450 family 3 subfamily A member 4	dihydroergotamine	Drug metabolism - other enzymes: map00983	888	Cytochrome P450 3A4	Enzyme	P08684	CP3A4_HUMAN	5.301	IC50	DRUGMATRIX: CYP450, 3A4 enzyme inhibition (substrate: 7-Benzyloxy-4-(trifluoromethyl)-coumarin)	DRUG MATRIX	=			Homo sapiens
CYP3A4	cytochrome P450 family 3 subfamily A member 4	diltiazem	Drug metabolism - other enzymes: map00983	897	Cytochrome P450 3A4	Enzyme	P08684	CP3A4_HUMAN	5.736	IC50	DRUGMATRIX: CYP450, 3A4 enzyme inhibition (substrate: 7-Benzyloxy-4-(trifluoromethyl)-coumarin)	DRUG MATRIX	=			Homo sapiens
CYP3A4	cytochrome P450 family 3 subfamily A member 4	docetaxel	Drug metabolism - other enzymes: map00983	939	Cytochrome P450 3A4	Enzyme	P08684	CP3A4_HUMAN	5.699	IC50	DRUGMATRIX: CYP450, 3A4 enzyme inhibition (substrate: 7-Benzyloxy-4-(trifluoromethyl)-coumarin)	DRUG MATRIX	=			Homo sapiens
CYP3A4	cytochrome P450 family 3 subfamily A member 4	econazole	Drug metabolism - other enzymes: map00983	983	Cytochrome P450 3A4	Enzyme	P08684	CP3A4_HUMAN	7.301	IC50	DRUGMATRIX: CYP450, 3A4 enzyme inhibition (substrate: 7-Benzyloxy-4-(trifluoromethyl)-coumarin)	DRUG MATRIX	=			Homo sapiens
CYP3A4	cytochrome P450 family 3 subfamily A member 4	ergotamine	Drug metabolism - other enzymes: map00983	1043	Cytochrome P450 3A4	Enzyme	P08684	CP3A4_HUMAN	6	IC50	DRUGMATRIX: CYP450, 3A4 enzyme inhibition (substrate: 7-Benzyloxy-4-(trifluoromethyl)-coumarin)	DRUG MATRIX	=			Homo sapiens
CYP3A4	cytochrome P450 family 3 subfamily A member 4	ethambutol	Drug metabolism - other enzymes: map00983	1073	Cytochrome P450 3A4	Enzyme	P08684	CP3A4_HUMAN	6.25	IC50		WOMBAT-PK	=			Homo sapiens
CYP3A4	cytochrome P450 family 3 subfamily A member 4	fluconazole	Drug metabolism - other enzymes: map00983	1187	Cytochrome P450 3A4	Enzyme	P08684	CP3A4_HUMAN	5.1	IC50		CHEMBL	=			Homo sapiens
CYP3A4	cytochrome P450 family 3 subfamily A member 4	idebenone	Drug metabolism - other enzymes: map00983	1416	Cytochrome P450 3A4	Enzyme	P08684	CP3A4_HUMAN	5.1549	IC50	DRUGMATRIX: CYP450, 3A4 enzyme inhibition (substrate: 7-Benzyloxy-4-(trifluoromethyl)-coumarin)	DRUG MATRIX	=			Homo sapiens
CYP3A4	cytochrome P450 family 3 subfamily A member 4	indinavir	Drug metabolism - other enzymes: map00983	1437	Cytochrome P450 3A4	Enzyme	P08684	CP3A4_HUMAN	6.3979	IC50	DRUGMATRIX: CYP450, 3A4 enzyme inhibition (substrate: 7-Benzyloxy-4-(trifluoromethyl)-coumarin)	DRUG MATRIX	=			Homo sapiens
CYP3A4	cytochrome P450 family 3 subfamily A member 4	isoniazid	Drug metabolism - other enzymes: map00983	1497	Cytochrome P450 3A4	Enzyme	P08684	CP3A4_HUMAN	5.31	IC50		WOMBAT-PK	=			Homo sapiens
CYP3A4	cytochrome P450 family 3 subfamily A member 4	itraconazole	Drug metabolism - other enzymes: map00983	1513	Cytochrome P450 3A4	Enzyme	P08684	CP3A4_HUMAN	6.0458	IC50	DRUGMATRIX: CYP450, 3A4 enzyme inhibition (substrate: 7-Benzyloxy-4-(trifluoromethyl)-coumarin)	DRUG MATRIX	=			Homo sapiens
CYP3A4	cytochrome P450 family 3 subfamily A member 4	ketoconazole	Drug metabolism - other enzymes: map00983	1527	Cytochrome P450 3A4	Enzyme	P08684	CP3A4_HUMAN	7	Ki		WOMBAT-PK	=			Homo sapiens
CYP3A4	cytochrome P450 family 3 subfamily A member 4	lacidipine	Drug metabolism - other enzymes: map00983	1532	Cytochrome P450 3A4	Enzyme	P08684	CP3A4_HUMAN	6.0458	IC50	DRUGMATRIX: CYP450, 3A4 enzyme inhibition (substrate: 7-Benzyloxy-4-(trifluoromethyl)-coumarin)	DRUG MATRIX	=			Homo sapiens
CYP3A4	cytochrome P450 family 3 subfamily A member 4	maprotiline	Drug metabolism - other enzymes: map00983	1634	Cytochrome P450 3A4	Enzyme	P08684	CP3A4_HUMAN	5.3643	IC50	DRUGMATRIX: CYP450, 3A4 enzyme inhibition (substrate: 7-Benzyloxy-4-(trifluoromethyl)-coumarin)	DRUG MATRIX	=			Homo sapiens
CYP3A4	cytochrome P450 family 3 subfamily A member 4	metyrapone	Drug metabolism - other enzymes: map00983	1791	Cytochrome P450 3A4	Enzyme	P08684	CP3A4_HUMAN	6.0969	IC50	DRUGMATRIX: CYP450, 3A4 enzyme inhibition (substrate: 7-Benzyloxy-4-(trifluoromethyl)-coumarin)	DRUG MATRIX	=			Homo sapiens
CYP3A4	cytochrome P450 family 3 subfamily A member 4	mezlocillin	Drug metabolism - other enzymes: map00983	1795	Cytochrome P450 3A4	Enzyme	P08684	CP3A4_HUMAN	5.17	IC50		WOMBAT-PK	=			Homo sapiens
CYP3A4	cytochrome P450 family 3 subfamily A member 4	mibefradil	Drug metabolism - other enzymes: map00983	1797	Cytochrome P450 3A4	Enzyme	P08684	CP3A4_HUMAN	6.22	Ki		WOMBAT-PK	=			Homo sapiens
CYP3A4	cytochrome P450 family 3 subfamily A member 4	miconazole	Drug metabolism - other enzymes: map00983	1800	Cytochrome P450 3A4	Enzyme	P08684	CP3A4_HUMAN	7	IC50	DRUGMATRIX: CYP450, 3A4 enzyme inhibition (substrate: 7-Benzyloxy-4-(trifluoromethyl)-coumarin)	DRUG MATRIX	=			Homo sapiens
CYP3A4	cytochrome P450 family 3 subfamily A member 4	midazolam	Drug metabolism - other enzymes: map00983	1802	Cytochrome P450 3A4	Enzyme	P08684	CP3A4_HUMAN	6	Km		WOMBAT-PK	=			Homo sapiens
CYP3A4	cytochrome P450 family 3 subfamily A member 4	mifepristone	Drug metabolism - other enzymes: map00983	1805	Cytochrome P450 3A4	Enzyme	P08684	CP3A4_HUMAN	6.64	Ki		WOMBAT-PK	=			Homo sapiens
CYP3A4	cytochrome P450 family 3 subfamily A member 4	mosapride	Drug metabolism - other enzymes: map00983	1848	Cytochrome P450 3A4	Enzyme	P08684	CP3A4_HUMAN	6.1549	IC50	DRUGMATRIX: CYP450, 3A4 enzyme inhibition (substrate: 7-Benzyloxy-4-(trifluoromethyl)-coumarin)	DRUG MATRIX	=			Homo sapiens
CYP3A4	cytochrome P450 family 3 subfamily A member 4	nefazodone	Drug metabolism - other enzymes: map00983	1890	Cytochrome P450 3A4	Enzyme	P08684	CP3A4_HUMAN	6	Ki		IUPHAR	=		INHIBITOR	Homo sapiens
CYP3A4	cytochrome P450 family 3 subfamily A member 4	nelfinavir	Drug metabolism - other enzymes: map00983	1893	Cytochrome P450 3A4	Enzyme	P08684	CP3A4_HUMAN	5.699	IC50	DRUGMATRIX: CYP450, 3A4 enzyme inhibition (substrate: 7-Benzyloxy-4-(trifluoromethyl)-coumarin)	DRUG MATRIX	=			Homo sapiens
CYP3A4	cytochrome P450 family 3 subfamily A member 4	nicardipine	Drug metabolism - other enzymes: map00983	1909	Cytochrome P450 3A4	Enzyme	P08684	CP3A4_HUMAN	6.3768	IC50		WOMBAT-PK	=			Homo sapiens
CYP3A4	cytochrome P450 family 3 subfamily A member 4	nifedipine	Drug metabolism - other enzymes: map00983	1922	Cytochrome P450 3A4	Enzyme	P08684	CP3A4_HUMAN	5.26	IC50		WOMBAT-PK	=			Homo sapiens
CYP3A4	cytochrome P450 family 3 subfamily A member 4	nimodipine	Drug metabolism - other enzymes: map00983	1937	Cytochrome P450 3A4	Enzyme	P08684	CP3A4_HUMAN	6.12	Ki		WOMBAT-PK	=			Homo sapiens
CYP3A4	cytochrome P450 family 3 subfamily A member 4	omeprazole	Drug metabolism - other enzymes: map00983	1990	Cytochrome P450 3A4	Enzyme	P08684	CP3A4_HUMAN	4.3098	Km		WOMBAT-PK	=			Homo sapiens
CYP3A4	cytochrome P450 family 3 subfamily A member 4	phenelzine	Drug metabolism - other enzymes: map00983	2123	Cytochrome P450 3A4	Enzyme	P08684	CP3A4_HUMAN	5.699	IC50	DRUGMATRIX: CYP450, 3A4 enzyme inhibition (substrate: 7-Benzyloxy-4-(trifluoromethyl)-coumarin)	DRUG MATRIX	=			Homo sapiens
CYP3A4	cytochrome P450 family 3 subfamily A member 4	pyrazinamide	Drug metabolism - other enzymes: map00983	2328	Cytochrome P450 3A4	Enzyme	P08684	CP3A4_HUMAN	6.89	IC50		WOMBAT-PK	=			Homo sapiens
CYP3A4	cytochrome P450 family 3 subfamily A member 4	ritonavir	Drug metabolism - other enzymes: map00983	2391	Cytochrome P450 3A4	Enzyme	P08684	CP3A4_HUMAN	7.55	IC50		WOMBAT-PK	=			Homo sapiens
CYP3A4	cytochrome P450 family 3 subfamily A member 4	saquinavir	Drug metabolism - other enzymes: map00983	2422	Cytochrome P450 3A4	Enzyme	P08684	CP3A4_HUMAN	5.8239	IC50		WOMBAT-PK	=			Homo sapiens
CYP3A4	cytochrome P450 family 3 subfamily A member 4	sirolimus	Drug metabolism - other enzymes: map00983	2446	Cytochrome P450 3A4	Enzyme	P08684	CP3A4_HUMAN	5.699	IC50	DRUGMATRIX: CYP450, 3A4 enzyme inhibition (substrate: 7-Benzyloxy-4-(trifluoromethyl)-coumarin)	DRUG MATRIX	=			Homo sapiens
[truncated: 6,264 more rows]

## Sheet: number of target-pathway & drug
Number of target-pathway interactions of the potential actionable Covid-19 drugs of 2680 unmatched targets by RF		Result Generated by Covid19Db
[truncated: 1,055 more rows]
