# Supplementary material for: ML-DTD: Machine Learning-Based Drug Target Discovery for the Potential Treatment of COVID-19
Source: Vaccines (Basel). 2022 Sep 30;10(10):1643. doi: 10.3390/vaccines10101643 (PMC9607653; doi:10.3390/vaccines10101643)
Supplement: Supplementary file 1 [file vaccines-10-01643-s001.zip › Table S3.xlsx]

## Sheet: Drug Target Pathway Interaction
Drug Target Pathway Interaction of 1070 unmatched targets by KNN			Result Generated by Covid19Db
Symbol	Gene Name	Drug Name	KEGG Pathway	Structure ID	Target Name	Target Class	Accession	Swissport	Action Value	Action Type	Action Comment	Action Source	Relation	MOA Source	Action Type	Organism
FER	FER tyrosine kinase	sunitinib	Adherens junction: hsa04520	2544	Tyrosine-protein kinase Fer	Kinase	P16591	FER_HUMAN	5.96	Kd	Binding constant for FER kinase domain	CHEMBL	=			Homo sapiens
FER	FER tyrosine kinase	pazopanib	Adherens junction: hsa04520	4118	Tyrosine-protein kinase Fer	Kinase	P16591	FER_HUMAN	5.57	Kd	Binding constant for FER kinase domain	CHEMBL	=			Homo sapiens
FER	FER tyrosine kinase	crizotinib	Adherens junction: hsa04520	4187	Tyrosine-protein kinase Fer	Kinase	P16591	FER_HUMAN	6.57	Kd	Binding constant for FER kinase domain	CHEMBL	=			Homo sapiens
FER	FER tyrosine kinase	bosutinib	Adherens junction: hsa04520	4359	Tyrosine-protein kinase Fer	Kinase	P16591	FER_HUMAN	6.44	Kd	Binding constant for FER kinase domain	CHEMBL	=			Homo sapiens
FER	FER tyrosine kinase	nintedanib	Adherens junction: hsa04520	4903	Tyrosine-protein kinase Fer	Kinase	P16591	FER_HUMAN	7.14	Kd	Binding constant for FER kinase domain	CHEMBL	=			Homo sapiens
FER	FER tyrosine kinase	midostaurin	Adherens junction: hsa04520	5231	Tyrosine-protein kinase Fer	Kinase	P16591	FER_HUMAN	5.92	Kd	Binding constant for FER kinase domain	CHEMBL	=			Homo sapiens
FER	FER tyrosine kinase	neratinib	Adherens junction: hsa04520	5252	Tyrosine-protein kinase Fer	Kinase	P16591	FER_HUMAN	6.29	Kd	Binding constant for FER kinase domain	CHEMBL	=			Homo sapiens
FER	FER tyrosine kinase	lorlatinib	Adherens junction: hsa04520	5302	Tyrosine-protein kinase Fer	Kinase	P16591	FER_HUMAN	8.4815	IC50		SCIENTIFIC LITERATURE	=	DRUG LABEL	INHIBITOR	Homo sapiens
IL12A	interleukin 12A	ustekinumab	African trypanosomiasis: map05143	4966	Interleukin-12	Cytokine	P29459	IL12A_HUMAN			Mechanism of Action	DRUG LABEL		DRUG LABEL	ANTIBODY BINDING	Homo sapiens
GOT2	glutamic-oxaloacetic transaminase 2	aspartic acid	Alanine, aspartate and glutamate metabolism: map00250	1550	Aspartate aminotransferase, mitochondrial	Enzyme	P00505	AATM_HUMAN				WOMBAT-PK				Homo sapiens
CD80	CD80 molecule	abatacept	Allograft rejection: hsa05330	5089	T-lymphocyte activation antigen CD80	Surface antigen	P33681	CD80_HUMAN	7.92	Kd	Measuring binding of <sup>125</sup>I-labeled B7Ig fusion protein to immobilized abatacept.	IUPHAR	~	DRUG LABEL	INHIBITOR	Homo sapiens
CD80	CD80 molecule	belatacept	Allograft rejection: hsa05330	5091	T-lymphocyte activation antigen CD80	Surface antigen	P33681	CD80_HUMAN			Mechanism of Action	DRUG LABEL		DRUG LABEL	INHIBITOR	Homo sapiens
IL12A	interleukin 12A	ustekinumab	Allograft rejection: hsa05330	4966	Interleukin-12	Cytokine	P29459	IL12A_HUMAN			Mechanism of Action	DRUG LABEL		DRUG LABEL	ANTIBODY BINDING	Homo sapiens
NDUFAB1	NADH:ubiquinone oxidoreductase subunit AB1	metformin	Alzheimer disease: hsa05010	1725	Mitochondrial complex I (NADH dehydrogenase)	Enzyme	O95298	NDUB6_HUMAN			Mechanism of Action; CHEMBL2363065; PROTEIN COMPLEX	CHEMBL		CHEMBL	INHIBITOR	Homo sapiens
ERN1	endoplasmic reticulum to nucleus signaling 1	sunitinib	Alzheimer disease: hsa05010	2544	Serine/threonine-protein kinase/endoribonuclease IRE1	Kinase	O75460	ERN1_HUMAN	6.22	Kd	Binding affinity to ERN1	CHEMBL	=			Homo sapiens
ERN1	endoplasmic reticulum to nucleus signaling 1	ruxolitinib	Alzheimer disease: hsa05010	4190	Serine/threonine-protein kinase/endoribonuclease IRE1	Kinase	O75460	ERN1_HUMAN	5.6	Kd	Binding constant for ERN1 kinase domain	CHEMBL	=			Homo sapiens
ERN1	endoplasmic reticulum to nucleus signaling 1	nintedanib	Alzheimer disease: hsa05010	4903	Serine/threonine-protein kinase/endoribonuclease IRE1	Kinase	O75460	ERN1_HUMAN	5.7	Kd	Binding constant for ERN1 kinase domain	CHEMBL	=			Homo sapiens
ERN1	endoplasmic reticulum to nucleus signaling 1	midostaurin	Alzheimer disease: hsa05010	5231	Serine/threonine-protein kinase/endoribonuclease IRE1	Kinase	O75460	ERN1_HUMAN	5.64	Kd	Binding affinity to ERN1	CHEMBL	=			Homo sapiens
GRIN2D	glutamate ionotropic receptor NMDA type subunit 2D	acamprosate	Alzheimer disease: hsa05010	38	Glutamate [NMDA] receptor	Ion channel	Q13224	NMDE3_HUMAN			Mechanism of Action; CHEMBL2094124; PROTEIN COMPLEX GROUP	CHEMBL		CHEMBL	ANTAGONIST	Homo sapiens
GRIN2D	glutamate ionotropic receptor NMDA type subunit 2D	amantadine	Alzheimer disease: hsa05010	144	Glutamate [NMDA] receptor	Ion channel	Q13224	NMDE3_HUMAN	4.98	Ki	The compound was tested for its ability to block PCP N-methyl-D-aspartate glutamate receptor at the PCP (phencyclidine) binding site in postmortem human frontal cortex.	CHEMBL	=	CHEMBL	BLOCKER	Homo sapiens
GRIN2D	glutamate ionotropic receptor NMDA type subunit 2D	budipine	Alzheimer disease: hsa05010	420	Glutamate [NMDA] receptor	Ion channel	Q13224	NMDE3_HUMAN	4.93	Ki	The compound was tested for its ability to block PCP N-methyl-D-aspartate glutamate receptor at the PCP (phencyclidine) binding site in postmortem human frontal cortex.	CHEMBL	=			Homo sapiens
GRIN2D	glutamate ionotropic receptor NMDA type subunit 2D	chlorpromazine	Alzheimer disease: hsa05010	621	Glutamate [NMDA] receptor	Ion channel	Q13224	NMDE3_HUMAN	6.22	IC50	Inhibition of [3H]1 binding to dextromethorpin binding site of guinea pig microsomal pellet P3 N-methyl-D-aspartate glutamate receptor	CHEMBL	=			Homo sapiens
GRIN2D	glutamate ionotropic receptor NMDA type subunit 2D	cycloserine	Alzheimer disease: hsa05010	759	Glutamate receptor ionotropic, NMDA 2D	Ion channel	O15399	NMDE4_HUMAN	5.64	IC50		WOMBAT-PK	=			Homo sapiens
GRIN2D	glutamate ionotropic receptor NMDA type subunit 2D	ketamine	Alzheimer disease: hsa05010	1523	Glutamate [NMDA] receptor	Ion channel	Q13224	NMDE3_HUMAN	6.38	Ki	The compound was tested for its ability to block PCP N-methyl-D-aspartate glutamate receptor at the PCP (phencyclidine) binding site in postmortem human frontal cortex.	CHEMBL	=	CHEMBL	BLOCKER	Homo sapiens
GRIN2D	glutamate ionotropic receptor NMDA type subunit 2D	levorphanol	Alzheimer disease: hsa05010	1574	Glutamate [NMDA] receptor	Ion channel	Q13224	NMDE3_HUMAN	5.6	IC50	Binding affinity against dextromethorpin binding site associated with N-methyl-D-aspartate glutamate receptor from guinea pig mitochondriall pellet P2 determined using [3H]1 as radioligand.	CHEMBL	=			Homo sapiens
GRIN2D	glutamate ionotropic receptor NMDA type subunit 2D	loperamide	Alzheimer disease: hsa05010	1599	Glutamate receptor ionotropic, NMDA 2D	Ion channel	O15399	NMDE4_HUMAN				WOMBAT-PK				Homo sapiens
GRIN2D	glutamate ionotropic receptor NMDA type subunit 2D	orphenadrine	Alzheimer disease: hsa05010	1999	Glutamate [NMDA] receptor	Ion channel	Q13224	NMDE3_HUMAN	5.22	Ki	The compound was tested for its ability to block PCP N-methyl-D-aspartate glutamate receptor at the PCP (phencyclidine) binding site in postmortem human frontal cortex.	CHEMBL	=			Homo sapiens
GRIN2D	glutamate ionotropic receptor NMDA type subunit 2D	phencyclidine	Alzheimer disease: hsa05010	2121	Glutamate [NMDA] receptor	Ion channel	Q13224	NMDE3_HUMAN	7.82	Ki	Affinity to NMDA receptor, using [3H]MK-801 as radioligand in pig brain cortex membranes	CHEMBL	=			Homo sapiens
GRIN2D	glutamate ionotropic receptor NMDA type subunit 2D	procyclidine	Alzheimer disease: hsa05010	2276	Glutamate [NMDA] receptor	Ion channel	Q13224	NMDE3_HUMAN	5.77	Ki	The compound was tested for its ability to block PCP N-methyl-D-aspartate glutamate receptor at the PCP (phencyclidine) binding site in postmortem human frontal cortex.	CHEMBL	=			Homo sapiens
RYR3	ryanodine receptor 3	dantrolene	Alzheimer disease: hsa05010	780	Ryanodine receptor 3	Ion channel	Q15413	RYR3_HUMAN			Mechanism of Action; CHEMBL2062; SINGLE PROTEIN	CHEMBL		CHEMBL	ANTAGONIST	Homo sapiens
IL12A	interleukin 12A	ustekinumab	Amoebiasis: map05146	4966	Interleukin-12	Cytokine	P29459	IL12A_HUMAN			Mechanism of Action	DRUG LABEL		DRUG LABEL	ANTIBODY BINDING	Homo sapiens
GRIN2D	glutamate ionotropic receptor NMDA type subunit 2D	acamprosate	Amyotrophic lateral sclerosis: hsa05014	38	Glutamate [NMDA] receptor	Ion channel	Q13224	NMDE3_HUMAN			Mechanism of Action; CHEMBL2094124; PROTEIN COMPLEX GROUP	CHEMBL		CHEMBL	ANTAGONIST	Homo sapiens
GRIN2D	glutamate ionotropic receptor NMDA type subunit 2D	amantadine	Amyotrophic lateral sclerosis: hsa05014	144	Glutamate [NMDA] receptor	Ion channel	Q13224	NMDE3_HUMAN	4.98	Ki	The compound was tested for its ability to block PCP N-methyl-D-aspartate glutamate receptor at the PCP (phencyclidine) binding site in postmortem human frontal cortex.	CHEMBL	=	CHEMBL	BLOCKER	Homo sapiens
GRIN2D	glutamate ionotropic receptor NMDA type subunit 2D	budipine	Amyotrophic lateral sclerosis: hsa05014	420	Glutamate [NMDA] receptor	Ion channel	Q13224	NMDE3_HUMAN	4.93	Ki	The compound was tested for its ability to block PCP N-methyl-D-aspartate glutamate receptor at the PCP (phencyclidine) binding site in postmortem human frontal cortex.	CHEMBL	=			Homo sapiens
GRIN2D	glutamate ionotropic receptor NMDA type subunit 2D	chlorpromazine	Amyotrophic lateral sclerosis: hsa05014	621	Glutamate [NMDA] receptor	Ion channel	Q13224	NMDE3_HUMAN	6.22	IC50	Inhibition of [3H]1 binding to dextromethorpin binding site of guinea pig microsomal pellet P3 N-methyl-D-aspartate glutamate receptor	CHEMBL	=			Homo sapiens
GRIN2D	glutamate ionotropic receptor NMDA type subunit 2D	cycloserine	Amyotrophic lateral sclerosis: hsa05014	759	Glutamate receptor ionotropic, NMDA 2D	Ion channel	O15399	NMDE4_HUMAN	5.64	IC50		WOMBAT-PK	=			Homo sapiens
GRIN2D	glutamate ionotropic receptor NMDA type subunit 2D	ketamine	Amyotrophic lateral sclerosis: hsa05014	1523	Glutamate [NMDA] receptor	Ion channel	Q13224	NMDE3_HUMAN	6.38	Ki	The compound was tested for its ability to block PCP N-methyl-D-aspartate glutamate receptor at the PCP (phencyclidine) binding site in postmortem human frontal cortex.	CHEMBL	=	CHEMBL	BLOCKER	Homo sapiens
GRIN2D	glutamate ionotropic receptor NMDA type subunit 2D	levorphanol	Amyotrophic lateral sclerosis: hsa05014	1574	Glutamate [NMDA] receptor	Ion channel	Q13224	NMDE3_HUMAN	5.6	IC50	Binding affinity against dextromethorpin binding site associated with N-methyl-D-aspartate glutamate receptor from guinea pig mitochondriall pellet P2 determined using [3H]1 as radioligand.	CHEMBL	=			Homo sapiens
GRIN2D	glutamate ionotropic receptor NMDA type subunit 2D	loperamide	Amyotrophic lateral sclerosis: hsa05014	1599	Glutamate receptor ionotropic, NMDA 2D	Ion channel	O15399	NMDE4_HUMAN				WOMBAT-PK				Homo sapiens
GRIN2D	glutamate ionotropic receptor NMDA type subunit 2D	orphenadrine	Amyotrophic lateral sclerosis: hsa05014	1999	Glutamate [NMDA] receptor	Ion channel	Q13224	NMDE3_HUMAN	5.22	Ki	The compound was tested for its ability to block PCP N-methyl-D-aspartate glutamate receptor at the PCP (phencyclidine) binding site in postmortem human frontal cortex.	CHEMBL	=			Homo sapiens
GRIN2D	glutamate ionotropic receptor NMDA type subunit 2D	phencyclidine	Amyotrophic lateral sclerosis: hsa05014	2121	Glutamate [NMDA] receptor	Ion channel	Q13224	NMDE3_HUMAN	7.82	Ki	Affinity to NMDA receptor, using [3H]MK-801 as radioligand in pig brain cortex membranes	CHEMBL	=			Homo sapiens
GRIN2D	glutamate ionotropic receptor NMDA type subunit 2D	procyclidine	Amyotrophic lateral sclerosis: hsa05014	2276	Glutamate [NMDA] receptor	Ion channel	Q13224	NMDE3_HUMAN	5.77	Ki	The compound was tested for its ability to block PCP N-methyl-D-aspartate glutamate receptor at the PCP (phencyclidine) binding site in postmortem human frontal cortex.	CHEMBL	=			Homo sapiens
CYP2C9	cytochrome P450 family 2 subfamily C member 9	amiodarone	Arachidonic acid metabolism: map00590	176	Cytochrome P450 2C9	Enzyme	P11712	CP2C9_HUMAN	7.3979	EC50		WOMBAT-PK	=			Homo sapiens
CYP2C9	cytochrome P450 family 2 subfamily C member 9	atazanavir	Arachidonic acid metabolism: map00590	254	Cytochrome P450 2C9	Enzyme	P11712	CP2C9_HUMAN	4.9208	Ki		WOMBAT-PK	=			Homo sapiens
CYP2C9	cytochrome P450 family 2 subfamily C member 9	benzbromarone	Arachidonic acid metabolism: map00590	318	Cytochrome P450 2C9	Enzyme	P11712	CP2C9_HUMAN	7.7959	IC50	DRUGMATRIX: CYP450, 2C9 enzyme inhibition (substrate: 3-Cyano-7-ethoxycoumarin)	DRUG MATRIX	=			Homo sapiens
CYP2C9	cytochrome P450 family 2 subfamily C member 9	bisacodyl	Arachidonic acid metabolism: map00590	375	Cytochrome P450 2C9	Enzyme	P11712	CP2C9_HUMAN	5	IC50	DRUGMATRIX: CYP450, 2C9 enzyme inhibition (substrate: 3-Cyano-7-ethoxycoumarin)	DRUG MATRIX	=			Homo sapiens
CYP2C9	cytochrome P450 family 2 subfamily C member 9	candesartan cilexetil	Arachidonic acid metabolism: map00590	475	Cytochrome P450 2C9	Enzyme	P11712	CP2C9_HUMAN	5.52	IC50	DRUGMATRIX: CYP450, 2C9 enzyme inhibition (substrate: 3-Cyano-7-ethoxycoumarin)	CHEMBL	=			Homo sapiens
CYP2C9	cytochrome P450 family 2 subfamily C member 9	cilostazol	Arachidonic acid metabolism: map00590	644	Cytochrome P450 2C9	Enzyme	P11712	CP2C9_HUMAN	5	IC50	DRUGMATRIX: CYP450, 2C9 enzyme inhibition (substrate: 3-Cyano-7-ethoxycoumarin)	DRUG MATRIX	=			Homo sapiens
CYP2C9	cytochrome P450 family 2 subfamily C member 9	clotrimazole	Arachidonic acid metabolism: map00590	719	Cytochrome P450 2C9	Enzyme	P11712	CP2C9_HUMAN	7.7959	IC50	DRUGMATRIX: CYP450, 2C9 enzyme inhibition (substrate: 3-Cyano-7-ethoxycoumarin)	DRUG MATRIX	=			Homo sapiens
CYP2C9	cytochrome P450 family 2 subfamily C member 9	danazol	Arachidonic acid metabolism: map00590	779	Cytochrome P450 2C9	Enzyme	P11712	CP2C9_HUMAN	6.5229	IC50	DRUGMATRIX: CYP450, 2C9 enzyme inhibition (substrate: 3-Cyano-7-ethoxycoumarin)	DRUG MATRIX	=			Homo sapiens
CYP2C9	cytochrome P450 family 2 subfamily C member 9	dichlorphenamide	Arachidonic acid metabolism: map00590	864	Cytochrome P450 2C9	Enzyme	P11712	CP2C9_HUMAN	5.6021	EC50		WOMBAT-PK	=			Homo sapiens
CYP2C9	cytochrome P450 family 2 subfamily C member 9	dicoumarol	Arachidonic acid metabolism: map00590	867	Cytochrome P450 2C9	Enzyme	P11712	CP2C9_HUMAN	5.9715	Ki		WOMBAT-PK	=			Homo sapiens
CYP2C9	cytochrome P450 family 2 subfamily C member 9	alpha-Ergocryptine	Arachidonic acid metabolism: map00590	885	Cytochrome P450 2C9	Enzyme	P11712	CP2C9_HUMAN	5.2218	IC50	DRUGMATRIX: CYP450, 2C9 enzyme inhibition (substrate: 3-Cyano-7-ethoxycoumarin)	DRUG MATRIX	=			Homo sapiens
CYP2C9	cytochrome P450 family 2 subfamily C member 9	dihydroergocristine	Arachidonic acid metabolism: map00590	887	Cytochrome P450 2C9	Enzyme	P11712	CP2C9_HUMAN	5.5229	IC50	DRUGMATRIX: CYP450, 2C9 enzyme inhibition (substrate: 3-Cyano-7-ethoxycoumarin)	DRUG MATRIX	=			Homo sapiens
CYP2C9	cytochrome P450 family 2 subfamily C member 9	econazole	Arachidonic acid metabolism: map00590	983	Cytochrome P450 2C9	Enzyme	P11712	CP2C9_HUMAN	6.699	IC50	DRUGMATRIX: CYP450, 2C9 enzyme inhibition (substrate: 3-Cyano-7-ethoxycoumarin)	DRUG MATRIX	=			Homo sapiens
CYP2C9	cytochrome P450 family 2 subfamily C member 9	felodipine	Arachidonic acid metabolism: map00590	1142	Cytochrome P450 2C9	Enzyme	P11712	CP2C9_HUMAN	5.3392	IC50	DRUGMATRIX: CYP450, 2C9 enzyme inhibition (substrate: 3-Cyano-7-ethoxycoumarin)	DRUG MATRIX	=			Homo sapiens
CYP2C9	cytochrome P450 family 2 subfamily C member 9	finasteride	Arachidonic acid metabolism: map00590	1171	Cytochrome P450 2C9	Enzyme	P11712	CP2C9_HUMAN	5.699	IC50	DRUGMATRIX: CYP450, 2C9 enzyme inhibition (substrate: 3-Cyano-7-ethoxycoumarin)	DRUG MATRIX	=			Homo sapiens
CYP2C9	cytochrome P450 family 2 subfamily C member 9	fluconazole	Arachidonic acid metabolism: map00590	1187	Cytochrome P450 2C9	Enzyme	P11712	CP2C9_HUMAN	4.54	IC50		CHEMBL	=			Homo sapiens
CYP2C9	cytochrome P450 family 2 subfamily C member 9	fluvastatin	Arachidonic acid metabolism: map00590	1229	Cytochrome P450 2C9	Enzyme	P11712	CP2C9_HUMAN	6.3979	IC50	DRUGMATRIX: CYP450, 2C9 enzyme inhibition (substrate: 3-Cyano-7-ethoxycoumarin)	DRUG MATRIX	=			Homo sapiens
CYP2C9	cytochrome P450 family 2 subfamily C member 9	gemfibrozil	Arachidonic acid metabolism: map00590	1285	Cytochrome P450 2C9	Enzyme	P11712	CP2C9_HUMAN	4.5229	Ki		WOMBAT-PK	=			Homo sapiens
CYP2C9	cytochrome P450 family 2 subfamily C member 9	glibenclamide	Arachidonic acid metabolism: map00590	1314	Cytochrome P450 2C9	Enzyme	P11712	CP2C9_HUMAN	5.7953	IC50	DRUGMATRIX: CYP450, 2C9 enzyme inhibition (substrate: 3-Cyano-7-ethoxycoumarin)	DRUG MATRIX	=		INHIBITOR	Homo sapiens
CYP2C9	cytochrome P450 family 2 subfamily C member 9	ibuprofen	Arachidonic acid metabolism: map00590	1407	Cytochrome P450 2C9	Enzyme	P11712	CP2C9_HUMAN	4.3	Ki		WOMBAT-PK	=			Homo sapiens
CYP2C9	cytochrome P450 family 2 subfamily C member 9	idebenone	Arachidonic acid metabolism: map00590	1416	Cytochrome P450 2C9	Enzyme	P11712	CP2C9_HUMAN	5.301	IC50	DRUGMATRIX: CYP450, 2C9 enzyme inhibition (substrate: 3-Cyano-7-ethoxycoumarin)	DRUG MATRIX	=			Homo sapiens
CYP2C9	cytochrome P450 family 2 subfamily C member 9	lacidipine	Arachidonic acid metabolism: map00590	1532	Cytochrome P450 2C9	Enzyme	P11712	CP2C9_HUMAN	5.699	IC50	DRUGMATRIX: CYP450, 2C9 enzyme inhibition (substrate: 3-Cyano-7-ethoxycoumarin)	DRUG MATRIX	=			Homo sapiens
CYP2C9	cytochrome P450 family 2 subfamily C member 9	liothyronine	Arachidonic acid metabolism: map00590	1585	Cytochrome P450 2C9	Enzyme	P11712	CP2C9_HUMAN	6.301	EC50		WOMBAT-PK	=			Homo sapiens
CYP2C9	cytochrome P450 family 2 subfamily C member 9	losartan	Arachidonic acid metabolism: map00590	1610	Cytochrome P450 2C9	Enzyme	P11712	CP2C9_HUMAN	5.5403	IC50	DRUGMATRIX: CYP450, 2C9 enzyme inhibition (substrate: 3-Cyano-7-ethoxycoumarin)	DRUG MATRIX	=			Homo sapiens
CYP2C9	cytochrome P450 family 2 subfamily C member 9	mefenamic acid	Arachidonic acid metabolism: map00590	1663	Cytochrome P450 2C9	Enzyme	P11712	CP2C9_HUMAN	5.301	EC50		WOMBAT-PK	=			Homo sapiens
CYP2C9	cytochrome P450 family 2 subfamily C member 9	megestrol acetate	Arachidonic acid metabolism: map00590	1667	Cytochrome P450 2C9	Enzyme	P11712	CP2C9_HUMAN	5	IC50	DRUGMATRIX: CYP450, 2C9 enzyme inhibition (substrate: 3-Cyano-7-ethoxycoumarin)	DRUG MATRIX	=			Homo sapiens
CYP2C9	cytochrome P450 family 2 subfamily C member 9	mezlocillin	Arachidonic acid metabolism: map00590	1795	Cytochrome P450 2C9	Enzyme	P11712	CP2C9_HUMAN	4.72	IC50		WOMBAT-PK	=			Homo sapiens
CYP2C9	cytochrome P450 family 2 subfamily C member 9	miconazole	Arachidonic acid metabolism: map00590	1800	Cytochrome P450 2C9	Enzyme	P11712	CP2C9_HUMAN	6.699	IC50	DRUGMATRIX: CYP450, 2C9 enzyme inhibition (substrate: 3-Cyano-7-ethoxycoumarin)	DRUG MATRIX	=			Homo sapiens
CYP2C9	cytochrome P450 family 2 subfamily C member 9	mosapride	Arachidonic acid metabolism: map00590	1848	Cytochrome P450 2C9	Enzyme	P11712	CP2C9_HUMAN	6	IC50	DRUGMATRIX: CYP450, 2C9 enzyme inhibition (substrate: 3-Cyano-7-ethoxycoumarin)	DRUG MATRIX	=			Homo sapiens
CYP2C9	cytochrome P450 family 2 subfamily C member 9	nicardipine	Arachidonic acid metabolism: map00590	1909	Cytochrome P450 2C9	Enzyme	P11712	CP2C9_HUMAN	6.5528	IC50		WOMBAT-PK	=			Homo sapiens
CYP2C9	cytochrome P450 family 2 subfamily C member 9	niclosamide	Arachidonic acid metabolism: map00590	1912	Cytochrome P450 2C9	Enzyme	P11712	CP2C9_HUMAN	7.0458	EC50		WOMBAT-PK	=			Homo sapiens
CYP2C9	cytochrome P450 family 2 subfamily C member 9	nimodipine	Arachidonic acid metabolism: map00590	1937	Cytochrome P450 2C9	Enzyme	P11712	CP2C9_HUMAN	6	IC50	DRUGMATRIX: CYP450, 2C9 enzyme inhibition (substrate: 3-Cyano-7-ethoxycoumarin)	DRUG MATRIX	=			Homo sapiens
CYP2C9	cytochrome P450 family 2 subfamily C member 9	nitrendipine	Arachidonic acid metabolism: map00590	1947	Cytochrome P450 2C9	Enzyme	P11712	CP2C9_HUMAN	6.5229	IC50	DRUGMATRIX: CYP450, 2C9 enzyme inhibition (substrate: 3-Cyano-7-ethoxycoumarin)	DRUG MATRIX	=			Homo sapiens
CYP2C9	cytochrome P450 family 2 subfamily C member 9	noscapine	Arachidonic acid metabolism: map00590	1973	Cytochrome P450 2C9	Enzyme	P11712	CP2C9_HUMAN	5.0874	IC50	DRUGMATRIX: CYP450, 2C9 enzyme inhibition (substrate: 3-Cyano-7-ethoxycoumarin)	DRUG MATRIX	=			Homo sapiens
CYP2C9	cytochrome P450 family 2 subfamily C member 9	omeprazole	Arachidonic acid metabolism: map00590	1990	Cytochrome P450 2C9	Enzyme	P11712	CP2C9_HUMAN	4.3468	Ki		WOMBAT-PK	=			Homo sapiens
CYP2C9	cytochrome P450 family 2 subfamily C member 9	phenelzine	Arachidonic acid metabolism: map00590	2123	Cytochrome P450 2C9	Enzyme	P11712	CP2C9_HUMAN	5.3979	IC50	DRUGMATRIX: CYP450, 2C9 enzyme inhibition (substrate: 3-Cyano-7-ethoxycoumarin)	DRUG MATRIX	=			Homo sapiens
CYP2C9	cytochrome P450 family 2 subfamily C member 9	phenylbutazone	Arachidonic acid metabolism: map00590	2145	Cytochrome P450 2C9	Enzyme	P11712	CP2C9_HUMAN	4.72	Ki		WOMBAT-PK	=			Homo sapiens
CYP2C9	cytochrome P450 family 2 subfamily C member 9	propofol	Arachidonic acid metabolism: map00590	2302	Cytochrome P450 2C9	Enzyme	P11712	CP2C9_HUMAN	4.9101	IC50		WOMBAT-PK	=			Homo sapiens
CYP2C9	cytochrome P450 family 2 subfamily C member 9	pyrimethamine	Arachidonic acid metabolism: map00590	2332	Cytochrome P450 2C9	Enzyme	P11712	CP2C9_HUMAN	4.2882	Ki		WOMBAT-PK	=			Homo sapiens
CYP2C9	cytochrome P450 family 2 subfamily C member 9	raloxifene	Arachidonic acid metabolism: map00590	2351	Cytochrome P450 2C9	Enzyme	P11712	CP2C9_HUMAN	5.699	IC50	DRUGMATRIX: CYP450, 2C9 enzyme inhibition (substrate: 3-Cyano-7-ethoxycoumarin)	DRUG MATRIX	=			Homo sapiens
CYP2C9	cytochrome P450 family 2 subfamily C member 9	ritonavir	Arachidonic acid metabolism: map00590	2391	Cytochrome P450 2C9	Enzyme	P11712	CP2C9_HUMAN	7.7959	IC50	DRUGMATRIX: CYP450, 2C9 enzyme inhibition (substrate: 3-Cyano-7-ethoxycoumarin)	DRUG MATRIX	=			Homo sapiens
CYP2C9	cytochrome P450 family 2 subfamily C member 9	sirolimus	Arachidonic acid metabolism: map00590	2446	Cytochrome P450 2C9	Enzyme	P11712	CP2C9_HUMAN	5.699	IC50	DRUGMATRIX: CYP450, 2C9 enzyme inhibition (substrate: 3-Cyano-7-ethoxycoumarin)	DRUG MATRIX	=			Homo sapiens
CYP2C9	cytochrome P450 family 2 subfamily C member 9	stanozolol	Arachidonic acid metabolism: map00590	2477	Cytochrome P450 2C9	Enzyme	P11712	CP2C9_HUMAN	5.9478	IC50	DRUGMATRIX: CYP450, 2C9 enzyme inhibition (substrate: 3-Cyano-7-ethoxycoumarin)	DRUG MATRIX	=			Homo sapiens
CYP2C9	cytochrome P450 family 2 subfamily C member 9	sulconazole	Arachidonic acid metabolism: map00590	2495	Cytochrome P450 2C9	Enzyme	P11712	CP2C9_HUMAN	6.699	IC50	DRUGMATRIX: CYP450, 2C9 enzyme inhibition (substrate: 3-Cyano-7-ethoxycoumarin)	DRUG MATRIX	=			Homo sapiens
CYP2C9	cytochrome P450 family 2 subfamily C member 9	sulfaphenazole	Arachidonic acid metabolism: map00590	2523	Cytochrome P450 2C9	Enzyme	P11712	CP2C9_HUMAN	6.699	IC50	DRUGMATRIX: CYP450, 2C9 enzyme inhibition (substrate: 3-Cyano-7-ethoxycoumarin)	DRUG MATRIX	=			Homo sapiens
CYP2C9	cytochrome P450 family 2 subfamily C member 9	suprofen	Arachidonic acid metabolism: map00590	2546	Cytochrome P450 2C9	Enzyme	P11712	CP2C9_HUMAN	4.3468	Ki		WOMBAT-PK	=			Homo sapiens
CYP2C9	cytochrome P450 family 2 subfamily C member 9	troglitazone	Arachidonic acid metabolism: map00590	2767	Cytochrome P450 2C9	Enzyme	P11712	CP2C9_HUMAN	5.3979	IC50	DRUGMATRIX: CYP450, 2C9 enzyme inhibition (substrate: 3-Cyano-7-ethoxycoumarin)	DRUG MATRIX	=			Homo sapiens
CYP2C9	cytochrome P450 family 2 subfamily C member 9	tropicamide	Arachidonic acid metabolism: map00590	2774	Cytochrome P450 2C9	Enzyme	P11712	CP2C9_HUMAN	6	IC50	DRUGMATRIX: CYP450, 2C9 enzyme inhibition (substrate: 3-Cyano-7-ethoxycoumarin)	DRUG MATRIX	=			Homo sapiens
CYP2C9	cytochrome P450 family 2 subfamily C member 9	voriconazole	Arachidonic acid metabolism: map00590	2846	Cytochrome P450 2C9	Enzyme	P11712	CP2C9_HUMAN	4.85	IC50		CHEMBL	=			Homo sapiens
CYP2C9	cytochrome P450 family 2 subfamily C member 9	warfarin	Arachidonic acid metabolism: map00590	2847	Cytochrome P450 2C9	Enzyme	P11712	CP2C9_HUMAN	4.8665	Ki		WOMBAT-PK	=			Homo sapiens
CYP2C9	cytochrome P450 family 2 subfamily C member 9	zafirlukast	Arachidonic acid metabolism: map00590	2855	Cytochrome P450 2C9	Enzyme	P11712	CP2C9_HUMAN	5.6464	IC50	DRUGMATRIX: CYP450, 2C9 enzyme inhibition (substrate: 3-Cyano-7-ethoxycoumarin)	DRUG MATRIX	=			Homo sapiens
CYP2C9	cytochrome P450 family 2 subfamily C member 9	oxiconazole	Arachidonic acid metabolism: map00590	3408	Cytochrome P450 2C9	Enzyme	P11712	CP2C9_HUMAN	5.5229	IC50	DRUGMATRIX: CYP450, 2C9 enzyme inhibition (substrate: 3-Cyano-7-ethoxycoumarin)	DRUG MATRIX	=			Homo sapiens
CYP2C9	cytochrome P450 family 2 subfamily C member 9	podophyllotoxin	Arachidonic acid metabolism: map00590	3481	Cytochrome P450 2C9	Enzyme	P11712	CP2C9_HUMAN	5.3979	IC50	DRUGMATRIX: CYP450, 2C9 enzyme inhibition (substrate: 3-Cyano-7-ethoxycoumarin)	DRUG MATRIX	=			Homo sapiens
CYP2C9	cytochrome P450 family 2 subfamily C member 9	tenidap	Arachidonic acid metabolism: map00590	4728	Cytochrome P450 2C9	Enzyme	P11712	CP2C9_HUMAN	6.1549	IC50	DRUGMATRIX: CYP450, 2C9 enzyme inhibition (substrate: 3-Cyano-7-ethoxycoumarin)	DRUG MATRIX	=			Homo sapiens
CYP2C9	cytochrome P450 family 2 subfamily C member 9	tannic acid	Arachidonic acid metabolism: map00590	5039	Cytochrome P450 2C9	Enzyme	P11712	CP2C9_HUMAN	5.34	IC50	DRUGMATRIX: CYP450, 2C9 enzyme inhibition (substrate: 3-Cyano-7-ethoxycoumarin)	CHEMBL	=			Homo sapiens
GOT2	glutamic-oxaloacetic transaminase 2	aspartic acid	Arginine and proline metabolism: map00330	1550	Aspartate aminotransferase, mitochondrial	Enzyme	P00505	AATM_HUMAN				WOMBAT-PK				Homo sapiens
AOC1	amine oxidase copper containing 1	pentamidine	Arginine and proline metabolism: map00330	2090	Amiloride-sensitive amine oxidase [copper-containing]	Enzyme	P19801	AOC1_HUMAN	6.54	Ki	Mixed type inhibition of recombinant human DAO expressed in drosophila S2 cells	CHEMBL	=			Homo sapiens
SLC8A1	solute carrier family 8 member A1	aprindine	Arrhythmogenic right ventricular cardiomyopathy: hsa05412	231	Sodium/calcium exchanger 1	Transporter	P32418	NAC1_HUMAN	4.301	IC50		WOMBAT-PK	=			Homo sapiens
CD80	CD80 molecule	abatacept	Autoimmune thyroid disease: hsa05320	5089	T-lymphocyte activation antigen CD80	Surface antigen	P33681	CD80_HUMAN	7.92	Kd	Measuring binding of <sup>125</sup>I-labeled B7Ig fusion protein to immobilized abatacept.	IUPHAR	~	DRUG LABEL	INHIBITOR	Homo sapiens
CD80	CD80 molecule	belatacept	Autoimmune thyroid disease: hsa05320	5091	T-lymphocyte activation antigen CD80	Surface antigen	P33681	CD80_HUMAN			Mechanism of Action	DRUG LABEL		DRUG LABEL	INHIBITOR	Homo sapiens
ULK1	unc-51 like autophagy activating kinase 1	sunitinib	Autophagy - animal: hsa04140	2544	Serine/threonine-protein kinase ULK1	Kinase	O75385	ULK1_HUMAN	7.64	Kd	Binding affinity to ULK1	CHEMBL	=			Homo sapiens
ULK1	unc-51 like autophagy activating kinase 1	crizotinib	Autophagy - animal: hsa04140	4187	Serine/threonine-protein kinase ULK1	Kinase	O75385	ULK1_HUMAN	6	Kd	Binding constant for ULK1 kinase domain	CHEMBL	=			Homo sapiens
ULK1	unc-51 like autophagy activating kinase 1	ruxolitinib	Autophagy - animal: hsa04140	4190	Serine/threonine-protein kinase ULK1	Kinase	O75385	ULK1_HUMAN	6.52	Kd	Binding constant for ULK1 kinase domain	CHEMBL	=			Homo sapiens
ULK1	unc-51 like autophagy activating kinase 1	bosutinib	Autophagy - animal: hsa04140	4359	Serine/threonine-protein kinase ULK1	Kinase	O75385	ULK1_HUMAN	5.92	Kd	Binding constant for ULK1 kinase domain	CHEMBL	=			Homo sapiens
ULK1	unc-51 like autophagy activating kinase 1	nintedanib	Autophagy - animal: hsa04140	4903	Serine/threonine-protein kinase ULK1	Kinase	O75385	ULK1_HUMAN	6.47	Kd	Binding constant for ULK1 kinase domain	CHEMBL	=			Homo sapiens
CXCR4	C-X-C motif chemokine receptor 4	plerixafor	Axon guidance: hsa04360	4410	C-X-C chemokine receptor type 4	GPCR	P61073	CXCR4_HUMAN	6.05	Ki	Displacement of [125I]12G5 antibody from human wild type CXCR4 expressed in COS7 cells	CHEMBL	=	CHEMBL	PARTIAL AGONIST	Homo sapiens
EPHB4	EPH receptor B4	dasatinib	Axon guidance: hsa04360	785	Ephrin type-B receptor 4	Kinase	P54760	EPHB4_HUMAN	9.47	Kd	Binding constant for EPHB4 kinase domain	CHEMBL	=			Homo sapiens
EPHB4	EPH receptor B4	erlotinib	Axon guidance: hsa04360	1045	Ephrin type-B receptor 4	Kinase	P54760	EPHB4_HUMAN	5.66	Kd	Binding constant for EPHB4 kinase domain	CHEMBL	=			Homo sapiens
EPHB4	EPH receptor B4	gefitinib	Axon guidance: hsa04360	1282	Ephrin type-B receptor 4	Kinase	P54760	EPHB4_HUMAN	5.6	Kd	Binding constant for EPHB4 kinase domain	CHEMBL	=			Homo sapiens
EPHB4	EPH receptor B4	imatinib	Axon guidance: hsa04360	1423	Ephrin type-B receptor 4	Kinase	P54760	EPHB4_HUMAN	5	Ki		PDSP	=			Homo sapiens
EPHB4	EPH receptor B4	nilotinib	Axon guidance: hsa04360	1932	Ephrin type-B receptor 4	Kinase	P54760	EPHB4_HUMAN	6.14	Kd	Binding constant for EPHB4 kinase domain	CHEMBL	=			Homo sapiens
EPHB4	EPH receptor B4	sorafenib	Axon guidance: hsa04360	2459	Ephrin type-B receptor 4	Kinase	P54760	EPHB4_HUMAN	5.74	Kd	Binding constant for EPHB4 kinase domain	CHEMBL	=			Homo sapiens
EPHB4	EPH receptor B4	sunitinib	Axon guidance: hsa04360	2544	Ephrin type-B receptor 4	Kinase	P54760	EPHB4_HUMAN	5.5086	Kd		SCIENTIFIC LITERATURE				Homo sapiens
EPHB4	EPH receptor B4	vandetanib	Axon guidance: hsa04360	4178	Ephrin type-B receptor 4	Kinase	P54760	EPHB4_HUMAN	6.28	Kd	Binding constant for EPHB4 kinase domain	CHEMBL	=		INHIBITOR	Homo sapiens
EPHB4	EPH receptor B4	crizotinib	Axon guidance: hsa04360	4187	Ephrin type-B receptor 4	Kinase	P54760	EPHB4_HUMAN	6.24	Kd	Binding constant for EPHB4 kinase domain	CHEMBL	=			Homo sapiens
EPHB4	EPH receptor B4	bosutinib	Axon guidance: hsa04360	4359	Ephrin type-B receptor 4	Kinase	P54760	EPHB4_HUMAN	8.04	Kd	Binding constant for EPHB4 kinase domain	CHEMBL	=			Homo sapiens
EPHB4	EPH receptor B4	nintedanib	Axon guidance: hsa04360	4903	Ephrin type-B receptor 4	Kinase	P54760	EPHB4_HUMAN	5.96	Kd	Binding constant for EPHB4 kinase domain	CHEMBL	=			Homo sapiens
CD22	CD22 molecule	inotuzumab ozogamicin	B cell receptor signaling pathway: hsa04662	5247	B-cell receptor CD22	Membrane receptor	P20273	CD22_HUMAN	9.7	Kd		IUPHAR	=	DRUG LABEL	ANTIBODY BINDING	Homo sapiens
CD22	CD22 molecule	moxetumomab pasudotox	B cell receptor signaling pathway: hsa04662	5314	B-cell receptor CD22	Membrane receptor	P20273	CD22_HUMAN	8.2	Kd		IUPHAR	=	DRUG LABEL	BINDING AGENT	Homo sapiens
CYP3A4	cytochrome P450 family 3 subfamily A member 4	aliskiren	Bile secretion: hsa04976	119	Cytochrome P450 3A4	Enzyme	P08684	CP3A4_HUMAN	4.61	Km		WOMBAT-PK	=			Homo sapiens
CYP3A4	cytochrome P450 family 3 subfamily A member 4	alprazolam	Bile secretion: hsa04976	136	Cytochrome P450 3A4	Enzyme	P08684	CP3A4_HUMAN	3.85	Ki		WOMBAT-PK	=			Homo sapiens
CYP3A4	cytochrome P450 family 3 subfamily A member 4	amiodarone	Bile secretion: hsa04976	176	Cytochrome P450 3A4	Enzyme	P08684	CP3A4_HUMAN	6.22	Ki		WOMBAT-PK	=			Homo sapiens
CYP3A4	cytochrome P450 family 3 subfamily A member 4	amprenavir	Bile secretion: hsa04976	200	Cytochrome P450 3A4	Enzyme	P08684	CP3A4_HUMAN	6	IC50	DRUGMATRIX: CYP450, 3A4 enzyme inhibition (substrate: 7-Benzyloxy-4-(trifluoromethyl)-coumarin)	DRUG MATRIX	=			Homo sapiens
CYP3A4	cytochrome P450 family 3 subfamily A member 4	aprepitant	Bile secretion: hsa04976	230	Cytochrome P450 3A4	Enzyme	P08684	CP3A4_HUMAN				WOMBAT-PK				Homo sapiens
CYP3A4	cytochrome P450 family 3 subfamily A member 4	astemizole	Bile secretion: hsa04976	249	Cytochrome P450 3A4	Enzyme	P08684	CP3A4_HUMAN	5.4815	IC50		WOMBAT-PK	=			Homo sapiens
CYP3A4	cytochrome P450 family 3 subfamily A member 4	atazanavir	Bile secretion: hsa04976	254	Cytochrome P450 3A4	Enzyme	P08684	CP3A4_HUMAN	5.6289	Ki		WOMBAT-PK	=			Homo sapiens
CYP3A4	cytochrome P450 family 3 subfamily A member 4	atorvastatin	Bile secretion: hsa04976	257	Cytochrome P450 3A4	Enzyme	P08684	CP3A4_HUMAN	5.29	IC50	Inhibition of CYP3A4 in human liver microsome	CHEMBL	=			Homo sapiens
CYP3A4	cytochrome P450 family 3 subfamily A member 4	bromocriptine	Bile secretion: hsa04976	403	Cytochrome P450 3A4	Enzyme	P08684	CP3A4_HUMAN	5.699	IC50	DRUGMATRIX: CYP450, 3A4 enzyme inhibition (substrate: 7-Benzyloxy-4-(trifluoromethyl)-coumarin)	DRUG MATRIX	=			Homo sapiens
CYP3A4	cytochrome P450 family 3 subfamily A member 4	buspirone	Bile secretion: hsa04976	437	Cytochrome P450 3A4	Enzyme	P08684	CP3A4_HUMAN	5.13	Ki		WOMBAT-PK	=			Homo sapiens
CYP3A4	cytochrome P450 family 3 subfamily A member 4	candesartan cilexetil	Bile secretion: hsa04976	475	Cytochrome P450 3A4	Enzyme	P08684	CP3A4_HUMAN	5.05	IC50	DRUGMATRIX: CYP450, 3A4 enzyme inhibition (substrate: 7-Benzyloxy-4-(trifluoromethyl)-coumarin)	CHEMBL	=			Homo sapiens
CYP3A4	cytochrome P450 family 3 subfamily A member 4	cefapirin	Bile secretion: hsa04976	575	Cytochrome P450 3A4	Enzyme	P08684	CP3A4_HUMAN	5.31	IC50		WOMBAT-PK	=			Homo sapiens
CYP3A4	cytochrome P450 family 3 subfamily A member 4	chloramphenicol	Bile secretion: hsa04976	589	Cytochrome P450 3A4	Enzyme	P08684	CP3A4_HUMAN	4.25	IC50		WOMBAT-PK	=			Homo sapiens
CYP3A4	cytochrome P450 family 3 subfamily A member 4	cisapride	Bile secretion: hsa04976	660	Cytochrome P450 3A4	Enzyme	P08684	CP3A4_HUMAN	6.5229	IC50	DRUGMATRIX: CYP450, 3A4 enzyme inhibition (substrate: 7-Benzyloxy-4-(trifluoromethyl)-coumarin)	DRUG MATRIX	=			Homo sapiens
CYP3A4	cytochrome P450 family 3 subfamily A member 4	clotrimazole	Bile secretion: hsa04976	719	Cytochrome P450 3A4	Enzyme	P08684	CP3A4_HUMAN	7.699	IC50		WOMBAT-PK	=			Homo sapiens
CYP3A4	cytochrome P450 family 3 subfamily A member 4	colchicine	Bile secretion: hsa04976	726	Cytochrome P450 3A4	Enzyme	P08684	CP3A4_HUMAN	4.19	Ki		WOMBAT-PK	=			Homo sapiens
CYP3A4	cytochrome P450 family 3 subfamily A member 4	cyclophosphamide	Bile secretion: hsa04976	758	Cytochrome P450 3A4	Enzyme	P08684	CP3A4_HUMAN	5.68	IC50		WOMBAT-PK	=			Homo sapiens
CYP3A4	cytochrome P450 family 3 subfamily A member 4	cycloserine	Bile secretion: hsa04976	759	Cytochrome P450 3A4	Enzyme	P08684	CP3A4_HUMAN	4.31	IC50		WOMBAT-PK	=			Homo sapiens
CYP3A4	cytochrome P450 family 3 subfamily A member 4	ciclosporin	Bile secretion: hsa04976	760	Cytochrome P450 3A4	Enzyme	P08684	CP3A4_HUMAN	5.3098	Ki		WOMBAT-PK	=			Homo sapiens
CYP3A4	cytochrome P450 family 3 subfamily A member 4	dapsone	Bile secretion: hsa04976	782	Cytochrome P450 3A4	Enzyme	P08684	CP3A4_HUMAN	4.57	Ki		WOMBAT-PK	=			Homo sapiens
CYP3A4	cytochrome P450 family 3 subfamily A member 4	diazepam	Bile secretion: hsa04976	852	Cytochrome P450 3A4	Enzyme	P08684	CP3A4_HUMAN	4.42	Ki		WOMBAT-PK	=			Homo sapiens
CYP3A4	cytochrome P450 family 3 subfamily A member 4	alpha-Ergocryptine	Bile secretion: hsa04976	885	Cytochrome P450 3A4	Enzyme	P08684	CP3A4_HUMAN	6.2218	IC50	DRUGMATRIX: CYP450, 3A4 enzyme inhibition (substrate: 7-Benzyloxy-4-(trifluoromethyl)-coumarin)	DRUG MATRIX	=			Homo sapiens
CYP3A4	cytochrome P450 family 3 subfamily A member 4	dihydroergocristine	Bile secretion: hsa04976	887	Cytochrome P450 3A4	Enzyme	P08684	CP3A4_HUMAN	5.5229	IC50	DRUGMATRIX: CYP450, 3A4 enzyme inhibition (substrate: 7-Benzyloxy-4-(trifluoromethyl)-coumarin)	DRUG MATRIX	=			Homo sapiens
CYP3A4	cytochrome P450 family 3 subfamily A member 4	dihydroergotamine	Bile secretion: hsa04976	888	Cytochrome P450 3A4	Enzyme	P08684	CP3A4_HUMAN	5.301	IC50	DRUGMATRIX: CYP450, 3A4 enzyme inhibition (substrate: 7-Benzyloxy-4-(trifluoromethyl)-coumarin)	DRUG MATRIX	=			Homo sapiens
CYP3A4	cytochrome P450 family 3 subfamily A member 4	diltiazem	Bile secretion: hsa04976	897	Cytochrome P450 3A4	Enzyme	P08684	CP3A4_HUMAN	5.736	IC50	DRUGMATRIX: CYP450, 3A4 enzyme inhibition (substrate: 7-Benzyloxy-4-(trifluoromethyl)-coumarin)	DRUG MATRIX	=			Homo sapiens
CYP3A4	cytochrome P450 family 3 subfamily A member 4	docetaxel	Bile secretion: hsa04976	939	Cytochrome P450 3A4	Enzyme	P08684	CP3A4_HUMAN	5.699	IC50	DRUGMATRIX: CYP450, 3A4 enzyme inhibition (substrate: 7-Benzyloxy-4-(trifluoromethyl)-coumarin)	DRUG MATRIX	=			Homo sapiens
CYP3A4	cytochrome P450 family 3 subfamily A member 4	econazole	Bile secretion: hsa04976	983	Cytochrome P450 3A4	Enzyme	P08684	CP3A4_HUMAN	7.301	IC50	DRUGMATRIX: CYP450, 3A4 enzyme inhibition (substrate: 7-Benzyloxy-4-(trifluoromethyl)-coumarin)	DRUG MATRIX	=			Homo sapiens
CYP3A4	cytochrome P450 family 3 subfamily A member 4	ergotamine	Bile secretion: hsa04976	1043	Cytochrome P450 3A4	Enzyme	P08684	CP3A4_HUMAN	6	IC50	DRUGMATRIX: CYP450, 3A4 enzyme inhibition (substrate: 7-Benzyloxy-4-(trifluoromethyl)-coumarin)	DRUG MATRIX	=			Homo sapiens
CYP3A4	cytochrome P450 family 3 subfamily A member 4	ethambutol	Bile secretion: hsa04976	1073	Cytochrome P450 3A4	Enzyme	P08684	CP3A4_HUMAN	6.25	IC50		WOMBAT-PK	=			Homo sapiens
CYP3A4	cytochrome P450 family 3 subfamily A member 4	fluconazole	Bile secretion: hsa04976	1187	Cytochrome P450 3A4	Enzyme	P08684	CP3A4_HUMAN	5.1	IC50		CHEMBL	=			Homo sapiens
CYP3A4	cytochrome P450 family 3 subfamily A member 4	idebenone	Bile secretion: hsa04976	1416	Cytochrome P450 3A4	Enzyme	P08684	CP3A4_HUMAN	5.1549	IC50	DRUGMATRIX: CYP450, 3A4 enzyme inhibition (substrate: 7-Benzyloxy-4-(trifluoromethyl)-coumarin)	DRUG MATRIX	=			Homo sapiens
CYP3A4	cytochrome P450 family 3 subfamily A member 4	indinavir	Bile secretion: hsa04976	1437	Cytochrome P450 3A4	Enzyme	P08684	CP3A4_HUMAN	6.3979	IC50	DRUGMATRIX: CYP450, 3A4 enzyme inhibition (substrate: 7-Benzyloxy-4-(trifluoromethyl)-coumarin)	DRUG MATRIX	=			Homo sapiens
CYP3A4	cytochrome P450 family 3 subfamily A member 4	isoniazid	Bile secretion: hsa04976	1497	Cytochrome P450 3A4	Enzyme	P08684	CP3A4_HUMAN	5.31	IC50		WOMBAT-PK	=			Homo sapiens
CYP3A4	cytochrome P450 family 3 subfamily A member 4	itraconazole	Bile secretion: hsa04976	1513	Cytochrome P450 3A4	Enzyme	P08684	CP3A4_HUMAN	6.0458	IC50	DRUGMATRIX: CYP450, 3A4 enzyme inhibition (substrate: 7-Benzyloxy-4-(trifluoromethyl)-coumarin)	DRUG MATRIX	=			Homo sapiens
CYP3A4	cytochrome P450 family 3 subfamily A member 4	ketoconazole	Bile secretion: hsa04976	1527	Cytochrome P450 3A4	Enzyme	P08684	CP3A4_HUMAN	7	Ki		WOMBAT-PK	=			Homo sapiens
CYP3A4	cytochrome P450 family 3 subfamily A member 4	lacidipine	Bile secretion: hsa04976	1532	Cytochrome P450 3A4	Enzyme	P08684	CP3A4_HUMAN	6.0458	IC50	DRUGMATRIX: CYP450, 3A4 enzyme inhibition (substrate: 7-Benzyloxy-4-(trifluoromethyl)-coumarin)	DRUG MATRIX	=			Homo sapiens
CYP3A4	cytochrome P450 family 3 subfamily A member 4	maprotiline	Bile secretion: hsa04976	1634	Cytochrome P450 3A4	Enzyme	P08684	CP3A4_HUMAN	5.3643	IC50	DRUGMATRIX: CYP450, 3A4 enzyme inhibition (substrate: 7-Benzyloxy-4-(trifluoromethyl)-coumarin)	DRUG MATRIX	=			Homo sapiens
CYP3A4	cytochrome P450 family 3 subfamily A member 4	metyrapone	Bile secretion: hsa04976	1791	Cytochrome P450 3A4	Enzyme	P08684	CP3A4_HUMAN	6.0969	IC50	DRUGMATRIX: CYP450, 3A4 enzyme inhibition (substrate: 7-Benzyloxy-4-(trifluoromethyl)-coumarin)	DRUG MATRIX	=			Homo sapiens
CYP3A4	cytochrome P450 family 3 subfamily A member 4	mezlocillin	Bile secretion: hsa04976	1795	Cytochrome P450 3A4	Enzyme	P08684	CP3A4_HUMAN	5.17	IC50		WOMBAT-PK	=			Homo sapiens
CYP3A4	cytochrome P450 family 3 subfamily A member 4	mibefradil	Bile secretion: hsa04976	1797	Cytochrome P450 3A4	Enzyme	P08684	CP3A4_HUMAN	6.22	Ki		WOMBAT-PK	=			Homo sapiens
CYP3A4	cytochrome P450 family 3 subfamily A member 4	miconazole	Bile secretion: hsa04976	1800	Cytochrome P450 3A4	Enzyme	P08684	CP3A4_HUMAN	7	IC50	DRUGMATRIX: CYP450, 3A4 enzyme inhibition (substrate: 7-Benzyloxy-4-(trifluoromethyl)-coumarin)	DRUG MATRIX	=			Homo sapiens
CYP3A4	cytochrome P450 family 3 subfamily A member 4	midazolam	Bile secretion: hsa04976	1802	Cytochrome P450 3A4	Enzyme	P08684	CP3A4_HUMAN	6	Km		WOMBAT-PK	=			Homo sapiens
CYP3A4	cytochrome P450 family 3 subfamily A member 4	mifepristone	Bile secretion: hsa04976	1805	Cytochrome P450 3A4	Enzyme	P08684	CP3A4_HUMAN	6.64	Ki		WOMBAT-PK	=			Homo sapiens
CYP3A4	cytochrome P450 family 3 subfamily A member 4	mosapride	Bile secretion: hsa04976	1848	Cytochrome P450 3A4	Enzyme	P08684	CP3A4_HUMAN	6.1549	IC50	DRUGMATRIX: CYP450, 3A4 enzyme inhibition (substrate: 7-Benzyloxy-4-(trifluoromethyl)-coumarin)	DRUG MATRIX	=			Homo sapiens
CYP3A4	cytochrome P450 family 3 subfamily A member 4	nefazodone	Bile secretion: hsa04976	1890	Cytochrome P450 3A4	Enzyme	P08684	CP3A4_HUMAN	6	Ki		IUPHAR	=		INHIBITOR	Homo sapiens
CYP3A4	cytochrome P450 family 3 subfamily A member 4	nelfinavir	Bile secretion: hsa04976	1893	Cytochrome P450 3A4	Enzyme	P08684	CP3A4_HUMAN	5.699	IC50	DRUGMATRIX: CYP450, 3A4 enzyme inhibition (substrate: 7-Benzyloxy-4-(trifluoromethyl)-coumarin)	DRUG MATRIX	=			Homo sapiens
CYP3A4	cytochrome P450 family 3 subfamily A member 4	nicardipine	Bile secretion: hsa04976	1909	Cytochrome P450 3A4	Enzyme	P08684	CP3A4_HUMAN	6.3768	IC50		WOMBAT-PK	=			Homo sapiens
CYP3A4	cytochrome P450 family 3 subfamily A member 4	nifedipine	Bile secretion: hsa04976	1922	Cytochrome P450 3A4	Enzyme	P08684	CP3A4_HUMAN	5.26	IC50		WOMBAT-PK	=			Homo sapiens
CYP3A4	cytochrome P450 family 3 subfamily A member 4	nimodipine	Bile secretion: hsa04976	1937	Cytochrome P450 3A4	Enzyme	P08684	CP3A4_HUMAN	6.12	Ki		WOMBAT-PK	=			Homo sapiens
CYP3A4	cytochrome P450 family 3 subfamily A member 4	omeprazole	Bile secretion: hsa04976	1990	Cytochrome P450 3A4	Enzyme	P08684	CP3A4_HUMAN	4.3098	Km		WOMBAT-PK	=			Homo sapiens
CYP3A4	cytochrome P450 family 3 subfamily A member 4	phenelzine	Bile secretion: hsa04976	2123	Cytochrome P450 3A4	Enzyme	P08684	CP3A4_HUMAN	5.699	IC50	DRUGMATRIX: CYP450, 3A4 enzyme inhibition (substrate: 7-Benzyloxy-4-(trifluoromethyl)-coumarin)	DRUG MATRIX	=			Homo sapiens
CYP3A4	cytochrome P450 family 3 subfamily A member 4	pyrazinamide	Bile secretion: hsa04976	2328	Cytochrome P450 3A4	Enzyme	P08684	CP3A4_HUMAN	6.89	IC50		WOMBAT-PK	=			Homo sapiens
CYP3A4	cytochrome P450 family 3 subfamily A member 4	ritonavir	Bile secretion: hsa04976	2391	Cytochrome P450 3A4	Enzyme	P08684	CP3A4_HUMAN	7.55	IC50		WOMBAT-PK	=			Homo sapiens
CYP3A4	cytochrome P450 family 3 subfamily A member 4	saquinavir	Bile secretion: hsa04976	2422	Cytochrome P450 3A4	Enzyme	P08684	CP3A4_HUMAN	5.8239	IC50		WOMBAT-PK	=			Homo sapiens
CYP3A4	cytochrome P450 family 3 subfamily A member 4	sirolimus	Bile secretion: hsa04976	2446	Cytochrome P450 3A4	Enzyme	P08684	CP3A4_HUMAN	5.699	IC50	DRUGMATRIX: CYP450, 3A4 enzyme inhibition (substrate: 7-Benzyloxy-4-(trifluoromethyl)-coumarin)	DRUG MATRIX	=			Homo sapiens
CYP3A4	cytochrome P450 family 3 subfamily A member 4	stiripentol	Bile secretion: hsa04976	2480	Cytochrome P450 3A4	Enzyme	P08684	CP3A4_HUMAN				WOMBAT-PK				Homo sapiens
CYP3A4	cytochrome P450 family 3 subfamily A member 4	sulconazole	Bile secretion: hsa04976	2495	Cytochrome P450 3A4	Enzyme	P08684	CP3A4_HUMAN	7.1549	IC50	DRUGMATRIX: CYP450, 3A4 enzyme inhibition (substrate: 7-Benzyloxy-4-(trifluoromethyl)-coumarin)	DRUG MATRIX	=			Homo sapiens
CYP3A4	cytochrome P450 family 3 subfamily A member 4	tacrolimus	Bile secretion: hsa04976	2552	Cytochrome P450 3A4	Enzyme	P08684	CP3A4_HUMAN	6	IC50	DRUGMATRIX: CYP450, 3A4 enzyme inhibition (substrate: 7-Benzyloxy-4-(trifluoromethyl)-coumarin)	DRUG MATRIX	=			Homo sapiens
CYP3A4	cytochrome P450 family 3 subfamily A member 4	topotecan	Bile secretion: hsa04976	2707	Cytochrome P450 3A4	Enzyme	P08684	CP3A4_HUMAN	5.8178	IC50	DRUGMATRIX: CYP450, 3A4 enzyme inhibition (substrate: 7-Benzyloxy-4-(trifluoromethyl)-coumarin)	DRUG MATRIX	=			Homo sapiens
CYP3A4	cytochrome P450 family 3 subfamily A member 4	triazolam	Bile secretion: hsa04976	2729	Cytochrome P450 3A4	Enzyme	P08684	CP3A4_HUMAN	4.27	Ki		WOMBAT-PK	=			Homo sapiens
CYP3A4	cytochrome P450 family 3 subfamily A member 4	troglitazone	Bile secretion: hsa04976	2767	Cytochrome P450 3A4	Enzyme	P08684	CP3A4_HUMAN	3.2082	Km		WOMBAT-PK	=			Homo sapiens
CYP3A4	cytochrome P450 family 3 subfamily A member 4	verapamil	Bile secretion: hsa04976	2815	Cytochrome P450 3A4	Enzyme	P08684	CP3A4_HUMAN	6.22	Ki	Inhibition of testosterone 6&beta;-hydroxylation.	IUPHAR	=		INHIBITOR	Homo sapiens
CYP3A4	cytochrome P450 family 3 subfamily A member 4	vindesine	Bile secretion: hsa04976	2826	Cytochrome P450 3A4	Enzyme	P08684	CP3A4_HUMAN	4.6073	Km		WOMBAT-PK	=			Homo sapiens
CYP3A4	cytochrome P450 family 3 subfamily A member 4	vinorelbine	Bile secretion: hsa04976	2827	Cytochrome P450 3A4	Enzyme	P08684	CP3A4_HUMAN	6	IC50	DRUGMATRIX: CYP450, 3A4 enzyme inhibition (substrate: 7-Benzyloxy-4-(trifluoromethyl)-coumarin)	DRUG MATRIX	=			Homo sapiens
CYP3A4	cytochrome P450 family 3 subfamily A member 4	voriconazole	Bile secretion: hsa04976	2846	Cytochrome P450 3A4	Enzyme	P08684	CP3A4_HUMAN	4.89	IC50		CHEMBL	=			Homo sapiens
CYP3A4	cytochrome P450 family 3 subfamily A member 4	warfarin	Bile secretion: hsa04976	2847	Cytochrome P450 3A4	Enzyme	P08684	CP3A4_HUMAN	3.98	Ki		WOMBAT-PK	=			Homo sapiens
CYP3A4	cytochrome P450 family 3 subfamily A member 4	zafirlukast	Bile secretion: hsa04976	2855	Cytochrome P450 3A4	Enzyme	P08684	CP3A4_HUMAN	4.8729	Ki		WOMBAT-PK	=			Homo sapiens
CYP3A4	cytochrome P450 family 3 subfamily A member 4	oxiconazole	Bile secretion: hsa04976	3408	Cytochrome P450 3A4	Enzyme	P08684	CP3A4_HUMAN	7.0458	IC50	DRUGMATRIX: CYP450, 3A4 enzyme inhibition (substrate: 7-Benzyloxy-4-(trifluoromethyl)-coumarin)	DRUG MATRIX	=			Homo sapiens
CYP3A4	cytochrome P450 family 3 subfamily A member 4	podophyllotoxin	Bile secretion: hsa04976	3481	Cytochrome P450 3A4	Enzyme	P08684	CP3A4_HUMAN	6.2218	IC50	DRUGMATRIX: CYP450, 3A4 enzyme inhibition (substrate: 7-Benzyloxy-4-(trifluoromethyl)-coumarin)	DRUG MATRIX	=			Homo sapiens
CYP3A4	cytochrome P450 family 3 subfamily A member 4	posaconazole	Bile secretion: hsa04976	3483	Cytochrome P450 3A4	Enzyme	P08684	CP3A4_HUMAN				WOMBAT-PK				Homo sapiens
CYP3A4	cytochrome P450 family 3 subfamily A member 4	saxagliptin	Bile secretion: hsa04976	4114	Cytochrome P450 3A4	Enzyme	P08684	CP3A4_HUMAN				WOMBAT-PK				Homo sapiens
CYP3A4	cytochrome P450 family 3 subfamily A member 4	gentian violet	Bile secretion: hsa04976	4138	Cytochrome P450 3A4	Enzyme	P08684	CP3A4_HUMAN	5.4397	IC50	DRUGMATRIX: CYP450, 3A4 enzyme inhibition (substrate: 7-Benzyloxy-4-(trifluoromethyl)-coumarin)	DRUG MATRIX	=			Homo sapiens
CYP3A4	cytochrome P450 family 3 subfamily A member 4	abiraterone acetate	Bile secretion: hsa04976	4176	Cytochrome P450 3A4	Enzyme	P08684	CP3A4_HUMAN	5.57	IC50	Inhibition of CYP3A4 expressed in baculovirus infected insect microsomes	CHEMBL	=			Homo sapiens
CYP3A4	cytochrome P450 family 3 subfamily A member 4	cobicistat	Bile secretion: hsa04976	4299	Cytochrome P450 3A	Enzyme	P08684	CP343_HUMAN	6.0273	Ki	Inactivation of Human Hepatic Microsomal CYP3A-Dependent Midazolam 1'-Hydroxylase Activity	SCIENTIFIC LITERATURE	=	DRUG LABEL	INHIBITOR	Homo sapiens
HMGCR	3-hydroxy-3-methylglutaryl-CoA reductase	atorvastatin	Bile secretion: hsa04976	257	3-hydroxy-3-methylglutaryl-coenzyme A reductase	Enzyme	P04035	HMDH_HUMAN	8	IC50		WOMBAT-PK	=	CHEMBL	INHIBITOR	Homo sapiens
HMGCR	3-hydroxy-3-methylglutaryl-CoA reductase	bezafibrate	Bile secretion: hsa04976	362	3-hydroxy-3-methylglutaryl-coenzyme A reductase	Enzyme	P04035	HMDH_HUMAN				SCIENTIFIC LITERATURE		SCIENTIFIC LITERATURE	INHIBITOR	Homo sapiens
HMGCR	3-hydroxy-3-methylglutaryl-CoA reductase	cerivastatin	Bile secretion: hsa04976	577	3-hydroxy-3-methylglutaryl-coenzyme A reductase	Enzyme	P04035	HMDH_HUMAN	8	IC50		WOMBAT-PK	=	CHEMBL	INHIBITOR	Homo sapiens
HMGCR	3-hydroxy-3-methylglutaryl-CoA reductase	cisapride	Bile secretion: hsa04976	660	3-hydroxy-3-methylglutaryl-coenzyme A reductase	Enzyme	P04035	HMDH_HUMAN	5.4724	IC50	DRUGMATRIX: HMG-CoA Reductase enzyme inhibition (substrate: [14C]HMG-CoA)	DRUG MATRIX	=			Homo sapiens
HMGCR	3-hydroxy-3-methylglutaryl-CoA reductase	fluvastatin	Bile secretion: hsa04976	1229	3-hydroxy-3-methylglutaryl-coenzyme A reductase	Enzyme	P04035	HMDH_HUMAN	7.55	IC50	Inhibitory concentration against 3-hydroxy-3-methylglutaryl-CoA reductase	CHEMBL	=	DRUG LABEL	INHIBITOR	Homo sapiens
HMGCR	3-hydroxy-3-methylglutaryl-CoA reductase	lovastatin	Bile secretion: hsa04976	1612	3-hydroxy-3-methylglutaryl-coenzyme A reductase	Enzyme	P04035	HMDH_HUMAN	7.67	IC50		WOMBAT-PK	=	CHEMBL	INHIBITOR	Homo sapiens
HMGCR	3-hydroxy-3-methylglutaryl-CoA reductase	meglutol	Bile secretion: hsa04976	1670	3-hydroxy-3-methylglutaryl-coenzyme A reductase	Enzyme	P04035	HMDH_HUMAN	7.63	Ki	Inhibitory constant against HMG-CoA reductase	CHEMBL	=			Homo sapiens
HMGCR	3-hydroxy-3-methylglutaryl-CoA reductase	pitavastatin	Bile secretion: hsa04976	2214	3-hydroxy-3-methylglutaryl-coenzyme A reductase	Enzyme	P04035	HMDH_HUMAN	8.1675	IC50		WOMBAT-PK	=	CHEMBL	INHIBITOR	Homo sapiens
HMGCR	3-hydroxy-3-methylglutaryl-CoA reductase	pravastatin	Bile secretion: hsa04976	2239	3-hydroxy-3-methylglutaryl-coenzyme A reductase	Enzyme	P04035	HMDH_HUMAN	7.52	IC50	Tested in vitro for the inhibition of HMG-CoA reductase from partially purified microsomal preparations.	CHEMBL	=	CHEMBL	INHIBITOR	Homo sapiens
HMGCR	3-hydroxy-3-methylglutaryl-CoA reductase	rosuvastatin	Bile secretion: hsa04976	2406	3-hydroxy-3-methylglutaryl-coenzyme A reductase	Enzyme	P04035	HMDH_HUMAN	9.05	Ki	Inhibitory constant against HMG-CoA reductase	CHEMBL	=	CHEMBL	INHIBITOR	Homo sapiens
HMGCR	3-hydroxy-3-methylglutaryl-CoA reductase	simvastatin	Bile secretion: hsa04976	2445	3-hydroxy-3-methylglutaryl-coenzyme A reductase	Enzyme	P04035	HMDH_HUMAN	7.77	IC50		WOMBAT-PK	=	CHEMBL	INHIBITOR	Homo sapiens
HMGCR	3-hydroxy-3-methylglutaryl-CoA reductase	tannic acid	Bile secretion: hsa04976	5039	3-hydroxy-3-methylglutaryl-coenzyme A reductase	Enzyme	P04035	HMDH_HUMAN	5.5	IC50	DRUGMATRIX: HMG-CoA Reductase enzyme inhibition (substrate: [14C]HMG-CoA)	CHEMBL	=			Homo sapiens
SLC22A8	solute carrier family 22 member 8	betamipron	Bile secretion: hsa04976	355	Solute carrier family 22 member 8	Transporter	Q8TCC7	S22A8_HUMAN	4.32	Ki		WOMBAT-PK	=			Homo sapiens
SLC22A8	solute carrier family 22 member 8	probenecid	Bile secretion: hsa04976	2268	Solute carrier family 22 member 8	Transporter	Q8TCC7	S22A8_HUMAN				WOMBAT-PK		CHEMBL	INHIBITOR	Homo sapiens
SLC22A8	solute carrier family 22 member 8	tafamidis	Bile secretion: hsa04976	4192	Solute carrier family 22 member 8	Transporter	Q8TCC7	S22A8_HUMAN	5.6271	IC50		DRUG LABEL	=		INHIBITOR	Homo sapiens
DAPK2	death associated protein kinase 2	sunitinib	Bladder cancer: hsa05219	2544	Death-associated protein kinase 2	Kinase	Q9UIK4	DAPK2_HUMAN	6.82	Kd	Binding constant for full-length DAPK2	CHEMBL	=			Homo sapiens
DAPK2	death associated protein kinase 2	ruboxistaurin	Bladder cancer: hsa05219	3533	Death-associated protein kinase 2	Kinase	Q9UIK4	DAPK2_HUMAN	5.59	Kd	Average Binding Constant for DAPK2; NA=Not Active at 10 uM	CHEMBL	=			Homo sapiens
DAPK2	death associated protein kinase 2	ruxolitinib	Bladder cancer: hsa05219	4190	Death-associated protein kinase 2	Kinase	Q9UIK4	DAPK2_HUMAN	7.01	Kd	Binding constant for DAPK2 kinase domain	CHEMBL	=			Homo sapiens
DAPK2	death associated protein kinase 2	nintedanib	Bladder cancer: hsa05219	4903	Death-associated protein kinase 2	Kinase	Q9UIK4	DAPK2_HUMAN	5.49	Kd	Binding constant for DAPK2 kinase domain	CHEMBL	=			Homo sapiens
DAPK2	death associated protein kinase 2	midostaurin	Bladder cancer: hsa05219	5231	Death-associated protein kinase 2	Kinase	Q9UIK4	DAPK2_HUMAN	6.05	Kd	Binding constant for full-length DAPK2	CHEMBL	=			Homo sapiens
FGFR3	fibroblast growth factor receptor 3	dasatinib	Bladder cancer: hsa05219	785	Fibroblast growth factor receptor 3	Kinase	P22607	FGFR3_HUMAN	5.41	Kd	Binding constant for FGFR3 kinase domain	CHEMBL	=			Homo sapiens
FGFR3	fibroblast growth factor receptor 3	elliptinium	Bladder cancer: hsa05219	996	Fibroblast growth factor receptor 3	Kinase	P22607	FGFR3_HUMAN	6.3	IC50	Inhibitory activity against Fibroblast growth factor receptor 3	CHEMBL	=			Homo sapiens
FGFR3	fibroblast growth factor receptor 3	sorafenib	Bladder cancer: hsa05219	2459	Fibroblast growth factor receptor 3	Kinase	P22607	FGFR3_HUMAN	5.38	Kd	Binding constant for FGFR3 kinase domain	CHEMBL	=			Homo sapiens
FGFR3	fibroblast growth factor receptor 3	sunitinib	Bladder cancer: hsa05219	2544	Fibroblast growth factor receptor 3	Kinase	P22607	FGFR3_HUMAN	6.54	Kd	Binding constant for FGFR3 kinase domain	CHEMBL	=			Homo sapiens
FGFR3	fibroblast growth factor receptor 3	pazopanib	Bladder cancer: hsa05219	4118	Fibroblast growth factor receptor 3	Kinase	P22607	FGFR3_HUMAN	6.21	Kd	Binding constant for FGFR3(G697C) kinase domain	CHEMBL	=	CHEMBL	INHIBITOR	Homo sapiens
FGFR3	fibroblast growth factor receptor 3	vandetanib	Bladder cancer: hsa05219	4178	Fibroblast growth factor receptor 3	Kinase	P22607	FGFR3_HUMAN	6.62	Kd	Average Binding Constant for FGFR3; NA=Not Active at 10 uM	CHEMBL	=			Homo sapiens
FGFR3	fibroblast growth factor receptor 3	crizotinib	Bladder cancer: hsa05219	4187	Fibroblast growth factor receptor 3	Kinase	P22607	FGFR3_HUMAN	5.57	Kd	Binding constant for FGFR3 kinase domain	CHEMBL	=			Homo sapiens
FGFR3	fibroblast growth factor receptor 3	axitinib	Bladder cancer: hsa05219	4225	Fibroblast growth factor receptor 3	Kinase	P22607	FGFR3_HUMAN	6.68	Kd	Binding constant for FGFR3 kinase domain	CHEMBL	=			Homo sapiens
FGFR3	fibroblast growth factor receptor 3	ceritinib	Bladder cancer: hsa05219	4866	Fibroblast growth factor receptor 3	Kinase	P22607	FGFR3_HUMAN	6.37	IC50	Inhibition of FGFR3 (unknown origin) after 60 mins	CHEMBL	=			Homo sapiens
FGFR3	fibroblast growth factor receptor 3	nintedanib	Bladder cancer: hsa05219	4903	Fibroblast growth factor receptor 3	Kinase	P22607	FGFR3_HUMAN	7.03	Kd	Binding constant for FGFR3 kinase domain	CHEMBL	=	CHEMBL	INHIBITOR	Homo sapiens
FGFR3	fibroblast growth factor receptor 3	midostaurin	Bladder cancer: hsa05219	5231	Fibroblast growth factor receptor 3	Kinase	P22607	FGFR3_HUMAN	5.77	Kd	Binding constant for FGFR3 kinase domain	CHEMBL	=			Homo sapiens
FGFR3	fibroblast growth factor receptor 3	erdafitinib	Bladder cancer: hsa05219	5327	Fibroblast growth factor receptor 3	Kinase	P22607	FGFR3_HUMAN	8.5229	IC50	Mechanism of Action	SCIENTIFIC LITERATURE	=	DRUG LABEL	INHIBITOR	Homo sapiens
FGFR3	fibroblast growth factor receptor 3	pemigatinib	Bladder cancer: hsa05219	5390	Fibroblast growth factor receptor 3	Kinase	P22607	FGFR3_HUMAN	9	IC50		SCIENTIFIC LITERATURE	=	DRUG LABEL	INHIBITOR	Homo sapiens
CYP2A6	cytochrome P450 family 2 subfamily A member 6	nicotine	Caffeine metabolism: map00232	1920	Cytochrome P450 2A6	Enzyme	P11509	CP2A6_HUMAN	5.3565	IC50		WOMBAT-PK	=			Homo sapiens
CYP2A6	cytochrome P450 family 2 subfamily A member 6	ticlopidine	Caffeine metabolism: map00232	2657	Cytochrome P450 2A6	Enzyme	P11509	CP2A6_HUMAN	6.7	Ki		WOMBAT-PK	=			Homo sapiens
CYP2A6	cytochrome P450 family 2 subfamily A member 6	tranylcypromine	Caffeine metabolism: map00232	2715	Cytochrome P450 2A6	Enzyme	P11509	CP2A6_HUMAN	7.187	Ki		WOMBAT-PK	=			Homo sapiens
ADORA2A	adenosine A2a receptor	adenosine	Calcium signaling pathway: hsa04020	90	Adenosine receptor A2a	GPCR	P29274	AA2AR_HUMAN	6.1549	EC50		WOMBAT-PK	=	CHEMBL	AGONIST	Homo sapiens
ADORA2A	adenosine A2a receptor	amiloride	Calcium signaling pathway: hsa04020	158	Adenosine receptor A2a	GPCR	P29274	AA2AR_HUMAN	5.48	Ki		WOMBAT-PK	=			Homo sapiens
ADORA2A	adenosine A2a receptor	caffeine	Calcium signaling pathway: hsa04020	463	Adenosine receptor A2a	GPCR	P29274	AA2AR_HUMAN	5.61	Ki	Competitive binding affinity to human adenosine A2A receptor expressed in HEK293 cells after 60 mins by fluorescence polarization assay in presence of MRS5346	CHEMBL	=	CHEMBL	ANTAGONIST	Homo sapiens
ADORA2A	adenosine A2a receptor	clotrimazole	Calcium signaling pathway: hsa04020	719	Adenosine receptor A2a	GPCR	P29274	AA2AR_HUMAN	5.1465	Ki	DRUGMATRIX: Adenosine A2A radioligand binding (ligand: AB-MECA)	DRUG MATRIX	=			Homo sapiens
ADORA2A	adenosine A2a receptor	diethylstilbestrol	Calcium signaling pathway: hsa04020	875	Adenosine receptor A2a	GPCR	P29274	AA2AR_HUMAN	5.2958	Ki	DRUGMATRIX: Adenosine A2A radioligand binding (ligand: AB-MECA)	DRUG MATRIX	=			Homo sapiens
ADORA2A	adenosine A2a receptor	econazole	Calcium signaling pathway: hsa04020	983	Adenosine receptor A2a	GPCR	P29274	AA2AR_HUMAN	5.0859	Ki	DRUGMATRIX: Adenosine A2A radioligand binding (ligand: AB-MECA)	DRUG MATRIX	=			Homo sapiens
ADORA2A	adenosine A2a receptor	enprofylline	Calcium signaling pathway: hsa04020	1015	Adenosine receptor A2a	GPCR	P29274	AA2AR_HUMAN	4.49	Ki	Binding affinity to human adenosine A2A receptor	CHEMBL	=			Homo sapiens
ADORA2A	adenosine A2a receptor	ethinylestradiol	Calcium signaling pathway: hsa04020	1082	Adenosine receptor A2a	GPCR	P29274	AA2AR_HUMAN	4.9299	Ki	DRUGMATRIX: Adenosine A2A radioligand binding (ligand: AB-MECA)	DRUG MATRIX	=			Homo sapiens
ADORA2A	adenosine A2a receptor	hexachlorophene	Calcium signaling pathway: hsa04020	1364	Adenosine receptor A2a	GPCR	P29274	AA2AR_HUMAN	6.0429	Ki	DRUGMATRIX: Adenosine A2A radioligand binding (ligand: AB-MECA)	DRUG MATRIX	=			Homo sapiens
ADORA2A	adenosine A2a receptor	imiquimod	Calcium signaling pathway: hsa04020	1429	Adenosine receptor A2a	GPCR	P29274	AA2AR_HUMAN	5.5248	Ki	DRUGMATRIX: Adenosine A2A radioligand binding (ligand: AB-MECA)	DRUG MATRIX	=			Homo sapiens
ADORA2A	adenosine A2a receptor	mefloquine	Calcium signaling pathway: hsa04020	1665	Adenosine receptor A2a	GPCR	P29274	AA2AR_HUMAN	6.91	Ki	Binding affinity to human adenosine A2A receptor	CHEMBL	=			Homo sapiens
ADORA2A	adenosine A2a receptor	miconazole	Calcium signaling pathway: hsa04020	1800	Adenosine receptor A2a	GPCR	P29274	AA2AR_HUMAN	5.0968	Ki	DRUGMATRIX: Adenosine A2A radioligand binding (ligand: AB-MECA)	DRUG MATRIX	=			Homo sapiens
ADORA2A	adenosine A2a receptor	nifedipine	Calcium signaling pathway: hsa04020	1922	Adenosine receptor A2a	GPCR	P29274	AA2AR_HUMAN	4.65	Ki	Binding affinity for HA-tagged mutant human Adenosine A2A receptor (V84L), using [3H]CGS-21680 as radioligand expressed in COS-7 cells	CHEMBL	=			Homo sapiens
ADORA2A	adenosine A2a receptor	nisoldipine	Calcium signaling pathway: hsa04020	1942	Adenosine receptor A2a	GPCR	P29274	AA2AR_HUMAN	5.6424	Ki	DRUGMATRIX: Adenosine A2A radioligand binding (ligand: AB-MECA)	DRUG MATRIX	=			Homo sapiens
ADORA2A	adenosine A2a receptor	raloxifene	Calcium signaling pathway: hsa04020	2351	Adenosine receptor A2a	GPCR	P29274	AA2AR_HUMAN	5.9263	Ki	DRUGMATRIX: Adenosine A2A radioligand binding (ligand: AB-MECA)	DRUG MATRIX	=			Homo sapiens
ADORA2A	adenosine A2a receptor	regadenoson	Calcium signaling pathway: hsa04020	2362	Adenosine receptor A2a	GPCR	P29274	AA2AR_HUMAN	5.8861	EC50		WOMBAT-PK	=	CHEMBL	AGONIST	Homo sapiens
ADORA2A	adenosine A2a receptor	sildenafil	Calcium signaling pathway: hsa04020	2441	Adenosine receptor A2a	GPCR	P29274	AA2AR_HUMAN	6.7	Ki	Displacement of [3H]ZM241385 from human AA2AR expressed in HEK293T cells after 2 hrs by liquid scintillation counter	CHEMBL	=			Homo sapiens
ADORA2A	adenosine A2a receptor	tamoxifen	Calcium signaling pathway: hsa04020	2561	Adenosine receptor A2a	GPCR	P29274	AA2AR_HUMAN	5.3996	Ki	DRUGMATRIX: Adenosine A2A radioligand binding (ligand: AB-MECA)	DRUG MATRIX	=			Homo sapiens
ADORA2A	adenosine A2a receptor	theophylline	Calcium signaling pathway: hsa04020	2620	Adenosine receptor A2a	GPCR	P29274	AA2AR_HUMAN	9.22	Ki	Binding affinity for adenosine A2a receptor by using as [3H]ZM-241385 radioligand in membranes from HEK-A2A cells	CHEMBL	=	CHEMBL	ANTAGONIST	Homo sapiens
ADORA2A	adenosine A2a receptor	trioxsalen	Calcium signaling pathway: hsa04020	2759	Adenosine receptor A2a	GPCR	P29274	AA2AR_HUMAN	6.1325	Ki	DRUGMATRIX: Adenosine A2A radioligand binding (ligand: AB-MECA)	DRUG MATRIX	=			Homo sapiens
ADORA2A	adenosine A2a receptor	bithionol	Calcium signaling pathway: hsa04020	3032	Adenosine receptor A2a	GPCR	P29274	AA2AR_HUMAN	6.1838	Ki	DRUGMATRIX: Adenosine A2A radioligand binding (ligand: AB-MECA)	DRUG MATRIX	=			Homo sapiens
ADORA2A	adenosine A2a receptor	gentian violet	Calcium signaling pathway: hsa04020	4138	Adenosine receptor A2a	GPCR	P29274	AA2AR_HUMAN	5.7238	Ki	DRUGMATRIX: Adenosine A2A radioligand binding (ligand: AB-MECA)	DRUG MATRIX	=			Homo sapiens
ADORA2A	adenosine A2a receptor	choline theophyllinate	Calcium signaling pathway: hsa04020	4390	Adenosine receptor A2a	GPCR	P29274	AA2AR_HUMAN	9.22	Ki	Binding affinity for adenosine A2a receptor by using as [3H]ZM-241385 radioligand in membranes from HEK-A2A cells	CHEMBL	=	CHEMBL	ANTAGONIST	Homo sapiens
ADORA2A	adenosine A2a receptor	choline theophyllinate	Calcium signaling pathway: hsa04020	4390	Adenosine A2 receptor	GPCR	P29274	AA2AR_HUMAN	4.85	Ki	Inhibition of the stimulation by 5'-(N-ethylcarbamoyl) adenosine of adenyl cyclase via adenosine A2 receptor in human platelet membranes.	CHEMBL	=	CHEMBL	ANTAGONIST	Homo sapiens
ADORA2A	adenosine A2a receptor	bufylline	Calcium signaling pathway: hsa04020	4426	Adenosine receptor A2a	GPCR	P29274	AA2AR_HUMAN	9.22	Ki	Binding affinity for adenosine A2a receptor by using as [3H]ZM-241385 radioligand in membranes from HEK-A2A cells	CHEMBL	=	CHEMBL	ANTAGONIST	Homo sapiens
ADORA2A	adenosine A2a receptor	bufylline	Calcium signaling pathway: hsa04020	4426	Adenosine A2 receptor	GPCR	P29274	AA2AR_HUMAN	4.85	Ki	Inhibition of the stimulation by 5'-(N-ethylcarbamoyl) adenosine of adenyl cyclase via adenosine A2 receptor in human platelet membranes.	CHEMBL	=	CHEMBL	ANTAGONIST	Homo sapiens
ADORA2A	adenosine A2a receptor	istradefylline	Calcium signaling pathway: hsa04020	4882	Adenosine receptor A2a	GPCR	P29274	AA2AR_HUMAN	8.66	Ki	Binding affinity towards human Adenosine A2a receptor expressed in HEK293 cells using 6 nM [3H]CGS-21680	CHEMBL	=	SCIENTIFIC LITERATURE	ANTAGONIST	Homo sapiens
CHRM2	cholinergic receptor muscarinic 2	acetylcholine	Calcium signaling pathway: hsa04020	65	Muscarinic acetylcholine receptor M2	GPCR	P08172	ACM2_HUMAN	6.5	Ki		IUPHAR	=		AGONIST	Homo sapiens
CHRM2	cholinergic receptor muscarinic 2	aclatonium	Calcium signaling pathway: hsa04020	81	Muscarinic acetylcholine receptor	GPCR	P08173	ACM2_HUMAN			Mechanism of Action	SCIENTIFIC LITERATURE		SCIENTIFIC LITERATURE	AGONIST	Homo sapiens
CHRM2	cholinergic receptor muscarinic 2	alcuronium	Calcium signaling pathway: hsa04020	109	Muscarinic acetylcholine receptor M2	GPCR	P08172	ACM2_HUMAN	6.9	Kd		IUPHAR	=		ALLOSTERIC MODULATOR	Homo sapiens
CHRM2	cholinergic receptor muscarinic 2	amiodarone	Calcium signaling pathway: hsa04020	176	Muscarinic acetylcholine receptor M2	GPCR	P08172	ACM2_HUMAN	5.7433	Ki	DRUGMATRIX: Muscarinic M2 radioligand binding (ligand: [3H] N-Methylscopolamine)	DRUG MATRIX	=			Homo sapiens
CHRM2	cholinergic receptor muscarinic 2	amitriptyline	Calcium signaling pathway: hsa04020	180	Muscarinic acetylcholine receptor M2	GPCR	P08172	ACM2_HUMAN	8.1	Ki		WOMBAT-PK	=			Homo sapiens
CHRM2	cholinergic receptor muscarinic 2	amoxapine	Calcium signaling pathway: hsa04020	191	Muscarinic acetylcholine receptor M2	GPCR	P08172	ACM2_HUMAN	6.0301	Ki	DRUGMATRIX: Muscarinic M2 radioligand binding (ligand: [3H] N-Methylscopolamine)	DRUG MATRIX	=			Homo sapiens
CHRM2	cholinergic receptor muscarinic 2	aripiprazole	Calcium signaling pathway: hsa04020	242	Muscarinic acetylcholine receptor M2	GPCR	P08172	ACM2_HUMAN	5.4549	Ki		PDSP	=			Homo sapiens
CHRM2	cholinergic receptor muscarinic 2	astemizole	Calcium signaling pathway: hsa04020	249	Muscarinic acetylcholine receptor M2	GPCR	P08172	ACM2_HUMAN	6.3002	Ki	DRUGMATRIX: Muscarinic M2 radioligand binding (ligand: [3H] N-Methylscopolamine)	DRUG MATRIX	=			Homo sapiens
CHRM2	cholinergic receptor muscarinic 2	atropine	Calcium signaling pathway: hsa04020	260	Muscarinic acetylcholine receptor M2	GPCR	P08172	ACM2_HUMAN	8.97	Ki		WOMBAT-PK	=	CHEMBL	ANTAGONIST	Homo sapiens
CHRM2	cholinergic receptor muscarinic 2	diphenidol	Calcium signaling pathway: hsa04020	313	Muscarinic acetylcholine receptor M2	GPCR	P08172	ACM2_HUMAN	6.5622	Ki	DRUGMATRIX: Muscarinic M2 radioligand binding (ligand: [3H] N-Methylscopolamine)	DRUG MATRIX	=			Homo sapiens
CHRM2	cholinergic receptor muscarinic 2	benzatropine	Calcium signaling pathway: hsa04020	333	Muscarinic acetylcholine receptor M2	GPCR	P08172	ACM2_HUMAN	8.8539	Ki		WOMBAT-PK	=		ANTAGONIST	Homo sapiens
CHRM2	cholinergic receptor muscarinic 2	bethanechol	Calcium signaling pathway: hsa04020	358	Muscarinic acetylcholine receptor M2	GPCR	P08172	ACM2_HUMAN	4	Ki		IUPHAR	=	CHEMBL	AGONIST	Homo sapiens
CHRM2	cholinergic receptor muscarinic 2	biperiden	Calcium signaling pathway: hsa04020	374	Muscarinic acetylcholine receptor M2	GPCR	P08172	ACM2_HUMAN	8.2	Kd		IUPHAR	=		ANTAGONIST	Homo sapiens
CHRM2	cholinergic receptor muscarinic 2	bromperidol	Calcium signaling pathway: hsa04020	407	Muscarinic acetylcholine receptor M2	GPCR	P08172	ACM2_HUMAN	5.7447	Ki		PDSP	=			Homo sapiens
CHRM2	cholinergic receptor muscarinic 2	scopolamine butylbromide	Calcium signaling pathway: hsa04020	458	Muscarinic acetylcholine receptor M2	GPCR	P08172	ACM2_HUMAN				WOMBAT-PK				Homo sapiens
CHRM2	cholinergic receptor muscarinic 2	carbachol	Calcium signaling pathway: hsa04020	488	Muscarinic acetylcholine receptor M2	GPCR	P08172	ACM2_HUMAN	7.9208	EC50		WOMBAT-PK	=			Homo sapiens
CHRM2	cholinergic receptor muscarinic 2	pentoxyverine	Calcium signaling pathway: hsa04020	494	Muscarinic acetylcholine receptor M2	GPCR	P08172	ACM2_HUMAN	6.78	Ki	Binding affinity towards muscarinic m2 receptor	CHEMBL	=			Homo sapiens
CHRM2	cholinergic receptor muscarinic 2	cevimeline	Calcium signaling pathway: hsa04020	584	Muscarinic acetylcholine receptor M2	GPCR	P08172	ACM2_HUMAN	5.983	EC50		WOMBAT-PK	=			Homo sapiens
CHRM2	cholinergic receptor muscarinic 2	chlorpromazine	Calcium signaling pathway: hsa04020	621	Muscarinic acetylcholine receptor M2	GPCR	P08172	ACM2_HUMAN	6.7457	Ki		PDSP	=			Homo sapiens
CHRM2	cholinergic receptor muscarinic 2	chlorprothixene	Calcium signaling pathway: hsa04020	623	Muscarinic acetylcholine receptor M2	GPCR	P08172	ACM2_HUMAN	7.5528	Ki		PDSP				Homo sapiens
CHRM2	cholinergic receptor muscarinic 2	clemastine	Calcium signaling pathway: hsa04020	671	Muscarinic acetylcholine receptor M2	GPCR	P08172	ACM2_HUMAN	6.703	Ki		WOMBAT-PK	=			Homo sapiens
CHRM2	cholinergic receptor muscarinic 2	clomifene	Calcium signaling pathway: hsa04020	700	Muscarinic acetylcholine receptor M2	GPCR	P08172	ACM2_HUMAN	5.8894	Ki	DRUGMATRIX: Muscarinic M2 radioligand binding (ligand: [3H] N-Methylscopolamine)	DRUG MATRIX	=			Homo sapiens
CHRM2	cholinergic receptor muscarinic 2	clomipramine	Calcium signaling pathway: hsa04020	701	Muscarinic acetylcholine receptor M2	GPCR	P08172	ACM2_HUMAN	7.0655	Ki	DRUGMATRIX: Muscarinic M2 radioligand binding (ligand: [3H] N-Methylscopolamine)	DRUG MATRIX	=			Homo sapiens
CHRM2	cholinergic receptor muscarinic 2	clotrimazole	Calcium signaling pathway: hsa04020	719	Muscarinic acetylcholine receptor M2	GPCR	P08172	ACM2_HUMAN	5.2868	Ki	DRUGMATRIX: Muscarinic M2 radioligand binding (ligand: [3H] N-Methylscopolamine)	DRUG MATRIX	=			Homo sapiens
CHRM2	cholinergic receptor muscarinic 2	clozapine	Calcium signaling pathway: hsa04020	722	Muscarinic acetylcholine receptor M2	GPCR	P08172	ACM2_HUMAN	7.3	Ki		WOMBAT-PK	=			Homo sapiens
CHRM2	cholinergic receptor muscarinic 2	cyamemazine	Calcium signaling pathway: hsa04020	746	Muscarinic acetylcholine receptor M2	GPCR	P08172	ACM2_HUMAN	7.3768	Ki		PDSP	=			Homo sapiens
CHRM2	cholinergic receptor muscarinic 2	cyclizine	Calcium signaling pathway: hsa04020	749	Muscarinic acetylcholine receptor M2	GPCR	P08172	ACM2_HUMAN	6.3851	Ki	DRUGMATRIX: Muscarinic M2 radioligand binding (ligand: [3H] N-Methylscopolamine)	DRUG MATRIX	=			Homo sapiens
CHRM2	cholinergic receptor muscarinic 2	cyclobenzaprine	Calcium signaling pathway: hsa04020	751	Muscarinic acetylcholine receptor M2	GPCR	P08172	ACM2_HUMAN	7.2218	Ki		PDSP				Homo sapiens
CHRM2	cholinergic receptor muscarinic 2	cyproheptadine	Calcium signaling pathway: hsa04020	765	Muscarinic acetylcholine receptor M2	GPCR	P08172	ACM2_HUMAN	8	Ki		WOMBAT-PK	=			Homo sapiens
CHRM2	cholinergic receptor muscarinic 2	darifenacin	Calcium signaling pathway: hsa04020	784	Muscarinic acetylcholine receptor M2	GPCR	P08172	ACM2_HUMAN	7.6	Ki	GRAC: human M2 antagonist	CHEMBL	=		ANTAGONIST	Homo sapiens
CHRM2	cholinergic receptor muscarinic 2	decamethonium	Calcium signaling pathway: hsa04020	789	Muscarinic acetylcholine receptor M2	GPCR	P08172	ACM2_HUMAN	7.6021	Ki		PDSP	=			Homo sapiens
CHRM2	cholinergic receptor muscarinic 2	desipramine	Calcium signaling pathway: hsa04020	812	Muscarinic acetylcholine receptor M2	GPCR	P08172	ACM2_HUMAN	6.27	Ki		WOMBAT-PK	=			Homo sapiens
CHRM2	cholinergic receptor muscarinic 2	desloratadine	Calcium signaling pathway: hsa04020	814	Muscarinic acetylcholine receptor M2	GPCR	P08172	ACM2_HUMAN	7.6	Ki		WOMBAT-PK	=			Homo sapiens
CHRM2	cholinergic receptor muscarinic 2	dexetimide	Calcium signaling pathway: hsa04020	831	Muscarinic acetylcholine receptor M2	GPCR	P08172	ACM2_HUMAN	8.9	Ki		IUPHAR	=	IUPHAR	ANTAGONIST	Homo sapiens
CHRM2	cholinergic receptor muscarinic 2	dexfenfluramine	Calcium signaling pathway: hsa04020	832	Muscarinic acetylcholine receptor M2	GPCR	P08172	ACM2_HUMAN	5.5766	Ki		PDSP	=			Homo sapiens
CHRM2	cholinergic receptor muscarinic 2	dicloxacillin	Calcium signaling pathway: hsa04020	866	Muscarinic acetylcholine receptor M2	GPCR	P08172	ACM2_HUMAN	5.66	IC50		WOMBAT-PK	=			Homo sapiens
CHRM2	cholinergic receptor muscarinic 2	dicycloverine	Calcium signaling pathway: hsa04020	868	Muscarinic acetylcholine receptor M2	GPCR	P08172	ACM2_HUMAN	6.6	Ki		IUPHAR	=		ANTAGONIST	Homo sapiens
CHRM2	cholinergic receptor muscarinic 2	dimenhydrinate	Calcium signaling pathway: hsa04020	901	Muscarinic acetylcholine receptor M2	GPCR	P08172	ACM2_HUMAN	6.7852	Ki	DRUGMATRIX: Muscarinic M2 radioligand binding (ligand: [3H] N-Methylscopolamine)	DRUG MATRIX	=			Homo sapiens
CHRM2	cholinergic receptor muscarinic 2	dimetindene	Calcium signaling pathway: hsa04020	903	Muscarinic acetylcholine receptor M2	GPCR	P08172	ACM2_HUMAN	7.35	Ki		CHEMBL	=			Homo sapiens
CHRM2	cholinergic receptor muscarinic 2	diphenhydramine	Calcium signaling pathway: hsa04020	916	Muscarinic acetylcholine receptor M2	GPCR	P08172	ACM2_HUMAN	6.9208	Ki		WOMBAT-PK	=			Homo sapiens
CHRM2	cholinergic receptor muscarinic 2	disopyramide	Calcium signaling pathway: hsa04020	926	Muscarinic acetylcholine receptor M2	GPCR	P08172	ACM2_HUMAN				WOMBAT-PK				Homo sapiens
CHRM2	cholinergic receptor muscarinic 2	dosulepin	Calcium signaling pathway: hsa04020	951	Muscarinic acetylcholine receptor M2	GPCR	P08172	ACM2_HUMAN	6.9625	Ki		WOMBAT-PK	=			Homo sapiens
CHRM2	cholinergic receptor muscarinic 2	doxepin	Calcium signaling pathway: hsa04020	956	Muscarinic acetylcholine receptor M2	GPCR	P08172	ACM2_HUMAN	6.7959	Ki		WOMBAT-PK	=			Homo sapiens
CHRM2	cholinergic receptor muscarinic 2	ebastine	Calcium signaling pathway: hsa04020	977	Muscarinic acetylcholine receptor M2	GPCR	P08172	ACM2_HUMAN	6.5536	Ki	DRUGMATRIX: Muscarinic M2 radioligand binding (ligand: [3H] N-Methylscopolamine)	DRUG MATRIX	=			Homo sapiens
CHRM2	cholinergic receptor muscarinic 2	econazole	Calcium signaling pathway: hsa04020	983	Muscarinic acetylcholine receptor M2	GPCR	P08172	ACM2_HUMAN	5.9363	Ki	DRUGMATRIX: Muscarinic M2 radioligand binding (ligand: [3H] N-Methylscopolamine)	DRUG MATRIX	=			Homo sapiens
CHRM2	cholinergic receptor muscarinic 2	eperisone	Calcium signaling pathway: hsa04020	1022	Muscarinic acetylcholine receptor M2	GPCR	P08172	ACM2_HUMAN	6.0804	Ki	DRUGMATRIX: Muscarinic M2 radioligand binding (ligand: [3H] N-Methylscopolamine)	DRUG MATRIX	=			Homo sapiens
CHRM2	cholinergic receptor muscarinic 2	ergotamine	Calcium signaling pathway: hsa04020	1043	Muscarinic acetylcholine receptor M2	GPCR	P08172	ACM2_HUMAN	6.0405	Ki		PDSP				Homo sapiens
CHRM2	cholinergic receptor muscarinic 2	ethylestrenol	Calcium signaling pathway: hsa04020	1094	Muscarinic acetylcholine receptor M2	GPCR	P08172	ACM2_HUMAN	6.983	Ki	DRUGMATRIX: Muscarinic M2 radioligand binding (ligand: [3H] N-Methylscopolamine)	DRUG MATRIX	=			Homo sapiens
CHRM2	cholinergic receptor muscarinic 2	fenfluramine	Calcium signaling pathway: hsa04020	1150	Muscarinic acetylcholine receptor M2	GPCR	P08172	ACM2_HUMAN	5.7261	Ki		PDSP				Homo sapiens
CHRM2	cholinergic receptor muscarinic 2	fluoxetine	Calcium signaling pathway: hsa04020	1209	Muscarinic acetylcholine receptor M2	GPCR	P08172	ACM2_HUMAN	5.5686	Ki		PDSP	=			Homo sapiens
CHRM2	cholinergic receptor muscarinic 2	fluphenazine	Calcium signaling pathway: hsa04020	1212	Muscarinic acetylcholine receptor M2	GPCR	P08172	ACM2_HUMAN	5.5751	Ki	DRUGMATRIX: Muscarinic M2 radioligand binding (ligand: [3H] N-Methylscopolamine)	DRUG MATRIX	=			Homo sapiens
CHRM2	cholinergic receptor muscarinic 2	fluphenazine enanthate	Calcium signaling pathway: hsa04020	1214	Muscarinic acetylcholine receptor M2	GPCR	P08172	ACM2_HUMAN	5.1449	Ki		PDSP	=			Homo sapiens
CHRM2	cholinergic receptor muscarinic 2	gallamine	Calcium signaling pathway: hsa04020	1273	Muscarinic acetylcholine receptor M2	GPCR	P08172	ACM2_HUMAN	6.1481	Ki	DRUGMATRIX: Muscarinic M2 radioligand binding (ligand: [3H] N-Methylscopolamine)	DRUG MATRIX	=	SCIENTIFIC LITERATURE	NEGATIVE ALLOSTERIC MODULATOR	Homo sapiens
CHRM2	cholinergic receptor muscarinic 2	hexocyclium	Calcium signaling pathway: hsa04020	1371	Muscarinic acetylcholine receptor M2	GPCR	P08172	ACM2_HUMAN	7.6	Ki		IUPHAR	=		ANTAGONIST	Homo sapiens
CHRM2	cholinergic receptor muscarinic 2	homatropine	Calcium signaling pathway: hsa04020	1379	Muscarinic acetylcholine receptor M2	GPCR	P08172	ACM2_HUMAN	7.1249	Ki	DRUGMATRIX: Muscarinic M2 radioligand binding (ligand: [3H] N-Methylscopolamine)	DRUG MATRIX	=			Homo sapiens
CHRM2	cholinergic receptor muscarinic 2	hydroxychloroquine	Calcium signaling pathway: hsa04020	1395	Muscarinic acetylcholine receptor M2	GPCR	P08172	ACM2_HUMAN	5.9792	Ki	DRUGMATRIX: Muscarinic M2 radioligand binding (ligand: [3H] N-Methylscopolamine)	DRUG MATRIX	=			Homo sapiens
CHRM2	cholinergic receptor muscarinic 2	hyoscyamine	Calcium signaling pathway: hsa04020	1402	Muscarinic acetylcholine receptor M2	GPCR	P08172	ACM2_HUMAN	9.3	Ki		WOMBAT-PK	=	KEGG DRUG	ANTAGONIST	Homo sapiens
CHRM2	cholinergic receptor muscarinic 2	imipramine	Calcium signaling pathway: hsa04020	1427	Muscarinic acetylcholine receptor M2	GPCR	P08172	ACM2_HUMAN	8.08	Ki		WOMBAT-PK	=			Homo sapiens
CHRM2	cholinergic receptor muscarinic 2	ipratropium	Calcium signaling pathway: hsa04020	1475	Muscarinic acetylcholine receptor M2	GPCR	P08172	ACM2_HUMAN	8.8239	Ki		WOMBAT-PK	=			Homo sapiens
CHRM2	cholinergic receptor muscarinic 2	ketoconazole	Calcium signaling pathway: hsa04020	1527	Muscarinic acetylcholine receptor M2	GPCR	P08172	ACM2_HUMAN	5.0284	Ki	DRUGMATRIX: Muscarinic M2 radioligand binding (ligand: [3H] N-Methylscopolamine)	DRUG MATRIX	=			Homo sapiens
CHRM2	cholinergic receptor muscarinic 2	ketotifen	Calcium signaling pathway: hsa04020	1530	Muscarinic acetylcholine receptor M2	GPCR	P08172	ACM2_HUMAN	6.359	Ki		WOMBAT-PK	=			Homo sapiens
CHRM2	cholinergic receptor muscarinic 2	lofepramine	Calcium signaling pathway: hsa04020	1592	Muscarinic acetylcholine receptor M2	GPCR	P08172	ACM2_HUMAN	6.4815	Ki		WOMBAT-PK	=			Homo sapiens
CHRM2	cholinergic receptor muscarinic 2	loxapine	Calcium signaling pathway: hsa04020	1613	Muscarinic acetylcholine receptor M2	GPCR	P08172	ACM2_HUMAN	6.376	Ki		PDSP	=			Homo sapiens
CHRM2	cholinergic receptor muscarinic 2	maprotiline	Calcium signaling pathway: hsa04020	1634	Muscarinic acetylcholine receptor M2	GPCR	P08172	ACM2_HUMAN	6.1643	Ki	DRUGMATRIX: Muscarinic M2 radioligand binding (ligand: [3H] N-Methylscopolamine)	DRUG MATRIX	=			Homo sapiens
CHRM2	cholinergic receptor muscarinic 2	melperone	Calcium signaling pathway: hsa04020	1677	Muscarinic acetylcholine receptor M2	GPCR	P08172	ACM2_HUMAN	5.6198	Ki		PDSP	=			Homo sapiens
CHRM2	cholinergic receptor muscarinic 2	pecazine	Calcium signaling pathway: hsa04020	1688	Muscarinic acetylcholine receptor M2	GPCR	P08172	ACM2_HUMAN	6.6968	Ki	DRUGMATRIX: Muscarinic M2 radioligand binding (ligand: [3H] N-Methylscopolamine)	DRUG MATRIX	=			Homo sapiens
CHRM2	cholinergic receptor muscarinic 2	mepenzolate	Calcium signaling pathway: hsa04020	1689	Muscarinic acetylcholine receptor M2	GPCR	P08172	ACM2_HUMAN	9.17	Ki	Displacement of [3H]NMS from human M2R expressed in CHOK1 cells after 2 hrs by scintillation counting analysis	CHEMBL	=			Homo sapiens
CHRM2	cholinergic receptor muscarinic 2	mequitazine	Calcium signaling pathway: hsa04020	1707	Muscarinic acetylcholine receptor M2	GPCR	P08172	ACM2_HUMAN	7.8539	Ki		PDSP				Homo sapiens
CHRM2	cholinergic receptor muscarinic 2	mesoridazine	Calcium signaling pathway: hsa04020	1712	Muscarinic acetylcholine receptor M2	GPCR	P08172	ACM2_HUMAN	7.8239	Ki		PDSP	=			Homo sapiens
CHRM2	cholinergic receptor muscarinic 2	methacholine	Calcium signaling pathway: hsa04020	1726	Muscarinic acetylcholine receptor M2	GPCR	P08172	ACM2_HUMAN	7.23	Ki	Inhibition of binding of [3H]quinuclidinyl benzilate to muscarinic receptors in membranes of CHO cells transfected with Muscarinic acetylcholine receptor M2	CHEMBL	=			Homo sapiens
CHRM2	cholinergic receptor muscarinic 2	methanthelinium	Calcium signaling pathway: hsa04020	1736	Muscarinic acetylcholine receptor	GPCR	P08173	ACM2_HUMAN				KEGG DRUG		KEGG DRUG	ANTAGONIST	Homo sapiens
CHRM2	cholinergic receptor muscarinic 2	methapyrilene	Calcium signaling pathway: hsa04020	1738	Muscarinic acetylcholine receptor M2	GPCR	P08172	ACM2_HUMAN	6.2277	Ki	DRUGMATRIX: Muscarinic M2 radioligand binding (ligand: [3H] N-Methylscopolamine)	DRUG MATRIX	=			Homo sapiens
CHRM2	cholinergic receptor muscarinic 2	methscopolamine	Calcium signaling pathway: hsa04020	1757	Muscarinic acetylcholine receptor M2	GPCR	P08172	ACM2_HUMAN	9.82	Ki	DRUGMATRIX: Muscarinic M2 radioligand binding (ligand: [3H] N-Methylscopolamine)	CHEMBL	=			Homo sapiens
CHRM2	cholinergic receptor muscarinic 2	methysergide	Calcium signaling pathway: hsa04020	1775	Muscarinic acetylcholine receptor M2	GPCR	P08172	ACM2_HUMAN	5.2128	Ki		PDSP				Homo sapiens
CHRM2	cholinergic receptor muscarinic 2	mianserin	Calcium signaling pathway: hsa04020	1796	Muscarinic acetylcholine receptor M2	GPCR	P08172	ACM2_HUMAN	6.4168	Ki	DRUGMATRIX: Muscarinic M2 radioligand binding (ligand: [3H] N-Methylscopolamine)	DRUG MATRIX	=			Homo sapiens
CHRM2	cholinergic receptor muscarinic 2	miconazole	Calcium signaling pathway: hsa04020	1800	Muscarinic acetylcholine receptor M2	GPCR	P08172	ACM2_HUMAN	5.8119	Ki	DRUGMATRIX: Muscarinic M2 radioligand binding (ligand: [3H] N-Methylscopolamine)	DRUG MATRIX	=			Homo sapiens
CHRM2	cholinergic receptor muscarinic 2	mirtazapine	Calcium signaling pathway: hsa04020	1816	Muscarinic acetylcholine receptor M2	GPCR	P08172	ACM2_HUMAN				WOMBAT-PK				Homo sapiens
CHRM2	cholinergic receptor muscarinic 2	mitoxantrone	Calcium signaling pathway: hsa04020	1821	Muscarinic acetylcholine receptor M2	GPCR	P08172	ACM2_HUMAN	7.1085	Ki	DRUGMATRIX: Muscarinic M2 radioligand binding (ligand: [3H] N-Methylscopolamine)	DRUG MATRIX	=			Homo sapiens
CHRM2	cholinergic receptor muscarinic 2	nortriptyline	Calcium signaling pathway: hsa04020	1971	Muscarinic acetylcholine receptor M2	GPCR	P08172	ACM2_HUMAN	6.9586	Ki		WOMBAT-PK	=			Homo sapiens
CHRM2	cholinergic receptor muscarinic 2	olanzapine	Calcium signaling pathway: hsa04020	1982	Muscarinic acetylcholine receptor M2	GPCR	P08172	ACM2_HUMAN	7.1024	Ki		WOMBAT-PK	=			Homo sapiens
CHRM2	cholinergic receptor muscarinic 2	orphenadrine	Calcium signaling pathway: hsa04020	1999	Muscarinic acetylcholine receptor M2	GPCR	P08172	ACM2_HUMAN	6.8729	Ki	DRUGMATRIX: Muscarinic M2 radioligand binding (ligand: [3H] N-Methylscopolamine)	DRUG MATRIX	=			Homo sapiens
CHRM2	cholinergic receptor muscarinic 2	oxybutynin	Calcium signaling pathway: hsa04020	2028	Muscarinic acetylcholine receptor M2	GPCR	P08172	ACM2_HUMAN	8.09	Ki	Displacement of 1-[N-methyl- 3H]scopolamine from human muscarinic M2 receptor expressed in Sf9 cells	CHEMBL	=		ANTAGONIST	Homo sapiens
CHRM2	cholinergic receptor muscarinic 2	paroxetine	Calcium signaling pathway: hsa04020	2068	Muscarinic acetylcholine receptor M2	GPCR	P08172	ACM2_HUMAN	6.7235	Ki	DRUGMATRIX: Muscarinic M2 radioligand binding (ligand: [3H] N-Methylscopolamine)	DRUG MATRIX	=			Homo sapiens
CHRM2	cholinergic receptor muscarinic 2	pentamidine	Calcium signaling pathway: hsa04020	2090	Muscarinic acetylcholine receptor M2	GPCR	P08172	ACM2_HUMAN	6.295	Ki	DRUGMATRIX: Muscarinic M2 radioligand binding (ligand: [3H] N-Methylscopolamine)	DRUG MATRIX	=			Homo sapiens
CHRM2	cholinergic receptor muscarinic 2	pilocarpine	Calcium signaling pathway: hsa04020	2166	Muscarinic acetylcholine receptor M2	GPCR	P08172	ACM2_HUMAN	6.95	EC50	calcium response in CHO cells	SCIENTIFIC LITERATURE	=		AGONIST	Homo sapiens
CHRM2	cholinergic receptor muscarinic 2	pirenzepine	Calcium signaling pathway: hsa04020	2200	Muscarinic acetylcholine receptor M2	GPCR	P08172	ACM2_HUMAN	6.76	Ki	Displacement of [3H]N-methylscopolamine chloride from human cloned muscarinic M2 receptor expressed in CHOK1 cells	CHEMBL	=			Homo sapiens
CHRM2	cholinergic receptor muscarinic 2	pridinol	Calcium signaling pathway: hsa04020	2263	Muscarinic acetylcholine receptor M2	GPCR	P08172	ACM2_HUMAN	8.15	Ki		PDSP	=			Homo sapiens
CHRM2	cholinergic receptor muscarinic 2	procainamide	Calcium signaling pathway: hsa04020	2270	Muscarinic acetylcholine receptor M2	GPCR	P08172	ACM2_HUMAN	7.8125	Ki		PDSP	=			Homo sapiens
CHRM2	cholinergic receptor muscarinic 2	prochlorperazine	Calcium signaling pathway: hsa04020	2274	Muscarinic acetylcholine receptor M2	GPCR	P08172	ACM2_HUMAN	5.9559	Ki	DRUGMATRIX: Muscarinic M2 radioligand binding (ligand: [3H] N-Methylscopolamine)	DRUG MATRIX	=			Homo sapiens
CHRM2	cholinergic receptor muscarinic 2	procyclidine	Calcium signaling pathway: hsa04020	2276	Muscarinic acetylcholine receptor M2	GPCR	P08172	ACM2_HUMAN	7.6021	Ki		PDSP	=			Homo sapiens
CHRM2	cholinergic receptor muscarinic 2	promazine	Calcium signaling pathway: hsa04020	2284	Muscarinic acetylcholine receptor M2	GPCR	P08172	ACM2_HUMAN	6.4123	Ki	DRUGMATRIX: Muscarinic M2 radioligand binding (ligand: [3H] N-Methylscopolamine)	DRUG MATRIX	=			Homo sapiens
CHRM2	cholinergic receptor muscarinic 2	promethazine	Calcium signaling pathway: hsa04020	2286	Muscarinic acetylcholine receptor M2	GPCR	P08172	ACM2_HUMAN	7.9208	Ki	DRUGMATRIX: Muscarinic M2 radioligand binding (ligand: [3H] N-Methylscopolamine)	DRUG MATRIX	=			Homo sapiens
CHRM2	cholinergic receptor muscarinic 2	propantheline	Calcium signaling pathway: hsa04020	2293	Muscarinic acetylcholine receptor M2	GPCR	P08172	ACM2_HUMAN	9.5	Ki		IUPHAR	=	CHEMBL	ANTAGONIST	Homo sapiens
CHRM2	cholinergic receptor muscarinic 2	propiomazine	Calcium signaling pathway: hsa04020	2298	Muscarinic acetylcholine receptor M2	GPCR	P08172	ACM2_HUMAN				WOMBAT-PK				Homo sapiens
CHRM2	cholinergic receptor muscarinic 2	protriptyline	Calcium signaling pathway: hsa04020	2320	Muscarinic acetylcholine receptor M2	GPCR	P08172	ACM2_HUMAN	6.9	Ki		WOMBAT-PK	=			Homo sapiens
CHRM2	cholinergic receptor muscarinic 2	quetiapine	Calcium signaling pathway: hsa04020	2337	Muscarinic acetylcholine receptor M2	GPCR	P08172	ACM2_HUMAN	6.0369	Ki		PDSP	=			Homo sapiens
CHRM2	cholinergic receptor muscarinic 2	mepacrine	Calcium signaling pathway: hsa04020	2338	Muscarinic acetylcholine receptor M2	GPCR	P08172	ACM2_HUMAN	6.4647	Ki	DRUGMATRIX: Muscarinic M2 radioligand binding (ligand: [3H] N-Methylscopolamine)	DRUG MATRIX	=			Homo sapiens
CHRM2	cholinergic receptor muscarinic 2	quinidine	Calcium signaling pathway: hsa04020	2346	Muscarinic acetylcholine receptor M2	GPCR	P08172	ACM2_HUMAN	8.1249	Ki		PDSP				Homo sapiens
CHRM2	cholinergic receptor muscarinic 2	risperidone	Calcium signaling pathway: hsa04020	2389	Muscarinic acetylcholine receptor M2	GPCR	P08172	ACM2_HUMAN	5.4318	Ki		PDSP	=			Homo sapiens
CHRM2	cholinergic receptor muscarinic 2	scopolamine	Calcium signaling pathway: hsa04020	2424	Muscarinic acetylcholine receptor M2	GPCR	P08172	ACM2_HUMAN	8.86	Ki		WOMBAT-PK	=			Homo sapiens
CHRM2	cholinergic receptor muscarinic 2	sertraline	Calcium signaling pathway: hsa04020	2436	Muscarinic acetylcholine receptor M2	GPCR	P08172	ACM2_HUMAN	5.6778	Ki		PDSP	=			Homo sapiens
CHRM2	cholinergic receptor muscarinic 2	solifenacin	Calcium signaling pathway: hsa04020	2457	Muscarinic acetylcholine receptor M2	GPCR	P08172	ACM2_HUMAN	6.24	IC50	Displacement of [3H]NMS from human muscarinic M2 receptor expressed in CHO-K1 cells after 1 hr by scintillation counting	CHEMBL	=	CHEMBL	ANTAGONIST	Homo sapiens
CHRM2	cholinergic receptor muscarinic 2	strychnine	Calcium signaling pathway: hsa04020	2484	Muscarinic acetylcholine receptor M2	GPCR	P08172	ACM2_HUMAN	5	Kd		IUPHAR	=		ALLOSTERIC MODULATOR	Homo sapiens
CHRM2	cholinergic receptor muscarinic 2	tamoxifen	Calcium signaling pathway: hsa04020	2561	Muscarinic acetylcholine receptor M2	GPCR	P08172	ACM2_HUMAN	5.5574	Ki	DRUGMATRIX: Muscarinic M2 radioligand binding (ligand: [3H] N-Methylscopolamine)	DRUG MATRIX	=			Homo sapiens
CHRM2	cholinergic receptor muscarinic 2	terconazole	Calcium signaling pathway: hsa04020	2599	Muscarinic acetylcholine receptor M2	GPCR	P08172	ACM2_HUMAN	5.3382	Ki	DRUGMATRIX: Muscarinic M2 radioligand binding (ligand: [3H] N-Methylscopolamine)	DRUG MATRIX	=			Homo sapiens
CHRM2	cholinergic receptor muscarinic 2	thiethylperazine	Calcium signaling pathway: hsa04020	2630	Muscarinic acetylcholine receptor M2	GPCR	P08172	ACM2_HUMAN				WOMBAT-PK				Homo sapiens
CHRM2	cholinergic receptor muscarinic 2	thioridazine	Calcium signaling pathway: hsa04020	2637	Muscarinic acetylcholine receptor M2	GPCR	P08172	ACM2_HUMAN	7.8539	Ki		PDSP	=			Homo sapiens
CHRM2	cholinergic receptor muscarinic 2	thiothixene	Calcium signaling pathway: hsa04020	2639	Muscarinic acetylcholine receptor M2	GPCR	P08172	ACM2_HUMAN	5.6778	Ki		PDSP	=			Homo sapiens
CHRM2	cholinergic receptor muscarinic 2	tiotropium bromide	Calcium signaling pathway: hsa04020	2677	Muscarinic acetylcholine receptor M2	GPCR	P08172	ACM2_HUMAN	11	Ki		WOMBAT-PK	=			Homo sapiens
CHRM2	cholinergic receptor muscarinic 2	tolterodine	Calcium signaling pathway: hsa04020	2705	Muscarinic acetylcholine receptor M2	GPCR	P08172	ACM2_HUMAN	8.57	Ki	Displacement of [3H]N-methyl Scopolamine from human cloned muscarinic M2 receptor expressed in CHO cells	CHEMBL	=	CHEMBL	ANTAGONIST	Homo sapiens
CHRM2	cholinergic receptor muscarinic 2	trihexyphenidyl	Calcium signaling pathway: hsa04020	2745	Muscarinic acetylcholine receptor M2	GPCR	P08172	ACM2_HUMAN	7.73	IC50	Evaluated for its binding affinity at human muscarinic receptor m2 by displacement of [3H]NMS binding using membranes from transfected chinese hamster ovarian cell	CHEMBL	=			Homo sapiens
CHRM2	cholinergic receptor muscarinic 2	tropicamide	Calcium signaling pathway: hsa04020	2774	Muscarinic acetylcholine receptor M2	GPCR	P08172	ACM2_HUMAN	7.4318	Ki	DRUGMATRIX: Muscarinic M2 radioligand binding (ligand: [3H] N-Methylscopolamine)	DRUG MATRIX	=			Homo sapiens
CHRM2	cholinergic receptor muscarinic 2	trospium	Calcium signaling pathway: hsa04020	2776	Muscarinic acetylcholine receptor M2	GPCR	P08172	ACM2_HUMAN			Mechanism of Action; CHEMBL211; SINGLE PROTEIN	CHEMBL		CHEMBL	ANTAGONIST	Homo sapiens
CHRM2	cholinergic receptor muscarinic 2	tubocurarine	Calcium signaling pathway: hsa04020	2781	Muscarinic acetylcholine receptor M2	GPCR	P08172	ACM2_HUMAN	7.0132	Ki		WOMBAT-PK	=			Homo sapiens
CHRM2	cholinergic receptor muscarinic 2	valethamate	Calcium signaling pathway: hsa04020	2800	Muscarinic acetylcholine receptor M2	GPCR	P08172	ACM2_HUMAN	7.72	Ki	DRUGMATRIX: Muscarinic M2 radioligand binding (ligand: [3H] N-Methylscopolamine)	CHEMBL	=			Homo sapiens
CHRM2	cholinergic receptor muscarinic 2	vinburnine	Calcium signaling pathway: hsa04020	2824	Muscarinic acetylcholine receptor M2	GPCR	P08172	ACM2_HUMAN	4.2	Kd		IUPHAR	=		ALLOSTERIC MODULATOR	Homo sapiens
CHRM2	cholinergic receptor muscarinic 2	ziprasidone	Calcium signaling pathway: hsa04020	2865	Muscarinic acetylcholine receptor M2	GPCR	P08172	ACM2_HUMAN	5.5229	Ki		PDSP				Homo sapiens
CHRM2	cholinergic receptor muscarinic 2	zotepine	Calcium signaling pathway: hsa04020	2875	Muscarinic acetylcholine receptor M2	GPCR	P08172	ACM2_HUMAN	6.8539	Ki		PDSP	=			Homo sapiens
CHRM2	cholinergic receptor muscarinic 2	doxacurium	Calcium signaling pathway: hsa04020	2974	Muscarinic acetylcholine receptor M2	GPCR	P08172	ACM2_HUMAN				WOMBAT-PK				Homo sapiens
CHRM2	cholinergic receptor muscarinic 2	benzethonium	Calcium signaling pathway: hsa04020	3018	Muscarinic acetylcholine receptor M2	GPCR	P08172	ACM2_HUMAN	6.6904	Ki	DRUGMATRIX: Muscarinic M2 radioligand binding (ligand: [3H] N-Methylscopolamine)	DRUG MATRIX	=			Homo sapiens
CHRM2	cholinergic receptor muscarinic 2	bietamiverine	Calcium signaling pathway: hsa04020	3025	Muscarinic acetylcholine receptor M2	GPCR	P08172	ACM2_HUMAN	5.99	Ki	Displacement of [3H] N-methylscopolamine from human muscarinic M2 receptor expressed in CHOK1 cells after 30 mins by scintillation counting analysis	CHEMBL	=			Homo sapiens
CHRM2	cholinergic receptor muscarinic 2	eburnamonine	Calcium signaling pathway: hsa04020	3170	Muscarinic acetylcholine receptor M2	GPCR	P08172	ACM2_HUMAN	4.2	Kd		IUPHAR	=		ALLOSTERIC MODULATOR	Homo sapiens
CHRM2	cholinergic receptor muscarinic 2	femoxetine	Calcium signaling pathway: hsa04020	3220	Muscarinic acetylcholine receptor M2	GPCR	P08172	ACM2_HUMAN	6.8239	Ki		PDSP				Homo sapiens
CHRM2	cholinergic receptor muscarinic 2	iloperidone	Calcium signaling pathway: hsa04020	3294	Muscarinic acetylcholine receptor M2	GPCR	P08172	ACM2_HUMAN	5.48	Ki		PDSP	=			Homo sapiens
CHRM2	cholinergic receptor muscarinic 2	sabcomeline	Calcium signaling pathway: hsa04020	3536	Muscarinic acetylcholine receptor M2	GPCR	P08172	ACM2_HUMAN	6.74	IC50	In vitro affinity is evaluated, using quinuclidynyl benzylate (QNB) as radioligand in human cloned Muscarinic acetylcholine receptor M2	CHEMBL	=			Homo sapiens
CHRM2	cholinergic receptor muscarinic 2	vincamine	Calcium signaling pathway: hsa04020	3643	Muscarinic acetylcholine receptor M2	GPCR	P08172	ACM2_HUMAN	5.1	Kd		IUPHAR	=		ALLOSTERIC MODULATOR	Homo sapiens
CHRM2	cholinergic receptor muscarinic 2	xanomeline	Calcium signaling pathway: hsa04020	3652	Muscarinic acetylcholine receptor M2	GPCR	P08172	ACM2_HUMAN	6.92	Ki	Displacement of [3H]-AFDX-384 from human muscarinic M2 receptor expressed in CHO-K1 cells	CHEMBL	=			Homo sapiens
CHRM2	cholinergic receptor muscarinic 2	asenapine	Calcium signaling pathway: hsa04020	4115	Muscarinic acetylcholine receptor M2	GPCR	P08172	ACM2_HUMAN	6.0386	Ki		PDSP				Homo sapiens
CHRM2	cholinergic receptor muscarinic 2	gentian violet	Calcium signaling pathway: hsa04020	4138	Muscarinic acetylcholine receptor M2	GPCR	P08172	ACM2_HUMAN	6.2941	Ki	DRUGMATRIX: Muscarinic M2 radioligand binding (ligand: [3H] N-Methylscopolamine)	DRUG MATRIX	=			Homo sapiens
CHRM2	cholinergic receptor muscarinic 2	fesoterodine	Calcium signaling pathway: hsa04020	4191	Muscarinic acetylcholine receptor M2	GPCR	P08172	ACM2_HUMAN	6.401	Ki		WOMBAT-PK	=	CHEMBL	ANTAGONIST	Homo sapiens
CHRM2	cholinergic receptor muscarinic 2	glycopyrronium bromide	Calcium signaling pathway: hsa04020	4302	Muscarinic acetylcholine receptor M2	GPCR	P08172	ACM2_HUMAN	9.25	Ki		SCIENTIFIC LITERATURE	=	IUPHAR	ANTAGONIST	Homo sapiens
CHRM2	cholinergic receptor muscarinic 2	aceclidine	Calcium signaling pathway: hsa04020	4314	Muscarinic acetylcholine receptor M2	GPCR	P08172	ACM2_HUMAN	5.7	EC50		IUPHAR	=		AGONIST	Homo sapiens
CHRM2	cholinergic receptor muscarinic 2	dexchlorpheniramine	Calcium signaling pathway: hsa04020	4411	Muscarinic acetylcholine receptor M2	GPCR	P08172	ACM2_HUMAN	5.6043	Ki	DRUGMATRIX: Muscarinic M2 radioligand binding (ligand: [3H] N-Methylscopolamine)	DRUG MATRIX	=			Homo sapiens
CHRM2	cholinergic receptor muscarinic 2	aclidinium bromide	Calcium signaling pathway: hsa04020	4484	Muscarinic acetylcholine receptor M2	GPCR	P08172	ACM2_HUMAN	10.1	Ki	Binding affinity to muscarinic M2 receptor	CHEMBL	=			Homo sapiens
CHRM2	cholinergic receptor muscarinic 2	umeclidinium	Calcium signaling pathway: hsa04020	4816	Muscarinic acetylcholine receptor M2	GPCR	P08172	ACM2_HUMAN	9.8239	Ki	radioligand binding assays in CHO cells expressing human M1, M2, or M3 receptors in a scintillation proximity assay with 0.5 nM [3H]-N-methyl scopolamine as the ligand	SCIENTIFIC LITERATURE	=			Homo sapiens
CHRM2	cholinergic receptor muscarinic 2	revefenacin	Calcium signaling pathway: hsa04020	5303	Muscarinic acetylcholine receptor M2	GPCR	P08172	ACM2_HUMAN	9.52	Ki		SCIENTIFIC LITERATURE	=	DRUG LABEL	ANTAGONIST	Homo sapiens
PTK2B	protein tyrosine kinase 2 beta	sunitinib	Calcium signaling pathway: hsa04020	2544	Protein-tyrosine kinase 2-beta	Kinase	Q14289	FAK2_HUMAN	7.09	Kd	Binding constant for full-length PTK2B	CHEMBL	=			Homo sapiens
PTK2B	protein tyrosine kinase 2 beta	crizotinib	Calcium signaling pathway: hsa04020	4187	Protein-tyrosine kinase 2-beta	Kinase	Q14289	FAK2_HUMAN	6.72	Kd	Binding constant for PYK2 kinase domain	CHEMBL	=			Homo sapiens
PTK2B	protein tyrosine kinase 2 beta	bosutinib	Calcium signaling pathway: hsa04020	4359	Protein-tyrosine kinase 2-beta	Kinase	Q14289	FAK2_HUMAN	6.41	Kd	Binding constant for PYK2 kinase domain	CHEMBL	=			Homo sapiens
PTK2B	protein tyrosine kinase 2 beta	nintedanib	Calcium signaling pathway: hsa04020	4903	Protein-tyrosine kinase 2-beta	Kinase	Q14289	FAK2_HUMAN	7.09	Kd	Binding constant for PYK2 kinase domain	CHEMBL	=			Homo sapiens
PTK2B	protein tyrosine kinase 2 beta	midostaurin	Calcium signaling pathway: hsa04020	5231	Protein-tyrosine kinase 2-beta	Kinase	Q14289	FAK2_HUMAN	6.18	Kd	Binding constant for full-length PTK2B	CHEMBL	=			Homo sapiens
PTK2B	protein tyrosine kinase 2 beta	neratinib	Calcium signaling pathway: hsa04020	5252	Protein-tyrosine kinase 2-beta	Kinase	Q14289	FAK2_HUMAN	5.1	Kd	Binding constant for PYK2 kinase domain	CHEMBL	=			Homo sapiens
PTK2B	protein tyrosine kinase 2 beta	lorlatinib	Calcium signaling pathway: hsa04020	5302	Protein-tyrosine kinase 2-beta	Kinase	Q14289	FAK2_HUMAN	7.8539	IC50		SCIENTIFIC LITERATURE	=	DRUG LABEL	INHIBITOR	Homo sapiens
GRM5	glutamate metabotropic receptor 5	ganciclovir	Calcium signaling pathway: hsa04020	1277	Metabotropic glutamate receptor 5	GPCR	P41594	GRM5_HUMAN	5.41	Ki		WOMBAT-PK	=			Homo sapiens
GRM5	glutamate metabotropic receptor 5	glutamic acid	Calcium signaling pathway: hsa04020	1310	Metabotropic glutamate receptor 5	GPCR	P41594	GRM5_HUMAN	6.41	Ki	Binding affinity to mGluR5 receptor expressed in BHK cells	CHEMBL	=			Homo sapiens
HRH2	histamine receptor H2	amiodarone	Calcium signaling pathway: hsa04020	176	Histamine H2 receptor	GPCR	P25021	HRH2_HUMAN	4.9838	Ki	DRUGMATRIX: Histamine H2 radioligand binding (ligand: [125I] Aminopotentidine)	DRUG MATRIX	=			Homo sapiens
HRH2	histamine receptor H2	amitriptyline	Calcium signaling pathway: hsa04020	180	Histamine H2 receptor	GPCR	P25021	HRH2_HUMAN	6.8	IC50		WOMBAT-PK	=			Homo sapiens
HRH2	histamine receptor H2	astemizole	Calcium signaling pathway: hsa04020	249	Histamine H2 receptor	GPCR	P25021	HRH2_HUMAN	5.7815	Ki	DRUGMATRIX: Histamine H2 radioligand binding (ligand: [125I] Aminopotentidine)	DRUG MATRIX	=			Homo sapiens
HRH2	histamine receptor H2	benzatropine	Calcium signaling pathway: hsa04020	333	Histamine H2 receptor	GPCR	P25021	HRH2_HUMAN	5.9263	Ki	DRUGMATRIX: Histamine H2 radioligand binding (ligand: [125I] Aminopotentidine)	DRUG MATRIX	=			Homo sapiens
HRH2	histamine receptor H2	betazole	Calcium signaling pathway: hsa04020	357	Histamine H2 receptor	GPCR	P25021	HRH2_HUMAN				WOMBAT-PK		CHEMBL	AGONIST	Homo sapiens
HRH2	histamine receptor H2	cefapirin	Calcium signaling pathway: hsa04020	575	Histamine H2 receptor	GPCR	P25021	HRH2_HUMAN	5.24	IC50		WOMBAT-PK	=			Homo sapiens
HRH2	histamine receptor H2	chlorpromazine	Calcium signaling pathway: hsa04020	621	Histamine H2 receptor	GPCR	P25021	HRH2_HUMAN	6.7595	Ki		PDSP	=			Homo sapiens
HRH2	histamine receptor H2	cimetidine	Calcium signaling pathway: hsa04020	645	Histamine H2 receptor	GPCR	P25021	HRH2_HUMAN	6.14	Kd		WOMBAT-PK	=	CHEMBL	ANTAGONIST	Homo sapiens
HRH2	histamine receptor H2	clemastine	Calcium signaling pathway: hsa04020	671	Histamine H2 receptor	GPCR	P25021	HRH2_HUMAN	6.4389	Ki	DRUGMATRIX: Histamine H2 radioligand binding (ligand: [125I] Aminopotentidine)	DRUG MATRIX	=			Homo sapiens
HRH2	histamine receptor H2	clomipramine	Calcium signaling pathway: hsa04020	701	Histamine H2 receptor	GPCR	P25021	HRH2_HUMAN	5.6957	Ki	DRUGMATRIX: Histamine H2 radioligand binding (ligand: [125I] Aminopotentidine)	DRUG MATRIX	=			Homo sapiens
HRH2	histamine receptor H2	clotrimazole	Calcium signaling pathway: hsa04020	719	Histamine H2 receptor	GPCR	P25021	HRH2_HUMAN	5.2942	Ki	DRUGMATRIX: Histamine H2 radioligand binding (ligand: [125I] Aminopotentidine)	DRUG MATRIX	=			Homo sapiens
HRH2	histamine receptor H2	clozapine	Calcium signaling pathway: hsa04020	722	Histamine H2 receptor	GPCR	P25021	HRH2_HUMAN	6.8153	Ki		WOMBAT-PK	=			Homo sapiens
HRH2	histamine receptor H2	cyproheptadine	Calcium signaling pathway: hsa04020	765	Histamine H2 receptor	GPCR	P25021	HRH2_HUMAN	6.71	Ki	DRUGMATRIX: Histamine H2 radioligand binding (ligand: [125I] Aminopotentidine)	DRUG MATRIX	=			Homo sapiens
HRH2	histamine receptor H2	desloratadine	Calcium signaling pathway: hsa04020	814	Histamine H2 receptor	GPCR	P25021	HRH2_HUMAN	5.9666	Ki	DRUGMATRIX: Histamine H2 radioligand binding (ligand: [125I] Aminopotentidine)	DRUG MATRIX	=			Homo sapiens
HRH2	histamine receptor H2	dicloxacillin	Calcium signaling pathway: hsa04020	866	Histamine H2 receptor	GPCR	P25021	HRH2_HUMAN	4.8	IC50		WOMBAT-PK	=			Homo sapiens
HRH2	histamine receptor H2	dicycloverine	Calcium signaling pathway: hsa04020	868	Histamine H2 receptor	GPCR	P25021	HRH2_HUMAN	5.7964	Ki	DRUGMATRIX: Histamine H2 radioligand binding (ligand: [125I] Aminopotentidine)	DRUG MATRIX	=			Homo sapiens
HRH2	histamine receptor H2	doxepin	Calcium signaling pathway: hsa04020	956	Histamine H2 receptor	GPCR	P25021	HRH2_HUMAN	5.7361	Ki	DRUGMATRIX: Histamine H2 radioligand binding (ligand: [125I] Aminopotentidine)	DRUG MATRIX	=			Homo sapiens
HRH2	histamine receptor H2	ebastine	Calcium signaling pathway: hsa04020	977	Histamine H2 receptor	GPCR	P25021	HRH2_HUMAN	5.5426	Ki	DRUGMATRIX: Histamine H2 radioligand binding (ligand: [125I] Aminopotentidine)	DRUG MATRIX	=			Homo sapiens
HRH2	histamine receptor H2	ebrotidine	Calcium signaling pathway: hsa04020	979	Histamine H2 receptor	GPCR	P25021	HRH2_HUMAN			Mechanism of Action	SCIENTIFIC LITERATURE		SCIENTIFIC LITERATURE	ANTAGONIST	Homo sapiens
HRH2	histamine receptor H2	econazole	Calcium signaling pathway: hsa04020	983	Histamine H2 receptor	GPCR	P25021	HRH2_HUMAN	5.8055	Ki	DRUGMATRIX: Histamine H2 radioligand binding (ligand: [125I] Aminopotentidine)	DRUG MATRIX	=			Homo sapiens
HRH2	histamine receptor H2	epinastine	Calcium signaling pathway: hsa04020	1027	Histamine H2 receptor	GPCR	P25021	HRH2_HUMAN				WOMBAT-PK				Homo sapiens
HRH2	histamine receptor H2	famotidine	Calcium signaling pathway: hsa04020	1129	Histamine H2 receptor	GPCR	P25021	HRH2_HUMAN	7.93	Kd		WOMBAT-PK	=	CHEMBL	ANTAGONIST	Homo sapiens
HRH2	histamine receptor H2	fluphenazine	Calcium signaling pathway: hsa04020	1212	Histamine H2 receptor	GPCR	P25021	HRH2_HUMAN	6.2518	Ki		WOMBAT-PK	=			Homo sapiens
HRH2	histamine receptor H2	fluphenazine enanthate	Calcium signaling pathway: hsa04020	1214	Histamine H2 receptor	GPCR	P25021	HRH2_HUMAN	6.2518	Ki		PDSP	=			Homo sapiens
HRH2	histamine receptor H2	haloperidol	Calcium signaling pathway: hsa04020	1353	Histamine H2 receptor	GPCR	P25021	HRH2_HUMAN	5.9987	Ki		PDSP	=			Homo sapiens
HRH2	histamine receptor H2	histamine	Calcium signaling pathway: hsa04020	1375	Histamine H2 receptor	GPCR	P25021	HRH2_HUMAN	4.3	Ki	Displacement of [125I]iodoaminopotentidine from human histamine H2 receptor expressed in CHO cells	CHEMBL	=			Homo sapiens
HRH2	histamine receptor H2	imatinib	Calcium signaling pathway: hsa04020	1423	Histamine H2 receptor	GPCR	P25021	HRH2_HUMAN	5.7144	Ki	DRUGMATRIX: Histamine H2 radioligand binding (ligand: [125I] Aminopotentidine)	DRUG MATRIX	=			Homo sapiens
HRH2	histamine receptor H2	imiquimod	Calcium signaling pathway: hsa04020	1429	Histamine H2 receptor	GPCR	P25021	HRH2_HUMAN	5.8294	Ki	DRUGMATRIX: Histamine H2 radioligand binding (ligand: [125I] Aminopotentidine)	DRUG MATRIX	=			Homo sapiens
HRH2	histamine receptor H2	ketoconazole	Calcium signaling pathway: hsa04020	1527	Histamine H2 receptor	GPCR	P25021	HRH2_HUMAN	4.6674	Ki	DRUGMATRIX: Histamine H2 radioligand binding (ligand: [125I] Aminopotentidine)	DRUG MATRIX	=			Homo sapiens
HRH2	histamine receptor H2	ketotifen	Calcium signaling pathway: hsa04020	1530	Histamine H2 receptor	GPCR	P25021	HRH2_HUMAN	5.3915	Ki	DRUGMATRIX: Histamine H2 radioligand binding (ligand: [125I] Aminopotentidine)	DRUG MATRIX	=			Homo sapiens
HRH2	histamine receptor H2	lisuride	Calcium signaling pathway: hsa04020	1588	Histamine H2 receptor	GPCR	P25021	HRH2_HUMAN	5.9905	Ki	DRUGMATRIX: Histamine H2 radioligand binding (ligand: [125I] Aminopotentidine)	DRUG MATRIX	=			Homo sapiens
HRH2	histamine receptor H2	loperamide	Calcium signaling pathway: hsa04020	1599	Histamine H2 receptor	GPCR	P25021	HRH2_HUMAN	5.5186	Ki	DRUGMATRIX: Histamine H2 radioligand binding (ligand: [125I] Aminopotentidine)	DRUG MATRIX	=			Homo sapiens
HRH2	histamine receptor H2	loxapine	Calcium signaling pathway: hsa04020	1613	Histamine H2 receptor	GPCR	P25021	HRH2_HUMAN	6.6819	Ki		PDSP	=			Homo sapiens
HRH2	histamine receptor H2	maprotiline	Calcium signaling pathway: hsa04020	1634	Histamine H2 receptor	GPCR	P25021	HRH2_HUMAN	6.4056	Ki	DRUGMATRIX: Histamine H2 radioligand binding (ligand: [125I] Aminopotentidine)	DRUG MATRIX	=			Homo sapiens
HRH2	histamine receptor H2	medroxyprogesterone	Calcium signaling pathway: hsa04020	1659	Histamine H2 receptor	GPCR	P25021	HRH2_HUMAN	4.5614	Ki	DRUGMATRIX: Histamine H2 radioligand binding (ligand: [125I] Aminopotentidine)	DRUG MATRIX	=			Homo sapiens
HRH2	histamine receptor H2	metergoline	Calcium signaling pathway: hsa04020	1723	Histamine H2 receptor	GPCR	P25021	HRH2_HUMAN	6.0182	Ki	DRUGMATRIX: Histamine H2 radioligand binding (ligand: [125I] Aminopotentidine)	DRUG MATRIX	=			Homo sapiens
HRH2	histamine receptor H2	mianserin	Calcium signaling pathway: hsa04020	1796	Histamine H2 receptor	GPCR	P25021	HRH2_HUMAN	6.0035	Ki	DRUGMATRIX: Histamine H2 radioligand binding (ligand: [125I] Aminopotentidine)	DRUG MATRIX	=			Homo sapiens
HRH2	histamine receptor H2	miconazole	Calcium signaling pathway: hsa04020	1800	Histamine H2 receptor	GPCR	P25021	HRH2_HUMAN	5.178	Ki	DRUGMATRIX: Histamine H2 radioligand binding (ligand: [125I] Aminopotentidine)	DRUG MATRIX	=			Homo sapiens
HRH2	histamine receptor H2	nizatidine	Calcium signaling pathway: hsa04020	1955	Histamine H2 receptor	GPCR	P25021	HRH2_HUMAN	6.92	Kd		WOMBAT-PK	=	CHEMBL	ANTAGONIST	Homo sapiens
HRH2	histamine receptor H2	nortriptyline	Calcium signaling pathway: hsa04020	1971	Histamine H2 receptor	GPCR	P25021	HRH2_HUMAN	5.6392	Ki	DRUGMATRIX: Histamine H2 radioligand binding (ligand: [125I] Aminopotentidine)	DRUG MATRIX	=			Homo sapiens
HRH2	histamine receptor H2	olanzapine	Calcium signaling pathway: hsa04020	1982	Histamine H2 receptor	GPCR	P25021	HRH2_HUMAN	7.3565	Ki		WOMBAT-PK	=			Homo sapiens
HRH2	histamine receptor H2	orphenadrine	Calcium signaling pathway: hsa04020	1999	Histamine H2 receptor	GPCR	P25021	HRH2_HUMAN	5.1646	Ki	DRUGMATRIX: Histamine H2 radioligand binding (ligand: [125I] Aminopotentidine)	DRUG MATRIX	=			Homo sapiens
HRH2	histamine receptor H2	pramipexole	Calcium signaling pathway: hsa04020	2233	Histamine H2 receptor	GPCR	P25021	HRH2_HUMAN	5.5714	Ki		PDSP				Homo sapiens
HRH2	histamine receptor H2	promazine	Calcium signaling pathway: hsa04020	2284	Histamine H2 receptor	GPCR	P25021	HRH2_HUMAN	5.5513	Ki	DRUGMATRIX: Histamine H2 radioligand binding (ligand: [125I] Aminopotentidine)	DRUG MATRIX	=			Homo sapiens
HRH2	histamine receptor H2	promethazine	Calcium signaling pathway: hsa04020	2286	Histamine H2 receptor	GPCR	P25021	HRH2_HUMAN	5.9408	Ki	DRUGMATRIX: Histamine H2 radioligand binding (ligand: [125I] Aminopotentidine)	DRUG MATRIX	=			Homo sapiens
HRH2	histamine receptor H2	mepacrine	Calcium signaling pathway: hsa04020	2338	Histamine H2 receptor	GPCR	P25021	HRH2_HUMAN	5.4589	Ki	DRUGMATRIX: Histamine H2 radioligand binding (ligand: [125I] Aminopotentidine)	DRUG MATRIX	=			Homo sapiens
HRH2	histamine receptor H2	ranitidine	Calcium signaling pathway: hsa04020	2358	Histamine H2 receptor	GPCR	P25021	HRH2_HUMAN	6.86	Kd		WOMBAT-PK	=	CHEMBL	ANTAGONIST	Homo sapiens
HRH2	histamine receptor H2	risperidone	Calcium signaling pathway: hsa04020	2389	Histamine H2 receptor	GPCR	P25021	HRH2_HUMAN	6.9208	Ki		PDSP	=			Homo sapiens
HRH2	histamine receptor H2	roxatidine acetate	Calcium signaling pathway: hsa04020	2408	Histamine H2 receptor	GPCR	P25021	HRH2_HUMAN	7.6	Kd		WOMBAT-PK	=	SCIENTIFIC LITERATURE	ANTAGONIST	Homo sapiens
HRH2	histamine receptor H2	suloctidil	Calcium signaling pathway: hsa04020	2536	Histamine H2 receptor	GPCR	P25021	HRH2_HUMAN	7.0531	Ki	DRUGMATRIX: Histamine H2 radioligand binding (ligand: [125I] Aminopotentidine)	DRUG MATRIX	=			Homo sapiens
HRH2	histamine receptor H2	tamoxifen	Calcium signaling pathway: hsa04020	2561	Histamine H2 receptor	GPCR	P25021	HRH2_HUMAN	5.0343	Ki	DRUGMATRIX: Histamine H2 radioligand binding (ligand: [125I] Aminopotentidine)	DRUG MATRIX	=			Homo sapiens
HRH2	histamine receptor H2	thioridazine	Calcium signaling pathway: hsa04020	2637	Histamine H2 receptor	GPCR	P25021	HRH2_HUMAN	6.8665	Ki		PDSP	=			Homo sapiens
HRH2	histamine receptor H2	thiothixene	Calcium signaling pathway: hsa04020	2639	Histamine H2 receptor	GPCR	P25021	HRH2_HUMAN	6.3862	Ki		PDSP	=			Homo sapiens
HRH2	histamine receptor H2	trazodone	Calcium signaling pathway: hsa04020	2717	Histamine H2 receptor	GPCR	P25021	HRH2_HUMAN	5.4828	Ki		PDSP	=			Homo sapiens
HRH2	histamine receptor H2	verapamil	Calcium signaling pathway: hsa04020	2815	Histamine H2 receptor	GPCR	P25021	HRH2_HUMAN	5.594	Ki	DRUGMATRIX: Histamine H2 radioligand binding (ligand: [125I] Aminopotentidine)	DRUG MATRIX	=			Homo sapiens
HRH2	histamine receptor H2	ziprasidone	Calcium signaling pathway: hsa04020	2865	Histamine H2 receptor	GPCR	P25021	HRH2_HUMAN	5.4559	Ki		PDSP	=			Homo sapiens
HRH2	histamine receptor H2	zotepine	Calcium signaling pathway: hsa04020	2875	Histamine H2 receptor	GPCR	P25021	HRH2_HUMAN	6.301	Ki		PDSP	=			Homo sapiens
HRH2	histamine receptor H2	niperotidine	Calcium signaling pathway: hsa04020	4002	Histamine H2 receptor	GPCR	P25021	HRH2_HUMAN			Mechanism of Action	SCIENTIFIC LITERATURE		SCIENTIFIC LITERATURE	ANTAGONIST	Homo sapiens
HRH2	histamine receptor H2	tirilazad	Calcium signaling pathway: hsa04020	4063	Histamine H2 receptor	GPCR	P25021	HRH2_HUMAN	4.8575	Ki	DRUGMATRIX: Histamine H2 radioligand binding (ligand: [125I] Aminopotentidine)	DRUG MATRIX	=			Homo sapiens
HRH2	histamine receptor H2	asenapine	Calcium signaling pathway: hsa04020	4115	Histamine H2 receptor	GPCR	P25021	HRH2_HUMAN	8.21	IC50		WOMBAT-PK	=			Homo sapiens
HRH2	histamine receptor H2	paliperidone	Calcium signaling pathway: hsa04020	4137	Histamine H2 receptor	GPCR	P25021	HRH2_HUMAN	6.9165	Ki		PDSP	=			Homo sapiens
HRH2	histamine receptor H2	gentian violet	Calcium signaling pathway: hsa04020	4138	Histamine H2 receptor	GPCR	P25021	HRH2_HUMAN	5.9446	Ki	DRUGMATRIX: Histamine H2 radioligand binding (ligand: [125I] Aminopotentidine)	DRUG MATRIX	=			Homo sapiens
HRH2	histamine receptor H2	dexchlorpheniramine	Calcium signaling pathway: hsa04020	4411	Histamine H2 receptor	GPCR	P25021	HRH2_HUMAN	5.0847	Ki	DRUGMATRIX: Histamine H2 radioligand binding (ligand: [125I] Aminopotentidine)	DRUG MATRIX	=			Homo sapiens
HRH2	histamine receptor H2	vortioxetine	Calcium signaling pathway: hsa04020	4806	Histamine H2 receptor	GPCR	P25021	HRH2_HUMAN	6.74	Ki	Binding affinity to human histamine H2 receptor	CHEMBL	=			Homo sapiens
SLC8A1	solute carrier family 8 member A1	aprindine	Calcium signaling pathway: hsa04020	231	Sodium/calcium exchanger 1	Transporter	P32418	NAC1_HUMAN	4.301	IC50		WOMBAT-PK	=			Homo sapiens
GRIN2D	glutamate ionotropic receptor NMDA type subunit 2D	acamprosate	Calcium signaling pathway: hsa04020	38	Glutamate [NMDA] receptor	Ion channel	Q13224	NMDE3_HUMAN			Mechanism of Action; CHEMBL2094124; PROTEIN COMPLEX GROUP	CHEMBL		CHEMBL	ANTAGONIST	Homo sapiens
GRIN2D	glutamate ionotropic receptor NMDA type subunit 2D	amantadine	Calcium signaling pathway: hsa04020	144	Glutamate [NMDA] receptor	Ion channel	Q13224	NMDE3_HUMAN	4.98	Ki	The compound was tested for its ability to block PCP N-methyl-D-aspartate glutamate receptor at the PCP (phencyclidine) binding site in postmortem human frontal cortex.	CHEMBL	=	CHEMBL	BLOCKER	Homo sapiens
GRIN2D	glutamate ionotropic receptor NMDA type subunit 2D	budipine	Calcium signaling pathway: hsa04020	420	Glutamate [NMDA] receptor	Ion channel	Q13224	NMDE3_HUMAN	4.93	Ki	The compound was tested for its ability to block PCP N-methyl-D-aspartate glutamate receptor at the PCP (phencyclidine) binding site in postmortem human frontal cortex.	CHEMBL	=			Homo sapiens
GRIN2D	glutamate ionotropic receptor NMDA type subunit 2D	chlorpromazine	Calcium signaling pathway: hsa04020	621	Glutamate [NMDA] receptor	Ion channel	Q13224	NMDE3_HUMAN	6.22	IC50	Inhibition of [3H]1 binding to dextromethorpin binding site of guinea pig microsomal pellet P3 N-methyl-D-aspartate glutamate receptor	CHEMBL	=			Homo sapiens
GRIN2D	glutamate ionotropic receptor NMDA type subunit 2D	cycloserine	Calcium signaling pathway: hsa04020	759	Glutamate receptor ionotropic, NMDA 2D	Ion channel	O15399	NMDE4_HUMAN	5.64	IC50		WOMBAT-PK	=			Homo sapiens
GRIN2D	glutamate ionotropic receptor NMDA type subunit 2D	ketamine	Calcium signaling pathway: hsa04020	1523	Glutamate [NMDA] receptor	Ion channel	Q13224	NMDE3_HUMAN	6.38	Ki	The compound was tested for its ability to block PCP N-methyl-D-aspartate glutamate receptor at the PCP (phencyclidine) binding site in postmortem human frontal cortex.	CHEMBL	=	CHEMBL	BLOCKER	Homo sapiens
GRIN2D	glutamate ionotropic receptor NMDA type subunit 2D	levorphanol	Calcium signaling pathway: hsa04020	1574	Glutamate [NMDA] receptor	Ion channel	Q13224	NMDE3_HUMAN	5.6	IC50	Binding affinity against dextromethorpin binding site associated with N-methyl-D-aspartate glutamate receptor from guinea pig mitochondriall pellet P2 determined using [3H]1 as radioligand.	CHEMBL	=			Homo sapiens
GRIN2D	glutamate ionotropic receptor NMDA type subunit 2D	loperamide	Calcium signaling pathway: hsa04020	1599	Glutamate receptor ionotropic, NMDA 2D	Ion channel	O15399	NMDE4_HUMAN				WOMBAT-PK				Homo sapiens
GRIN2D	glutamate ionotropic receptor NMDA type subunit 2D	orphenadrine	Calcium signaling pathway: hsa04020	1999	Glutamate [NMDA] receptor	Ion channel	Q13224	NMDE3_HUMAN	5.22	Ki	The compound was tested for its ability to block PCP N-methyl-D-aspartate glutamate receptor at the PCP (phencyclidine) binding site in postmortem human frontal cortex.	CHEMBL	=			Homo sapiens
GRIN2D	glutamate ionotropic receptor NMDA type subunit 2D	phencyclidine	Calcium signaling pathway: hsa04020	2121	Glutamate [NMDA] receptor	Ion channel	Q13224	NMDE3_HUMAN	7.82	Ki	Affinity to NMDA receptor, using [3H]MK-801 as radioligand in pig brain cortex membranes	CHEMBL	=			Homo sapiens
GRIN2D	glutamate ionotropic receptor NMDA type subunit 2D	procyclidine	Calcium signaling pathway: hsa04020	2276	Glutamate [NMDA] receptor	Ion channel	Q13224	NMDE3_HUMAN	5.77	Ki	The compound was tested for its ability to block PCP N-methyl-D-aspartate glutamate receptor at the PCP (phencyclidine) binding site in postmortem human frontal cortex.	CHEMBL	=			Homo sapiens
P2RX3	purinergic receptor P2X 3	adenosine triphosphate	Calcium signaling pathway: hsa04020	91	P2X purinoceptor 3	Ion channel	P56373	P2RX3_HUMAN	7.8356	Ki		PDSP				Homo sapiens
P2RX3	purinergic receptor P2X 3	suramin	Calcium signaling pathway: hsa04020	2966	P2X purinoceptor 3	Ion channel	P56373	P2RX3_HUMAN	5.9626	Ki		PDSP				Homo sapiens
P2RX3	purinergic receptor P2X 3	uridine triphosphate	Calcium signaling pathway: hsa04020	3639	P2X purinoceptor 3	Ion channel	P56373	P2RX3_HUMAN	5.5834	Ki		PDSP				Homo sapiens
P2RX4	purinergic receptor P2X 4	adenosine triphosphate	Calcium signaling pathway: hsa04020	91	P2X purinoceptor 4	Ion channel	Q99571	P2RX4_HUMAN	6.3	EC50		IUPHAR	=		AGONIST	Homo sapiens
P2RX4	purinergic receptor P2X 4	paroxetine	Calcium signaling pathway: hsa04020	2068	P2X purinoceptor 4	Ion channel	Q99571	P2RX4_HUMAN	5.33	IC50	Antagonist activity at human P2X4 receptor expressed in human 1321N1 cells assessed as inhibition of ATP-induced cytosolic calcium influx preincubated for 30 mins followed by ATP addition by Fluo-4 AM dye-based fluorescence assay	CHEMBL	=			Homo sapiens
P2RX4	purinergic receptor P2X 4	suramin	Calcium signaling pathway: hsa04020	2966	P2X purinoceptor 4	Ion channel	Q99571	P2RX4_HUMAN	6.7493	Ki		PDSP				Homo sapiens
PTGER1	prostaglandin E receptor 1	levobupivacaine	Calcium signaling pathway: hsa04020	4	Prostaglandin E2 receptor EP1 subtype	GPCR	P34995	PE2R1_HUMAN				WOMBAT-PK				Homo sapiens
PTGER1	prostaglandin E receptor 1	alprostadil	Calcium signaling pathway: hsa04020	138	Prostaglandin E2 receptor EP1 subtype	GPCR	P34995	PE2R1_HUMAN	6.8	EC50		WOMBAT-PK	=	CHEMBL	AGONIST	Homo sapiens
PTGER1	prostaglandin E receptor 1	bupivacaine	Calcium signaling pathway: hsa04020	432	Prostaglandin E2 receptor EP1 subtype	GPCR	P34995	PE2R1_HUMAN	5.5143	IC50		WOMBAT-PK	=			Homo sapiens
PTGER1	prostaglandin E receptor 1	cicaprost	Calcium signaling pathway: hsa04020	631	Prostaglandin E2 receptor EP1 subtype	GPCR	P34995	PE2R1_HUMAN	5.9	Ki		WOMBAT-PK	=			Homo sapiens
PTGER1	prostaglandin E receptor 1	dinoprost	Calcium signaling pathway: hsa04020	912	Prostaglandin E2 receptor EP1 subtype	GPCR	P34995	PE2R1_HUMAN	6.66	IC50	In vitro binding at EP1 human prostaglandin receptor using [3H]PGE-2 as radioligand	CHEMBL	=			Homo sapiens
PTGER1	prostaglandin E receptor 1	dinoprostone	Calcium signaling pathway: hsa04020	913	Prostaglandin E2 receptor EP1 subtype	GPCR	P34995	PE2R1_HUMAN	8.04	Ki	Displacement of [3H]PGE2 from human EP1 receptor expressed in HEK293 cells	CHEMBL	=	CHEMBL	AGONIST	Homo sapiens
PTGER1	prostaglandin E receptor 1	enprostil	Calcium signaling pathway: hsa04020	1016	Prostaglandin E2 receptor EP1 subtype	GPCR	P34995	PE2R1_HUMAN	7.5	EC50		WOMBAT-PK	=			Homo sapiens
PTGER1	prostaglandin E receptor 1	epoprostenol	Calcium signaling pathway: hsa04020	1034	Prostaglandin E2 receptor EP1 subtype	GPCR	P34995	PE2R1_HUMAN	4.8	Ki		IUPHAR	=	IUPHAR	AGONIST	Homo sapiens
PTGER1	prostaglandin E receptor 1	iloprost	Calcium signaling pathway: hsa04020	1422	Prostaglandin E2 receptor EP1 subtype	GPCR	P34995	PE2R1_HUMAN	7.7	EC50		WOMBAT-PK	=			Homo sapiens
PTGER1	prostaglandin E receptor 1	latanoprost	Calcium signaling pathway: hsa04020	1551	Prostaglandin E2 receptor EP1 subtype	GPCR	P34995	PE2R1_HUMAN	5.757	Ki		PDSP				Homo sapiens
PTGER1	prostaglandin E receptor 1	limaprost	Calcium signaling pathway: hsa04020	1581	Prostaglandin E2 receptor EP1 subtype	GPCR	P34995	PE2R1_HUMAN				KEGG DRUG		KEGG DRUG	AGONIST	Homo sapiens
PTGER1	prostaglandin E receptor 1	mezlocillin	Calcium signaling pathway: hsa04020	1795	Prostaglandin E2 receptor EP1 subtype	GPCR	P34995	PE2R1_HUMAN	4.33	Ki		WOMBAT-PK	=			Homo sapiens
PTGER1	prostaglandin E receptor 1	sulprostone	Calcium signaling pathway: hsa04020	2538	Prostaglandin E2 receptor EP1 subtype	GPCR	P34995	PE2R1_HUMAN	7	Ki		IUPHAR	=		AGONIST	Homo sapiens
PTGER1	prostaglandin E receptor 1	treprostinil	Calcium signaling pathway: hsa04020	2720	Prostaglandin E2 receptor EP1 subtype	GPCR	P34995	PE2R1_HUMAN	6.7	Ki		IUPHAR	=		AGONIST	Homo sapiens
PTGER1	prostaglandin E receptor 1	laropiprant	Calcium signaling pathway: hsa04020	4326	Prostaglandin E2 receptor EP1 subtype	GPCR	P34995	PE2R1_HUMAN	5.94	Ki	Binding affinity to human EP1 receptor expressed in HEK293 cells	CHEMBL	=			Homo sapiens
PTGFR	prostaglandin F receptor	bimatoprost	Calcium signaling pathway: hsa04020	371	Prostaglandin F2-alpha receptor	GPCR	P43088	PF2R_HUMAN	5.3	Ki		WOMBAT-PK	=	CHEMBL	AGONIST	Homo sapiens
PTGFR	prostaglandin F receptor	carboprost	Calcium signaling pathway: hsa04020	502	Prostaglandin F2-alpha receptor	GPCR	P43088	PF2R_HUMAN			Mechanism of Action; CHEMBL1987; SINGLE PROTEIN	CHEMBL		CHEMBL	AGONIST	Homo sapiens
PTGFR	prostaglandin F receptor	cicaprost	Calcium signaling pathway: hsa04020	631	Prostaglandin F2-alpha receptor	GPCR	P43088	PF2R_HUMAN	5.8729	Ki		PDSP				Homo sapiens
PTGFR	prostaglandin F receptor	dinoprost	Calcium signaling pathway: hsa04020	912	Prostaglandin F2-alpha receptor	GPCR	P43088	PF2R_HUMAN	8.4	Kd	GRAC: human FP probe	CHEMBL	=	CHEMBL	AGONIST	Homo sapiens
PTGFR	prostaglandin F receptor	dinoprostone	Calcium signaling pathway: hsa04020	913	Prostaglandin F2-alpha receptor	GPCR	P43088	PF2R_HUMAN	6.9	Ki		IUPHAR	=		AGONIST	Homo sapiens
PTGFR	prostaglandin F receptor	enprostil	Calcium signaling pathway: hsa04020	1016	Prostaglandin F2-alpha receptor	GPCR	P43088	PF2R_HUMAN	7.1	Ki		IUPHAR	=		AGONIST	Homo sapiens
PTGFR	prostaglandin F receptor	iloprost	Calcium signaling pathway: hsa04020	1422	Prostaglandin F2-alpha receptor	GPCR	P43088	PF2R_HUMAN	6.2	Ki		IUPHAR	=		AGONIST	Homo sapiens
PTGFR	prostaglandin F receptor	latanoprost	Calcium signaling pathway: hsa04020	1551	Prostaglandin F2-alpha receptor	GPCR	P43088	PF2R_HUMAN	6.3	Ki		IUPHAR	=	CHEMBL	AGONIST	Homo sapiens
PTGFR	prostaglandin F receptor	misoprostol	Calcium signaling pathway: hsa04020	1817	Prostaglandin F2-alpha receptor	GPCR	P43088	PF2R_HUMAN	5.0277	Ki		PDSP				Homo sapiens
PTGFR	prostaglandin F receptor	sulprostone	Calcium signaling pathway: hsa04020	2538	Prostaglandin F2-alpha receptor	GPCR	P43088	PF2R_HUMAN	6.7	Ki		IUPHAR	=		AGONIST	Homo sapiens
PTGFR	prostaglandin F receptor	travoprost	Calcium signaling pathway: hsa04020	2716	Prostaglandin F2-alpha receptor	GPCR	P43088	PF2R_HUMAN	7.284	Ki	inhibition of [3H]AL-5848 binding to prostaglandin FP receptor	SCIENTIFIC LITERATURE	=	SCIENTIFIC LITERATURE	AGONIST	Homo sapiens
PTGFR	prostaglandin F receptor	tafluprost	Calcium signaling pathway: hsa04020	4229	Prostaglandin F2-alpha receptor	GPCR	P43088	PF2R_HUMAN			Mechanism of Action; CHEMBL1987; SINGLE PROTEIN	CHEMBL		CHEMBL	AGONIST	Homo sapiens
PTGFR	prostaglandin F receptor	laropiprant	Calcium signaling pathway: hsa04020	4326	Prostaglandin F2-alpha receptor	GPCR	P43088	PF2R_HUMAN	5	Ki	Binding affinity to human FP receptor expressed in HEK293 cells	CHEMBL	=			Homo sapiens
PTGFR	prostaglandin F receptor	latanoprostene bunod	Calcium signaling pathway: hsa04020	5261	Prostaglandin F2-alpha receptor	GPCR	P43088	PF2R_HUMAN	8.6	Ki	Value based on agonist activity of latanoprost.	IUPHAR	~	SCIENTIFIC LITERATURE	AGONIST	Homo sapiens
PTAFR	platelet activating factor receptor	alprazolam	Calcium signaling pathway: hsa04020	136	Platelet-activating factor receptor	GPCR	P25105	PTAFR_HUMAN	5.4573	Ki		PDSP	=			Homo sapiens
PTAFR	platelet activating factor receptor	brotizolam	Calcium signaling pathway: hsa04020	409	Platelet-activating factor receptor	GPCR	P25105	PTAFR_HUMAN	6.52	IC50	In vitro for platelet activating factor receptor antagonist activity in a binding assay using washed whole dog platelets.	CHEMBL	=			Homo sapiens
PTAFR	platelet activating factor receptor	clotrimazole	Calcium signaling pathway: hsa04020	719	Platelet-activating factor receptor	GPCR	P25105	PTAFR_HUMAN	4.6452	Ki	DRUGMATRIX: Platelet Activating Factor (PAF) radioligand binding (ligand: [3H] PAF)	DRUG MATRIX	=			Homo sapiens
PTAFR	platelet activating factor receptor	rupatadine	Calcium signaling pathway: hsa04020	2413	Platelet-activating factor receptor	GPCR	P25105	PTAFR_HUMAN	5.43	IC50	Inhibitory concentration against platelet activating factor receptor	CHEMBL	=			Homo sapiens
PTAFR	platelet activating factor receptor	triazolam	Calcium signaling pathway: hsa04020	2729	Platelet-activating factor receptor	GPCR	P25105	PTAFR_HUMAN	5.8795	Ki		PDSP	=			Homo sapiens
RYR3	ryanodine receptor 3	dantrolene	Calcium signaling pathway: hsa04020	780	Ryanodine receptor 3	Ion channel	Q15413	RYR3_HUMAN			Mechanism of Action; CHEMBL2062; SINGLE PROTEIN	CHEMBL		CHEMBL	ANTAGONIST	Homo sapiens
TNNC1	troponin C1, slow skeletal and cardiac type	levosimendan	Calcium signaling pathway: hsa04020	1576	Troponin C, slow skeletal and cardiac muscles	Cytosolic other	P63316	TNNC1_HUMAN	3.1549	Kd	affinity for the binding of levosimendan to cNTnC-Ca2+-cTnI-(144-163) complex	SCIENTIFIC LITERATURE	=	SCIENTIFIC LITERATURE	OPENER	Homo sapiens
MGAM	maltase-glucoamylase	acarbose	Carbohydrate digestion and absorption: hsa04973	39	Maltase-glucoamylase, intestinal	Enzyme	O43451	MGA_HUMAN	5.6968	IC50		WOMBAT-PK	=	CHEMBL	INHIBITOR	Homo sapiens
MGAM	maltase-glucoamylase	miglitol	Carbohydrate digestion and absorption: hsa04973	1806	Maltase-glucoamylase, intestinal	Enzyme	O43451	MGA_HUMAN	6	Ki	Inhibition of human recombinant N-terminal subunit of maltase-glucoamylase after 60 mins by glucose oxidase assay	CHEMBL	=	CHEMBL	INHIBITOR	Homo sapiens
MGAM	maltase-glucoamylase	miglustat	Carbohydrate digestion and absorption: hsa04973	1807	Maltase-glucoamylase, intestinal	Enzyme	O43451	MGA_HUMAN	5.68	IC50	Inhibition of Glycosidases (maltase) in rat intestinal brush border membranes by D-glucose oxidase-peroxidase method maltase	CHEMBL	=			Homo sapiens
MGAM	maltase-glucoamylase	migalastat	Carbohydrate digestion and absorption: hsa04973	5110	Maltase-glucoamylase, intestinal	Enzyme	O43451	MGA_HUMAN	5.82	IC50		CHEMBL	=			Homo sapiens
SLC8A1	solute carrier family 8 member A1	aprindine	Cardiac muscle contraction: hsa04260	231	Sodium/calcium exchanger 1	Transporter	P32418	NAC1_HUMAN	4.301	IC50		WOMBAT-PK	=			Homo sapiens
TNNC1	troponin C1, slow skeletal and cardiac type	levosimendan	Cardiac muscle contraction: hsa04260	1576	Troponin C, slow skeletal and cardiac muscles	Cytosolic other	P63316	TNNC1_HUMAN	3.1549	Kd	affinity for the binding of levosimendan to cNTnC-Ca2+-cTnI-(144-163) complex	SCIENTIFIC LITERATURE	=	SCIENTIFIC LITERATURE	OPENER	Homo sapiens
CD22	CD22 molecule	inotuzumab ozogamicin	Cell adhesion molecules: hsa04514	5247	B-cell receptor CD22	Membrane receptor	P20273	CD22_HUMAN	9.7	Kd		IUPHAR	=	DRUG LABEL	ANTIBODY BINDING	Homo sapiens
CD22	CD22 molecule	moxetumomab pasudotox	Cell adhesion molecules: hsa04514	5314	B-cell receptor CD22	Membrane receptor	P20273	CD22_HUMAN	8.2	Kd		IUPHAR	=	DRUG LABEL	BINDING AGENT	Homo sapiens
CD80	CD80 molecule	abatacept	Cell adhesion molecules: hsa04514	5089	T-lymphocyte activation antigen CD80	Surface antigen	P33681	CD80_HUMAN	7.92	Kd	Measuring binding of <sup>125</sup>I-labeled B7Ig fusion protein to immobilized abatacept.	IUPHAR	~	DRUG LABEL	INHIBITOR	Homo sapiens
CD80	CD80 molecule	belatacept	Cell adhesion molecules: hsa04514	5091	T-lymphocyte activation antigen CD80	Surface antigen	P33681	CD80_HUMAN			Mechanism of Action	DRUG LABEL		DRUG LABEL	INHIBITOR	Homo sapiens
SELP	selectin P	crizanlizumab	Cell adhesion molecules: hsa04514	5365	P-selectin	Adhesion	P16109	LYAM3_HUMAN	5.59	IC50	ex-vivo determination published in FDA's Multi-Discipline Review of BLA 761128	DRUG LABEL	=	DRUG LABEL	INHIBITOR	Homo sapiens
CCNB2	cyclin B2	quercetin	Cell cycle: hsa04110	3514	Cyclin-dependent kinase 1/cyclin B	Kinase	P06493	CCNB2_HUMAN	4.12	IC50	Inhibition of cyclin-dependent kinase 1/cyclinB	CHEMBL	=			Homo sapiens
CD3G	CD3g molecule	blinatumomab	Chagas disease: map05142	4915	T-cell surface glycoprotein CD3	Surface antigen	P09693	CD3G_HUMAN	7	Kd	Binding of the single-chain Fv portion of blinatumomab to CD3.	IUPHAR	=	DRUG LABEL	ANTIBODY BINDING	Homo sapiens
CD3G	CD3g molecule	muromonab-CD3	Chagas disease: map05142	5177	T-cell surface glycoprotein CD3	Surface antigen	P09693	CD3G_HUMAN			Mechanism of Action	UNKNOWN		IUPHAR	ANTIBODY BINDING	Homo sapiens
IL12A	interleukin 12A	ustekinumab	Chagas disease: map05142	4966	Interleukin-12	Cytokine	P29459	IL12A_HUMAN			Mechanism of Action	DRUG LABEL		DRUG LABEL	ANTIBODY BINDING	Homo sapiens
CCR1	C-C motif chemokine receptor 1	raltegravir	Chemokine signaling pathway: hsa04062	2352	C-C chemokine receptor type 1	GPCR	P32246	CCR1_HUMAN	8.3	Ki	Binding affinity to CCR1	CHEMBL	=			Homo sapiens
CXCR4	C-X-C motif chemokine receptor 4	plerixafor	Chemokine signaling pathway: hsa04062	4410	C-X-C chemokine receptor type 4	GPCR	P61073	CXCR4_HUMAN	6.05	Ki	Displacement of [125I]12G5 antibody from human wild type CXCR4 expressed in COS7 cells	CHEMBL	=	CHEMBL	PARTIAL AGONIST	Homo sapiens
PTK2B	protein tyrosine kinase 2 beta	sunitinib	Chemokine signaling pathway: hsa04062	2544	Protein-tyrosine kinase 2-beta	Kinase	Q14289	FAK2_HUMAN	7.09	Kd	Binding constant for full-length PTK2B	CHEMBL	=			Homo sapiens
PTK2B	protein tyrosine kinase 2 beta	crizotinib	Chemokine signaling pathway: hsa04062	4187	Protein-tyrosine kinase 2-beta	Kinase	Q14289	FAK2_HUMAN	6.72	Kd	Binding constant for PYK2 kinase domain	CHEMBL	=			Homo sapiens
PTK2B	protein tyrosine kinase 2 beta	bosutinib	Chemokine signaling pathway: hsa04062	4359	Protein-tyrosine kinase 2-beta	Kinase	Q14289	FAK2_HUMAN	6.41	Kd	Binding constant for PYK2 kinase domain	CHEMBL	=			Homo sapiens
PTK2B	protein tyrosine kinase 2 beta	nintedanib	Chemokine signaling pathway: hsa04062	4903	Protein-tyrosine kinase 2-beta	Kinase	Q14289	FAK2_HUMAN	7.09	Kd	Binding constant for PYK2 kinase domain	CHEMBL	=			Homo sapiens
PTK2B	protein tyrosine kinase 2 beta	midostaurin	Chemokine signaling pathway: hsa04062	5231	Protein-tyrosine kinase 2-beta	Kinase	Q14289	FAK2_HUMAN	6.18	Kd	Binding constant for full-length PTK2B	CHEMBL	=			Homo sapiens
PTK2B	protein tyrosine kinase 2 beta	neratinib	Chemokine signaling pathway: hsa04062	5252	Protein-tyrosine kinase 2-beta	Kinase	Q14289	FAK2_HUMAN	5.1	Kd	Binding constant for PYK2 kinase domain	CHEMBL	=			Homo sapiens
PTK2B	protein tyrosine kinase 2 beta	lorlatinib	Chemokine signaling pathway: hsa04062	5302	Protein-tyrosine kinase 2-beta	Kinase	Q14289	FAK2_HUMAN	7.8539	IC50		SCIENTIFIC LITERATURE	=	DRUG LABEL	INHIBITOR	Homo sapiens
ATP4A	ATPase H+/K+ transporting subunit alpha	esomeprazole	Collecting duct acid secretion: hsa04966	1055	Potassium-transporting ATPase	Transporter	P20648	ATP4A_HUMAN			Mechanism of Action; CHEMBL2095173; PROTEIN COMPLEX	CHEMBL		CHEMBL	INHIBITOR	Homo sapiens
ATP4A	ATPase H+/K+ transporting subunit alpha	lansoprazole	Collecting duct acid secretion: hsa04966	1547	Potassium-transporting ATPase	Transporter	P20648	ATP4A_HUMAN			Mechanism of Action; CHEMBL2095173; PROTEIN COMPLEX	CHEMBL		CHEMBL	INHIBITOR	Homo sapiens
ATP4A	ATPase H+/K+ transporting subunit alpha	omeprazole	Collecting duct acid secretion: hsa04966	1990	Potassium-transporting ATPase	Transporter	P20648	ATP4A_HUMAN	5.7	IC50	In vitro inhibitory activity against H+/K+ ATPase prepared from canine fundic mucosa	CHEMBL	=	CHEMBL	INHIBITOR	Homo sapiens
ATP4A	ATPase H+/K+ transporting subunit alpha	pantoprazole	Collecting duct acid secretion: hsa04966	2054	Potassium-transporting ATPase	Transporter	P20648	ATP4A_HUMAN			Mechanism of Action; CHEMBL2095173; PROTEIN COMPLEX	CHEMBL		CHEMBL	INHIBITOR	Homo sapiens
ATP4A	ATPase H+/K+ transporting subunit alpha	rabeprazole	Collecting duct acid secretion: hsa04966	2350	Potassium-transporting ATPase	Transporter	P20648	ATP4A_HUMAN			Mechanism of Action; CHEMBL2095173; PROTEIN COMPLEX	CHEMBL		CHEMBL	INHIBITOR	Homo sapiens
ATP4A	ATPase H+/K+ transporting subunit alpha	revaprazan	Collecting duct acid secretion: hsa04966	3525	Potassium-transporting ATPase	Transporter	P20648	ATP4A_HUMAN			Mechanism of Action	SCIENTIFIC LITERATURE		SCIENTIFIC LITERATURE	INHIBITOR	Homo sapiens
ATP4A	ATPase H+/K+ transporting subunit alpha	ilaprazole	Collecting duct acid secretion: hsa04966	3961	Potassium-transporting ATPase	Transporter	P20648	ATP4A_HUMAN			Mechanism of Action	SCIENTIFIC LITERATURE		SCIENTIFIC LITERATURE	INHIBITOR	Homo sapiens
ATP4A	ATPase H+/K+ transporting subunit alpha	dexlansoprazole	Collecting duct acid secretion: hsa04966	4162	Potassium-transporting ATPase	Transporter	P20648	ATP4A_HUMAN			Mechanism of Action; CHEMBL2095173; PROTEIN COMPLEX	CHEMBL		CHEMBL	INHIBITOR	Homo sapiens
ATP4A	ATPase H+/K+ transporting subunit alpha	dexrabeprazole	Collecting duct acid secretion: hsa04966	4867	Potassium-transporting ATPase	Transporter	P20648	ATP4A_HUMAN			Mechanism of Action	SCIENTIFIC LITERATURE		SCIENTIFIC LITERATURE	INHIBITOR	Homo sapiens
ATP4A	ATPase H+/K+ transporting subunit alpha	vonoprazan	Collecting duct acid secretion: hsa04966	4993	Potassium-transporting ATPase	Transporter	P20648	ATP4A_HUMAN	8	Ki	[14C]TAK-438 binding	SCIENTIFIC LITERATURE	=	SCIENTIFIC LITERATURE	INHIBITOR	Homo sapiens
BIRC5	baculoviral IAP repeat containing 5	benziodarone	Colorectal cancer: hsa05210	321	Baculoviral IAP repeat-containing protein 5	Unclassified	O15392	BIRC5_HUMAN	5.1	Kd	Binding affinity to human survivin expressed in Escherichia coli BL21 cells after 30 mins	CHEMBL	=			Homo sapiens
SERPINC1	serpin family C member 1	fondaparinux	Complement and coagulation cascades: hsa04610	1236	Antithrombin-III	Secreted	P01008	ANT3_HUMAN	7.49	Kd	Catalyses the inactivation of coagulation proteases by activated antithrombin-III	IUPHAR	=	CHEMBL	ACTIVATOR	Homo sapiens
SERPINC1	serpin family C member 1	heparin	Complement and coagulation cascades: hsa04610	1358	Antithrombin-III	Secreted	P01008	ANT3_HUMAN	7.85	Kd	Catalyses the inactivation of coagulation proteases by activatted antithrombin-III	IUPHAR	=	CHEMBL	ACTIVATOR	Homo sapiens
SERPINC1	serpin family C member 1	enoxaparin sodium	Complement and coagulation cascades: hsa04610	4879	Antithrombin-III	Secreted	P01008	ANT3_HUMAN				WOMBAT-PK		CHEMBL	ACTIVATOR	Homo sapiens
PROC	protein C, inactivator of coagulation factors Va and VIIIa	dabigatran etexilate	Complement and coagulation cascades: hsa04610	776	Vitamin K-dependent protein C	Enzyme	P04070	PROC_HUMAN	4.68	Ki	Inhibitory constant (Ki) was determined against human Activated protein C	CHEMBL	=			Homo sapiens
PROC	protein C, inactivator of coagulation factors Va and VIIIa	ximelagatran	Complement and coagulation cascades: hsa04610	2852	Vitamin K-dependent protein C	Enzyme	P04070	PROC_HUMAN	5.89	IC50	Inhibition of human APC using S-2366 as substrate preincubated for 300 seconds followed by substrate addition measured after 40 mins by spectrophotometric analysis	CHEMBL	=			Homo sapiens
SHMT1	serine hydroxymethyltransferase 1	mimosine	Cyanoamino acid metabolism: map00460	1811	Serine hydroxymethyltransferase, cytosolic	Enzyme	P34896	GLYC_HUMAN				WOMBAT-PK				Homo sapiens
SHMT1	serine hydroxymethyltransferase 1	pemetrexed	Cyanoamino acid metabolism: map00460	2073	Serine hydroxymethyltransferase, cytosolic	Enzyme	P34896	GLYC_HUMAN	4.77	Kd	Binding affinity to human recombinant Serine hydroxymethyltransferase, cytosolic by isothermal titration calorimetry	CHEMBL	=			Homo sapiens
SHMT1	serine hydroxymethyltransferase 1	pyridoxine	Cyanoamino acid metabolism: map00460	2836	Serine hydroxymethyltransferase, cytosolic	Enzyme	P34896	GLYC_HUMAN				WOMBAT-PK				Homo sapiens
GOT2	glutamic-oxaloacetic transaminase 2	aspartic acid	Cysteine and methionine metabolism: map00270	1550	Aspartate aminotransferase, mitochondrial	Enzyme	P00505	AATM_HUMAN				WOMBAT-PK				Homo sapiens
BMPR2	bone morphogenetic protein receptor type 2	sunitinib	Cytokine-cytokine receptor interaction: hsa04060	2544	Bone morphogenetic protein receptor type-2	Kinase	Q13873	BMPR2_HUMAN	6.24	Kd	Binding constant for BMPR2 kinase domain	CHEMBL	=			Homo sapiens
BMPR2	bone morphogenetic protein receptor type 2	ruxolitinib	Cytokine-cytokine receptor interaction: hsa04060	4190	Bone morphogenetic protein receptor type-2	Kinase	Q13873	BMPR2_HUMAN	6.03	Kd	Binding constant for BMPR2 kinase domain	CHEMBL	=			Homo sapiens
BMPR2	bone morphogenetic protein receptor type 2	bosutinib	Cytokine-cytokine receptor interaction: hsa04060	4359	Bone morphogenetic protein receptor type-2	Kinase	Q13873	BMPR2_HUMAN	6.24	Kd	Binding constant for BMPR2 kinase domain	CHEMBL	=			Homo sapiens
BMPR2	bone morphogenetic protein receptor type 2	nintedanib	Cytokine-cytokine receptor interaction: hsa04060	4903	Bone morphogenetic protein receptor type-2	Kinase	Q13873	BMPR2_HUMAN	7.25	Kd	Binding constant for BMPR2 kinase domain	CHEMBL	=			Homo sapiens
CCR1	C-C motif chemokine receptor 1	raltegravir	Cytokine-cytokine receptor interaction: hsa04060	2352	C-C chemokine receptor type 1	GPCR	P32246	CCR1_HUMAN	8.3	Ki	Binding affinity to CCR1	CHEMBL	=			Homo sapiens
CSF1R	colony stimulating factor 1 receptor	dasatinib	Cytokine-cytokine receptor interaction: hsa04060	785	Macrophage colony-stimulating factor 1 receptor	Kinase	P07333	CSF1R_HUMAN	9.24	Kd	Binding constant for CSF1R kinase domain	CHEMBL	=			Homo sapiens
CSF1R	colony stimulating factor 1 receptor	imatinib	Cytokine-cytokine receptor interaction: hsa04060	1423	Macrophage colony-stimulating factor 1 receptor	Kinase	P07333	CSF1R_HUMAN	7.96	Kd	Binding constant for CSF1R kinase domain	CHEMBL	=			Homo sapiens
CSF1R	colony stimulating factor 1 receptor	nilotinib	Cytokine-cytokine receptor interaction: hsa04060	1932	Macrophage colony-stimulating factor 1 receptor	Kinase	P07333	CSF1R_HUMAN	7.35	Kd	Binding constant for CSF1R kinase domain	CHEMBL	=			Homo sapiens
CSF1R	colony stimulating factor 1 receptor	sorafenib	Cytokine-cytokine receptor interaction: hsa04060	2459	Macrophage colony-stimulating factor 1 receptor	Kinase	P07333	CSF1R_HUMAN	7.55	Kd	Binding constant for CSF1R kinase domain	CHEMBL	=			Homo sapiens
CSF1R	colony stimulating factor 1 receptor	sunitinib	Cytokine-cytokine receptor interaction: hsa04060	2544	Macrophage colony-stimulating factor 1 receptor	Kinase	P07333	CSF1R_HUMAN	8.7	Kd	Binding constant for CSF1R kinase domain	CHEMBL	=	CHEMBL	INHIBITOR	Homo sapiens
CSF1R	colony stimulating factor 1 receptor	pazopanib	Cytokine-cytokine receptor interaction: hsa04060	4118	Macrophage colony-stimulating factor 1 receptor	Kinase	P07333	CSF1R_HUMAN	8.1	Kd	Binding constant for CSF1R kinase domain	CHEMBL	=	CHEMBL	INHIBITOR	Homo sapiens
CSF1R	colony stimulating factor 1 receptor	vandetanib	Cytokine-cytokine receptor interaction: hsa04060	4178	Macrophage colony-stimulating factor 1 receptor	Kinase	P07333	CSF1R_HUMAN	5.92	Kd	Binding constant for CSF1R kinase domain	CHEMBL	=			Homo sapiens
CSF1R	colony stimulating factor 1 receptor	crizotinib	Cytokine-cytokine receptor interaction: hsa04060	4187	Macrophage colony-stimulating factor 1 receptor	Kinase	P07333	CSF1R_HUMAN	6.68	Kd	Binding constant for CSF1R kinase domain	CHEMBL	=			Homo sapiens
CSF1R	colony stimulating factor 1 receptor	axitinib	Cytokine-cytokine receptor interaction: hsa04060	4225	Macrophage colony-stimulating factor 1 receptor	Kinase	P07333	CSF1R_HUMAN	7.68	Kd	Binding constant for CSF1R kinase domain	CHEMBL	=			Homo sapiens
CSF1R	colony stimulating factor 1 receptor	bosutinib	Cytokine-cytokine receptor interaction: hsa04060	4359	Macrophage colony-stimulating factor 1 receptor	Kinase	P07333	CSF1R_HUMAN	6.42	Kd	Binding constant for CSF1R kinase domain	CHEMBL	=			Homo sapiens
CSF1R	colony stimulating factor 1 receptor	nintedanib	Cytokine-cytokine receptor interaction: hsa04060	4903	Macrophage colony-stimulating factor 1 receptor	Kinase	P07333	CSF1R_HUMAN	7.32	Kd	Binding constant for CSF1R kinase domain	CHEMBL	=			Homo sapiens
CSF1R	colony stimulating factor 1 receptor	midostaurin	Cytokine-cytokine receptor interaction: hsa04060	5231	Macrophage colony-stimulating factor 1 receptor	Kinase	P07333	CSF1R_HUMAN	6.85	IC50	Inhibition of human FMS expressed in growth factor dependent mouse FDC-P1 cells assessed as inhibition of FMS-mediated cell proliferation in presence human CSF1 after 48 hrs by resazurin dye reduction assay	CHEMBL	=			Homo sapiens
CSF1R	colony stimulating factor 1 receptor	neratinib	Cytokine-cytokine receptor interaction: hsa04060	5252	Macrophage colony-stimulating factor 1 receptor	Kinase	P07333	CSF1R_HUMAN	6.17	Kd	Binding constant for CSF1R kinase domain	CHEMBL	=			Homo sapiens
CSF1R	colony stimulating factor 1 receptor	pexidartinib	Cytokine-cytokine receptor interaction: hsa04060	5343	Macrophage colony-stimulating factor 1 receptor	Kinase	P07333	CSF1R_HUMAN	7.88	IC50		SCIENTIFIC LITERATURE	=	SCIENTIFIC LITERATURE	INHIBITOR	Homo sapiens
CXCR4	C-X-C motif chemokine receptor 4	plerixafor	Cytokine-cytokine receptor interaction: hsa04060	4410	C-X-C chemokine receptor type 4	GPCR	P61073	CXCR4_HUMAN	6.05	Ki	Displacement of [125I]12G5 antibody from human wild type CXCR4 expressed in COS7 cells	CHEMBL	=	CHEMBL	PARTIAL AGONIST	Homo sapiens
IL12A	interleukin 12A	ustekinumab	Cytokine-cytokine receptor interaction: hsa04060	4966	Interleukin-12	Cytokine	P29459	IL12A_HUMAN			Mechanism of Action	DRUG LABEL		DRUG LABEL	ANTIBODY BINDING	Homo sapiens
IL2RB	interleukin 2 receptor subunit beta	daclizumab	Cytokine-cytokine receptor interaction: hsa04060	4953	Interleukin-2 receptor	Membrane receptor	P14784	IL2RB_HUMAN	8	Kd		IUPHAR	=	DRUG LABEL	ANTIBODY BINDING	Homo sapiens
IL2RB	interleukin 2 receptor subunit beta	aldesleukin	Cytokine-cytokine receptor interaction: hsa04060	5011	Interleukin-2 receptor	Membrane receptor	P14784	IL2RB_HUMAN			Mechanism of Action	DRUG LABEL		DRUG LABEL	AGONIST	Homo sapiens
IL2RB	interleukin 2 receptor subunit beta	denileukin diftitox	Cytokine-cytokine receptor interaction: hsa04060	5087	Interleukin-2 receptor	Membrane receptor	P14784	IL2RB_HUMAN			Mechanism of Action	DRUG LABEL		DRUG LABEL	ANTIBODY BINDING	Homo sapiens
IFNAR2	interferon alpha and beta receptor subunit 2	peginterferon beta-1a	Cytokine-cytokine receptor interaction: hsa04060	5137	Interferon alpha/beta receptor	Membrane receptor	P48551	INAR2_HUMAN			Mechanism of Action	DRUG LABEL		DRUG LABEL	AGONIST	Homo sapiens
IFNAR2	interferon alpha and beta receptor subunit 2	interferon beta-1a	Cytokine-cytokine receptor interaction: hsa04060	5139	Interferon alpha/beta receptor	Membrane receptor	P48551	INAR2_HUMAN			Mechanism of Action	DRUG LABEL		DRUG LABEL	AGONIST	Homo sapiens
IFNAR2	interferon alpha and beta receptor subunit 2	interferon beta-1b	Cytokine-cytokine receptor interaction: hsa04060	5140	Interferon alpha/beta receptor	Membrane receptor	P48551	INAR2_HUMAN			Mechanism of Action	DRUG LABEL		DRUG LABEL	AGONIST	Homo sapiens
IFNAR2	interferon alpha and beta receptor subunit 2	peginterferon alfa-2a	Cytokine-cytokine receptor interaction: hsa04060	5158	Interferon alpha/beta receptor	Membrane receptor	P48551	INAR2_HUMAN			Mechanism of Action	DRUG LABEL		DRUG LABEL	AGONIST	Homo sapiens
IFNAR2	interferon alpha and beta receptor subunit 2	peginterferon alfa-2b	Cytokine-cytokine receptor interaction: hsa04060	5164	Interferon alpha/beta receptor	Membrane receptor	P48551	INAR2_HUMAN			Mechanism of Action	DRUG LABEL		DRUG LABEL	AGONIST	Homo sapiens
IFNAR2	interferon alpha and beta receptor subunit 2	ropeginterferon alfa-2b	Cytokine-cytokine receptor interaction: hsa04060	5338	Interferon alpha/beta receptor	Membrane receptor	P48551	INAR2_HUMAN			Patients showed a statistically significant difference in the JAK2V617F allele burden (19.7%) and JAK2V617F allele change from baseline (-22.9%)	DRUG LABEL		DRUG LABEL	BINDING AGENT	Homo sapiens
SLC8A1	solute carrier family 8 member A1	aprindine	Dilated cardiomyopathy: hsa05414	231	Sodium/calcium exchanger 1	Transporter	P32418	NAC1_HUMAN	4.301	IC50		WOMBAT-PK	=			Homo sapiens
TNNC1	troponin C1, slow skeletal and cardiac type	levosimendan	Dilated cardiomyopathy: hsa05414	1576	Troponin C, slow skeletal and cardiac muscles	Cytosolic other	P63316	TNNC1_HUMAN	3.1549	Kd	affinity for the binding of levosimendan to cNTnC-Ca2+-cTnI-(144-163) complex	SCIENTIFIC LITERATURE	=	SCIENTIFIC LITERATURE	OPENER	Homo sapiens
AOX1	aldehyde oxidase 1	amitriptyline	Drug metabolism - cytochrome P450: map00982	180	Aldehyde oxidase	Enzyme	Q06278	AOXA_HUMAN	6.585	IC50		WOMBAT-PK	=			Homo sapiens
AOX1	aldehyde oxidase 1	amlodipine	Drug metabolism - cytochrome P450: map00982	183	Aldehyde oxidase	Enzyme	Q06278	AOXA_HUMAN	5.2596	IC50		WOMBAT-PK	=			Homo sapiens
AOX1	aldehyde oxidase 1	chlorpromazine	Drug metabolism - cytochrome P450: map00982	621	Aldehyde oxidase	Enzyme	Q06278	AOXA_HUMAN	6.2441	IC50		WOMBAT-PK	=			Homo sapiens
AOX1	aldehyde oxidase 1	clomipramine	Drug metabolism - cytochrome P450: map00982	701	Aldehyde oxidase	Enzyme	Q06278	AOXA_HUMAN	6.3187	IC50		WOMBAT-PK	=			Homo sapiens
AOX1	aldehyde oxidase 1	clozapine	Drug metabolism - cytochrome P450: map00982	722	Aldehyde oxidase	Enzyme	Q06278	AOXA_HUMAN	5.3565	IC50		WOMBAT-PK	=			Homo sapiens
AOX1	aldehyde oxidase 1	cyclobenzaprine	Drug metabolism - cytochrome P450: map00982	751	Aldehyde oxidase	Enzyme	Q06278	AOXA_HUMAN	5.5086	IC50		WOMBAT-PK	=			Homo sapiens
AOX1	aldehyde oxidase 1	domperidone	Drug metabolism - cytochrome P450: map00982	945	Aldehyde oxidase	Enzyme	Q06278	AOXA_HUMAN	5.5229	IC50		WOMBAT-PK	=			Homo sapiens
AOX1	aldehyde oxidase 1	erythromycin	Drug metabolism - cytochrome P450: map00982	1048	Aldehyde oxidase	Enzyme	Q06278	AOXA_HUMAN	4.8239	IC50		WOMBAT-PK	=			Homo sapiens
AOX1	aldehyde oxidase 1	estradiol	Drug metabolism - cytochrome P450: map00982	1057	Aldehyde oxidase	Enzyme	Q06278	AOXA_HUMAN	6.5376	IC50		WOMBAT-PK	=			Homo sapiens
AOX1	aldehyde oxidase 1	ethinylestradiol	Drug metabolism - cytochrome P450: map00982	1082	Aldehyde oxidase	Enzyme	Q06278	AOXA_HUMAN	6.2441	IC50		WOMBAT-PK	=			Homo sapiens
AOX1	aldehyde oxidase 1	felodipine	Drug metabolism - cytochrome P450: map00982	1142	Aldehyde oxidase	Enzyme	Q06278	AOXA_HUMAN	6.5229	IC50		WOMBAT-PK	=			Homo sapiens
AOX1	aldehyde oxidase 1	hydralazine	Drug metabolism - cytochrome P450: map00982	1384	Aldehyde oxidase	Enzyme	Q06278	AOXA_HUMAN				WOMBAT-PK				Homo sapiens
AOX1	aldehyde oxidase 1	ketoconazole	Drug metabolism - cytochrome P450: map00982	1527	Aldehyde oxidase	Enzyme	Q06278	AOXA_HUMAN	5.4559	IC50		WOMBAT-PK	=			Homo sapiens
AOX1	aldehyde oxidase 1	loperamide	Drug metabolism - cytochrome P450: map00982	1599	Aldehyde oxidase	Enzyme	Q06278	AOXA_HUMAN	5	IC50		WOMBAT-PK	=			Homo sapiens
AOX1	aldehyde oxidase 1	maprotiline	Drug metabolism - cytochrome P450: map00982	1634	Aldehyde oxidase	Enzyme	Q06278	AOXA_HUMAN	5.8539	IC50		WOMBAT-PK	=			Homo sapiens
AOX1	aldehyde oxidase 1	metoclopramide	Drug metabolism - cytochrome P450: map00982	1782	Aldehyde oxidase	Enzyme	Q06278	AOXA_HUMAN	4.5086	IC50		WOMBAT-PK	=			Homo sapiens
AOX1	aldehyde oxidase 1	nortriptyline	Drug metabolism - cytochrome P450: map00982	1971	Aldehyde oxidase	Enzyme	Q06278	AOXA_HUMAN	6.0706	IC50		WOMBAT-PK	=			Homo sapiens
AOX1	aldehyde oxidase 1	olanzapine	Drug metabolism - cytochrome P450: map00982	1982	Aldehyde oxidase	Enzyme	Q06278	AOXA_HUMAN	5.2218	IC50		WOMBAT-PK	=			Homo sapiens
AOX1	aldehyde oxidase 1	ondansetron	Drug metabolism - cytochrome P450: map00982	1992	Aldehyde oxidase	Enzyme	Q06278	AOXA_HUMAN	5.6778	IC50		WOMBAT-PK	=			Homo sapiens
AOX1	aldehyde oxidase 1	perphenazine	Drug metabolism - cytochrome P450: map00982	2113	Aldehyde oxidase	Enzyme	Q06278	AOXA_HUMAN	7.4815	IC50		WOMBAT-PK	=			Homo sapiens
AOX1	aldehyde oxidase 1	promazine	Drug metabolism - cytochrome P450: map00982	2284	Aldehyde oxidase	Enzyme	Q06278	AOXA_HUMAN	5.7959	IC50		WOMBAT-PK	=			Homo sapiens
AOX1	aldehyde oxidase 1	promethazine	Drug metabolism - cytochrome P450: map00982	2286	Aldehyde oxidase	Enzyme	Q06278	AOXA_HUMAN	6.2924	IC50		WOMBAT-PK	=			Homo sapiens
AOX1	aldehyde oxidase 1	propafenone	Drug metabolism - cytochrome P450: map00982	2291	Aldehyde oxidase	Enzyme	Q06278	AOXA_HUMAN	5.6021	IC50		WOMBAT-PK	=			Homo sapiens
AOX1	aldehyde oxidase 1	quetiapine	Drug metabolism - cytochrome P450: map00982	2337	Aldehyde oxidase	Enzyme	Q06278	AOXA_HUMAN	5.8539	IC50		WOMBAT-PK	=			Homo sapiens
AOX1	aldehyde oxidase 1	mepacrine	Drug metabolism - cytochrome P450: map00982	2338	Aldehyde oxidase	Enzyme	Q06278	AOXA_HUMAN	5.4815	IC50		WOMBAT-PK	=			Homo sapiens
AOX1	aldehyde oxidase 1	raloxifene	Drug metabolism - cytochrome P450: map00982	2351	Aldehyde oxidase	Enzyme	Q06278	AOXA_HUMAN	8.5376	IC50		WOMBAT-PK	=			Homo sapiens
AOX1	aldehyde oxidase 1	salmeterol	Drug metabolism - cytochrome P450: map00982	2419	Aldehyde oxidase	Enzyme	Q06278	AOXA_HUMAN	5.0044	IC50		WOMBAT-PK	=			Homo sapiens
AOX1	aldehyde oxidase 1	tacrine	Drug metabolism - cytochrome P450: map00982	2551	Aldehyde oxidase	Enzyme	Q06278	AOXA_HUMAN	5.301	IC50		WOMBAT-PK	=			Homo sapiens
AOX1	aldehyde oxidase 1	tamoxifen	Drug metabolism - cytochrome P450: map00982	2561	Aldehyde oxidase	Enzyme	Q06278	AOXA_HUMAN	5.6576	IC50		WOMBAT-PK	=			Homo sapiens
AOX1	aldehyde oxidase 1	thioridazine	Drug metabolism - cytochrome P450: map00982	2637	Aldehyde oxidase	Enzyme	Q06278	AOXA_HUMAN	6.7959	IC50		WOMBAT-PK	=			Homo sapiens
AOX1	aldehyde oxidase 1	verapamil	Drug metabolism - cytochrome P450: map00982	2815	Aldehyde oxidase	Enzyme	Q06278	AOXA_HUMAN	5.4559	IC50		WOMBAT-PK	=			Homo sapiens
AOX1	aldehyde oxidase 1	pyridoxal	Drug metabolism - cytochrome P450: map00982	4134	Aldehyde oxidase	Enzyme	Q06278	AOXA_HUMAN	4.52	Ki	Tested for its ability to inhibit rabbit liver aldehyde oxidase catalyzed oxidation of N-methyl-nicotinamide (NMN)	CHEMBL	=			Homo sapiens
CYP2A6	cytochrome P450 family 2 subfamily A member 6	nicotine	Drug metabolism - cytochrome P450: map00982	1920	Cytochrome P450 2A6	Enzyme	P11509	CP2A6_HUMAN	5.3565	IC50		WOMBAT-PK	=			Homo sapiens
CYP2A6	cytochrome P450 family 2 subfamily A member 6	ticlopidine	Drug metabolism - cytochrome P450: map00982	2657	Cytochrome P450 2A6	Enzyme	P11509	CP2A6_HUMAN	6.7	Ki		WOMBAT-PK	=			Homo sapiens
CYP2A6	cytochrome P450 family 2 subfamily A member 6	tranylcypromine	Drug metabolism - cytochrome P450: map00982	2715	Cytochrome P450 2A6	Enzyme	P11509	CP2A6_HUMAN	7.187	Ki		WOMBAT-PK	=			Homo sapiens
CYP2C9	cytochrome P450 family 2 subfamily C member 9	amiodarone	Drug metabolism - cytochrome P450: map00982	176	Cytochrome P450 2C9	Enzyme	P11712	CP2C9_HUMAN	7.3979	EC50		WOMBAT-PK	=			Homo sapiens
CYP2C9	cytochrome P450 family 2 subfamily C member 9	atazanavir	Drug metabolism - cytochrome P450: map00982	254	Cytochrome P450 2C9	Enzyme	P11712	CP2C9_HUMAN	4.9208	Ki		WOMBAT-PK	=			Homo sapiens
CYP2C9	cytochrome P450 family 2 subfamily C member 9	benzbromarone	Drug metabolism - cytochrome P450: map00982	318	Cytochrome P450 2C9	Enzyme	P11712	CP2C9_HUMAN	7.7959	IC50	DRUGMATRIX: CYP450, 2C9 enzyme inhibition (substrate: 3-Cyano-7-ethoxycoumarin)	DRUG MATRIX	=			Homo sapiens
CYP2C9	cytochrome P450 family 2 subfamily C member 9	bisacodyl	Drug metabolism - cytochrome P450: map00982	375	Cytochrome P450 2C9	Enzyme	P11712	CP2C9_HUMAN	5	IC50	DRUGMATRIX: CYP450, 2C9 enzyme inhibition (substrate: 3-Cyano-7-ethoxycoumarin)	DRUG MATRIX	=			Homo sapiens
CYP2C9	cytochrome P450 family 2 subfamily C member 9	candesartan cilexetil	Drug metabolism - cytochrome P450: map00982	475	Cytochrome P450 2C9	Enzyme	P11712	CP2C9_HUMAN	5.52	IC50	DRUGMATRIX: CYP450, 2C9 enzyme inhibition (substrate: 3-Cyano-7-ethoxycoumarin)	CHEMBL	=			Homo sapiens
CYP2C9	cytochrome P450 family 2 subfamily C member 9	cilostazol	Drug metabolism - cytochrome P450: map00982	644	Cytochrome P450 2C9	Enzyme	P11712	CP2C9_HUMAN	5	IC50	DRUGMATRIX: CYP450, 2C9 enzyme inhibition (substrate: 3-Cyano-7-ethoxycoumarin)	DRUG MATRIX	=			Homo sapiens
CYP2C9	cytochrome P450 family 2 subfamily C member 9	clotrimazole	Drug metabolism - cytochrome P450: map00982	719	Cytochrome P450 2C9	Enzyme	P11712	CP2C9_HUMAN	7.7959	IC50	DRUGMATRIX: CYP450, 2C9 enzyme inhibition (substrate: 3-Cyano-7-ethoxycoumarin)	DRUG MATRIX	=			Homo sapiens
CYP2C9	cytochrome P450 family 2 subfamily C member 9	danazol	Drug metabolism - cytochrome P450: map00982	779	Cytochrome P450 2C9	Enzyme	P11712	CP2C9_HUMAN	6.5229	IC50	DRUGMATRIX: CYP450, 2C9 enzyme inhibition (substrate: 3-Cyano-7-ethoxycoumarin)	DRUG MATRIX	=			Homo sapiens
CYP2C9	cytochrome P450 family 2 subfamily C member 9	dichlorphenamide	Drug metabolism - cytochrome P450: map00982	864	Cytochrome P450 2C9	Enzyme	P11712	CP2C9_HUMAN	5.6021	EC50		WOMBAT-PK	=			Homo sapiens
CYP2C9	cytochrome P450 family 2 subfamily C member 9	dicoumarol	Drug metabolism - cytochrome P450: map00982	867	Cytochrome P450 2C9	Enzyme	P11712	CP2C9_HUMAN	5.9715	Ki		WOMBAT-PK	=			Homo sapiens
CYP2C9	cytochrome P450 family 2 subfamily C member 9	alpha-Ergocryptine	Drug metabolism - cytochrome P450: map00982	885	Cytochrome P450 2C9	Enzyme	P11712	CP2C9_HUMAN	5.2218	IC50	DRUGMATRIX: CYP450, 2C9 enzyme inhibition (substrate: 3-Cyano-7-ethoxycoumarin)	DRUG MATRIX	=			Homo sapiens
CYP2C9	cytochrome P450 family 2 subfamily C member 9	dihydroergocristine	Drug metabolism - cytochrome P450: map00982	887	Cytochrome P450 2C9	Enzyme	P11712	CP2C9_HUMAN	5.5229	IC50	DRUGMATRIX: CYP450, 2C9 enzyme inhibition (substrate: 3-Cyano-7-ethoxycoumarin)	DRUG MATRIX	=			Homo sapiens
CYP2C9	cytochrome P450 family 2 subfamily C member 9	econazole	Drug metabolism - cytochrome P450: map00982	983	Cytochrome P450 2C9	Enzyme	P11712	CP2C9_HUMAN	6.699	IC50	DRUGMATRIX: CYP450, 2C9 enzyme inhibition (substrate: 3-Cyano-7-ethoxycoumarin)	DRUG MATRIX	=			Homo sapiens
CYP2C9	cytochrome P450 family 2 subfamily C member 9	felodipine	Drug metabolism - cytochrome P450: map00982	1142	Cytochrome P450 2C9	Enzyme	P11712	CP2C9_HUMAN	5.3392	IC50	DRUGMATRIX: CYP450, 2C9 enzyme inhibition (substrate: 3-Cyano-7-ethoxycoumarin)	DRUG MATRIX	=			Homo sapiens
CYP2C9	cytochrome P450 family 2 subfamily C member 9	finasteride	Drug metabolism - cytochrome P450: map00982	1171	Cytochrome P450 2C9	Enzyme	P11712	CP2C9_HUMAN	5.699	IC50	DRUGMATRIX: CYP450, 2C9 enzyme inhibition (substrate: 3-Cyano-7-ethoxycoumarin)	DRUG MATRIX	=			Homo sapiens
CYP2C9	cytochrome P450 family 2 subfamily C member 9	fluconazole	Drug metabolism - cytochrome P450: map00982	1187	Cytochrome P450 2C9	Enzyme	P11712	CP2C9_HUMAN	4.54	IC50		CHEMBL	=			Homo sapiens
CYP2C9	cytochrome P450 family 2 subfamily C member 9	fluvastatin	Drug metabolism - cytochrome P450: map00982	1229	Cytochrome P450 2C9	Enzyme	P11712	CP2C9_HUMAN	6.3979	IC50	DRUGMATRIX: CYP450, 2C9 enzyme inhibition (substrate: 3-Cyano-7-ethoxycoumarin)	DRUG MATRIX	=			Homo sapiens
CYP2C9	cytochrome P450 family 2 subfamily C member 9	gemfibrozil	Drug metabolism - cytochrome P450: map00982	1285	Cytochrome P450 2C9	Enzyme	P11712	CP2C9_HUMAN	4.5229	Ki		WOMBAT-PK	=			Homo sapiens
CYP2C9	cytochrome P450 family 2 subfamily C member 9	glibenclamide	Drug metabolism - cytochrome P450: map00982	1314	Cytochrome P450 2C9	Enzyme	P11712	CP2C9_HUMAN	5.7953	IC50	DRUGMATRIX: CYP450, 2C9 enzyme inhibition (substrate: 3-Cyano-7-ethoxycoumarin)	DRUG MATRIX	=		INHIBITOR	Homo sapiens
CYP2C9	cytochrome P450 family 2 subfamily C member 9	ibuprofen	Drug metabolism - cytochrome P450: map00982	1407	Cytochrome P450 2C9	Enzyme	P11712	CP2C9_HUMAN	4.3	Ki		WOMBAT-PK	=			Homo sapiens
CYP2C9	cytochrome P450 family 2 subfamily C member 9	idebenone	Drug metabolism - cytochrome P450: map00982	1416	Cytochrome P450 2C9	Enzyme	P11712	CP2C9_HUMAN	5.301	IC50	DRUGMATRIX: CYP450, 2C9 enzyme inhibition (substrate: 3-Cyano-7-ethoxycoumarin)	DRUG MATRIX	=			Homo sapiens
CYP2C9	cytochrome P450 family 2 subfamily C member 9	lacidipine	Drug metabolism - cytochrome P450: map00982	1532	Cytochrome P450 2C9	Enzyme	P11712	CP2C9_HUMAN	5.699	IC50	DRUGMATRIX: CYP450, 2C9 enzyme inhibition (substrate: 3-Cyano-7-ethoxycoumarin)	DRUG MATRIX	=			Homo sapiens
CYP2C9	cytochrome P450 family 2 subfamily C member 9	liothyronine	Drug metabolism - cytochrome P450: map00982	1585	Cytochrome P450 2C9	Enzyme	P11712	CP2C9_HUMAN	6.301	EC50		WOMBAT-PK	=			Homo sapiens
CYP2C9	cytochrome P450 family 2 subfamily C member 9	losartan	Drug metabolism - cytochrome P450: map00982	1610	Cytochrome P450 2C9	Enzyme	P11712	CP2C9_HUMAN	5.5403	IC50	DRUGMATRIX: CYP450, 2C9 enzyme inhibition (substrate: 3-Cyano-7-ethoxycoumarin)	DRUG MATRIX	=			Homo sapiens
CYP2C9	cytochrome P450 family 2 subfamily C member 9	mefenamic acid	Drug metabolism - cytochrome P450: map00982	1663	Cytochrome P450 2C9	Enzyme	P11712	CP2C9_HUMAN	5.301	EC50		WOMBAT-PK	=			Homo sapiens
CYP2C9	cytochrome P450 family 2 subfamily C member 9	megestrol acetate	Drug metabolism - cytochrome P450: map00982	1667	Cytochrome P450 2C9	Enzyme	P11712	CP2C9_HUMAN	5	IC50	DRUGMATRIX: CYP450, 2C9 enzyme inhibition (substrate: 3-Cyano-7-ethoxycoumarin)	DRUG MATRIX	=			Homo sapiens
CYP2C9	cytochrome P450 family 2 subfamily C member 9	mezlocillin	Drug metabolism - cytochrome P450: map00982	1795	Cytochrome P450 2C9	Enzyme	P11712	CP2C9_HUMAN	4.72	IC50		WOMBAT-PK	=			Homo sapiens
CYP2C9	cytochrome P450 family 2 subfamily C member 9	miconazole	Drug metabolism - cytochrome P450: map00982	1800	Cytochrome P450 2C9	Enzyme	P11712	CP2C9_HUMAN	6.699	IC50	DRUGMATRIX: CYP450, 2C9 enzyme inhibition (substrate: 3-Cyano-7-ethoxycoumarin)	DRUG MATRIX	=			Homo sapiens
CYP2C9	cytochrome P450 family 2 subfamily C member 9	mosapride	Drug metabolism - cytochrome P450: map00982	1848	Cytochrome P450 2C9	Enzyme	P11712	CP2C9_HUMAN	6	IC50	DRUGMATRIX: CYP450, 2C9 enzyme inhibition (substrate: 3-Cyano-7-ethoxycoumarin)	DRUG MATRIX	=			Homo sapiens
CYP2C9	cytochrome P450 family 2 subfamily C member 9	nicardipine	Drug metabolism - cytochrome P450: map00982	1909	Cytochrome P450 2C9	Enzyme	P11712	CP2C9_HUMAN	6.5528	IC50		WOMBAT-PK	=			Homo sapiens
CYP2C9	cytochrome P450 family 2 subfamily C member 9	niclosamide	Drug metabolism - cytochrome P450: map00982	1912	Cytochrome P450 2C9	Enzyme	P11712	CP2C9_HUMAN	7.0458	EC50		WOMBAT-PK	=			Homo sapiens
CYP2C9	cytochrome P450 family 2 subfamily C member 9	nimodipine	Drug metabolism - cytochrome P450: map00982	1937	Cytochrome P450 2C9	Enzyme	P11712	CP2C9_HUMAN	6	IC50	DRUGMATRIX: CYP450, 2C9 enzyme inhibition (substrate: 3-Cyano-7-ethoxycoumarin)	DRUG MATRIX	=			Homo sapiens
CYP2C9	cytochrome P450 family 2 subfamily C member 9	nitrendipine	Drug metabolism - cytochrome P450: map00982	1947	Cytochrome P450 2C9	Enzyme	P11712	CP2C9_HUMAN	6.5229	IC50	DRUGMATRIX: CYP450, 2C9 enzyme inhibition (substrate: 3-Cyano-7-ethoxycoumarin)	DRUG MATRIX	=			Homo sapiens
CYP2C9	cytochrome P450 family 2 subfamily C member 9	noscapine	Drug metabolism - cytochrome P450: map00982	1973	Cytochrome P450 2C9	Enzyme	P11712	CP2C9_HUMAN	5.0874	IC50	DRUGMATRIX: CYP450, 2C9 enzyme inhibition (substrate: 3-Cyano-7-ethoxycoumarin)	DRUG MATRIX	=			Homo sapiens
CYP2C9	cytochrome P450 family 2 subfamily C member 9	omeprazole	Drug metabolism - cytochrome P450: map00982	1990	Cytochrome P450 2C9	Enzyme	P11712	CP2C9_HUMAN	4.3468	Ki		WOMBAT-PK	=			Homo sapiens
CYP2C9	cytochrome P450 family 2 subfamily C member 9	phenelzine	Drug metabolism - cytochrome P450: map00982	2123	Cytochrome P450 2C9	Enzyme	P11712	CP2C9_HUMAN	5.3979	IC50	DRUGMATRIX: CYP450, 2C9 enzyme inhibition (substrate: 3-Cyano-7-ethoxycoumarin)	DRUG MATRIX	=			Homo sapiens
CYP2C9	cytochrome P450 family 2 subfamily C member 9	phenylbutazone	Drug metabolism - cytochrome P450: map00982	2145	Cytochrome P450 2C9	Enzyme	P11712	CP2C9_HUMAN	4.72	Ki		WOMBAT-PK	=			Homo sapiens
CYP2C9	cytochrome P450 family 2 subfamily C member 9	propofol	Drug metabolism - cytochrome P450: map00982	2302	Cytochrome P450 2C9	Enzyme	P11712	CP2C9_HUMAN	4.9101	IC50		WOMBAT-PK	=			Homo sapiens
CYP2C9	cytochrome P450 family 2 subfamily C member 9	pyrimethamine	Drug metabolism - cytochrome P450: map00982	2332	Cytochrome P450 2C9	Enzyme	P11712	CP2C9_HUMAN	4.2882	Ki		WOMBAT-PK	=			Homo sapiens
CYP2C9	cytochrome P450 family 2 subfamily C member 9	raloxifene	Drug metabolism - cytochrome P450: map00982	2351	Cytochrome P450 2C9	Enzyme	P11712	CP2C9_HUMAN	5.699	IC50	DRUGMATRIX: CYP450, 2C9 enzyme inhibition (substrate: 3-Cyano-7-ethoxycoumarin)	DRUG MATRIX	=			Homo sapiens
CYP2C9	cytochrome P450 family 2 subfamily C member 9	ritonavir	Drug metabolism - cytochrome P450: map00982	2391	Cytochrome P450 2C9	Enzyme	P11712	CP2C9_HUMAN	7.7959	IC50	DRUGMATRIX: CYP450, 2C9 enzyme inhibition (substrate: 3-Cyano-7-ethoxycoumarin)	DRUG MATRIX	=			Homo sapiens
CYP2C9	cytochrome P450 family 2 subfamily C member 9	sirolimus	Drug metabolism - cytochrome P450: map00982	2446	Cytochrome P450 2C9	Enzyme	P11712	CP2C9_HUMAN	5.699	IC50	DRUGMATRIX: CYP450, 2C9 enzyme inhibition (substrate: 3-Cyano-7-ethoxycoumarin)	DRUG MATRIX	=			Homo sapiens
CYP2C9	cytochrome P450 family 2 subfamily C member 9	stanozolol	Drug metabolism - cytochrome P450: map00982	2477	Cytochrome P450 2C9	Enzyme	P11712	CP2C9_HUMAN	5.9478	IC50	DRUGMATRIX: CYP450, 2C9 enzyme inhibition (substrate: 3-Cyano-7-ethoxycoumarin)	DRUG MATRIX	=			Homo sapiens
CYP2C9	cytochrome P450 family 2 subfamily C member 9	sulconazole	Drug metabolism - cytochrome P450: map00982	2495	Cytochrome P450 2C9	Enzyme	P11712	CP2C9_HUMAN	6.699	IC50	DRUGMATRIX: CYP450, 2C9 enzyme inhibition (substrate: 3-Cyano-7-ethoxycoumarin)	DRUG MATRIX	=			Homo sapiens
CYP2C9	cytochrome P450 family 2 subfamily C member 9	sulfaphenazole	Drug metabolism - cytochrome P450: map00982	2523	Cytochrome P450 2C9	Enzyme	P11712	CP2C9_HUMAN	6.699	IC50	DRUGMATRIX: CYP450, 2C9 enzyme inhibition (substrate: 3-Cyano-7-ethoxycoumarin)	DRUG MATRIX	=			Homo sapiens
CYP2C9	cytochrome P450 family 2 subfamily C member 9	suprofen	Drug metabolism - cytochrome P450: map00982	2546	Cytochrome P450 2C9	Enzyme	P11712	CP2C9_HUMAN	4.3468	Ki		WOMBAT-PK	=			Homo sapiens
CYP2C9	cytochrome P450 family 2 subfamily C member 9	troglitazone	Drug metabolism - cytochrome P450: map00982	2767	Cytochrome P450 2C9	Enzyme	P11712	CP2C9_HUMAN	5.3979	IC50	DRUGMATRIX: CYP450, 2C9 enzyme inhibition (substrate: 3-Cyano-7-ethoxycoumarin)	DRUG MATRIX	=			Homo sapiens
CYP2C9	cytochrome P450 family 2 subfamily C member 9	tropicamide	Drug metabolism - cytochrome P450: map00982	2774	Cytochrome P450 2C9	Enzyme	P11712	CP2C9_HUMAN	6	IC50	DRUGMATRIX: CYP450, 2C9 enzyme inhibition (substrate: 3-Cyano-7-ethoxycoumarin)	DRUG MATRIX	=			Homo sapiens
CYP2C9	cytochrome P450 family 2 subfamily C member 9	voriconazole	Drug metabolism - cytochrome P450: map00982	2846	Cytochrome P450 2C9	Enzyme	P11712	CP2C9_HUMAN	4.85	IC50		CHEMBL	=			Homo sapiens
CYP2C9	cytochrome P450 family 2 subfamily C member 9	warfarin	Drug metabolism - cytochrome P450: map00982	2847	Cytochrome P450 2C9	Enzyme	P11712	CP2C9_HUMAN	4.8665	Ki		WOMBAT-PK	=			Homo sapiens
CYP2C9	cytochrome P450 family 2 subfamily C member 9	zafirlukast	Drug metabolism - cytochrome P450: map00982	2855	Cytochrome P450 2C9	Enzyme	P11712	CP2C9_HUMAN	5.6464	IC50	DRUGMATRIX: CYP450, 2C9 enzyme inhibition (substrate: 3-Cyano-7-ethoxycoumarin)	DRUG MATRIX	=			Homo sapiens
CYP2C9	cytochrome P450 family 2 subfamily C member 9	oxiconazole	Drug metabolism - cytochrome P450: map00982	3408	Cytochrome P450 2C9	Enzyme	P11712	CP2C9_HUMAN	5.5229	IC50	DRUGMATRIX: CYP450, 2C9 enzyme inhibition (substrate: 3-Cyano-7-ethoxycoumarin)	DRUG MATRIX	=			Homo sapiens
CYP2C9	cytochrome P450 family 2 subfamily C member 9	podophyllotoxin	Drug metabolism - cytochrome P450: map00982	3481	Cytochrome P450 2C9	Enzyme	P11712	CP2C9_HUMAN	5.3979	IC50	DRUGMATRIX: CYP450, 2C9 enzyme inhibition (substrate: 3-Cyano-7-ethoxycoumarin)	DRUG MATRIX	=			Homo sapiens
CYP2C9	cytochrome P450 family 2 subfamily C member 9	tenidap	Drug metabolism - cytochrome P450: map00982	4728	Cytochrome P450 2C9	Enzyme	P11712	CP2C9_HUMAN	6.1549	IC50	DRUGMATRIX: CYP450, 2C9 enzyme inhibition (substrate: 3-Cyano-7-ethoxycoumarin)	DRUG MATRIX	=			Homo sapiens
CYP2C9	cytochrome P450 family 2 subfamily C member 9	tannic acid	Drug metabolism - cytochrome P450: map00982	5039	Cytochrome P450 2C9	Enzyme	P11712	CP2C9_HUMAN	5.34	IC50	DRUGMATRIX: CYP450, 2C9 enzyme inhibition (substrate: 3-Cyano-7-ethoxycoumarin)	CHEMBL	=			Homo sapiens
CYP3A43	cytochrome P450 family 3 subfamily A member 43	cobicistat	Drug metabolism - cytochrome P450: map00982	4299	Cytochrome P450 3A	Enzyme	P20815	CP3A4_HUMAN	6.0273	Ki	Inactivation of Human Hepatic Microsomal CYP3A-Dependent Midazolam 1'-Hydroxylase Activity	SCIENTIFIC LITERATURE	=	DRUG LABEL	INHIBITOR	Homo sapiens
CYP3A4	cytochrome P450 family 3 subfamily A member 4	aliskiren	Drug metabolism - cytochrome P450: map00982	119	Cytochrome P450 3A4	Enzyme	P08684	CP3A4_HUMAN	4.61	Km		WOMBAT-PK	=			Homo sapiens
CYP3A4	cytochrome P450 family 3 subfamily A member 4	alprazolam	Drug metabolism - cytochrome P450: map00982	136	Cytochrome P450 3A4	Enzyme	P08684	CP3A4_HUMAN	3.85	Ki		WOMBAT-PK	=			Homo sapiens
CYP3A4	cytochrome P450 family 3 subfamily A member 4	amiodarone	Drug metabolism - cytochrome P450: map00982	176	Cytochrome P450 3A4	Enzyme	P08684	CP3A4_HUMAN	6.22	Ki		WOMBAT-PK	=			Homo sapiens
CYP3A4	cytochrome P450 family 3 subfamily A member 4	amprenavir	Drug metabolism - cytochrome P450: map00982	200	Cytochrome P450 3A4	Enzyme	P08684	CP3A4_HUMAN	6	IC50	DRUGMATRIX: CYP450, 3A4 enzyme inhibition (substrate: 7-Benzyloxy-4-(trifluoromethyl)-coumarin)	DRUG MATRIX	=			Homo sapiens
CYP3A4	cytochrome P450 family 3 subfamily A member 4	aprepitant	Drug metabolism - cytochrome P450: map00982	230	Cytochrome P450 3A4	Enzyme	P08684	CP3A4_HUMAN				WOMBAT-PK				Homo sapiens
CYP3A4	cytochrome P450 family 3 subfamily A member 4	astemizole	Drug metabolism - cytochrome P450: map00982	249	Cytochrome P450 3A4	Enzyme	P08684	CP3A4_HUMAN	5.4815	IC50		WOMBAT-PK	=			Homo sapiens
CYP3A4	cytochrome P450 family 3 subfamily A member 4	atazanavir	Drug metabolism - cytochrome P450: map00982	254	Cytochrome P450 3A4	Enzyme	P08684	CP3A4_HUMAN	5.6289	Ki		WOMBAT-PK	=			Homo sapiens
CYP3A4	cytochrome P450 family 3 subfamily A member 4	atorvastatin	Drug metabolism - cytochrome P450: map00982	257	Cytochrome P450 3A4	Enzyme	P08684	CP3A4_HUMAN	5.29	IC50	Inhibition of CYP3A4 in human liver microsome	CHEMBL	=			Homo sapiens
CYP3A4	cytochrome P450 family 3 subfamily A member 4	bromocriptine	Drug metabolism - cytochrome P450: map00982	403	Cytochrome P450 3A4	Enzyme	P08684	CP3A4_HUMAN	5.699	IC50	DRUGMATRIX: CYP450, 3A4 enzyme inhibition (substrate: 7-Benzyloxy-4-(trifluoromethyl)-coumarin)	DRUG MATRIX	=			Homo sapiens
CYP3A4	cytochrome P450 family 3 subfamily A member 4	buspirone	Drug metabolism - cytochrome P450: map00982	437	Cytochrome P450 3A4	Enzyme	P08684	CP3A4_HUMAN	5.13	Ki		WOMBAT-PK	=			Homo sapiens
CYP3A4	cytochrome P450 family 3 subfamily A member 4	candesartan cilexetil	Drug metabolism - cytochrome P450: map00982	475	Cytochrome P450 3A4	Enzyme	P08684	CP3A4_HUMAN	5.05	IC50	DRUGMATRIX: CYP450, 3A4 enzyme inhibition (substrate: 7-Benzyloxy-4-(trifluoromethyl)-coumarin)	CHEMBL	=			Homo sapiens
CYP3A4	cytochrome P450 family 3 subfamily A member 4	cefapirin	Drug metabolism - cytochrome P450: map00982	575	Cytochrome P450 3A4	Enzyme	P08684	CP3A4_HUMAN	5.31	IC50		WOMBAT-PK	=			Homo sapiens
CYP3A4	cytochrome P450 family 3 subfamily A member 4	chloramphenicol	Drug metabolism - cytochrome P450: map00982	589	Cytochrome P450 3A4	Enzyme	P08684	CP3A4_HUMAN	4.25	IC50		WOMBAT-PK	=			Homo sapiens
CYP3A4	cytochrome P450 family 3 subfamily A member 4	cisapride	Drug metabolism - cytochrome P450: map00982	660	Cytochrome P450 3A4	Enzyme	P08684	CP3A4_HUMAN	6.5229	IC50	DRUGMATRIX: CYP450, 3A4 enzyme inhibition (substrate: 7-Benzyloxy-4-(trifluoromethyl)-coumarin)	DRUG MATRIX	=			Homo sapiens
CYP3A4	cytochrome P450 family 3 subfamily A member 4	clotrimazole	Drug metabolism - cytochrome P450: map00982	719	Cytochrome P450 3A4	Enzyme	P08684	CP3A4_HUMAN	7.699	IC50		WOMBAT-PK	=			Homo sapiens
CYP3A4	cytochrome P450 family 3 subfamily A member 4	colchicine	Drug metabolism - cytochrome P450: map00982	726	Cytochrome P450 3A4	Enzyme	P08684	CP3A4_HUMAN	4.19	Ki		WOMBAT-PK	=			Homo sapiens
CYP3A4	cytochrome P450 family 3 subfamily A member 4	cyclophosphamide	Drug metabolism - cytochrome P450: map00982	758	Cytochrome P450 3A4	Enzyme	P08684	CP3A4_HUMAN	5.68	IC50		WOMBAT-PK	=			Homo sapiens
CYP3A4	cytochrome P450 family 3 subfamily A member 4	cycloserine	Drug metabolism - cytochrome P450: map00982	759	Cytochrome P450 3A4	Enzyme	P08684	CP3A4_HUMAN	4.31	IC50		WOMBAT-PK	=			Homo sapiens
CYP3A4	cytochrome P450 family 3 subfamily A member 4	ciclosporin	Drug metabolism - cytochrome P450: map00982	760	Cytochrome P450 3A4	Enzyme	P08684	CP3A4_HUMAN	5.3098	Ki		WOMBAT-PK	=			Homo sapiens
CYP3A4	cytochrome P450 family 3 subfamily A member 4	dapsone	Drug metabolism - cytochrome P450: map00982	782	Cytochrome P450 3A4	Enzyme	P08684	CP3A4_HUMAN	4.57	Ki		WOMBAT-PK	=			Homo sapiens
CYP3A4	cytochrome P450 family 3 subfamily A member 4	diazepam	Drug metabolism - cytochrome P450: map00982	852	Cytochrome P450 3A4	Enzyme	P08684	CP3A4_HUMAN	4.42	Ki		WOMBAT-PK	=			Homo sapiens
CYP3A4	cytochrome P450 family 3 subfamily A member 4	alpha-Ergocryptine	Drug metabolism - cytochrome P450: map00982	885	Cytochrome P450 3A4	Enzyme	P08684	CP3A4_HUMAN	6.2218	IC50	DRUGMATRIX: CYP450, 3A4 enzyme inhibition (substrate: 7-Benzyloxy-4-(trifluoromethyl)-coumarin)	DRUG MATRIX	=			Homo sapiens
CYP3A4	cytochrome P450 family 3 subfamily A member 4	dihydroergocristine	Drug metabolism - cytochrome P450: map00982	887	Cytochrome P450 3A4	Enzyme	P08684	CP3A4_HUMAN	5.5229	IC50	DRUGMATRIX: CYP450, 3A4 enzyme inhibition (substrate: 7-Benzyloxy-4-(trifluoromethyl)-coumarin)	DRUG MATRIX	=			Homo sapiens
CYP3A4	cytochrome P450 family 3 subfamily A member 4	dihydroergotamine	Drug metabolism - cytochrome P450: map00982	888	Cytochrome P450 3A4	Enzyme	P08684	CP3A4_HUMAN	5.301	IC50	DRUGMATRIX: CYP450, 3A4 enzyme inhibition (substrate: 7-Benzyloxy-4-(trifluoromethyl)-coumarin)	DRUG MATRIX	=			Homo sapiens
CYP3A4	cytochrome P450 family 3 subfamily A member 4	diltiazem	Drug metabolism - cytochrome P450: map00982	897	Cytochrome P450 3A4	Enzyme	P08684	CP3A4_HUMAN	5.736	IC50	DRUGMATRIX: CYP450, 3A4 enzyme inhibition (substrate: 7-Benzyloxy-4-(trifluoromethyl)-coumarin)	DRUG MATRIX	=			Homo sapiens
CYP3A4	cytochrome P450 family 3 subfamily A member 4	docetaxel	Drug metabolism - cytochrome P450: map00982	939	Cytochrome P450 3A4	Enzyme	P08684	CP3A4_HUMAN	5.699	IC50	DRUGMATRIX: CYP450, 3A4 enzyme inhibition (substrate: 7-Benzyloxy-4-(trifluoromethyl)-coumarin)	DRUG MATRIX	=			Homo sapiens
CYP3A4	cytochrome P450 family 3 subfamily A member 4	econazole	Drug metabolism - cytochrome P450: map00982	983	Cytochrome P450 3A4	Enzyme	P08684	CP3A4_HUMAN	7.301	IC50	DRUGMATRIX: CYP450, 3A4 enzyme inhibition (substrate: 7-Benzyloxy-4-(trifluoromethyl)-coumarin)	DRUG MATRIX	=			Homo sapiens
CYP3A4	cytochrome P450 family 3 subfamily A member 4	ergotamine	Drug metabolism - cytochrome P450: map00982	1043	Cytochrome P450 3A4	Enzyme	P08684	CP3A4_HUMAN	6	IC50	DRUGMATRIX: CYP450, 3A4 enzyme inhibition (substrate: 7-Benzyloxy-4-(trifluoromethyl)-coumarin)	DRUG MATRIX	=			Homo sapiens
CYP3A4	cytochrome P450 family 3 subfamily A member 4	ethambutol	Drug metabolism - cytochrome P450: map00982	1073	Cytochrome P450 3A4	Enzyme	P08684	CP3A4_HUMAN	6.25	IC50		WOMBAT-PK	=			Homo sapiens
CYP3A4	cytochrome P450 family 3 subfamily A member 4	fluconazole	Drug metabolism - cytochrome P450: map00982	1187	Cytochrome P450 3A4	Enzyme	P08684	CP3A4_HUMAN	5.1	IC50		CHEMBL	=			Homo sapiens
CYP3A4	cytochrome P450 family 3 subfamily A member 4	idebenone	Drug metabolism - cytochrome P450: map00982	1416	Cytochrome P450 3A4	Enzyme	P08684	CP3A4_HUMAN	5.1549	IC50	DRUGMATRIX: CYP450, 3A4 enzyme inhibition (substrate: 7-Benzyloxy-4-(trifluoromethyl)-coumarin)	DRUG MATRIX	=			Homo sapiens
CYP3A4	cytochrome P450 family 3 subfamily A member 4	indinavir	Drug metabolism - cytochrome P450: map00982	1437	Cytochrome P450 3A4	Enzyme	P08684	CP3A4_HUMAN	6.3979	IC50	DRUGMATRIX: CYP450, 3A4 enzyme inhibition (substrate: 7-Benzyloxy-4-(trifluoromethyl)-coumarin)	DRUG MATRIX	=			Homo sapiens
CYP3A4	cytochrome P450 family 3 subfamily A member 4	isoniazid	Drug metabolism - cytochrome P450: map00982	1497	Cytochrome P450 3A4	Enzyme	P08684	CP3A4_HUMAN	5.31	IC50		WOMBAT-PK	=			Homo sapiens
CYP3A4	cytochrome P450 family 3 subfamily A member 4	itraconazole	Drug metabolism - cytochrome P450: map00982	1513	Cytochrome P450 3A4	Enzyme	P08684	CP3A4_HUMAN	6.0458	IC50	DRUGMATRIX: CYP450, 3A4 enzyme inhibition (substrate: 7-Benzyloxy-4-(trifluoromethyl)-coumarin)	DRUG MATRIX	=			Homo sapiens
CYP3A4	cytochrome P450 family 3 subfamily A member 4	ketoconazole	Drug metabolism - cytochrome P450: map00982	1527	Cytochrome P450 3A4	Enzyme	P08684	CP3A4_HUMAN	7	Ki		WOMBAT-PK	=			Homo sapiens
CYP3A4	cytochrome P450 family 3 subfamily A member 4	lacidipine	Drug metabolism - cytochrome P450: map00982	1532	Cytochrome P450 3A4	Enzyme	P08684	CP3A4_HUMAN	6.0458	IC50	DRUGMATRIX: CYP450, 3A4 enzyme inhibition (substrate: 7-Benzyloxy-4-(trifluoromethyl)-coumarin)	DRUG MATRIX	=			Homo sapiens
CYP3A4	cytochrome P450 family 3 subfamily A member 4	maprotiline	Drug metabolism - cytochrome P450: map00982	1634	Cytochrome P450 3A4	Enzyme	P08684	CP3A4_HUMAN	5.3643	IC50	DRUGMATRIX: CYP450, 3A4 enzyme inhibition (substrate: 7-Benzyloxy-4-(trifluoromethyl)-coumarin)	DRUG MATRIX	=			Homo sapiens
CYP3A4	cytochrome P450 family 3 subfamily A member 4	metyrapone	Drug metabolism - cytochrome P450: map00982	1791	Cytochrome P450 3A4	Enzyme	P08684	CP3A4_HUMAN	6.0969	IC50	DRUGMATRIX: CYP450, 3A4 enzyme inhibition (substrate: 7-Benzyloxy-4-(trifluoromethyl)-coumarin)	DRUG MATRIX	=			Homo sapiens
CYP3A4	cytochrome P450 family 3 subfamily A member 4	mezlocillin	Drug metabolism - cytochrome P450: map00982	1795	Cytochrome P450 3A4	Enzyme	P08684	CP3A4_HUMAN	5.17	IC50		WOMBAT-PK	=			Homo sapiens
CYP3A4	cytochrome P450 family 3 subfamily A member 4	mibefradil	Drug metabolism - cytochrome P450: map00982	1797	Cytochrome P450 3A4	Enzyme	P08684	CP3A4_HUMAN	6.22	Ki		WOMBAT-PK	=			Homo sapiens
CYP3A4	cytochrome P450 family 3 subfamily A member 4	miconazole	Drug metabolism - cytochrome P450: map00982	1800	Cytochrome P450 3A4	Enzyme	P08684	CP3A4_HUMAN	7	IC50	DRUGMATRIX: CYP450, 3A4 enzyme inhibition (substrate: 7-Benzyloxy-4-(trifluoromethyl)-coumarin)	DRUG MATRIX	=			Homo sapiens
CYP3A4	cytochrome P450 family 3 subfamily A member 4	midazolam	Drug metabolism - cytochrome P450: map00982	1802	Cytochrome P450 3A4	Enzyme	P08684	CP3A4_HUMAN	6	Km		WOMBAT-PK	=			Homo sapiens
CYP3A4	cytochrome P450 family 3 subfamily A member 4	mifepristone	Drug metabolism - cytochrome P450: map00982	1805	Cytochrome P450 3A4	Enzyme	P08684	CP3A4_HUMAN	6.64	Ki		WOMBAT-PK	=			Homo sapiens
CYP3A4	cytochrome P450 family 3 subfamily A member 4	mosapride	Drug metabolism - cytochrome P450: map00982	1848	Cytochrome P450 3A4	Enzyme	P08684	CP3A4_HUMAN	6.1549	IC50	DRUGMATRIX: CYP450, 3A4 enzyme inhibition (substrate: 7-Benzyloxy-4-(trifluoromethyl)-coumarin)	DRUG MATRIX	=			Homo sapiens
CYP3A4	cytochrome P450 family 3 subfamily A member 4	nefazodone	Drug metabolism - cytochrome P450: map00982	1890	Cytochrome P450 3A4	Enzyme	P08684	CP3A4_HUMAN	6	Ki		IUPHAR	=		INHIBITOR	Homo sapiens
CYP3A4	cytochrome P450 family 3 subfamily A member 4	nelfinavir	Drug metabolism - cytochrome P450: map00982	1893	Cytochrome P450 3A4	Enzyme	P08684	CP3A4_HUMAN	5.699	IC50	DRUGMATRIX: CYP450, 3A4 enzyme inhibition (substrate: 7-Benzyloxy-4-(trifluoromethyl)-coumarin)	DRUG MATRIX	=			Homo sapiens
CYP3A4	cytochrome P450 family 3 subfamily A member 4	nicardipine	Drug metabolism - cytochrome P450: map00982	1909	Cytochrome P450 3A4	Enzyme	P08684	CP3A4_HUMAN	6.3768	IC50		WOMBAT-PK	=			Homo sapiens
CYP3A4	cytochrome P450 family 3 subfamily A member 4	nifedipine	Drug metabolism - cytochrome P450: map00982	1922	Cytochrome P450 3A4	Enzyme	P08684	CP3A4_HUMAN	5.26	IC50		WOMBAT-PK	=			Homo sapiens
CYP3A4	cytochrome P450 family 3 subfamily A member 4	nimodipine	Drug metabolism - cytochrome P450: map00982	1937	Cytochrome P450 3A4	Enzyme	P08684	CP3A4_HUMAN	6.12	Ki		WOMBAT-PK	=			Homo sapiens
CYP3A4	cytochrome P450 family 3 subfamily A member 4	omeprazole	Drug metabolism - cytochrome P450: map00982	1990	Cytochrome P450 3A4	Enzyme	P08684	CP3A4_HUMAN	4.3098	Km		WOMBAT-PK	=			Homo sapiens
CYP3A4	cytochrome P450 family 3 subfamily A member 4	phenelzine	Drug metabolism - cytochrome P450: map00982	2123	Cytochrome P450 3A4	Enzyme	P08684	CP3A4_HUMAN	5.699	IC50	DRUGMATRIX: CYP450, 3A4 enzyme inhibition (substrate: 7-Benzyloxy-4-(trifluoromethyl)-coumarin)	DRUG MATRIX	=			Homo sapiens
CYP3A4	cytochrome P450 family 3 subfamily A member 4	pyrazinamide	Drug metabolism - cytochrome P450: map00982	2328	Cytochrome P450 3A4	Enzyme	P08684	CP3A4_HUMAN	6.89	IC50		WOMBAT-PK	=			Homo sapiens
CYP3A4	cytochrome P450 family 3 subfamily A member 4	ritonavir	Drug metabolism - cytochrome P450: map00982	2391	Cytochrome P450 3A4	Enzyme	P08684	CP3A4_HUMAN	7.55	IC50		WOMBAT-PK	=			Homo sapiens
CYP3A4	cytochrome P450 family 3 subfamily A member 4	saquinavir	Drug metabolism - cytochrome P450: map00982	2422	Cytochrome P450 3A4	Enzyme	P08684	CP3A4_HUMAN	5.8239	IC50		WOMBAT-PK	=			Homo sapiens
CYP3A4	cytochrome P450 family 3 subfamily A member 4	sirolimus	Drug metabolism - cytochrome P450: map00982	2446	Cytochrome P450 3A4	Enzyme	P08684	CP3A4_HUMAN	5.699	IC50	DRUGMATRIX: CYP450, 3A4 enzyme inhibition (substrate: 7-Benzyloxy-4-(trifluoromethyl)-coumarin)	DRUG MATRIX	=			Homo sapiens
CYP3A4	cytochrome P450 family 3 subfamily A member 4	stiripentol	Drug metabolism - cytochrome P450: map00982	2480	Cytochrome P450 3A4	Enzyme	P08684	CP3A4_HUMAN				WOMBAT-PK				Homo sapiens
CYP3A4	cytochrome P450 family 3 subfamily A member 4	sulconazole	Drug metabolism - cytochrome P450: map00982	2495	Cytochrome P450 3A4	Enzyme	P08684	CP3A4_HUMAN	7.1549	IC50	DRUGMATRIX: CYP450, 3A4 enzyme inhibition (substrate: 7-Benzyloxy-4-(trifluoromethyl)-coumarin)	DRUG MATRIX	=			Homo sapiens
CYP3A4	cytochrome P450 family 3 subfamily A member 4	tacrolimus	Drug metabolism - cytochrome P450: map00982	2552	Cytochrome P450 3A4	Enzyme	P08684	CP3A4_HUMAN	6	IC50	DRUGMATRIX: CYP450, 3A4 enzyme inhibition (substrate: 7-Benzyloxy-4-(trifluoromethyl)-coumarin)	DRUG MATRIX	=			Homo sapiens
CYP3A4	cytochrome P450 family 3 subfamily A member 4	topotecan	Drug metabolism - cytochrome P450: map00982	2707	Cytochrome P450 3A4	Enzyme	P08684	CP3A4_HUMAN	5.8178	IC50	DRUGMATRIX: CYP450, 3A4 enzyme inhibition (substrate: 7-Benzyloxy-4-(trifluoromethyl)-coumarin)	DRUG MATRIX	=			Homo sapiens
CYP3A4	cytochrome P450 family 3 subfamily A member 4	triazolam	Drug metabolism - cytochrome P450: map00982	2729	Cytochrome P450 3A4	Enzyme	P08684	CP3A4_HUMAN	4.27	Ki		WOMBAT-PK	=			Homo sapiens
CYP3A4	cytochrome P450 family 3 subfamily A member 4	troglitazone	Drug metabolism - cytochrome P450: map00982	2767	Cytochrome P450 3A4	Enzyme	P08684	CP3A4_HUMAN	3.2082	Km		WOMBAT-PK	=			Homo sapiens
CYP3A4	cytochrome P450 family 3 subfamily A member 4	verapamil	Drug metabolism - cytochrome P450: map00982	2815	Cytochrome P450 3A4	Enzyme	P08684	CP3A4_HUMAN	6.22	Ki	Inhibition of testosterone 6&beta;-hydroxylation.	IUPHAR	=		INHIBITOR	Homo sapiens
CYP3A4	cytochrome P450 family 3 subfamily A member 4	vindesine	Drug metabolism - cytochrome P450: map00982	2826	Cytochrome P450 3A4	Enzyme	P08684	CP3A4_HUMAN	4.6073	Km		WOMBAT-PK	=			Homo sapiens
CYP3A4	cytochrome P450 family 3 subfamily A member 4	vinorelbine	Drug metabolism - cytochrome P450: map00982	2827	Cytochrome P450 3A4	Enzyme	P08684	CP3A4_HUMAN	6	IC50	DRUGMATRIX: CYP450, 3A4 enzyme inhibition (substrate: 7-Benzyloxy-4-(trifluoromethyl)-coumarin)	DRUG MATRIX	=			Homo sapiens
CYP3A4	cytochrome P450 family 3 subfamily A member 4	voriconazole	Drug metabolism - cytochrome P450: map00982	2846	Cytochrome P450 3A4	Enzyme	P08684	CP3A4_HUMAN	4.89	IC50		CHEMBL	=			Homo sapiens
CYP3A4	cytochrome P450 family 3 subfamily A member 4	warfarin	Drug metabolism - cytochrome P450: map00982	2847	Cytochrome P450 3A4	Enzyme	P08684	CP3A4_HUMAN	3.98	Ki		WOMBAT-PK	=			Homo sapiens
CYP3A4	cytochrome P450 family 3 subfamily A member 4	zafirlukast	Drug metabolism - cytochrome P450: map00982	2855	Cytochrome P450 3A4	Enzyme	P08684	CP3A4_HUMAN	4.8729	Ki		WOMBAT-PK	=			Homo sapiens
CYP3A4	cytochrome P450 family 3 subfamily A member 4	oxiconazole	Drug metabolism - cytochrome P450: map00982	3408	Cytochrome P450 3A4	Enzyme	P08684	CP3A4_HUMAN	7.0458	IC50	DRUGMATRIX: CYP450, 3A4 enzyme inhibition (substrate: 7-Benzyloxy-4-(trifluoromethyl)-coumarin)	DRUG MATRIX	=			Homo sapiens
CYP3A4	cytochrome P450 family 3 subfamily A member 4	podophyllotoxin	Drug metabolism - cytochrome P450: map00982	3481	Cytochrome P450 3A4	Enzyme	P08684	CP3A4_HUMAN	6.2218	IC50	DRUGMATRIX: CYP450, 3A4 enzyme inhibition (substrate: 7-Benzyloxy-4-(trifluoromethyl)-coumarin)	DRUG MATRIX	=			Homo sapiens
CYP3A4	cytochrome P450 family 3 subfamily A member 4	posaconazole	Drug metabolism - cytochrome P450: map00982	3483	Cytochrome P450 3A4	Enzyme	P08684	CP3A4_HUMAN				WOMBAT-PK				Homo sapiens
CYP3A4	cytochrome P450 family 3 subfamily A member 4	saxagliptin	Drug metabolism - cytochrome P450: map00982	4114	Cytochrome P450 3A4	Enzyme	P08684	CP3A4_HUMAN				WOMBAT-PK				Homo sapiens
CYP3A4	cytochrome P450 family 3 subfamily A member 4	gentian violet	Drug metabolism - cytochrome P450: map00982	4138	Cytochrome P450 3A4	Enzyme	P08684	CP3A4_HUMAN	5.4397	IC50	DRUGMATRIX: CYP450, 3A4 enzyme inhibition (substrate: 7-Benzyloxy-4-(trifluoromethyl)-coumarin)	DRUG MATRIX	=			Homo sapiens
CYP3A4	cytochrome P450 family 3 subfamily A member 4	abiraterone acetate	Drug metabolism - cytochrome P450: map00982	4176	Cytochrome P450 3A4	Enzyme	P08684	CP3A4_HUMAN	5.57	IC50	Inhibition of CYP3A4 expressed in baculovirus infected insect microsomes	CHEMBL	=			Homo sapiens
CYP3A4	cytochrome P450 family 3 subfamily A member 4	cobicistat	Drug metabolism - cytochrome P450: map00982	4299	Cytochrome P450 3A	Enzyme	P08684	CP343_HUMAN	6.0273	Ki	Inactivation of Human Hepatic Microsomal CYP3A-Dependent Midazolam 1'-Hydroxylase Activity	SCIENTIFIC LITERATURE	=	DRUG LABEL	INHIBITOR	Homo sapiens
CYP2A6	cytochrome P450 family 2 subfamily A member 6	nicotine	Drug metabolism - other enzymes: map00983	1920	Cytochrome P450 2A6	Enzyme	P11509	CP2A6_HUMAN	5.3565	IC50		WOMBAT-PK	=			Homo sapiens
CYP2A6	cytochrome P450 family 2 subfamily A member 6	ticlopidine	Drug metabolism - other enzymes: map00983	2657	Cytochrome P450 2A6	Enzyme	P11509	CP2A6_HUMAN	6.7	Ki		WOMBAT-PK	=			Homo sapiens
CYP2A6	cytochrome P450 family 2 subfamily A member 6	tranylcypromine	Drug metabolism - other enzymes: map00983	2715	Cytochrome P450 2A6	Enzyme	P11509	CP2A6_HUMAN	7.187	Ki		WOMBAT-PK	=			Homo sapiens
CYP3A43	cytochrome P450 family 3 subfamily A member 43	cobicistat	Drug metabolism - other enzymes: map00983	4299	Cytochrome P450 3A	Enzyme	P20815	CP3A4_HUMAN	6.0273	Ki	Inactivation of Human Hepatic Microsomal CYP3A-Dependent Midazolam 1'-Hydroxylase Activity	SCIENTIFIC LITERATURE	=	DRUG LABEL	INHIBITOR	Homo sapiens
CYP3A4	cytochrome P450 family 3 subfamily A member 4	aliskiren	Drug metabolism - other enzymes: map00983	119	Cytochrome P450 3A4	Enzyme	P08684	CP3A4_HUMAN	4.61	Km		WOMBAT-PK	=			Homo sapiens
CYP3A4	cytochrome P450 family 3 subfamily A member 4	alprazolam	Drug metabolism - other enzymes: map00983	136	Cytochrome P450 3A4	Enzyme	P08684	CP3A4_HUMAN	3.85	Ki		WOMBAT-PK	=			Homo sapiens
CYP3A4	cytochrome P450 family 3 subfamily A member 4	amiodarone	Drug metabolism - other enzymes: map00983	176	Cytochrome P450 3A4	Enzyme	P08684	CP3A4_HUMAN	6.22	Ki		WOMBAT-PK	=			Homo sapiens
CYP3A4	cytochrome P450 family 3 subfamily A member 4	amprenavir	Drug metabolism - other enzymes: map00983	200	Cytochrome P450 3A4	Enzyme	P08684	CP3A4_HUMAN	6	IC50	DRUGMATRIX: CYP450, 3A4 enzyme inhibition (substrate: 7-Benzyloxy-4-(trifluoromethyl)-coumarin)	DRUG MATRIX	=			Homo sapiens
CYP3A4	cytochrome P450 family 3 subfamily A member 4	aprepitant	Drug metabolism - other enzymes: map00983	230	Cytochrome P450 3A4	Enzyme	P08684	CP3A4_HUMAN				WOMBAT-PK				Homo sapiens
CYP3A4	cytochrome P450 family 3 subfamily A member 4	astemizole	Drug metabolism - other enzymes: map00983	249	Cytochrome P450 3A4	Enzyme	P08684	CP3A4_HUMAN	5.4815	IC50		WOMBAT-PK	=			Homo sapiens
CYP3A4	cytochrome P450 family 3 subfamily A member 4	atazanavir	Drug metabolism - other enzymes: map00983	254	Cytochrome P450 3A4	Enzyme	P08684	CP3A4_HUMAN	5.6289	Ki		WOMBAT-PK	=			Homo sapiens
CYP3A4	cytochrome P450 family 3 subfamily A member 4	atorvastatin	Drug metabolism - other enzymes: map00983	257	Cytochrome P450 3A4	Enzyme	P08684	CP3A4_HUMAN	5.29	IC50	Inhibition of CYP3A4 in human liver microsome	CHEMBL	=			Homo sapiens
CYP3A4	cytochrome P450 family 3 subfamily A member 4	bromocriptine	Drug metabolism - other enzymes: map00983	403	Cytochrome P450 3A4	Enzyme	P08684	CP3A4_HUMAN	5.699	IC50	DRUGMATRIX: CYP450, 3A4 enzyme inhibition (substrate: 7-Benzyloxy-4-(trifluoromethyl)-coumarin)	DRUG MATRIX	=			Homo sapiens
CYP3A4	cytochrome P450 family 3 subfamily A member 4	buspirone	Drug metabolism - other enzymes: map00983	437	Cytochrome P450 3A4	Enzyme	P08684	CP3A4_HUMAN	5.13	Ki		WOMBAT-PK	=			Homo sapiens
CYP3A4	cytochrome P450 family 3 subfamily A member 4	candesartan cilexetil	Drug metabolism - other enzymes: map00983	475	Cytochrome P450 3A4	Enzyme	P08684	CP3A4_HUMAN	5.05	IC50	DRUGMATRIX: CYP450, 3A4 enzyme inhibition (substrate: 7-Benzyloxy-4-(trifluoromethyl)-coumarin)	CHEMBL	=			Homo sapiens
CYP3A4	cytochrome P450 family 3 subfamily A member 4	cefapirin	Drug metabolism - other enzymes: map00983	575	Cytochrome P450 3A4	Enzyme	P08684	CP3A4_HUMAN	5.31	IC50		WOMBAT-PK	=			Homo sapiens
CYP3A4	cytochrome P450 family 3 subfamily A member 4	chloramphenicol	Drug metabolism - other enzymes: map00983	589	Cytochrome P450 3A4	Enzyme	P08684	CP3A4_HUMAN	4.25	IC50		WOMBAT-PK	=			Homo sapiens
CYP3A4	cytochrome P450 family 3 subfamily A member 4	cisapride	Drug metabolism - other enzymes: map00983	660	Cytochrome P450 3A4	Enzyme	P08684	CP3A4_HUMAN	6.5229	IC50	DRUGMATRIX: CYP450, 3A4 enzyme inhibition (substrate: 7-Benzyloxy-4-(trifluoromethyl)-coumarin)	DRUG MATRIX	=			Homo sapiens
CYP3A4	cytochrome P450 family 3 subfamily A member 4	clotrimazole	Drug metabolism - other enzymes: map00983	719	Cytochrome P450 3A4	Enzyme	P08684	CP3A4_HUMAN	7.699	IC50		WOMBAT-PK	=			Homo sapiens
CYP3A4	cytochrome P450 family 3 subfamily A member 4	colchicine	Drug metabolism - other enzymes: map00983	726	Cytochrome P450 3A4	Enzyme	P08684	CP3A4_HUMAN	4.19	Ki		WOMBAT-PK	=			Homo sapiens
CYP3A4	cytochrome P450 family 3 subfamily A member 4	cyclophosphamide	Drug metabolism - other enzymes: map00983	758	Cytochrome P450 3A4	Enzyme	P08684	CP3A4_HUMAN	5.68	IC50		WOMBAT-PK	=			Homo sapiens
CYP3A4	cytochrome P450 family 3 subfamily A member 4	cycloserine	Drug metabolism - other enzymes: map00983	759	Cytochrome P450 3A4	Enzyme	P08684	CP3A4_HUMAN	4.31	IC50		WOMBAT-PK	=			Homo sapiens
CYP3A4	cytochrome P450 family 3 subfamily A member 4	ciclosporin	Drug metabolism - other enzymes: map00983	760	Cytochrome P450 3A4	Enzyme	P08684	CP3A4_HUMAN	5.3098	Ki		WOMBAT-PK	=			Homo sapiens
CYP3A4	cytochrome P450 family 3 subfamily A member 4	dapsone	Drug metabolism - other enzymes: map00983	782	Cytochrome P450 3A4	Enzyme	P08684	CP3A4_HUMAN	4.57	Ki		WOMBAT-PK	=			Homo sapiens
CYP3A4	cytochrome P450 family 3 subfamily A member 4	diazepam	Drug metabolism - other enzymes: map00983	852	Cytochrome P450 3A4	Enzyme	P08684	CP3A4_HUMAN	4.42	Ki		WOMBAT-PK	=			Homo sapiens
CYP3A4	cytochrome P450 family 3 subfamily A member 4	alpha-Ergocryptine	Drug metabolism - other enzymes: map00983	885	Cytochrome P450 3A4	Enzyme	P08684	CP3A4_HUMAN	6.2218	IC50	DRUGMATRIX: CYP450, 3A4 enzyme inhibition (substrate: 7-Benzyloxy-4-(trifluoromethyl)-coumarin)	DRUG MATRIX	=			Homo sapiens
CYP3A4	cytochrome P450 family 3 subfamily A member 4	dihydroergocristine	Drug metabolism - other enzymes: map00983	887	Cytochrome P450 3A4	Enzyme	P08684	CP3A4_HUMAN	5.5229	IC50	DRUGMATRIX: CYP450, 3A4 enzyme inhibition (substrate: 7-Benzyloxy-4-(trifluoromethyl)-coumarin)	DRUG MATRIX	=			Homo sapiens
CYP3A4	cytochrome P450 family 3 subfamily A member 4	dihydroergotamine	Drug metabolism - other enzymes: map00983	888	Cytochrome P450 3A4	Enzyme	P08684	CP3A4_HUMAN	5.301	IC50	DRUGMATRIX: CYP450, 3A4 enzyme inhibition (substrate: 7-Benzyloxy-4-(trifluoromethyl)-coumarin)	DRUG MATRIX	=			Homo sapiens
CYP3A4	cytochrome P450 family 3 subfamily A member 4	diltiazem	Drug metabolism - other enzymes: map00983	897	Cytochrome P450 3A4	Enzyme	P08684	CP3A4_HUMAN	5.736	IC50	DRUGMATRIX: CYP450, 3A4 enzyme inhibition (substrate: 7-Benzyloxy-4-(trifluoromethyl)-coumarin)	DRUG MATRIX	=			Homo sapiens
CYP3A4	cytochrome P450 family 3 subfamily A member 4	docetaxel	Drug metabolism - other enzymes: map00983	939	Cytochrome P450 3A4	Enzyme	P08684	CP3A4_HUMAN	5.699	IC50	DRUGMATRIX: CYP450, 3A4 enzyme inhibition (substrate: 7-Benzyloxy-4-(trifluoromethyl)-coumarin)	DRUG MATRIX	=			Homo sapiens
CYP3A4	cytochrome P450 family 3 subfamily A member 4	econazole	Drug metabolism - other enzymes: map00983	983	Cytochrome P450 3A4	Enzyme	P08684	CP3A4_HUMAN	7.301	IC50	DRUGMATRIX: CYP450, 3A4 enzyme inhibition (substrate: 7-Benzyloxy-4-(trifluoromethyl)-coumarin)	DRUG MATRIX	=			Homo sapiens
CYP3A4	cytochrome P450 family 3 subfamily A member 4	ergotamine	Drug metabolism - other enzymes: map00983	1043	Cytochrome P450 3A4	Enzyme	P08684	CP3A4_HUMAN	6	IC50	DRUGMATRIX: CYP450, 3A4 enzyme inhibition (substrate: 7-Benzyloxy-4-(trifluoromethyl)-coumarin)	DRUG MATRIX	=			Homo sapiens
CYP3A4	cytochrome P450 family 3 subfamily A member 4	ethambutol	Drug metabolism - other enzymes: map00983	1073	Cytochrome P450 3A4	Enzyme	P08684	CP3A4_HUMAN	6.25	IC50		WOMBAT-PK	=			Homo sapiens
CYP3A4	cytochrome P450 family 3 subfamily A member 4	fluconazole	Drug metabolism - other enzymes: map00983	1187	Cytochrome P450 3A4	Enzyme	P08684	CP3A4_HUMAN	5.1	IC50		CHEMBL	=			Homo sapiens
CYP3A4	cytochrome P450 family 3 subfamily A member 4	idebenone	Drug metabolism - other enzymes: map00983	1416	Cytochrome P450 3A4	Enzyme	P08684	CP3A4_HUMAN	5.1549	IC50	DRUGMATRIX: CYP450, 3A4 enzyme inhibition (substrate: 7-Benzyloxy-4-(trifluoromethyl)-coumarin)	DRUG MATRIX	=			Homo sapiens
CYP3A4	cytochrome P450 family 3 subfamily A member 4	indinavir	Drug metabolism - other enzymes: map00983	1437	Cytochrome P450 3A4	Enzyme	P08684	CP3A4_HUMAN	6.3979	IC50	DRUGMATRIX: CYP450, 3A4 enzyme inhibition (substrate: 7-Benzyloxy-4-(trifluoromethyl)-coumarin)	DRUG MATRIX	=			Homo sapiens
CYP3A4	cytochrome P450 family 3 subfamily A member 4	isoniazid	Drug metabolism - other enzymes: map00983	1497	Cytochrome P450 3A4	Enzyme	P08684	CP3A4_HUMAN	5.31	IC50		WOMBAT-PK	=			Homo sapiens
CYP3A4	cytochrome P450 family 3 subfamily A member 4	itraconazole	Drug metabolism - other enzymes: map00983	1513	Cytochrome P450 3A4	Enzyme	P08684	CP3A4_HUMAN	6.0458	IC50	DRUGMATRIX: CYP450, 3A4 enzyme inhibition (substrate: 7-Benzyloxy-4-(trifluoromethyl)-coumarin)	DRUG MATRIX	=			Homo sapiens
CYP3A4	cytochrome P450 family 3 subfamily A member 4	ketoconazole	Drug metabolism - other enzymes: map00983	1527	Cytochrome P450 3A4	Enzyme	P08684	CP3A4_HUMAN	7	Ki		WOMBAT-PK	=			Homo sapiens
CYP3A4	cytochrome P450 family 3 subfamily A member 4	lacidipine	Drug metabolism - other enzymes: map00983	1532	Cytochrome P450 3A4	Enzyme	P08684	CP3A4_HUMAN	6.0458	IC50	DRUGMATRIX: CYP450, 3A4 enzyme inhibition (substrate: 7-Benzyloxy-4-(trifluoromethyl)-coumarin)	DRUG MATRIX	=			Homo sapiens
CYP3A4	cytochrome P450 family 3 subfamily A member 4	maprotiline	Drug metabolism - other enzymes: map00983	1634	Cytochrome P450 3A4	Enzyme	P08684	CP3A4_HUMAN	5.3643	IC50	DRUGMATRIX: CYP450, 3A4 enzyme inhibition (substrate: 7-Benzyloxy-4-(trifluoromethyl)-coumarin)	DRUG MATRIX	=			Homo sapiens
CYP3A4	cytochrome P450 family 3 subfamily A member 4	metyrapone	Drug metabolism - other enzymes: map00983	1791	Cytochrome P450 3A4	Enzyme	P08684	CP3A4_HUMAN	6.0969	IC50	DRUGMATRIX: CYP450, 3A4 enzyme inhibition (substrate: 7-Benzyloxy-4-(trifluoromethyl)-coumarin)	DRUG MATRIX	=			Homo sapiens
CYP3A4	cytochrome P450 family 3 subfamily A member 4	mezlocillin	Drug metabolism - other enzymes: map00983	1795	Cytochrome P450 3A4	Enzyme	P08684	CP3A4_HUMAN	5.17	IC50		WOMBAT-PK	=			Homo sapiens
CYP3A4	cytochrome P450 family 3 subfamily A member 4	mibefradil	Drug metabolism - other enzymes: map00983	1797	Cytochrome P450 3A4	Enzyme	P08684	CP3A4_HUMAN	6.22	Ki		WOMBAT-PK	=			Homo sapiens
CYP3A4	cytochrome P450 family 3 subfamily A member 4	miconazole	Drug metabolism - other enzymes: map00983	1800	Cytochrome P450 3A4	Enzyme	P08684	CP3A4_HUMAN	7	IC50	DRUGMATRIX: CYP450, 3A4 enzyme inhibition (substrate: 7-Benzyloxy-4-(trifluoromethyl)-coumarin)	DRUG MATRIX	=			Homo sapiens
CYP3A4	cytochrome P450 family 3 subfamily A member 4	midazolam	Drug metabolism - other enzymes: map00983	1802	Cytochrome P450 3A4	Enzyme	P08684	CP3A4_HUMAN	6	Km		WOMBAT-PK	=			Homo sapiens
CYP3A4	cytochrome P450 family 3 subfamily A member 4	mifepristone	Drug metabolism - other enzymes: map00983	1805	Cytochrome P450 3A4	Enzyme	P08684	CP3A4_HUMAN	6.64	Ki		WOMBAT-PK	=			Homo sapiens
CYP3A4	cytochrome P450 family 3 subfamily A member 4	mosapride	Drug metabolism - other enzymes: map00983	1848	Cytochrome P450 3A4	Enzyme	P08684	CP3A4_HUMAN	6.1549	IC50	DRUGMATRIX: CYP450, 3A4 enzyme inhibition (substrate: 7-Benzyloxy-4-(trifluoromethyl)-coumarin)	DRUG MATRIX	=			Homo sapiens
CYP3A4	cytochrome P450 family 3 subfamily A member 4	nefazodone	Drug metabolism - other enzymes: map00983	1890	Cytochrome P450 3A4	Enzyme	P08684	CP3A4_HUMAN	6	Ki		IUPHAR	=		INHIBITOR	Homo sapiens
CYP3A4	cytochrome P450 family 3 subfamily A member 4	nelfinavir	Drug metabolism - other enzymes: map00983	1893	Cytochrome P450 3A4	Enzyme	P08684	CP3A4_HUMAN	5.699	IC50	DRUGMATRIX: CYP450, 3A4 enzyme inhibition (substrate: 7-Benzyloxy-4-(trifluoromethyl)-coumarin)	DRUG MATRIX	=			Homo sapiens
CYP3A4	cytochrome P450 family 3 subfamily A member 4	nicardipine	Drug metabolism - other enzymes: map00983	1909	Cytochrome P450 3A4	Enzyme	P08684	CP3A4_HUMAN	6.3768	IC50		WOMBAT-PK	=			Homo sapiens
CYP3A4	cytochrome P450 family 3 subfamily A member 4	nifedipine	Drug metabolism - other enzymes: map00983	1922	Cytochrome P450 3A4	Enzyme	P08684	CP3A4_HUMAN	5.26	IC50		WOMBAT-PK	=			Homo sapiens
CYP3A4	cytochrome P450 family 3 subfamily A member 4	nimodipine	Drug metabolism - other enzymes: map00983	1937	Cytochrome P450 3A4	Enzyme	P08684	CP3A4_HUMAN	6.12	Ki		WOMBAT-PK	=			Homo sapiens
CYP3A4	cytochrome P450 family 3 subfamily A member 4	omeprazole	Drug metabolism - other enzymes: map00983	1990	Cytochrome P450 3A4	Enzyme	P08684	CP3A4_HUMAN	4.3098	Km		WOMBAT-PK	=			Homo sapiens
CYP3A4	cytochrome P450 family 3 subfamily A member 4	phenelzine	Drug metabolism - other enzymes: map00983	2123	Cytochrome P450 3A4	Enzyme	P08684	CP3A4_HUMAN	5.699	IC50	DRUGMATRIX: CYP450, 3A4 enzyme inhibition (substrate: 7-Benzyloxy-4-(trifluoromethyl)-coumarin)	DRUG MATRIX	=			Homo sapiens
CYP3A4	cytochrome P450 family 3 subfamily A member 4	pyrazinamide	Drug metabolism - other enzymes: map00983	2328	Cytochrome P450 3A4	Enzyme	P08684	CP3A4_HUMAN	6.89	IC50		WOMBAT-PK	=			Homo sapiens
CYP3A4	cytochrome P450 family 3 subfamily A member 4	ritonavir	Drug metabolism - other enzymes: map00983	2391	Cytochrome P450 3A4	Enzyme	P08684	CP3A4_HUMAN	7.55	IC50		WOMBAT-PK	=			Homo sapiens
CYP3A4	cytochrome P450 family 3 subfamily A member 4	saquinavir	Drug metabolism - other enzymes: map00983	2422	Cytochrome P450 3A4	Enzyme	P08684	CP3A4_HUMAN	5.8239	IC50		WOMBAT-PK	=			Homo sapiens
CYP3A4	cytochrome P450 family 3 subfamily A member 4	sirolimus	Drug metabolism - other enzymes: map00983	2446	Cytochrome P450 3A4	Enzyme	P08684	CP3A4_HUMAN	5.699	IC50	DRUGMATRIX: CYP450, 3A4 enzyme inhibition (substrate: 7-Benzyloxy-4-(trifluoromethyl)-coumarin)	DRUG MATRIX	=			Homo sapiens
CYP3A4	cytochrome P450 family 3 subfamily A member 4	stiripentol	Drug metabolism - other enzymes: map00983	2480	Cytochrome P450 3A4	Enzyme	P08684	CP3A4_HUMAN				WOMBAT-PK				Homo sapiens
CYP3A4	cytochrome P450 family 3 subfamily A member 4	sulconazole	Drug metabolism - other enzymes: map00983	2495	Cytochrome P450 3A4	Enzyme	P08684	CP3A4_HUMAN	7.1549	IC50	DRUGMATRIX: CYP450, 3A4 enzyme inhibition (substrate: 7-Benzyloxy-4-(trifluoromethyl)-coumarin)	DRUG MATRIX	=			Homo sapiens
CYP3A4	cytochrome P450 family 3 subfamily A member 4	tacrolimus	Drug metabolism - other enzymes: map00983	2552	Cytochrome P450 3A4	Enzyme	P08684	CP3A4_HUMAN	6	IC50	DRUGMATRIX: CYP450, 3A4 enzyme inhibition (substrate: 7-Benzyloxy-4-(trifluoromethyl)-coumarin)	DRUG MATRIX	=			Homo sapiens
CYP3A4	cytochrome P450 family 3 subfamily A member 4	topotecan	Drug metabolism - other enzymes: map00983	2707	Cytochrome P450 3A4	Enzyme	P08684	CP3A4_HUMAN	5.8178	IC50	DRUGMATRIX: CYP450, 3A4 enzyme inhibition (substrate: 7-Benzyloxy-4-(trifluoromethyl)-coumarin)	DRUG MATRIX	=			Homo sapiens
CYP3A4	cytochrome P450 family 3 subfamily A member 4	triazolam	Drug metabolism - other enzymes: map00983	2729	Cytochrome P450 3A4	Enzyme	P08684	CP3A4_HUMAN	4.27	Ki		WOMBAT-PK	=			Homo sapiens
CYP3A4	cytochrome P450 family 3 subfamily A member 4	troglitazone	Drug metabolism - other enzymes: map00983	2767	Cytochrome P450 3A4	Enzyme	P08684	CP3A4_HUMAN	3.2082	Km		WOMBAT-PK	=			Homo sapiens
CYP3A4	cytochrome P450 family 3 subfamily A member 4	verapamil	Drug metabolism - other enzymes: map00983	2815	Cytochrome P450 3A4	Enzyme	P08684	CP3A4_HUMAN	6.22	Ki	Inhibition of testosterone 6&beta;-hydroxylation.	IUPHAR	=		INHIBITOR	Homo sapiens
CYP3A4	cytochrome P450 family 3 subfamily A member 4	vindesine	Drug metabolism - other enzymes: map00983	2826	Cytochrome P450 3A4	Enzyme	P08684	CP3A4_HUMAN	4.6073	Km		WOMBAT-PK	=			Homo sapiens
CYP3A4	cytochrome P450 family 3 subfamily A member 4	vinorelbine	Drug metabolism - other enzymes: map00983	2827	Cytochrome P450 3A4	Enzyme	P08684	CP3A4_HUMAN	6	IC50	DRUGMATRIX: CYP450, 3A4 enzyme inhibition (substrate: 7-Benzyloxy-4-(trifluoromethyl)-coumarin)	DRUG MATRIX	=			Homo sapiens
CYP3A4	cytochrome P450 family 3 subfamily A member 4	voriconazole	Drug metabolism - other enzymes: map00983	2846	Cytochrome P450 3A4	Enzyme	P08684	CP3A4_HUMAN	4.89	IC50		CHEMBL	=			Homo sapiens
CYP3A4	cytochrome P450 family 3 subfamily A member 4	warfarin	Drug metabolism - other enzymes: map00983	2847	Cytochrome P450 3A4	Enzyme	P08684	CP3A4_HUMAN	3.98	Ki		WOMBAT-PK	=			Homo sapiens
CYP3A4	cytochrome P450 family 3 subfamily A member 4	zafirlukast	Drug metabolism - other enzymes: map00983	2855	Cytochrome P450 3A4	Enzyme	P08684	CP3A4_HUMAN	4.8729	Ki		WOMBAT-PK	=			Homo sapiens
CYP3A4	cytochrome P450 family 3 subfamily A member 4	oxiconazole	Drug metabolism - other enzymes: map00983	3408	Cytochrome P450 3A4	Enzyme	P08684	CP3A4_HUMAN	7.0458	IC50	DRUGMATRIX: CYP450, 3A4 enzyme inhibition (substrate: 7-Benzyloxy-4-(trifluoromethyl)-coumarin)	DRUG MATRIX	=			Homo sapiens
CYP3A4	cytochrome P450 family 3 subfamily A member 4	podophyllotoxin	Drug metabolism - other enzymes: map00983	3481	Cytochrome P450 3A4	Enzyme	P08684	CP3A4_HUMAN	6.2218	IC50	DRUGMATRIX: CYP450, 3A4 enzyme inhibition (substrate: 7-Benzyloxy-4-(trifluoromethyl)-coumarin)	DRUG MATRIX	=			Homo sapiens
CYP3A4	cytochrome P450 family 3 subfamily A member 4	posaconazole	Drug metabolism - other enzymes: map00983	3483	Cytochrome P450 3A4	Enzyme	P08684	CP3A4_HUMAN				WOMBAT-PK				Homo sapiens
CYP3A4	cytochrome P450 family 3 subfamily A member 4	saxagliptin	Drug metabolism - other enzymes: map00983	4114	Cytochrome P450 3A4	Enzyme	P08684	CP3A4_HUMAN				WOMBAT-PK				Homo sapiens
CYP3A4	cytochrome P450 family 3 subfamily A member 4	gentian violet	Drug metabolism - other enzymes: map00983	4138	Cytochrome P450 3A4	Enzyme	P08684	CP3A4_HUMAN	5.4397	IC50	DRUGMATRIX: CYP450, 3A4 enzyme inhibition (substrate: 7-Benzyloxy-4-(trifluoromethyl)-coumarin)	DRUG MATRIX	=			Homo sapiens
CYP3A4	cytochrome P450 family 3 subfamily A member 4	abiraterone acetate	Drug metabolism - other enzymes: map00983	4176	Cytochrome P450 3A4	Enzyme	P08684	CP3A4_HUMAN	5.57	IC50	Inhibition of CYP3A4 expressed in baculovirus infected insect microsomes	CHEMBL	=			Homo sapiens
CYP3A4	cytochrome P450 family 3 subfamily A member 4	cobicistat	Drug metabolism - other enzymes: map00983	4299	Cytochrome P450 3A	Enzyme	P08684	CP343_HUMAN	6.0273	Ki	Inactivation of Human Hepatic Microsomal CYP3A-Dependent Midazolam 1'-Hydroxylase Activity	SCIENTIFIC LITERATURE	=	DRUG LABEL	INHIBITOR	Homo sapiens
CSF1R	colony stimulating factor 1 receptor	dasatinib	Endocytosis: hsa04144	785	Macrophage colony-stimulating factor 1 receptor	Kinase	P07333	CSF1R_HUMAN	9.24	Kd	Binding constant for CSF1R kinase domain	CHEMBL	=			Homo sapiens
CSF1R	colony stimulating factor 1 receptor	imatinib	Endocytosis: hsa04144	1423	Macrophage colony-stimulating factor 1 receptor	Kinase	P07333	CSF1R_HUMAN	7.96	Kd	Binding constant for CSF1R kinase domain	CHEMBL	=			Homo sapiens
CSF1R	colony stimulating factor 1 receptor	nilotinib	Endocytosis: hsa04144	1932	Macrophage colony-stimulating factor 1 receptor	Kinase	P07333	CSF1R_HUMAN	7.35	Kd	Binding constant for CSF1R kinase domain	CHEMBL	=			Homo sapiens
CSF1R	colony stimulating factor 1 receptor	sorafenib	Endocytosis: hsa04144	2459	Macrophage colony-stimulating factor 1 receptor	Kinase	P07333	CSF1R_HUMAN	7.55	Kd	Binding constant for CSF1R kinase domain	CHEMBL	=			Homo sapiens
CSF1R	colony stimulating factor 1 receptor	sunitinib	Endocytosis: hsa04144	2544	Macrophage colony-stimulating factor 1 receptor	Kinase	P07333	CSF1R_HUMAN	8.7	Kd	Binding constant for CSF1R kinase domain	CHEMBL	=	CHEMBL	INHIBITOR	Homo sapiens
CSF1R	colony stimulating factor 1 receptor	pazopanib	Endocytosis: hsa04144	4118	Macrophage colony-stimulating factor 1 receptor	Kinase	P07333	CSF1R_HUMAN	8.1	Kd	Binding constant for CSF1R kinase domain	CHEMBL	=	CHEMBL	INHIBITOR	Homo sapiens
CSF1R	colony stimulating factor 1 receptor	vandetanib	Endocytosis: hsa04144	4178	Macrophage colony-stimulating factor 1 receptor	Kinase	P07333	CSF1R_HUMAN	5.92	Kd	Binding constant for CSF1R kinase domain	CHEMBL	=			Homo sapiens
CSF1R	colony stimulating factor 1 receptor	crizotinib	Endocytosis: hsa04144	4187	Macrophage colony-stimulating factor 1 receptor	Kinase	P07333	CSF1R_HUMAN	6.68	Kd	Binding constant for CSF1R kinase domain	CHEMBL	=			Homo sapiens
CSF1R	colony stimulating factor 1 receptor	axitinib	Endocytosis: hsa04144	4225	Macrophage colony-stimulating factor 1 receptor	Kinase	P07333	CSF1R_HUMAN	7.68	Kd	Binding constant for CSF1R kinase domain	CHEMBL	=			Homo sapiens
CSF1R	colony stimulating factor 1 receptor	bosutinib	Endocytosis: hsa04144	4359	Macrophage colony-stimulating factor 1 receptor	Kinase	P07333	CSF1R_HUMAN	6.42	Kd	Binding constant for CSF1R kinase domain	CHEMBL	=			Homo sapiens
CSF1R	colony stimulating factor 1 receptor	nintedanib	Endocytosis: hsa04144	4903	Macrophage colony-stimulating factor 1 receptor	Kinase	P07333	CSF1R_HUMAN	7.32	Kd	Binding constant for CSF1R kinase domain	CHEMBL	=			Homo sapiens
CSF1R	colony stimulating factor 1 receptor	midostaurin	Endocytosis: hsa04144	5231	Macrophage colony-stimulating factor 1 receptor	Kinase	P07333	CSF1R_HUMAN	6.85	IC50	Inhibition of human FMS expressed in growth factor dependent mouse FDC-P1 cells assessed as inhibition of FMS-mediated cell proliferation in presence human CSF1 after 48 hrs by resazurin dye reduction assay	CHEMBL	=			Homo sapiens
CSF1R	colony stimulating factor 1 receptor	neratinib	Endocytosis: hsa04144	5252	Macrophage colony-stimulating factor 1 receptor	Kinase	P07333	CSF1R_HUMAN	6.17	Kd	Binding constant for CSF1R kinase domain	CHEMBL	=			Homo sapiens
CSF1R	colony stimulating factor 1 receptor	pexidartinib	Endocytosis: hsa04144	5343	Macrophage colony-stimulating factor 1 receptor	Kinase	P07333	CSF1R_HUMAN	7.88	IC50		SCIENTIFIC LITERATURE	=	SCIENTIFIC LITERATURE	INHIBITOR	Homo sapiens
CXCR4	C-X-C motif chemokine receptor 4	plerixafor	Endocytosis: hsa04144	4410	C-X-C chemokine receptor type 4	GPCR	P61073	CXCR4_HUMAN	6.05	Ki	Displacement of [125I]12G5 antibody from human wild type CXCR4 expressed in COS7 cells	CHEMBL	=	CHEMBL	PARTIAL AGONIST	Homo sapiens
FGFR3	fibroblast growth factor receptor 3	dasatinib	Endocytosis: hsa04144	785	Fibroblast growth factor receptor 3	Kinase	P22607	FGFR3_HUMAN	5.41	Kd	Binding constant for FGFR3 kinase domain	CHEMBL	=			Homo sapiens
FGFR3	fibroblast growth factor receptor 3	elliptinium	Endocytosis: hsa04144	996	Fibroblast growth factor receptor 3	Kinase	P22607	FGFR3_HUMAN	6.3	IC50	Inhibitory activity against Fibroblast growth factor receptor 3	CHEMBL	=			Homo sapiens
FGFR3	fibroblast growth factor receptor 3	sorafenib	Endocytosis: hsa04144	2459	Fibroblast growth factor receptor 3	Kinase	P22607	FGFR3_HUMAN	5.38	Kd	Binding constant for FGFR3 kinase domain	CHEMBL	=			Homo sapiens
FGFR3	fibroblast growth factor receptor 3	sunitinib	Endocytosis: hsa04144	2544	Fibroblast growth factor receptor 3	Kinase	P22607	FGFR3_HUMAN	6.54	Kd	Binding constant for FGFR3 kinase domain	CHEMBL	=			Homo sapiens
FGFR3	fibroblast growth factor receptor 3	pazopanib	Endocytosis: hsa04144	4118	Fibroblast growth factor receptor 3	Kinase	P22607	FGFR3_HUMAN	6.21	Kd	Binding constant for FGFR3(G697C) kinase domain	CHEMBL	=	CHEMBL	INHIBITOR	Homo sapiens
FGFR3	fibroblast growth factor receptor 3	vandetanib	Endocytosis: hsa04144	4178	Fibroblast growth factor receptor 3	Kinase	P22607	FGFR3_HUMAN	6.62	Kd	Average Binding Constant for FGFR3; NA=Not Active at 10 uM	CHEMBL	=			Homo sapiens
FGFR3	fibroblast growth factor receptor 3	crizotinib	Endocytosis: hsa04144	4187	Fibroblast growth factor receptor 3	Kinase	P22607	FGFR3_HUMAN	5.57	Kd	Binding constant for FGFR3 kinase domain	CHEMBL	=			Homo sapiens
FGFR3	fibroblast growth factor receptor 3	axitinib	Endocytosis: hsa04144	4225	Fibroblast growth factor receptor 3	Kinase	P22607	FGFR3_HUMAN	6.68	Kd	Binding constant for FGFR3 kinase domain	CHEMBL	=			Homo sapiens
FGFR3	fibroblast growth factor receptor 3	ceritinib	Endocytosis: hsa04144	4866	Fibroblast growth factor receptor 3	Kinase	P22607	FGFR3_HUMAN	6.37	IC50	Inhibition of FGFR3 (unknown origin) after 60 mins	CHEMBL	=			Homo sapiens
FGFR3	fibroblast growth factor receptor 3	nintedanib	Endocytosis: hsa04144	4903	Fibroblast growth factor receptor 3	Kinase	P22607	FGFR3_HUMAN	7.03	Kd	Binding constant for FGFR3 kinase domain	CHEMBL	=	CHEMBL	INHIBITOR	Homo sapiens
FGFR3	fibroblast growth factor receptor 3	midostaurin	Endocytosis: hsa04144	5231	Fibroblast growth factor receptor 3	Kinase	P22607	FGFR3_HUMAN	5.77	Kd	Binding constant for FGFR3 kinase domain	CHEMBL	=			Homo sapiens
FGFR3	fibroblast growth factor receptor 3	erdafitinib	Endocytosis: hsa04144	5327	Fibroblast growth factor receptor 3	Kinase	P22607	FGFR3_HUMAN	8.5229	IC50	Mechanism of Action	SCIENTIFIC LITERATURE	=	DRUG LABEL	INHIBITOR	Homo sapiens
FGFR3	fibroblast growth factor receptor 3	pemigatinib	Endocytosis: hsa04144	5390	Fibroblast growth factor receptor 3	Kinase	P22607	FGFR3_HUMAN	9	IC50		SCIENTIFIC LITERATURE	=	DRUG LABEL	INHIBITOR	Homo sapiens
IL2RB	interleukin 2 receptor subunit beta	daclizumab	Endocytosis: hsa04144	4953	Interleukin-2 receptor	Membrane receptor	P14784	IL2RB_HUMAN	8	Kd		IUPHAR	=	DRUG LABEL	ANTIBODY BINDING	Homo sapiens
IL2RB	interleukin 2 receptor subunit beta	aldesleukin	Endocytosis: hsa04144	5011	Interleukin-2 receptor	Membrane receptor	P14784	IL2RB_HUMAN			Mechanism of Action	DRUG LABEL		DRUG LABEL	AGONIST	Homo sapiens
IL2RB	interleukin 2 receptor subunit beta	denileukin diftitox	Endocytosis: hsa04144	5087	Interleukin-2 receptor	Membrane receptor	P14784	IL2RB_HUMAN			Mechanism of Action	DRUG LABEL		DRUG LABEL	ANTIBODY BINDING	Homo sapiens
ENPP2	ectonucleotide pyrophosphatase/phosphodiesterase 2	evans blue	Ether lipid metabolism: map00565	3217	Ectonucleotide pyrophosphatase/phosphodiesterase family member 2	Enzyme	Q13822	ENPP2_HUMAN	6.08	Ki	Competitive inhibition of human recombinant C-terminal FLAG-tagged autotaxin expressed in baculovirus-infected Sf9 cells assessed as FS-3 hydrolysis by Michaelis-Menten method	CHEMBL	=			Homo sapiens
GOT2	glutamic-oxaloacetic transaminase 2	aspartic acid	Fat digestion and absorption: hsa04975	1550	Aspartate aminotransferase, mitochondrial	Enzyme	P00505	AATM_HUMAN				WOMBAT-PK				Homo sapiens
DGAT1	diacylglycerol O-acyltransferase 1	icosapent ethyl	Fat digestion and absorption: hsa04975	1413	Diacylglycerol O-acyltransferase 1	Enzyme	O75907	DGAT1_HUMAN			Mechanism of Action	DRUG LABEL		DRUG LABEL	INHIBITOR	Homo sapiens
MGAM	maltase-glucoamylase	acarbose	Galactose metabolism: map00052	39	Maltase-glucoamylase, intestinal	Enzyme	O43451	MGA_HUMAN	5.6968	IC50		WOMBAT-PK	=	CHEMBL	INHIBITOR	Homo sapiens
MGAM	maltase-glucoamylase	miglitol	Galactose metabolism: map00052	1806	Maltase-glucoamylase, intestinal	Enzyme	O43451	MGA_HUMAN	6	Ki	Inhibition of human recombinant N-terminal subunit of maltase-glucoamylase after 60 mins by glucose oxidase assay	CHEMBL	=	CHEMBL	INHIBITOR	Homo sapiens
MGAM	maltase-glucoamylase	miglustat	Galactose metabolism: map00052	1807	Maltase-glucoamylase, intestinal	Enzyme	O43451	MGA_HUMAN	5.68	IC50	Inhibition of Glycosidases (maltase) in rat intestinal brush border membranes by D-glucose oxidase-peroxidase method maltase	CHEMBL	=			Homo sapiens
MGAM	maltase-glucoamylase	migalastat	Galactose metabolism: map00052	5110	Maltase-glucoamylase, intestinal	Enzyme	O43451	MGA_HUMAN	5.82	IC50		CHEMBL	=			Homo sapiens
DRD2	dopamine receptor D2	acetophenazine	Gap junction: hsa04540	59	D(2) dopamine receptor	GPCR	P14416	DRD2_HUMAN				DRUGBANK		CHEMBL	ANTAGONIST	Homo sapiens
DRD2	dopamine receptor D2	alizapride	Gap junction: hsa04540	120	D(2) dopamine receptor	GPCR	P14416	DRD2_HUMAN	7.15	Ki		WOMBAT-PK	=			Homo sapiens
DRD2	dopamine receptor D2	amiodarone	Gap junction: hsa04540	176	D(2) dopamine receptor	GPCR	P14416	DRD2_HUMAN	5.1771	Ki	DRUGMATRIX: Dopamine D2L radioligand binding (ligand: [3H] Spiperone)	DRUG MATRIX	=			Homo sapiens
DRD2	dopamine receptor D2	amisulpride	Gap junction: hsa04540	179	D(2) dopamine receptor	GPCR	P14416	DRD2_HUMAN	8.5528	Ki		WOMBAT-PK	=	SCIENTIFIC LITERATURE	ANTAGONIST	Homo sapiens
DRD2	dopamine receptor D2	amitriptyline	Gap junction: hsa04540	180	D(2) dopamine receptor	GPCR	P14416	DRD2_HUMAN	6.7077	Ki		WOMBAT-PK	=			Homo sapiens
DRD2	dopamine receptor D2	amoxapine	Gap junction: hsa04540	191	D(2) dopamine receptor	GPCR	P14416	DRD2_HUMAN	7.7959	Ki		PDSP	=			Homo sapiens
DRD2	dopamine receptor D2	apomorphine	Gap junction: hsa04540	228	D(2) dopamine receptor	GPCR	P14416	DRD2_HUMAN	9.21	Ki	Displacement of [3H]spiperone from human dopamine D2 receptor at high affinity state expressed in HEK293 cells	CHEMBL	=	CHEMBL	AGONIST	Homo sapiens
DRD2	dopamine receptor D2	aripiprazole	Gap junction: hsa04540	242	D(2) dopamine receptor	GPCR	P14416	DRD2_HUMAN	8.71	Ki		WOMBAT-PK	=	CHEMBL	PARTIAL AGONIST	Homo sapiens
DRD2	dopamine receptor D2	astemizole	Gap junction: hsa04540	249	D(2) dopamine receptor	GPCR	P14416	DRD2_HUMAN	5.8219	Ki	DRUGMATRIX: Dopamine D2L radioligand binding (ligand: [3H] Spiperone)	DRUG MATRIX	=			Homo sapiens
DRD2	dopamine receptor D2	benperidol	Gap junction: hsa04540	312	D(2) dopamine receptor	GPCR	P14416	DRD2_HUMAN	10.57	Ki		WOMBAT-PK	=			Homo sapiens
DRD2	dopamine receptor D2	diphenidol	Gap junction: hsa04540	313	D(2) dopamine receptor	GPCR	P14416	DRD2_HUMAN	5.9598	Ki	DRUGMATRIX: Dopamine D2L radioligand binding (ligand: [3H] Spiperone)	DRUG MATRIX	=			Homo sapiens
DRD2	dopamine receptor D2	benzquinamide	Gap junction: hsa04540	331	D(2) dopamine receptor	GPCR	P14416	DRD2_HUMAN	5.4	Ki		IUPHAR	=	CHEMBL	AGONIST	Homo sapiens
DRD2	dopamine receptor D2	blonanserin	Gap junction: hsa04540	388	D(2) dopamine receptor	GPCR	P14416	DRD2_HUMAN	9.8539	Ki		SCIENTIFIC LITERATURE	=	SCIENTIFIC LITERATURE	ANTAGONIST	Homo sapiens
DRD2	dopamine receptor D2	bromocriptine	Gap junction: hsa04540	403	D(2) dopamine receptor	GPCR	P14416	DRD2_HUMAN	9.7	Ki		WOMBAT-PK	=	CHEMBL	AGONIST	Homo sapiens
DRD2	dopamine receptor D2	bromopride	Gap junction: hsa04540	406	D(2) dopamine receptor	GPCR	P14416	DRD2_HUMAN	7.85	Ki		WOMBAT-PK	=			Homo sapiens
DRD2	dopamine receptor D2	bromperidol	Gap junction: hsa04540	407	D(2) dopamine receptor	GPCR	P14416	DRD2_HUMAN	8.43	Ki		WOMBAT-PK	=	KEGG DRUG	ANTAGONIST	Homo sapiens
DRD2	dopamine receptor D2	buspirone	Gap junction: hsa04540	437	D(2) dopamine receptor	GPCR	P14416	DRD2_HUMAN	7.68	Ki		WOMBAT-PK	=			Homo sapiens
DRD2	dopamine receptor D2	cabergoline	Gap junction: hsa04540	460	D(2) dopamine receptor	GPCR	P14416	DRD2_HUMAN	9.2	Ki		IUPHAR	=	CHEMBL	AGONIST	Homo sapiens
DRD2	dopamine receptor D2	carfenazine	Gap junction: hsa04540	516	D(2) dopamine receptor	GPCR	P14416	DRD2_HUMAN				DRUGBANK		CHEMBL	ANTAGONIST	Homo sapiens
DRD2	dopamine receptor D2	carpipramine	Gap junction: hsa04540	517	D(2) dopamine receptor	GPCR	P14416	DRD2_HUMAN	8.0605	Ki		PDSP	=			Homo sapiens
DRD2	dopamine receptor D2	carvedilol	Gap junction: hsa04540	522	D(2) dopamine receptor	GPCR	P14416	DRD2_HUMAN	7.3098	Ki	DRUGMATRIX: Dopamine D2L radioligand binding (ligand: [3H] Spiperone)	DRUG MATRIX	=			Homo sapiens
DRD2	dopamine receptor D2	cefixime	Gap junction: hsa04540	537	D(2) dopamine receptor	GPCR	P14416	DRD2_HUMAN	4.24	IC50		WOMBAT-PK	=			Homo sapiens
DRD2	dopamine receptor D2	cefapirin	Gap junction: hsa04540	575	D(2) dopamine receptor	GPCR	P14416	DRD2_HUMAN	4.66	IC50		WOMBAT-PK	=			Homo sapiens
DRD2	dopamine receptor D2	chlorproethazine	Gap junction: hsa04540	619	D(2) dopamine receptor	GPCR	P14416	DRD2_HUMAN	7.9793	Ki		PDSP	=			Homo sapiens
DRD2	dopamine receptor D2	chlorpromazine	Gap junction: hsa04540	621	D(2) dopamine receptor	GPCR	P14416	DRD2_HUMAN	8.15	Ki		WOMBAT-PK	=	CHEMBL	ANTAGONIST	Homo sapiens
DRD2	dopamine receptor D2	chlorprothixene	Gap junction: hsa04540	623	D(2) dopamine receptor	GPCR	P14416	DRD2_HUMAN	8.53	Ki	Displacement of [3H]spiperone from human dopamine D2 receptor expressed in CHO cells	CHEMBL	=	CHEMBL	ANTAGONIST	Homo sapiens
DRD2	dopamine receptor D2	cinnarizine	Gap junction: hsa04540	654	D(2) dopamine receptor	GPCR	P14416	DRD2_HUMAN	6.5867	Ki	DRUGMATRIX: Dopamine D2L radioligand binding (ligand: [3H] Spiperone)	DRUG MATRIX	=			Homo sapiens
DRD2	dopamine receptor D2	cisapride	Gap junction: hsa04540	660	D(2) dopamine receptor	GPCR	P14416	DRD2_HUMAN	6.64	IC50	Binding affinity to dopamine receptor D2	CHEMBL	=			Homo sapiens
DRD2	dopamine receptor D2	clebopride	Gap junction: hsa04540	670	D(2) dopamine receptor	GPCR	P14416	DRD2_HUMAN	7.92	Ki	Displacement of [3H]-spiperone [0.5 nM (Kd=0.2-0.45 nM)] from human recombinant dopamine receptor D2S expressed in CHO cells at 0.5 nM concentration	CHEMBL	=			Homo sapiens
DRD2	dopamine receptor D2	clemastine	Gap junction: hsa04540	671	D(2) dopamine receptor	GPCR	P14416	DRD2_HUMAN	7.3468	Ki	DRUGMATRIX: Dopamine D2L radioligand binding (ligand: [3H] Spiperone)	DRUG MATRIX	=			Homo sapiens
DRD2	dopamine receptor D2	clomipramine	Gap junction: hsa04540	701	D(2) dopamine receptor	GPCR	P14416	DRD2_HUMAN	6.9503	Ki		PDSP	=			Homo sapiens
DRD2	dopamine receptor D2	clotiapine	Gap junction: hsa04540	717	D(2) dopamine receptor	GPCR	P14416	DRD2_HUMAN	9.31	Ki		CHEMBL	=			Homo sapiens
DRD2	dopamine receptor D2	clotrimazole	Gap junction: hsa04540	719	D(2) dopamine receptor	GPCR	P14416	DRD2_HUMAN	5.3913	Ki	DRUGMATRIX: Dopamine D2L radioligand binding (ligand: [3H] Spiperone)	DRUG MATRIX	=			Homo sapiens
DRD2	dopamine receptor D2	clozapine	Gap junction: hsa04540	722	D(2) dopamine receptor	GPCR	P14416	DRD2_HUMAN	6.86	Ki		WOMBAT-PK	=	CHEMBL	ANTAGONIST	Homo sapiens
DRD2	dopamine receptor D2	cyamemazine	Gap junction: hsa04540	746	D(2) dopamine receptor	GPCR	P14416	DRD2_HUMAN	8.2366	Ki		PDSP	=			Homo sapiens
DRD2	dopamine receptor D2	cyproheptadine	Gap junction: hsa04540	765	D(2) dopamine receptor	GPCR	P14416	DRD2_HUMAN	6.9508	Ki		WOMBAT-PK	=			Homo sapiens
DRD2	dopamine receptor D2	darifenacin	Gap junction: hsa04540	784	D(2) dopamine receptor	GPCR	P14416	DRD2_HUMAN	4.6	IC50		CHEMBL	=			Homo sapiens
DRD2	dopamine receptor D2	desipramine	Gap junction: hsa04540	812	D(2) dopamine receptor	GPCR	P14416	DRD2_HUMAN	5.6313	Ki		PDSP	=			Homo sapiens
DRD2	dopamine receptor D2	diethylstilbestrol	Gap junction: hsa04540	875	D(2) dopamine receptor	GPCR	P14416	DRD2_HUMAN	5.3526	Ki	DRUGMATRIX: Dopamine D2L radioligand binding (ligand: [3H] Spiperone)	DRUG MATRIX	=			Homo sapiens
DRD2	dopamine receptor D2	alpha-Ergocryptine	Gap junction: hsa04540	885	D(2) dopamine receptor	GPCR	P14416	DRD2_HUMAN	9.1871	Ki	DRUGMATRIX: Dopamine D2L radioligand binding (ligand: [3H] Spiperone)	DRUG MATRIX	=			Homo sapiens
DRD2	dopamine receptor D2	dihydroergocristine	Gap junction: hsa04540	887	D(2) dopamine receptor	GPCR	P14416	DRD2_HUMAN	9.3089	Ki	DRUGMATRIX: Dopamine D2L radioligand binding (ligand: [3H] Spiperone)	DRUG MATRIX	=			Homo sapiens
DRD2	dopamine receptor D2	dihydroergotamine	Gap junction: hsa04540	888	D(2) dopamine receptor	GPCR	P14416	DRD2_HUMAN	8.5287	Ki	DRUGMATRIX: Dopamine D2L radioligand binding (ligand: [3H] Spiperone)	DRUG MATRIX	=			Homo sapiens
DRD2	dopamine receptor D2	disulfiram	Gap junction: hsa04540	928	D(2) dopamine receptor	GPCR	P14416	DRD2_HUMAN	5.115	Ki	DRUGMATRIX: Dopamine D2L radioligand binding (ligand: [3H] Spiperone)	DRUG MATRIX	=			Homo sapiens
DRD2	dopamine receptor D2	domperidone	Gap junction: hsa04540	945	D(2) dopamine receptor	GPCR	P14416	DRD2_HUMAN	8.4	Ki		IUPHAR	=	IUPHAR	ANTAGONIST	Homo sapiens
DRD2	dopamine receptor D2	dopamine	Gap junction: hsa04540	947	D(2) dopamine receptor	GPCR	P14416	DRD2_HUMAN	9	Ki		WOMBAT-PK	=		AGONIST	Homo sapiens
DRD2	dopamine receptor D2	doxepin	Gap junction: hsa04540	956	D(2) dopamine receptor	GPCR	P14416	DRD2_HUMAN	6.5	EC50		WOMBAT-PK	=			Homo sapiens
DRD2	dopamine receptor D2	droperidol	Gap junction: hsa04540	966	D(2) dopamine receptor	GPCR	P14416	DRD2_HUMAN	9.6021	Ki		PDSP	=	CHEMBL	ANTAGONIST	Homo sapiens
DRD2	dopamine receptor D2	ebastine	Gap junction: hsa04540	977	D(2) dopamine receptor	GPCR	P14416	DRD2_HUMAN	7.21	IC50	Compound is evaluated for in vitro receptor binding affinity against Dopamine receptor D2	CHEMBL	=			Homo sapiens
DRD2	dopamine receptor D2	econazole	Gap junction: hsa04540	983	D(2) dopamine receptor	GPCR	P14416	DRD2_HUMAN	5.3697	Ki	DRUGMATRIX: Dopamine D2L radioligand binding (ligand: [3H] Spiperone)	DRUG MATRIX	=			Homo sapiens
DRD2	dopamine receptor D2	ergometrine	Gap junction: hsa04540	1042	D(2) dopamine receptor	GPCR	P14416	DRD2_HUMAN	8	EC50		WOMBAT-PK	=			Homo sapiens
DRD2	dopamine receptor D2	ergotamine	Gap junction: hsa04540	1043	D(2) dopamine receptor	GPCR	P14416	DRD2_HUMAN	8.8447	Ki	DRUGMATRIX: Dopamine D2L radioligand binding (ligand: [3H] Spiperone)	DRUG MATRIX	=			Homo sapiens
DRD2	dopamine receptor D2	etoperidone	Gap junction: hsa04540	1111	D(2) dopamine receptor	GPCR	P14416	DRD2_HUMAN	5.6383	Ki		PDSP	=			Homo sapiens
DRD2	dopamine receptor D2	fenoldopam	Gap junction: hsa04540	1153	D(2) dopamine receptor	GPCR	P14416	DRD2_HUMAN	6.09	Ki	Affinity towards Dopamine receptor D2	CHEMBL	=			Homo sapiens
DRD2	dopamine receptor D2	flunarizine	Gap junction: hsa04540	1200	D(2) dopamine receptor	GPCR	P14416	DRD2_HUMAN	6.9318	Ki	DRUGMATRIX: Dopamine D2L radioligand binding (ligand: [3H] Spiperone)	DRUG MATRIX	=			Homo sapiens
DRD2	dopamine receptor D2	flupentixol	Gap junction: hsa04540	1211	D(2) dopamine receptor	GPCR	P14416	DRD2_HUMAN	8.82	Ki		IUPHAR	=	IUPHAR	ANTAGONIST	Homo sapiens
DRD2	dopamine receptor D2	fluphenazine	Gap junction: hsa04540	1212	D(2) dopamine receptor	GPCR	P14416	DRD2_HUMAN	9.269	Ki		WOMBAT-PK	=	CHEMBL	ANTAGONIST	Homo sapiens
DRD2	dopamine receptor D2	fluphenazine decanoate	Gap junction: hsa04540	1213	D(2) dopamine receptor	GPCR	P14416	DRD2_HUMAN			Mechanism of Action; CHEMBL217; SINGLE PROTEIN	CHEMBL		CHEMBL	ANTAGONIST	Homo sapiens
DRD2	dopamine receptor D2	fluphenazine enanthate	Gap junction: hsa04540	1214	D(2) dopamine receptor	GPCR	P14416	DRD2_HUMAN	9.2676	Ki		PDSP	=	CHEMBL	ANTAGONIST	Homo sapiens
DRD2	dopamine receptor D2	fluspirilene	Gap junction: hsa04540	1222	D(2) dopamine receptor	GPCR	P14416	DRD2_HUMAN	9.4364	Ki		PDSP	=			Homo sapiens
DRD2	dopamine receptor D2	haloperidol	Gap junction: hsa04540	1353	D(2) dopamine receptor	GPCR	P14416	DRD2_HUMAN	9.15	Ki		WOMBAT-PK	=	CHEMBL	INVERSE AGONIST	Homo sapiens
DRD2	dopamine receptor D2	imipramine	Gap junction: hsa04540	1427	D(2) dopamine receptor	GPCR	P14416	DRD2_HUMAN	6.1733	Ki		WOMBAT-PK	=			Homo sapiens
DRD2	dopamine receptor D2	ketanserin	Gap junction: hsa04540	1524	D(2) dopamine receptor	GPCR	P14416	DRD2_HUMAN	6.62	Ki	Binding affinity for Dopamine receptor D2 by displacement of [3H]-spiperone	CHEMBL	=			Homo sapiens
DRD2	dopamine receptor D2	levodopa	Gap junction: hsa04540	1567	D(2) dopamine receptor	GPCR	P14416	DRD2_HUMAN				WOMBAT-PK		SCIENTIFIC LITERATURE	AGONIST	Homo sapiens
DRD2	dopamine receptor D2	levosulpiride	Gap junction: hsa04540	1577	D(2) dopamine receptor	GPCR	P14416	DRD2_HUMAN	7.29	Ki	In vitro displacement of [3H]spiperone from the recombinant human dopamine receptor D2 short form expressed in CHO cells	CHEMBL	=			Homo sapiens
DRD2	dopamine receptor D2	lisuride	Gap junction: hsa04540	1588	D(2) dopamine receptor	GPCR	P14416	DRD2_HUMAN	9.3	Ki	Binding affinity towards Dopamine receptor D2 by displacement of [3H]U-86170.	CHEMBL	=			Homo sapiens
DRD2	dopamine receptor D2	lofepramine	Gap junction: hsa04540	1592	D(2) dopamine receptor	GPCR	P14416	DRD2_HUMAN	5.699	Ki		PDSP	=			Homo sapiens
DRD2	dopamine receptor D2	loxapine	Gap junction: hsa04540	1613	D(2) dopamine receptor	GPCR	P14416	DRD2_HUMAN	7.68	Ki	Affinity was evaluated by inhibition of [3H]spiperone binding to COS cells transfected with human dopamine D-2(long) receptor	CHEMBL	=	CHEMBL	ANTAGONIST	Homo sapiens
DRD2	dopamine receptor D2	lysergide	Gap junction: hsa04540	1621	D(2) dopamine receptor	GPCR	P14416	DRD2_HUMAN	6.9788	EC50		WOMBAT-PK	=			Homo sapiens
DRD2	dopamine receptor D2	maprotiline	Gap junction: hsa04540	1634	D(2) dopamine receptor	GPCR	P14416	DRD2_HUMAN	6.1772	Ki		WOMBAT-PK	=			Homo sapiens
DRD2	dopamine receptor D2	melperone	Gap junction: hsa04540	1677	D(2) dopamine receptor	GPCR	P14416	DRD2_HUMAN	6.9788	Ki		WOMBAT-PK	=			Homo sapiens
DRD2	dopamine receptor D2	mesoridazine	Gap junction: hsa04540	1712	D(2) dopamine receptor	GPCR	P14416	DRD2_HUMAN	7.7245	Ki		PDSP	=	CHEMBL	ANTAGONIST	Homo sapiens
DRD2	dopamine receptor D2	metergoline	Gap junction: hsa04540	1723	D(2) dopamine receptor	GPCR	P14416	DRD2_HUMAN	7.6778	Ki	DRUGMATRIX: Dopamine D2L radioligand binding (ligand: [3H] Spiperone)	DRUG MATRIX	=			Homo sapiens
DRD2	dopamine receptor D2	methylergometrine	Gap junction: hsa04540	1764	D(2) dopamine receptor	GPCR	P14416	DRD2_HUMAN	6.5591	Ki	DRUGMATRIX: Dopamine D2L radioligand binding (ligand: [3H] Spiperone)	DRUG MATRIX	=			Homo sapiens
DRD2	dopamine receptor D2	methysergide	Gap junction: hsa04540	1775	D(2) dopamine receptor	GPCR	P14416	DRD2_HUMAN	6.5702	Ki	DRUGMATRIX: Dopamine D2L radioligand binding (ligand: [3H] Spiperone)	DRUG MATRIX	=			Homo sapiens
DRD2	dopamine receptor D2	metoclopramide	Gap junction: hsa04540	1782	D(2) dopamine receptor	GPCR	P14416	DRD2_HUMAN	7.1938	Ki		WOMBAT-PK	=	CHEMBL	ANTAGONIST	Homo sapiens
DRD2	dopamine receptor D2	mianserin	Gap junction: hsa04540	1796	D(2) dopamine receptor	GPCR	P14416	DRD2_HUMAN	5.66	Ki	Inhibition of [3H]-spiperone binding to human Dopamine receptor D2	CHEMBL	=			Homo sapiens
DRD2	dopamine receptor D2	miconazole	Gap junction: hsa04540	1800	D(2) dopamine receptor	GPCR	P14416	DRD2_HUMAN	5.3801	Ki	DRUGMATRIX: Dopamine D2L radioligand binding (ligand: [3H] Spiperone)	DRUG MATRIX	=			Homo sapiens
DRD2	dopamine receptor D2	mirtazapine	Gap junction: hsa04540	1816	D(2) dopamine receptor	GPCR	P14416	DRD2_HUMAN	5.2633	Ki		PDSP				Homo sapiens
DRD2	dopamine receptor D2	modafinil	Gap junction: hsa04540	1826	D(2) dopamine receptor	GPCR	P14416	DRD2_HUMAN	6.6198	EC50		WOMBAT-PK	=			Homo sapiens
DRD2	dopamine receptor D2	molindone	Gap junction: hsa04540	1830	D(2) dopamine receptor	GPCR	P14416	DRD2_HUMAN	6.1568	IC50		WOMBAT-PK	=	CHEMBL	ANTAGONIST	Homo sapiens
DRD2	dopamine receptor D2	moperone	Gap junction: hsa04540	1837	D(2) dopamine receptor	GPCR	P14416	DRD2_HUMAN	9	Ki		PDSP	=			Homo sapiens
DRD2	dopamine receptor D2	nefazodone	Gap junction: hsa04540	1890	D(2) dopamine receptor	GPCR	P14416	DRD2_HUMAN	6.7447	Ki		WOMBAT-PK	=			Homo sapiens
DRD2	dopamine receptor D2	nortriptyline	Gap junction: hsa04540	1971	D(2) dopamine receptor	GPCR	P14416	DRD2_HUMAN	5.5901	Ki		PDSP				Homo sapiens
DRD2	dopamine receptor D2	olanzapine	Gap junction: hsa04540	1982	D(2) dopamine receptor	GPCR	P14416	DRD2_HUMAN	8.5229	Ki		WOMBAT-PK	=	CHEMBL	ANTAGONIST	Homo sapiens
DRD2	dopamine receptor D2	pergolide	Gap junction: hsa04540	2105	D(2) dopamine receptor	GPCR	P14416	DRD2_HUMAN	8.3	EC50		WOMBAT-PK	=	DRUG LABEL	AGONIST	Homo sapiens
DRD2	dopamine receptor D2	perlapine	Gap junction: hsa04540	2111	D(2) dopamine receptor	GPCR	P14416	DRD2_HUMAN	7.2218	Ki		PDSP	=			Homo sapiens
DRD2	dopamine receptor D2	perospirone	Gap junction: hsa04540	2112	D(2) dopamine receptor	GPCR	P14416	DRD2_HUMAN	9.22	Ki		IUPHAR	=	IUPHAR	ANTAGONIST	Homo sapiens
DRD2	dopamine receptor D2	perphenazine	Gap junction: hsa04540	2113	D(2) dopamine receptor	GPCR	P14416	DRD2_HUMAN	9.32	Ki		WOMBAT-PK	=	CHEMBL	ANTAGONIST	Homo sapiens
DRD2	dopamine receptor D2	phenyltoloxamine	Gap junction: hsa04540	2150	D(2) dopamine receptor	GPCR	P14416	DRD2_HUMAN	5.56	Ki	Binding affinity for human recombinant dopamine receptor D2L	CHEMBL	=			Homo sapiens
DRD2	dopamine receptor D2	pimozide	Gap junction: hsa04540	2172	D(2) dopamine receptor	GPCR	P14416	DRD2_HUMAN	8.8623	Ki		WOMBAT-PK	=	CHEMBL	ANTAGONIST	Homo sapiens
DRD2	dopamine receptor D2	pipamazine	Gap junction: hsa04540	2180	D(2) dopamine receptor	GPCR	P14416	DRD2_HUMAN	8.8697	Ki	DRUGMATRIX: Dopamine D2L radioligand binding (ligand: [3H] Spiperone)	DRUG MATRIX	=			Homo sapiens
DRD2	dopamine receptor D2	pipamperone	Gap junction: hsa04540	2181	D(2) dopamine receptor	GPCR	P14416	DRD2_HUMAN	6.9397	Ki		PDSP	=			Homo sapiens
DRD2	dopamine receptor D2	pipotiazine palmitate	Gap junction: hsa04540	2193	D(2) dopamine receptor	GPCR	P14416	DRD2_HUMAN	9.699	Ki		PDSP	=	IUPHAR	ANTAGONIST	Homo sapiens
DRD2	dopamine receptor D2	piribedil	Gap junction: hsa04540	2202	D(2) dopamine receptor	GPCR	P14416	DRD2_HUMAN	6.9	Ki		IUPHAR	=	SCIENTIFIC LITERATURE	AGONIST	Homo sapiens
DRD2	dopamine receptor D2	pizotifen	Gap junction: hsa04540	2220	D(2) dopamine receptor	GPCR	P14416	DRD2_HUMAN	8.62	Ki	Binding affinity to dopamine D2 receptor (unknown origin)	CHEMBL	=			Homo sapiens
DRD2	dopamine receptor D2	pramipexole	Gap junction: hsa04540	2233	D(2) dopamine receptor	GPCR	P14416	DRD2_HUMAN	6.6	EC50		WOMBAT-PK	=	CHEMBL	AGONIST	Homo sapiens
DRD2	dopamine receptor D2	prochlorperazine	Gap junction: hsa04540	2274	D(2) dopamine receptor	GPCR	P14416	DRD2_HUMAN	8.7642	Ki		WOMBAT-PK	=	CHEMBL	ANTAGONIST	Homo sapiens
DRD2	dopamine receptor D2	promazine	Gap junction: hsa04540	2284	D(2) dopamine receptor	GPCR	P14416	DRD2_HUMAN	6.7037	Ki		WOMBAT-PK	=	CHEMBL	ANTAGONIST	Homo sapiens
DRD2	dopamine receptor D2	promethazine	Gap junction: hsa04540	2286	D(2) dopamine receptor	GPCR	P14416	DRD2_HUMAN	6.6094	Ki		WOMBAT-PK	=			Homo sapiens
DRD2	dopamine receptor D2	propiomazine	Gap junction: hsa04540	2298	D(2) dopamine receptor	GPCR	P14416	DRD2_HUMAN				WOMBAT-PK				Homo sapiens
DRD2	dopamine receptor D2	quetiapine	Gap junction: hsa04540	2337	D(2) dopamine receptor	GPCR	P14416	DRD2_HUMAN	6.4828	IC50		WOMBAT-PK	=	CHEMBL	ANTAGONIST	Homo sapiens
DRD2	dopamine receptor D2	raloxifene	Gap junction: hsa04540	2351	D(2) dopamine receptor	GPCR	P14416	DRD2_HUMAN	6.4078	Ki	DRUGMATRIX: Dopamine D2L radioligand binding (ligand: [3H] Spiperone)	DRUG MATRIX	=			Homo sapiens
DRD2	dopamine receptor D2	remoxipride	Gap junction: hsa04540	2365	D(2) dopamine receptor	GPCR	P14416	DRD2_HUMAN	6.06	IC50	Binding affinity to dopamine receptor D2 cloned from human, using [3H]- YM09151 as competitive ligand	CHEMBL	=	KEGG DRUG	ANTAGONIST	Homo sapiens
DRD2	dopamine receptor D2	reserpine	Gap junction: hsa04540	2370	D(2) dopamine receptor	GPCR	P14416	DRD2_HUMAN	6.2321	Ki		WOMBAT-PK	=			Homo sapiens
DRD2	dopamine receptor D2	risperidone	Gap junction: hsa04540	2389	D(2) dopamine receptor	GPCR	P14416	DRD2_HUMAN	8.49	Ki		WOMBAT-PK	=	CHEMBL	ANTAGONIST	Homo sapiens
DRD2	dopamine receptor D2	ropinirole	Gap junction: hsa04540	2402	D(2) dopamine receptor	GPCR	P14416	DRD2_HUMAN	8.14	Ki		IUPHAR	=	IUPHAR	AGONIST	Homo sapiens
DRD2	dopamine receptor D2	rotigotine	Gap junction: hsa04540	2407	D(2) dopamine receptor	GPCR	P14416	DRD2_HUMAN	10.22	Ki		IUPHAR	=	IUPHAR	AGONIST	Homo sapiens
DRD2	dopamine receptor D2	sertindole	Gap junction: hsa04540	2435	D(2) dopamine receptor	GPCR	P14416	DRD2_HUMAN	9.35	Ki	Displacement of [3H]prozosin from human cloned dopamine D2 receptor expressed in CHO cells	CHEMBL	=	SCIENTIFIC LITERATURE	ANTAGONIST	Homo sapiens
DRD2	dopamine receptor D2	spiperone	Gap junction: hsa04540	2470	D(2) dopamine receptor	GPCR	P14416	DRD2_HUMAN	10.22	Ki	Binding affinity against dopamine receptor D2 by using [3H]spiperone as radioligand in caudate-putamen of monkey	CHEMBL	=	KEGG DRUG	ANTAGONIST	Homo sapiens
DRD2	dopamine receptor D2	sulforidazine	Gap junction: hsa04540	2532	D(2) dopamine receptor	GPCR	P14416	DRD2_HUMAN	9.6109	Ki		PDSP	=			Homo sapiens
DRD2	dopamine receptor D2	sulpiride	Gap junction: hsa04540	2537	D(2) dopamine receptor	GPCR	P14416	DRD2_HUMAN	8.12	Ki	Antagonist activity at dopamine D2 receptor (unknown origin)	CHEMBL	=	IUPHAR	ANTAGONIST	Homo sapiens
DRD2	dopamine receptor D2	sultopride	Gap junction: hsa04540	2541	D(2) dopamine receptor	GPCR	P14416	DRD2_HUMAN	8.5713	Ki		PDSP	=			Homo sapiens
DRD2	dopamine receptor D2	talipexole	Gap junction: hsa04540	2558	D(2) dopamine receptor	GPCR	P14416	DRD2_HUMAN	6.3095	Ki		PDSP	=			Homo sapiens
DRD2	dopamine receptor D2	tamoxifen	Gap junction: hsa04540	2561	D(2) dopamine receptor	GPCR	P14416	DRD2_HUMAN	5.3346	Ki	DRUGMATRIX: Dopamine D2L radioligand binding (ligand: [3H] Spiperone)	DRUG MATRIX	=			Homo sapiens
DRD2	dopamine receptor D2	tamsulosin	Gap junction: hsa04540	2562	D(2) dopamine receptor	GPCR	P14416	DRD2_HUMAN	7.89	Ki	Binding affinity towards recombinant human Dopamine receptor D2L was determined using [3H]spiperone as radioligand	CHEMBL	=			Homo sapiens
DRD2	dopamine receptor D2	tandospirone	Gap junction: hsa04540	2563	D(2) dopamine receptor	GPCR	P14416	DRD2_HUMAN	7.55	Ki	Binding affinity for DA2 receptor	CHEMBL	=			Homo sapiens
DRD2	dopamine receptor D2	terfenadine	Gap junction: hsa04540	2600	D(2) dopamine receptor	GPCR	P14416	DRD2_HUMAN	5.687	Ki	DRUGMATRIX: Dopamine D2L radioligand binding (ligand: [3H] Spiperone)	DRUG MATRIX	=			Homo sapiens
DRD2	dopamine receptor D2	terguride	Gap junction: hsa04540	2601	D(2) dopamine receptor	GPCR	P14416	DRD2_HUMAN	9.1	Ki		IUPHAR	=		AGONIST	Homo sapiens
DRD2	dopamine receptor D2	tetrabenazine	Gap junction: hsa04540	2609	D(2) dopamine receptor	GPCR	P14416	DRD2_HUMAN	5.6778	Ki		WOMBAT-PK	=			Homo sapiens
DRD2	dopamine receptor D2	thiethylperazine	Gap junction: hsa04540	2630	D(2) dopamine receptor	GPCR	P14416	DRD2_HUMAN	8.699	Ki		WOMBAT-PK	=	CHEMBL	ANTAGONIST	Homo sapiens
DRD2	dopamine receptor D2	thioproperazine	Gap junction: hsa04540	2635	D(2) dopamine receptor	GPCR	P14416	DRD2_HUMAN	9.3468	Ki		PDSP	=			Homo sapiens
DRD2	dopamine receptor D2	thioridazine	Gap junction: hsa04540	2637	D(2) dopamine receptor	GPCR	P14416	DRD2_HUMAN	7.4	IC50		WOMBAT-PK	=	CHEMBL	ANTAGONIST	Homo sapiens
DRD2	dopamine receptor D2	thiothixene	Gap junction: hsa04540	2639	D(2) dopamine receptor	GPCR	P14416	DRD2_HUMAN	9.3468	Ki		PDSP	=	CHEMBL	ANTAGONIST	Homo sapiens
DRD2	dopamine receptor D2	tiapride	Gap junction: hsa04540	2651	D(2) dopamine receptor	GPCR	P14416	DRD2_HUMAN	7.0773	Ki		PDSP	=			Homo sapiens
DRD2	dopamine receptor D2	trazodone	Gap junction: hsa04540	2717	D(2) dopamine receptor	GPCR	P14416	DRD2_HUMAN	5.4559	Ki		PDSP				Homo sapiens
DRD2	dopamine receptor D2	trifluoperazine	Gap junction: hsa04540	2740	D(2) dopamine receptor	GPCR	P14416	DRD2_HUMAN	8.841	Ki		PDSP	=	CHEMBL	ANTAGONIST	Homo sapiens
DRD2	dopamine receptor D2	trifluperidol	Gap junction: hsa04540	2741	D(2) dopamine receptor	GPCR	P14416	DRD2_HUMAN	9.699	Ki		PDSP				Homo sapiens
DRD2	dopamine receptor D2	triflupromazine	Gap junction: hsa04540	2742	D(2) dopamine receptor	GPCR	P14416	DRD2_HUMAN	8.5528	Ki		PDSP	=	CHEMBL	ANTAGONIST	Homo sapiens
DRD2	dopamine receptor D2	zimeldine	Gap junction: hsa04540	2863	D(2) dopamine receptor	GPCR	P14416	DRD2_HUMAN	5.7272	Ki		PDSP				Homo sapiens
DRD2	dopamine receptor D2	ziprasidone	Gap junction: hsa04540	2865	D(2) dopamine receptor	GPCR	P14416	DRD2_HUMAN	8.32	Ki		WOMBAT-PK	=	CHEMBL	ANTAGONIST	Homo sapiens
DRD2	dopamine receptor D2	zotepine	Gap junction: hsa04540	2875	D(2) dopamine receptor	GPCR	P14416	DRD2_HUMAN	7.96	Ki	Binding affinity towards human D2 dopamine receptor.	CHEMBL	=			Homo sapiens
DRD2	dopamine receptor D2	zuclopenthixol	Gap junction: hsa04540	2877	D(2) dopamine receptor	GPCR	P14416	DRD2_HUMAN				WOMBAT-PK		DRUG LABEL	ANTAGONIST	Homo sapiens
DRD2	dopamine receptor D2	femoxetine	Gap junction: hsa04540	3220	D(2) dopamine receptor	GPCR	P14416	DRD2_HUMAN	6.2291	Ki		PDSP				Homo sapiens
DRD2	dopamine receptor D2	iloperidone	Gap junction: hsa04540	3294	D(2) dopamine receptor	GPCR	P14416	DRD2_HUMAN	8.9687	Ki		WOMBAT-PK	=	CHEMBL	ANTAGONIST	Homo sapiens
DRD2	dopamine receptor D2	xanomeline	Gap junction: hsa04540	3652	D(2) dopamine receptor	GPCR	P14416	DRD2_HUMAN	6	Ki		PDSP	=			Homo sapiens
DRD2	dopamine receptor D2	yohimbine	Gap junction: hsa04540	3659	D(2) dopamine receptor	GPCR	P14416	DRD2_HUMAN	6.163	Ki	DRUGMATRIX: Dopamine D2L radioligand binding (ligand: [3H] Spiperone)	DRUG MATRIX	=			Homo sapiens
DRD2	dopamine receptor D2	clorotepine	Gap junction: hsa04540	3912	D(2) dopamine receptor	GPCR	P14416	DRD2_HUMAN	9.17	Ki	Displacement of [3H]prozosin from human cloned dopamine D2 receptor expressed in CHO cells	CHEMBL	=			Homo sapiens
DRD2	dopamine receptor D2	asenapine	Gap junction: hsa04540	4115	D(2) dopamine receptor	GPCR	P14416	DRD2_HUMAN	8.75	Ki		WOMBAT-PK	=	CHEMBL	ANTAGONIST	Homo sapiens
DRD2	dopamine receptor D2	paliperidone	Gap junction: hsa04540	4137	D(2) dopamine receptor	GPCR	P14416	DRD2_HUMAN	8.47	Ki		PDSP	=	DRUG LABEL	ANTAGONIST	Homo sapiens
DRD2	dopamine receptor D2	gentian violet	Gap junction: hsa04540	4138	D(2) dopamine receptor	GPCR	P14416	DRD2_HUMAN	5.9751	Ki	DRUGMATRIX: Dopamine D2L radioligand binding (ligand: [3H] Spiperone)	DRUG MATRIX	=			Homo sapiens
DRD2	dopamine receptor D2	lurasidone	Gap junction: hsa04540	4168	D(2) dopamine receptor	GPCR	P14416	DRD2_HUMAN	9.0026	Ki	Mechanism of Action	DRUG LABEL	=	DRUG LABEL	ANTAGONIST	Homo sapiens
DRD2	dopamine receptor D2	indacaterol	Gap junction: hsa04540	4183	D(2) dopamine receptor	GPCR	P14416	DRD2_HUMAN	4.6	IC50	Binding affinity to dopamine 2 receptor	CHEMBL	=			Homo sapiens
DRD2	dopamine receptor D2	vilazodone	Gap junction: hsa04540	4223	D(2) dopamine receptor	GPCR	P14416	DRD2_HUMAN	6.18	IC50		IUPHAR	=		AGONIST	Homo sapiens
DRD2	dopamine receptor D2	haloperidol decanoate	Gap junction: hsa04540	4496	D(2) dopamine receptor	GPCR	P14416	DRD2_HUMAN	9.34	Ki	Displacement of [3H]spiperone from human D2short receptor stably expressed in CHO cell membranes by competitive binding assay	CHEMBL	=	CHEMBL	INVERSE AGONIST	Homo sapiens
DRD2	dopamine receptor D2	paliperidone palmitate	Gap junction: hsa04540	4498	D(2) dopamine receptor	GPCR	P14416	DRD2_HUMAN			Mechanism of Action	DRUG LABEL		DRUG LABEL	ANTAGONIST	Homo sapiens
DRD2	dopamine receptor D2	armodafinil	Gap junction: hsa04540	4501	D(2) dopamine receptor	GPCR	P14416	DRD2_HUMAN	6.9208	EC50		WOMBAT-PK	=			Homo sapiens
DRD2	dopamine receptor D2	gepirone	Gap junction: hsa04540	4562	D(2) dopamine receptor	GPCR	P14416	DRD2_HUMAN	7.24	Ki	Binding affinity to D2 receptor by radioligand binding assay	CHEMBL	=			Homo sapiens
DRD2	dopamine receptor D2	brexpiprazole	Gap junction: hsa04540	5014	D(2) dopamine receptor	GPCR	P14416	DRD2_HUMAN	9.5229	Ki		SCIENTIFIC LITERATURE	=	DRUG LABEL	AGONIST	Homo sapiens
DRD2	dopamine receptor D2	flibanserin	Gap junction: hsa04540	5022	D(2) dopamine receptor	GPCR	P14416	DRD2_HUMAN	6.5157	Ki		SCIENTIFIC LITERATURE	=			Homo sapiens
DRD2	dopamine receptor D2	cariprazine	Gap junction: hsa04540	5037	D(2) dopamine receptor	GPCR	P14416	DRD2_HUMAN	9.31	Ki	CHO cells, [3H]Spiperone (0.16nM)	SCIENTIFIC LITERATURE	=	DRUG LABEL	PARTIAL AGONIST	Homo sapiens
DRD2	dopamine receptor D2	aripiprazole lauroxil	Gap junction: hsa04540	5052	D(2) dopamine receptor	GPCR	P14416	DRD2_HUMAN	9.4685	Ki	Mechanism of Action	DRUG LABEL	=	DRUG LABEL	PARTIAL AGONIST	Homo sapiens
DRD2	dopamine receptor D2	lumateperone	Gap junction: hsa04540	5358	D(2) dopamine receptor	GPCR	P14416	DRD2_HUMAN	7.49	Ki		DRUG LABEL	=	DRUG LABEL	ANTAGONIST	Homo sapiens
GRM5	glutamate metabotropic receptor 5	ganciclovir	Gap junction: hsa04540	1277	Metabotropic glutamate receptor 5	GPCR	P41594	GRM5_HUMAN	5.41	Ki		WOMBAT-PK	=			Homo sapiens
GRM5	glutamate metabotropic receptor 5	glutamic acid	Gap junction: hsa04540	1310	Metabotropic glutamate receptor 5	GPCR	P41594	GRM5_HUMAN	6.41	Ki	Binding affinity to mGluR5 receptor expressed in BHK cells	CHEMBL	=			Homo sapiens
ATP4A	ATPase H+/K+ transporting subunit alpha	esomeprazole	Gastric acid secretion: hsa04971	1055	Potassium-transporting ATPase	Transporter	P20648	ATP4A_HUMAN			Mechanism of Action; CHEMBL2095173; PROTEIN COMPLEX	CHEMBL		CHEMBL	INHIBITOR	Homo sapiens
ATP4A	ATPase H+/K+ transporting subunit alpha	lansoprazole	Gastric acid secretion: hsa04971	1547	Potassium-transporting ATPase	Transporter	P20648	ATP4A_HUMAN			Mechanism of Action; CHEMBL2095173; PROTEIN COMPLEX	CHEMBL		CHEMBL	INHIBITOR	Homo sapiens
ATP4A	ATPase H+/K+ transporting subunit alpha	omeprazole	Gastric acid secretion: hsa04971	1990	Potassium-transporting ATPase	Transporter	P20648	ATP4A_HUMAN	5.7	IC50	In vitro inhibitory activity against H+/K+ ATPase prepared from canine fundic mucosa	CHEMBL	=	CHEMBL	INHIBITOR	Homo sapiens
ATP4A	ATPase H+/K+ transporting subunit alpha	pantoprazole	Gastric acid secretion: hsa04971	2054	Potassium-transporting ATPase	Transporter	P20648	ATP4A_HUMAN			Mechanism of Action; CHEMBL2095173; PROTEIN COMPLEX	CHEMBL		CHEMBL	INHIBITOR	Homo sapiens
ATP4A	ATPase H+/K+ transporting subunit alpha	rabeprazole	Gastric acid secretion: hsa04971	2350	Potassium-transporting ATPase	Transporter	P20648	ATP4A_HUMAN			Mechanism of Action; CHEMBL2095173; PROTEIN COMPLEX	CHEMBL		CHEMBL	INHIBITOR	Homo sapiens
ATP4A	ATPase H+/K+ transporting subunit alpha	revaprazan	Gastric acid secretion: hsa04971	3525	Potassium-transporting ATPase	Transporter	P20648	ATP4A_HUMAN			Mechanism of Action	SCIENTIFIC LITERATURE		SCIENTIFIC LITERATURE	INHIBITOR	Homo sapiens
ATP4A	ATPase H+/K+ transporting subunit alpha	ilaprazole	Gastric acid secretion: hsa04971	3961	Potassium-transporting ATPase	Transporter	P20648	ATP4A_HUMAN			Mechanism of Action	SCIENTIFIC LITERATURE		SCIENTIFIC LITERATURE	INHIBITOR	Homo sapiens
ATP4A	ATPase H+/K+ transporting subunit alpha	dexlansoprazole	Gastric acid secretion: hsa04971	4162	Potassium-transporting ATPase	Transporter	P20648	ATP4A_HUMAN			Mechanism of Action; CHEMBL2095173; PROTEIN COMPLEX	CHEMBL		CHEMBL	INHIBITOR	Homo sapiens
ATP4A	ATPase H+/K+ transporting subunit alpha	dexrabeprazole	Gastric acid secretion: hsa04971	4867	Potassium-transporting ATPase	Transporter	P20648	ATP4A_HUMAN			Mechanism of Action	SCIENTIFIC LITERATURE		SCIENTIFIC LITERATURE	INHIBITOR	Homo sapiens
ATP4A	ATPase H+/K+ transporting subunit alpha	vonoprazan	Gastric acid secretion: hsa04971	4993	Potassium-transporting ATPase	Transporter	P20648	ATP4A_HUMAN	8	Ki	[14C]TAK-438 binding	SCIENTIFIC LITERATURE	=	SCIENTIFIC LITERATURE	INHIBITOR	Homo sapiens
HRH2	histamine receptor H2	amiodarone	Gastric acid secretion: hsa04971	176	Histamine H2 receptor	GPCR	P25021	HRH2_HUMAN	4.9838	Ki	DRUGMATRIX: Histamine H2 radioligand binding (ligand: [125I] Aminopotentidine)	DRUG MATRIX	=			Homo sapiens
HRH2	histamine receptor H2	amitriptyline	Gastric acid secretion: hsa04971	180	Histamine H2 receptor	GPCR	P25021	HRH2_HUMAN	6.8	IC50		WOMBAT-PK	=			Homo sapiens
HRH2	histamine receptor H2	astemizole	Gastric acid secretion: hsa04971	249	Histamine H2 receptor	GPCR	P25021	HRH2_HUMAN	5.7815	Ki	DRUGMATRIX: Histamine H2 radioligand binding (ligand: [125I] Aminopotentidine)	DRUG MATRIX	=			Homo sapiens
HRH2	histamine receptor H2	benzatropine	Gastric acid secretion: hsa04971	333	Histamine H2 receptor	GPCR	P25021	HRH2_HUMAN	5.9263	Ki	DRUGMATRIX: Histamine H2 radioligand binding (ligand: [125I] Aminopotentidine)	DRUG MATRIX	=			Homo sapiens
HRH2	histamine receptor H2	betazole	Gastric acid secretion: hsa04971	357	Histamine H2 receptor	GPCR	P25021	HRH2_HUMAN				WOMBAT-PK		CHEMBL	AGONIST	Homo sapiens
HRH2	histamine receptor H2	cefapirin	Gastric acid secretion: hsa04971	575	Histamine H2 receptor	GPCR	P25021	HRH2_HUMAN	5.24	IC50		WOMBAT-PK	=			Homo sapiens
HRH2	histamine receptor H2	chlorpromazine	Gastric acid secretion: hsa04971	621	Histamine H2 receptor	GPCR	P25021	HRH2_HUMAN	6.7595	Ki		PDSP	=			Homo sapiens
HRH2	histamine receptor H2	cimetidine	Gastric acid secretion: hsa04971	645	Histamine H2 receptor	GPCR	P25021	HRH2_HUMAN	6.14	Kd		WOMBAT-PK	=	CHEMBL	ANTAGONIST	Homo sapiens
HRH2	histamine receptor H2	clemastine	Gastric acid secretion: hsa04971	671	Histamine H2 receptor	GPCR	P25021	HRH2_HUMAN	6.4389	Ki	DRUGMATRIX: Histamine H2 radioligand binding (ligand: [125I] Aminopotentidine)	DRUG MATRIX	=			Homo sapiens
HRH2	histamine receptor H2	clomipramine	Gastric acid secretion: hsa04971	701	Histamine H2 receptor	GPCR	P25021	HRH2_HUMAN	5.6957	Ki	DRUGMATRIX: Histamine H2 radioligand binding (ligand: [125I] Aminopotentidine)	DRUG MATRIX	=			Homo sapiens
HRH2	histamine receptor H2	clotrimazole	Gastric acid secretion: hsa04971	719	Histamine H2 receptor	GPCR	P25021	HRH2_HUMAN	5.2942	Ki	DRUGMATRIX: Histamine H2 radioligand binding (ligand: [125I] Aminopotentidine)	DRUG MATRIX	=			Homo sapiens
HRH2	histamine receptor H2	clozapine	Gastric acid secretion: hsa04971	722	Histamine H2 receptor	GPCR	P25021	HRH2_HUMAN	6.8153	Ki		WOMBAT-PK	=			Homo sapiens
HRH2	histamine receptor H2	cyproheptadine	Gastric acid secretion: hsa04971	765	Histamine H2 receptor	GPCR	P25021	HRH2_HUMAN	6.71	Ki	DRUGMATRIX: Histamine H2 radioligand binding (ligand: [125I] Aminopotentidine)	DRUG MATRIX	=			Homo sapiens
HRH2	histamine receptor H2	desloratadine	Gastric acid secretion: hsa04971	814	Histamine H2 receptor	GPCR	P25021	HRH2_HUMAN	5.9666	Ki	DRUGMATRIX: Histamine H2 radioligand binding (ligand: [125I] Aminopotentidine)	DRUG MATRIX	=			Homo sapiens
HRH2	histamine receptor H2	dicloxacillin	Gastric acid secretion: hsa04971	866	Histamine H2 receptor	GPCR	P25021	HRH2_HUMAN	4.8	IC50		WOMBAT-PK	=			Homo sapiens
HRH2	histamine receptor H2	dicycloverine	Gastric acid secretion: hsa04971	868	Histamine H2 receptor	GPCR	P25021	HRH2_HUMAN	5.7964	Ki	DRUGMATRIX: Histamine H2 radioligand binding (ligand: [125I] Aminopotentidine)	DRUG MATRIX	=			Homo sapiens
HRH2	histamine receptor H2	doxepin	Gastric acid secretion: hsa04971	956	Histamine H2 receptor	GPCR	P25021	HRH2_HUMAN	5.7361	Ki	DRUGMATRIX: Histamine H2 radioligand binding (ligand: [125I] Aminopotentidine)	DRUG MATRIX	=			Homo sapiens
HRH2	histamine receptor H2	ebastine	Gastric acid secretion: hsa04971	977	Histamine H2 receptor	GPCR	P25021	HRH2_HUMAN	5.5426	Ki	DRUGMATRIX: Histamine H2 radioligand binding (ligand: [125I] Aminopotentidine)	DRUG MATRIX	=			Homo sapiens
HRH2	histamine receptor H2	ebrotidine	Gastric acid secretion: hsa04971	979	Histamine H2 receptor	GPCR	P25021	HRH2_HUMAN			Mechanism of Action	SCIENTIFIC LITERATURE		SCIENTIFIC LITERATURE	ANTAGONIST	Homo sapiens
HRH2	histamine receptor H2	econazole	Gastric acid secretion: hsa04971	983	Histamine H2 receptor	GPCR	P25021	HRH2_HUMAN	5.8055	Ki	DRUGMATRIX: Histamine H2 radioligand binding (ligand: [125I] Aminopotentidine)	DRUG MATRIX	=			Homo sapiens
HRH2	histamine receptor H2	epinastine	Gastric acid secretion: hsa04971	1027	Histamine H2 receptor	GPCR	P25021	HRH2_HUMAN				WOMBAT-PK				Homo sapiens
HRH2	histamine receptor H2	famotidine	Gastric acid secretion: hsa04971	1129	Histamine H2 receptor	GPCR	P25021	HRH2_HUMAN	7.93	Kd		WOMBAT-PK	=	CHEMBL	ANTAGONIST	Homo sapiens
HRH2	histamine receptor H2	fluphenazine	Gastric acid secretion: hsa04971	1212	Histamine H2 receptor	GPCR	P25021	HRH2_HUMAN	6.2518	Ki		WOMBAT-PK	=			Homo sapiens
HRH2	histamine receptor H2	fluphenazine enanthate	Gastric acid secretion: hsa04971	1214	Histamine H2 receptor	GPCR	P25021	HRH2_HUMAN	6.2518	Ki		PDSP	=			Homo sapiens
HRH2	histamine receptor H2	haloperidol	Gastric acid secretion: hsa04971	1353	Histamine H2 receptor	GPCR	P25021	HRH2_HUMAN	5.9987	Ki		PDSP	=			Homo sapiens
HRH2	histamine receptor H2	histamine	Gastric acid secretion: hsa04971	1375	Histamine H2 receptor	GPCR	P25021	HRH2_HUMAN	4.3	Ki	Displacement of [125I]iodoaminopotentidine from human histamine H2 receptor expressed in CHO cells	CHEMBL	=			Homo sapiens
HRH2	histamine receptor H2	imatinib	Gastric acid secretion: hsa04971	1423	Histamine H2 receptor	GPCR	P25021	HRH2_HUMAN	5.7144	Ki	DRUGMATRIX: Histamine H2 radioligand binding (ligand: [125I] Aminopotentidine)	DRUG MATRIX	=			Homo sapiens
HRH2	histamine receptor H2	imiquimod	Gastric acid secretion: hsa04971	1429	Histamine H2 receptor	GPCR	P25021	HRH2_HUMAN	5.8294	Ki	DRUGMATRIX: Histamine H2 radioligand binding (ligand: [125I] Aminopotentidine)	DRUG MATRIX	=			Homo sapiens
HRH2	histamine receptor H2	ketoconazole	Gastric acid secretion: hsa04971	1527	Histamine H2 receptor	GPCR	P25021	HRH2_HUMAN	4.6674	Ki	DRUGMATRIX: Histamine H2 radioligand binding (ligand: [125I] Aminopotentidine)	DRUG MATRIX	=			Homo sapiens
HRH2	histamine receptor H2	ketotifen	Gastric acid secretion: hsa04971	1530	Histamine H2 receptor	GPCR	P25021	HRH2_HUMAN	5.3915	Ki	DRUGMATRIX: Histamine H2 radioligand binding (ligand: [125I] Aminopotentidine)	DRUG MATRIX	=			Homo sapiens
HRH2	histamine receptor H2	lisuride	Gastric acid secretion: hsa04971	1588	Histamine H2 receptor	GPCR	P25021	HRH2_HUMAN	5.9905	Ki	DRUGMATRIX: Histamine H2 radioligand binding (ligand: [125I] Aminopotentidine)	DRUG MATRIX	=			Homo sapiens
HRH2	histamine receptor H2	loperamide	Gastric acid secretion: hsa04971	1599	Histamine H2 receptor	GPCR	P25021	HRH2_HUMAN	5.5186	Ki	DRUGMATRIX: Histamine H2 radioligand binding (ligand: [125I] Aminopotentidine)	DRUG MATRIX	=			Homo sapiens
HRH2	histamine receptor H2	loxapine	Gastric acid secretion: hsa04971	1613	Histamine H2 receptor	GPCR	P25021	HRH2_HUMAN	6.6819	Ki		PDSP	=			Homo sapiens
HRH2	histamine receptor H2	maprotiline	Gastric acid secretion: hsa04971	1634	Histamine H2 receptor	GPCR	P25021	HRH2_HUMAN	6.4056	Ki	DRUGMATRIX: Histamine H2 radioligand binding (ligand: [125I] Aminopotentidine)	DRUG MATRIX	=			Homo sapiens
HRH2	histamine receptor H2	medroxyprogesterone	Gastric acid secretion: hsa04971	1659	Histamine H2 receptor	GPCR	P25021	HRH2_HUMAN	4.5614	Ki	DRUGMATRIX: Histamine H2 radioligand binding (ligand: [125I] Aminopotentidine)	DRUG MATRIX	=			Homo sapiens
HRH2	histamine receptor H2	metergoline	Gastric acid secretion: hsa04971	1723	Histamine H2 receptor	GPCR	P25021	HRH2_HUMAN	6.0182	Ki	DRUGMATRIX: Histamine H2 radioligand binding (ligand: [125I] Aminopotentidine)	DRUG MATRIX	=			Homo sapiens
HRH2	histamine receptor H2	mianserin	Gastric acid secretion: hsa04971	1796	Histamine H2 receptor	GPCR	P25021	HRH2_HUMAN	6.0035	Ki	DRUGMATRIX: Histamine H2 radioligand binding (ligand: [125I] Aminopotentidine)	DRUG MATRIX	=			Homo sapiens
HRH2	histamine receptor H2	miconazole	Gastric acid secretion: hsa04971	1800	Histamine H2 receptor	GPCR	P25021	HRH2_HUMAN	5.178	Ki	DRUGMATRIX: Histamine H2 radioligand binding (ligand: [125I] Aminopotentidine)	DRUG MATRIX	=			Homo sapiens
HRH2	histamine receptor H2	nizatidine	Gastric acid secretion: hsa04971	1955	Histamine H2 receptor	GPCR	P25021	HRH2_HUMAN	6.92	Kd		WOMBAT-PK	=	CHEMBL	ANTAGONIST	Homo sapiens
HRH2	histamine receptor H2	nortriptyline	Gastric acid secretion: hsa04971	1971	Histamine H2 receptor	GPCR	P25021	HRH2_HUMAN	5.6392	Ki	DRUGMATRIX: Histamine H2 radioligand binding (ligand: [125I] Aminopotentidine)	DRUG MATRIX	=			Homo sapiens
HRH2	histamine receptor H2	olanzapine	Gastric acid secretion: hsa04971	1982	Histamine H2 receptor	GPCR	P25021	HRH2_HUMAN	7.3565	Ki		WOMBAT-PK	=			Homo sapiens
HRH2	histamine receptor H2	orphenadrine	Gastric acid secretion: hsa04971	1999	Histamine H2 receptor	GPCR	P25021	HRH2_HUMAN	5.1646	Ki	DRUGMATRIX: Histamine H2 radioligand binding (ligand: [125I] Aminopotentidine)	DRUG MATRIX	=			Homo sapiens
HRH2	histamine receptor H2	pramipexole	Gastric acid secretion: hsa04971	2233	Histamine H2 receptor	GPCR	P25021	HRH2_HUMAN	5.5714	Ki		PDSP				Homo sapiens
HRH2	histamine receptor H2	promazine	Gastric acid secretion: hsa04971	2284	Histamine H2 receptor	GPCR	P25021	HRH2_HUMAN	5.5513	Ki	DRUGMATRIX: Histamine H2 radioligand binding (ligand: [125I] Aminopotentidine)	DRUG MATRIX	=			Homo sapiens
HRH2	histamine receptor H2	promethazine	Gastric acid secretion: hsa04971	2286	Histamine H2 receptor	GPCR	P25021	HRH2_HUMAN	5.9408	Ki	DRUGMATRIX: Histamine H2 radioligand binding (ligand: [125I] Aminopotentidine)	DRUG MATRIX	=			Homo sapiens
HRH2	histamine receptor H2	mepacrine	Gastric acid secretion: hsa04971	2338	Histamine H2 receptor	GPCR	P25021	HRH2_HUMAN	5.4589	Ki	DRUGMATRIX: Histamine H2 radioligand binding (ligand: [125I] Aminopotentidine)	DRUG MATRIX	=			Homo sapiens
HRH2	histamine receptor H2	ranitidine	Gastric acid secretion: hsa04971	2358	Histamine H2 receptor	GPCR	P25021	HRH2_HUMAN	6.86	Kd		WOMBAT-PK	=	CHEMBL	ANTAGONIST	Homo sapiens
HRH2	histamine receptor H2	risperidone	Gastric acid secretion: hsa04971	2389	Histamine H2 receptor	GPCR	P25021	HRH2_HUMAN	6.9208	Ki		PDSP	=			Homo sapiens
HRH2	histamine receptor H2	roxatidine acetate	Gastric acid secretion: hsa04971	2408	Histamine H2 receptor	GPCR	P25021	HRH2_HUMAN	7.6	Kd		WOMBAT-PK	=	SCIENTIFIC LITERATURE	ANTAGONIST	Homo sapiens
HRH2	histamine receptor H2	suloctidil	Gastric acid secretion: hsa04971	2536	Histamine H2 receptor	GPCR	P25021	HRH2_HUMAN	7.0531	Ki	DRUGMATRIX: Histamine H2 radioligand binding (ligand: [125I] Aminopotentidine)	DRUG MATRIX	=			Homo sapiens
HRH2	histamine receptor H2	tamoxifen	Gastric acid secretion: hsa04971	2561	Histamine H2 receptor	GPCR	P25021	HRH2_HUMAN	5.0343	Ki	DRUGMATRIX: Histamine H2 radioligand binding (ligand: [125I] Aminopotentidine)	DRUG MATRIX	=			Homo sapiens
HRH2	histamine receptor H2	thioridazine	Gastric acid secretion: hsa04971	2637	Histamine H2 receptor	GPCR	P25021	HRH2_HUMAN	6.8665	Ki		PDSP	=			Homo sapiens
HRH2	histamine receptor H2	thiothixene	Gastric acid secretion: hsa04971	2639	Histamine H2 receptor	GPCR	P25021	HRH2_HUMAN	6.3862	Ki		PDSP	=			Homo sapiens
HRH2	histamine receptor H2	trazodone	Gastric acid secretion: hsa04971	2717	Histamine H2 receptor	GPCR	P25021	HRH2_HUMAN	5.4828	Ki		PDSP	=			Homo sapiens
HRH2	histamine receptor H2	verapamil	Gastric acid secretion: hsa04971	2815	Histamine H2 receptor	GPCR	P25021	HRH2_HUMAN	5.594	Ki	DRUGMATRIX: Histamine H2 radioligand binding (ligand: [125I] Aminopotentidine)	DRUG MATRIX	=			Homo sapiens
HRH2	histamine receptor H2	ziprasidone	Gastric acid secretion: hsa04971	2865	Histamine H2 receptor	GPCR	P25021	HRH2_HUMAN	5.4559	Ki		PDSP	=			Homo sapiens
HRH2	histamine receptor H2	zotepine	Gastric acid secretion: hsa04971	2875	Histamine H2 receptor	GPCR	P25021	HRH2_HUMAN	6.301	Ki		PDSP	=			Homo sapiens
HRH2	histamine receptor H2	niperotidine	Gastric acid secretion: hsa04971	4002	Histamine H2 receptor	GPCR	P25021	HRH2_HUMAN			Mechanism of Action	SCIENTIFIC LITERATURE		SCIENTIFIC LITERATURE	ANTAGONIST	Homo sapiens
HRH2	histamine receptor H2	tirilazad	Gastric acid secretion: hsa04971	4063	Histamine H2 receptor	GPCR	P25021	HRH2_HUMAN	4.8575	Ki	DRUGMATRIX: Histamine H2 radioligand binding (ligand: [125I] Aminopotentidine)	DRUG MATRIX	=			Homo sapiens
HRH2	histamine receptor H2	asenapine	Gastric acid secretion: hsa04971	4115	Histamine H2 receptor	GPCR	P25021	HRH2_HUMAN	8.21	IC50		WOMBAT-PK	=			Homo sapiens
HRH2	histamine receptor H2	paliperidone	Gastric acid secretion: hsa04971	4137	Histamine H2 receptor	GPCR	P25021	HRH2_HUMAN	6.9165	Ki		PDSP	=			Homo sapiens
HRH2	histamine receptor H2	gentian violet	Gastric acid secretion: hsa04971	4138	Histamine H2 receptor	GPCR	P25021	HRH2_HUMAN	5.9446	Ki	DRUGMATRIX: Histamine H2 radioligand binding (ligand: [125I] Aminopotentidine)	DRUG MATRIX	=			Homo sapiens
HRH2	histamine receptor H2	dexchlorpheniramine	Gastric acid secretion: hsa04971	4411	Histamine H2 receptor	GPCR	P25021	HRH2_HUMAN	5.0847	Ki	DRUGMATRIX: Histamine H2 radioligand binding (ligand: [125I] Aminopotentidine)	DRUG MATRIX	=			Homo sapiens
HRH2	histamine receptor H2	vortioxetine	Gastric acid secretion: hsa04971	4806	Histamine H2 receptor	GPCR	P25021	HRH2_HUMAN	6.74	Ki	Binding affinity to human histamine H2 receptor	CHEMBL	=			Homo sapiens
DGAT1	diacylglycerol O-acyltransferase 1	icosapent ethyl	Glycerolipid metabolism: map00561	1413	Diacylglycerol O-acyltransferase 1	Enzyme	O75907	DGAT1_HUMAN			Mechanism of Action	DRUG LABEL		DRUG LABEL	INHIBITOR	Homo sapiens
MGLL	monoglyceride lipase	disulfiram	Glycerolipid metabolism: map00561	928	Monoglyceride lipase	Enzyme	Q99685	MGLL_HUMAN	5.9	IC50	Inhibition of human MGL activity using [3H]2-oleoylglycerol substrate by liquid scintillation counting	CHEMBL	=			Homo sapiens
MGLL	monoglyceride lipase	thiram	Glycerolipid metabolism: map00561	3601	Monoglyceride lipase	Enzyme	Q99685	MGLL_HUMAN	6.01	IC50	Inhibition of human MGL activity using [3H]2-oleoylglycerol substrate by liquid scintillation counting	CHEMBL	=			Homo sapiens
SHMT1	serine hydroxymethyltransferase 1	mimosine	Glycine, serine and threonine metabolism: map00260	1811	Serine hydroxymethyltransferase, cytosolic	Enzyme	P34896	GLYC_HUMAN				WOMBAT-PK				Homo sapiens
SHMT1	serine hydroxymethyltransferase 1	pemetrexed	Glycine, serine and threonine metabolism: map00260	2073	Serine hydroxymethyltransferase, cytosolic	Enzyme	P34896	GLYC_HUMAN	4.77	Kd	Binding affinity to human recombinant Serine hydroxymethyltransferase, cytosolic by isothermal titration calorimetry	CHEMBL	=			Homo sapiens
SHMT1	serine hydroxymethyltransferase 1	pyridoxine	Glycine, serine and threonine metabolism: map00260	2836	Serine hydroxymethyltransferase, cytosolic	Enzyme	P34896	GLYC_HUMAN				WOMBAT-PK				Homo sapiens
PTK2B	protein tyrosine kinase 2 beta	sunitinib	GnRH signaling pathway: hsa04912	2544	Protein-tyrosine kinase 2-beta	Kinase	Q14289	FAK2_HUMAN	7.09	Kd	Binding constant for full-length PTK2B	CHEMBL	=			Homo sapiens
PTK2B	protein tyrosine kinase 2 beta	crizotinib	GnRH signaling pathway: hsa04912	4187	Protein-tyrosine kinase 2-beta	Kinase	Q14289	FAK2_HUMAN	6.72	Kd	Binding constant for PYK2 kinase domain	CHEMBL	=			Homo sapiens
PTK2B	protein tyrosine kinase 2 beta	bosutinib	GnRH signaling pathway: hsa04912	4359	Protein-tyrosine kinase 2-beta	Kinase	Q14289	FAK2_HUMAN	6.41	Kd	Binding constant for PYK2 kinase domain	CHEMBL	=			Homo sapiens
PTK2B	protein tyrosine kinase 2 beta	nintedanib	GnRH signaling pathway: hsa04912	4903	Protein-tyrosine kinase 2-beta	Kinase	Q14289	FAK2_HUMAN	7.09	Kd	Binding constant for PYK2 kinase domain	CHEMBL	=			Homo sapiens
PTK2B	protein tyrosine kinase 2 beta	midostaurin	GnRH signaling pathway: hsa04912	5231	Protein-tyrosine kinase 2-beta	Kinase	Q14289	FAK2_HUMAN	6.18	Kd	Binding constant for full-length PTK2B	CHEMBL	=			Homo sapiens
PTK2B	protein tyrosine kinase 2 beta	neratinib	GnRH signaling pathway: hsa04912	5252	Protein-tyrosine kinase 2-beta	Kinase	Q14289	FAK2_HUMAN	5.1	Kd	Binding constant for PYK2 kinase domain	CHEMBL	=			Homo sapiens
PTK2B	protein tyrosine kinase 2 beta	lorlatinib	GnRH signaling pathway: hsa04912	5302	Protein-tyrosine kinase 2-beta	Kinase	Q14289	FAK2_HUMAN	7.8539	IC50		SCIENTIFIC LITERATURE	=	DRUG LABEL	INHIBITOR	Homo sapiens
CD80	CD80 molecule	abatacept	Graft-versus-host disease: hsa05332	5089	T-lymphocyte activation antigen CD80	Surface antigen	P33681	CD80_HUMAN	7.92	Kd	Measuring binding of <sup>125</sup>I-labeled B7Ig fusion protein to immobilized abatacept.	IUPHAR	~	DRUG LABEL	INHIBITOR	Homo sapiens
CD80	CD80 molecule	belatacept	Graft-versus-host disease: hsa05332	5091	T-lymphocyte activation antigen CD80	Surface antigen	P33681	CD80_HUMAN			Mechanism of Action	DRUG LABEL		DRUG LABEL	INHIBITOR	Homo sapiens
CSNK1G1	casein kinase 1 gamma 1	sunitinib	Hedgehog signaling pathway: hsa04340	2544	Casein kinase I isoform gamma-1	Kinase	Q9HCP0	KC1G1_HUMAN	6.03	Kd	Binding constant for CSNK1G1 kinase domain	CHEMBL	=			Homo sapiens
CD22	CD22 molecule	inotuzumab ozogamicin	Hematopoietic cell lineage: hsa04640	5247	B-cell receptor CD22	Membrane receptor	P20273	CD22_HUMAN	9.7	Kd		IUPHAR	=	DRUG LABEL	ANTIBODY BINDING	Homo sapiens
CD22	CD22 molecule	moxetumomab pasudotox	Hematopoietic cell lineage: hsa04640	5314	B-cell receptor CD22	Membrane receptor	P20273	CD22_HUMAN	8.2	Kd		IUPHAR	=	DRUG LABEL	BINDING AGENT	Homo sapiens
CD3G	CD3g molecule	blinatumomab	Hematopoietic cell lineage: hsa04640	4915	T-cell surface glycoprotein CD3	Surface antigen	P09693	CD3G_HUMAN	7	Kd	Binding of the single-chain Fv portion of blinatumomab to CD3.	IUPHAR	=	DRUG LABEL	ANTIBODY BINDING	Homo sapiens
CD3G	CD3g molecule	muromonab-CD3	Hematopoietic cell lineage: hsa04640	5177	T-cell surface glycoprotein CD3	Surface antigen	P09693	CD3G_HUMAN			Mechanism of Action	UNKNOWN		IUPHAR	ANTIBODY BINDING	Homo sapiens
CSF1R	colony stimulating factor 1 receptor	dasatinib	Hematopoietic cell lineage: hsa04640	785	Macrophage colony-stimulating factor 1 receptor	Kinase	P07333	CSF1R_HUMAN	9.24	Kd	Binding constant for CSF1R kinase domain	CHEMBL	=			Homo sapiens
CSF1R	colony stimulating factor 1 receptor	imatinib	Hematopoietic cell lineage: hsa04640	1423	Macrophage colony-stimulating factor 1 receptor	Kinase	P07333	CSF1R_HUMAN	7.96	Kd	Binding constant for CSF1R kinase domain	CHEMBL	=			Homo sapiens
CSF1R	colony stimulating factor 1 receptor	nilotinib	Hematopoietic cell lineage: hsa04640	1932	Macrophage colony-stimulating factor 1 receptor	Kinase	P07333	CSF1R_HUMAN	7.35	Kd	Binding constant for CSF1R kinase domain	CHEMBL	=			Homo sapiens
CSF1R	colony stimulating factor 1 receptor	sorafenib	Hematopoietic cell lineage: hsa04640	2459	Macrophage colony-stimulating factor 1 receptor	Kinase	P07333	CSF1R_HUMAN	7.55	Kd	Binding constant for CSF1R kinase domain	CHEMBL	=			Homo sapiens
CSF1R	colony stimulating factor 1 receptor	sunitinib	Hematopoietic cell lineage: hsa04640	2544	Macrophage colony-stimulating factor 1 receptor	Kinase	P07333	CSF1R_HUMAN	8.7	Kd	Binding constant for CSF1R kinase domain	CHEMBL	=	CHEMBL	INHIBITOR	Homo sapiens
CSF1R	colony stimulating factor 1 receptor	pazopanib	Hematopoietic cell lineage: hsa04640	4118	Macrophage colony-stimulating factor 1 receptor	Kinase	P07333	CSF1R_HUMAN	8.1	Kd	Binding constant for CSF1R kinase domain	CHEMBL	=	CHEMBL	INHIBITOR	Homo sapiens
CSF1R	colony stimulating factor 1 receptor	vandetanib	Hematopoietic cell lineage: hsa04640	4178	Macrophage colony-stimulating factor 1 receptor	Kinase	P07333	CSF1R_HUMAN	5.92	Kd	Binding constant for CSF1R kinase domain	CHEMBL	=			Homo sapiens
CSF1R	colony stimulating factor 1 receptor	crizotinib	Hematopoietic cell lineage: hsa04640	4187	Macrophage colony-stimulating factor 1 receptor	Kinase	P07333	CSF1R_HUMAN	6.68	Kd	Binding constant for CSF1R kinase domain	CHEMBL	=			Homo sapiens
CSF1R	colony stimulating factor 1 receptor	axitinib	Hematopoietic cell lineage: hsa04640	4225	Macrophage colony-stimulating factor 1 receptor	Kinase	P07333	CSF1R_HUMAN	7.68	Kd	Binding constant for CSF1R kinase domain	CHEMBL	=			Homo sapiens
CSF1R	colony stimulating factor 1 receptor	bosutinib	Hematopoietic cell lineage: hsa04640	4359	Macrophage colony-stimulating factor 1 receptor	Kinase	P07333	CSF1R_HUMAN	6.42	Kd	Binding constant for CSF1R kinase domain	CHEMBL	=			Homo sapiens
CSF1R	colony stimulating factor 1 receptor	nintedanib	Hematopoietic cell lineage: hsa04640	4903	Macrophage colony-stimulating factor 1 receptor	Kinase	P07333	CSF1R_HUMAN	7.32	Kd	Binding constant for CSF1R kinase domain	CHEMBL	=			Homo sapiens
CSF1R	colony stimulating factor 1 receptor	midostaurin	Hematopoietic cell lineage: hsa04640	5231	Macrophage colony-stimulating factor 1 receptor	Kinase	P07333	CSF1R_HUMAN	6.85	IC50	Inhibition of human FMS expressed in growth factor dependent mouse FDC-P1 cells assessed as inhibition of FMS-mediated cell proliferation in presence human CSF1 after 48 hrs by resazurin dye reduction assay	CHEMBL	=			Homo sapiens
CSF1R	colony stimulating factor 1 receptor	neratinib	Hematopoietic cell lineage: hsa04640	5252	Macrophage colony-stimulating factor 1 receptor	Kinase	P07333	CSF1R_HUMAN	6.17	Kd	Binding constant for CSF1R kinase domain	CHEMBL	=			Homo sapiens
CSF1R	colony stimulating factor 1 receptor	pexidartinib	Hematopoietic cell lineage: hsa04640	5343	Macrophage colony-stimulating factor 1 receptor	Kinase	P07333	CSF1R_HUMAN	7.88	IC50		SCIENTIFIC LITERATURE	=	SCIENTIFIC LITERATURE	INHIBITOR	Homo sapiens
EIF2AK4	eukaryotic translation initiation factor 2 alpha kinase 4	dasatinib	Hepatitis C: map05160	785	Eukaryotic translation initiation factor 2-alpha kinase 4	Kinase	Q9P2K8	E2AK4_HUMAN	5.8	Kd	Binding constant for GCN2(Kin.Dom.2,S808G) kinase domain	CHEMBL	=			Homo sapiens
EIF2AK4	eukaryotic translation initiation factor 2 alpha kinase 4	erlotinib	Hepatitis C: map05160	1045	Eukaryotic translation initiation factor 2-alpha kinase 4	Kinase	Q9P2K8	E2AK4_HUMAN	5.36	Kd	Binding constant for GCN2(Kin.Dom.2,S808G) kinase domain	CHEMBL	=			Homo sapiens
EIF2AK4	eukaryotic translation initiation factor 2 alpha kinase 4	sunitinib	Hepatitis C: map05160	2544	Eukaryotic translation initiation factor 2-alpha kinase 4	Kinase	Q9P2K8	E2AK4_HUMAN	6.74	Kd	Binding constant for GCN2(Kin.Dom.2,S808G) kinase domain	CHEMBL	=			Homo sapiens
EIF2AK4	eukaryotic translation initiation factor 2 alpha kinase 4	bosutinib	Hepatitis C: map05160	4359	Eukaryotic translation initiation factor 2-alpha kinase 4	Kinase	Q9P2K8	E2AK4_HUMAN	6.57	Kd	Binding constant for GCN2(Kin.Dom.2,S808G) kinase domain	CHEMBL	=			Homo sapiens
EIF2AK4	eukaryotic translation initiation factor 2 alpha kinase 4	nintedanib	Hepatitis C: map05160	4903	Eukaryotic translation initiation factor 2-alpha kinase 4	Kinase	Q9P2K8	E2AK4_HUMAN	5.7	Kd	Binding constant for GCN2(Kin.Dom.2,S808G) kinase domain	CHEMBL	=			Homo sapiens
EIF2AK4	eukaryotic translation initiation factor 2 alpha kinase 4	midostaurin	Hepatitis C: map05160	5231	Eukaryotic translation initiation factor 2-alpha kinase 4	Kinase	Q9P2K8	E2AK4_HUMAN	7.41	Kd	Binding constant for GCN2(Kin.Dom.2,S808G) kinase domain	CHEMBL	=			Homo sapiens
EIF2AK4	eukaryotic translation initiation factor 2 alpha kinase 4	neratinib	Hepatitis C: map05160	5252	Eukaryotic translation initiation factor 2-alpha kinase 4	Kinase	Q9P2K8	E2AK4_HUMAN	7.02	Kd	Binding constant for GCN2(Kin.Dom.2,S808G) kinase domain	CHEMBL	=			Homo sapiens
IFNAR2	interferon alpha and beta receptor subunit 2	peginterferon beta-1a	Hepatitis C: map05160	5137	Interferon alpha/beta receptor	Membrane receptor	P48551	INAR2_HUMAN			Mechanism of Action	DRUG LABEL		DRUG LABEL	AGONIST	Homo sapiens
IFNAR2	interferon alpha and beta receptor subunit 2	interferon beta-1a	Hepatitis C: map05160	5139	Interferon alpha/beta receptor	Membrane receptor	P48551	INAR2_HUMAN			Mechanism of Action	DRUG LABEL		DRUG LABEL	AGONIST	Homo sapiens
IFNAR2	interferon alpha and beta receptor subunit 2	interferon beta-1b	Hepatitis C: map05160	5140	Interferon alpha/beta receptor	Membrane receptor	P48551	INAR2_HUMAN			Mechanism of Action	DRUG LABEL		DRUG LABEL	AGONIST	Homo sapiens
IFNAR2	interferon alpha and beta receptor subunit 2	peginterferon alfa-2a	Hepatitis C: map05160	5158	Interferon alpha/beta receptor	Membrane receptor	P48551	INAR2_HUMAN			Mechanism of Action	DRUG LABEL		DRUG LABEL	AGONIST	Homo sapiens
IFNAR2	interferon alpha and beta receptor subunit 2	peginterferon alfa-2b	Hepatitis C: map05160	5164	Interferon alpha/beta receptor	Membrane receptor	P48551	INAR2_HUMAN			Mechanism of Action	DRUG LABEL		DRUG LABEL	AGONIST	Homo sapiens
IFNAR2	interferon alpha and beta receptor subunit 2	ropeginterferon alfa-2b	Hepatitis C: map05160	5338	Interferon alpha/beta receptor	Membrane receptor	P48551	INAR2_HUMAN			Patients showed a statistically significant difference in the JAK2V617F allele burden (19.7%) and JAK2V617F allele change from baseline (-22.9%)	DRUG LABEL		DRUG LABEL	BINDING AGENT	Homo sapiens
AOC1	amine oxidase copper containing 1	pentamidine	Histidine metabolism: map00340	2090	Amiloride-sensitive amine oxidase [copper-containing]	Enzyme	P19801	AOC1_HUMAN	6.54	Ki	Mixed type inhibition of recombinant human DAO expressed in drosophila S2 cells	CHEMBL	=			Homo sapiens
NDUFAB1	NADH:ubiquinone oxidoreductase subunit AB1	metformin	Huntington disease: hsa05016	1725	Mitochondrial complex I (NADH dehydrogenase)	Enzyme	O95298	NDUB6_HUMAN			Mechanism of Action; CHEMBL2363065; PROTEIN COMPLEX	CHEMBL		CHEMBL	INHIBITOR	Homo sapiens
GRM5	glutamate metabotropic receptor 5	ganciclovir	Huntington disease: hsa05016	1277	Metabotropic glutamate receptor 5	GPCR	P41594	GRM5_HUMAN	5.41	Ki		WOMBAT-PK	=			Homo sapiens
GRM5	glutamate metabotropic receptor 5	glutamic acid	Huntington disease: hsa05016	1310	Metabotropic glutamate receptor 5	GPCR	P41594	GRM5_HUMAN	6.41	Ki	Binding affinity to mGluR5 receptor expressed in BHK cells	CHEMBL	=			Homo sapiens
SLC8A1	solute carrier family 8 member A1	aprindine	Hypertrophic cardiomyopathy: hsa05410	231	Sodium/calcium exchanger 1	Transporter	P32418	NAC1_HUMAN	4.301	IC50		WOMBAT-PK	=			Homo sapiens
TNNC1	troponin C1, slow skeletal and cardiac type	levosimendan	Hypertrophic cardiomyopathy: hsa05410	1576	Troponin C, slow skeletal and cardiac muscles	Cytosolic other	P63316	TNNC1_HUMAN	3.1549	Kd	affinity for the binding of levosimendan to cNTnC-Ca2+-cTnI-(144-163) complex	SCIENTIFIC LITERATURE	=	SCIENTIFIC LITERATURE	OPENER	Homo sapiens
CD80	CD80 molecule	abatacept	Intestinal immune network for IgA production: hsa04672	5089	T-lymphocyte activation antigen CD80	Surface antigen	P33681	CD80_HUMAN	7.92	Kd	Measuring binding of <sup>125</sup>I-labeled B7Ig fusion protein to immobilized abatacept.	IUPHAR	~	DRUG LABEL	INHIBITOR	Homo sapiens
CD80	CD80 molecule	belatacept	Intestinal immune network for IgA production: hsa04672	5091	T-lymphocyte activation antigen CD80	Surface antigen	P33681	CD80_HUMAN			Mechanism of Action	DRUG LABEL		DRUG LABEL	INHIBITOR	Homo sapiens
CXCR4	C-X-C motif chemokine receptor 4	plerixafor	Intestinal immune network for IgA production: hsa04672	4410	C-X-C chemokine receptor type 4	GPCR	P61073	CXCR4_HUMAN	6.05	Ki	Displacement of [125I]12G5 antibody from human wild type CXCR4 expressed in COS7 cells	CHEMBL	=	CHEMBL	PARTIAL AGONIST	Homo sapiens
IL12A	interleukin 12A	ustekinumab	JAK-STAT signaling pathway: hsa04630	4966	Interleukin-12	Cytokine	P29459	IL12A_HUMAN			Mechanism of Action	DRUG LABEL		DRUG LABEL	ANTIBODY BINDING	Homo sapiens
IL2RB	interleukin 2 receptor subunit beta	daclizumab	JAK-STAT signaling pathway: hsa04630	4953	Interleukin-2 receptor	Membrane receptor	P14784	IL2RB_HUMAN	8	Kd		IUPHAR	=	DRUG LABEL	ANTIBODY BINDING	Homo sapiens
IL2RB	interleukin 2 receptor subunit beta	aldesleukin	JAK-STAT signaling pathway: hsa04630	5011	Interleukin-2 receptor	Membrane receptor	P14784	IL2RB_HUMAN			Mechanism of Action	DRUG LABEL		DRUG LABEL	AGONIST	Homo sapiens
IL2RB	interleukin 2 receptor subunit beta	denileukin diftitox	JAK-STAT signaling pathway: hsa04630	5087	Interleukin-2 receptor	Membrane receptor	P14784	IL2RB_HUMAN			Mechanism of Action	DRUG LABEL		DRUG LABEL	ANTIBODY BINDING	Homo sapiens
IFNAR2	interferon alpha and beta receptor subunit 2	peginterferon beta-1a	JAK-STAT signaling pathway: hsa04630	5137	Interferon alpha/beta receptor	Membrane receptor	P48551	INAR2_HUMAN			Mechanism of Action	DRUG LABEL		DRUG LABEL	AGONIST	Homo sapiens
IFNAR2	interferon alpha and beta receptor subunit 2	interferon beta-1a	JAK-STAT signaling pathway: hsa04630	5139	Interferon alpha/beta receptor	Membrane receptor	P48551	INAR2_HUMAN			Mechanism of Action	DRUG LABEL		DRUG LABEL	AGONIST	Homo sapiens
IFNAR2	interferon alpha and beta receptor subunit 2	interferon beta-1b	JAK-STAT signaling pathway: hsa04630	5140	Interferon alpha/beta receptor	Membrane receptor	P48551	INAR2_HUMAN			Mechanism of Action	DRUG LABEL		DRUG LABEL	AGONIST	Homo sapiens
IFNAR2	interferon alpha and beta receptor subunit 2	peginterferon alfa-2a	JAK-STAT signaling pathway: hsa04630	5158	Interferon alpha/beta receptor	Membrane receptor	P48551	INAR2_HUMAN			Mechanism of Action	DRUG LABEL		DRUG LABEL	AGONIST	Homo sapiens
IFNAR2	interferon alpha and beta receptor subunit 2	peginterferon alfa-2b	JAK-STAT signaling pathway: hsa04630	5164	Interferon alpha/beta receptor	Membrane receptor	P48551	INAR2_HUMAN			Mechanism of Action	DRUG LABEL		DRUG LABEL	AGONIST	Homo sapiens
IFNAR2	interferon alpha and beta receptor subunit 2	ropeginterferon alfa-2b	JAK-STAT signaling pathway: hsa04630	5338	Interferon alpha/beta receptor	Membrane receptor	P48551	INAR2_HUMAN			Patients showed a statistically significant difference in the JAK2V617F allele burden (19.7%) and JAK2V617F allele change from baseline (-22.9%)	DRUG LABEL		DRUG LABEL	BINDING AGENT	Homo sapiens
IL12A	interleukin 12A	ustekinumab	Leishmaniasis: map05140	4966	Interleukin-12	Cytokine	P29459	IL12A_HUMAN			Mechanism of Action	DRUG LABEL		DRUG LABEL	ANTIBODY BINDING	Homo sapiens
CXCR4	C-X-C motif chemokine receptor 4	plerixafor	Leukocyte transendothelial migration: hsa04670	4410	C-X-C chemokine receptor type 4	GPCR	P61073	CXCR4_HUMAN	6.05	Ki	Displacement of [125I]12G5 antibody from human wild type CXCR4 expressed in COS7 cells	CHEMBL	=	CHEMBL	PARTIAL AGONIST	Homo sapiens
PTK2B	protein tyrosine kinase 2 beta	sunitinib	Leukocyte transendothelial migration: hsa04670	2544	Protein-tyrosine kinase 2-beta	Kinase	Q14289	FAK2_HUMAN	7.09	Kd	Binding constant for full-length PTK2B	CHEMBL	=			Homo sapiens
PTK2B	protein tyrosine kinase 2 beta	crizotinib	Leukocyte transendothelial migration: hsa04670	4187	Protein-tyrosine kinase 2-beta	Kinase	Q14289	FAK2_HUMAN	6.72	Kd	Binding constant for PYK2 kinase domain	CHEMBL	=			Homo sapiens
PTK2B	protein tyrosine kinase 2 beta	bosutinib	Leukocyte transendothelial migration: hsa04670	4359	Protein-tyrosine kinase 2-beta	Kinase	Q14289	FAK2_HUMAN	6.41	Kd	Binding constant for PYK2 kinase domain	CHEMBL	=			Homo sapiens
PTK2B	protein tyrosine kinase 2 beta	nintedanib	Leukocyte transendothelial migration: hsa04670	4903	Protein-tyrosine kinase 2-beta	Kinase	Q14289	FAK2_HUMAN	7.09	Kd	Binding constant for PYK2 kinase domain	CHEMBL	=			Homo sapiens
PTK2B	protein tyrosine kinase 2 beta	midostaurin	Leukocyte transendothelial migration: hsa04670	5231	Protein-tyrosine kinase 2-beta	Kinase	Q14289	FAK2_HUMAN	6.18	Kd	Binding constant for full-length PTK2B	CHEMBL	=			Homo sapiens
PTK2B	protein tyrosine kinase 2 beta	neratinib	Leukocyte transendothelial migration: hsa04670	5252	Protein-tyrosine kinase 2-beta	Kinase	Q14289	FAK2_HUMAN	5.1	Kd	Binding constant for PYK2 kinase domain	CHEMBL	=			Homo sapiens
PTK2B	protein tyrosine kinase 2 beta	lorlatinib	Leukocyte transendothelial migration: hsa04670	5302	Protein-tyrosine kinase 2-beta	Kinase	Q14289	FAK2_HUMAN	7.8539	IC50		SCIENTIFIC LITERATURE	=	DRUG LABEL	INHIBITOR	Homo sapiens
CYP2C9	cytochrome P450 family 2 subfamily C member 9	amiodarone	Linoleic acid metabolism: map00591	176	Cytochrome P450 2C9	Enzyme	P11712	CP2C9_HUMAN	7.3979	EC50		WOMBAT-PK	=			Homo sapiens
CYP2C9	cytochrome P450 family 2 subfamily C member 9	atazanavir	Linoleic acid metabolism: map00591	254	Cytochrome P450 2C9	Enzyme	P11712	CP2C9_HUMAN	4.9208	Ki		WOMBAT-PK	=			Homo sapiens
CYP2C9	cytochrome P450 family 2 subfamily C member 9	benzbromarone	Linoleic acid metabolism: map00591	318	Cytochrome P450 2C9	Enzyme	P11712	CP2C9_HUMAN	7.7959	IC50	DRUGMATRIX: CYP450, 2C9 enzyme inhibition (substrate: 3-Cyano-7-ethoxycoumarin)	DRUG MATRIX	=			Homo sapiens
CYP2C9	cytochrome P450 family 2 subfamily C member 9	bisacodyl	Linoleic acid metabolism: map00591	375	Cytochrome P450 2C9	Enzyme	P11712	CP2C9_HUMAN	5	IC50	DRUGMATRIX: CYP450, 2C9 enzyme inhibition (substrate: 3-Cyano-7-ethoxycoumarin)	DRUG MATRIX	=			Homo sapiens
CYP2C9	cytochrome P450 family 2 subfamily C member 9	candesartan cilexetil	Linoleic acid metabolism: map00591	475	Cytochrome P450 2C9	Enzyme	P11712	CP2C9_HUMAN	5.52	IC50	DRUGMATRIX: CYP450, 2C9 enzyme inhibition (substrate: 3-Cyano-7-ethoxycoumarin)	CHEMBL	=			Homo sapiens
CYP2C9	cytochrome P450 family 2 subfamily C member 9	cilostazol	Linoleic acid metabolism: map00591	644	Cytochrome P450 2C9	Enzyme	P11712	CP2C9_HUMAN	5	IC50	DRUGMATRIX: CYP450, 2C9 enzyme inhibition (substrate: 3-Cyano-7-ethoxycoumarin)	DRUG MATRIX	=			Homo sapiens
CYP2C9	cytochrome P450 family 2 subfamily C member 9	clotrimazole	Linoleic acid metabolism: map00591	719	Cytochrome P450 2C9	Enzyme	P11712	CP2C9_HUMAN	7.7959	IC50	DRUGMATRIX: CYP450, 2C9 enzyme inhibition (substrate: 3-Cyano-7-ethoxycoumarin)	DRUG MATRIX	=			Homo sapiens
CYP2C9	cytochrome P450 family 2 subfamily C member 9	danazol	Linoleic acid metabolism: map00591	779	Cytochrome P450 2C9	Enzyme	P11712	CP2C9_HUMAN	6.5229	IC50	DRUGMATRIX: CYP450, 2C9 enzyme inhibition (substrate: 3-Cyano-7-ethoxycoumarin)	DRUG MATRIX	=			Homo sapiens
CYP2C9	cytochrome P450 family 2 subfamily C member 9	dichlorphenamide	Linoleic acid metabolism: map00591	864	Cytochrome P450 2C9	Enzyme	P11712	CP2C9_HUMAN	5.6021	EC50		WOMBAT-PK	=			Homo sapiens
CYP2C9	cytochrome P450 family 2 subfamily C member 9	dicoumarol	Linoleic acid metabolism: map00591	867	Cytochrome P450 2C9	Enzyme	P11712	CP2C9_HUMAN	5.9715	Ki		WOMBAT-PK	=			Homo sapiens
CYP2C9	cytochrome P450 family 2 subfamily C member 9	alpha-Ergocryptine	Linoleic acid metabolism: map00591	885	Cytochrome P450 2C9	Enzyme	P11712	CP2C9_HUMAN	5.2218	IC50	DRUGMATRIX: CYP450, 2C9 enzyme inhibition (substrate: 3-Cyano-7-ethoxycoumarin)	DRUG MATRIX	=			Homo sapiens
CYP2C9	cytochrome P450 family 2 subfamily C member 9	dihydroergocristine	Linoleic acid metabolism: map00591	887	Cytochrome P450 2C9	Enzyme	P11712	CP2C9_HUMAN	5.5229	IC50	DRUGMATRIX: CYP450, 2C9 enzyme inhibition (substrate: 3-Cyano-7-ethoxycoumarin)	DRUG MATRIX	=			Homo sapiens
CYP2C9	cytochrome P450 family 2 subfamily C member 9	econazole	Linoleic acid metabolism: map00591	983	Cytochrome P450 2C9	Enzyme	P11712	CP2C9_HUMAN	6.699	IC50	DRUGMATRIX: CYP450, 2C9 enzyme inhibition (substrate: 3-Cyano-7-ethoxycoumarin)	DRUG MATRIX	=			Homo sapiens
CYP2C9	cytochrome P450 family 2 subfamily C member 9	felodipine	Linoleic acid metabolism: map00591	1142	Cytochrome P450 2C9	Enzyme	P11712	CP2C9_HUMAN	5.3392	IC50	DRUGMATRIX: CYP450, 2C9 enzyme inhibition (substrate: 3-Cyano-7-ethoxycoumarin)	DRUG MATRIX	=			Homo sapiens
CYP2C9	cytochrome P450 family 2 subfamily C member 9	finasteride	Linoleic acid metabolism: map00591	1171	Cytochrome P450 2C9	Enzyme	P11712	CP2C9_HUMAN	5.699	IC50	DRUGMATRIX: CYP450, 2C9 enzyme inhibition (substrate: 3-Cyano-7-ethoxycoumarin)	DRUG MATRIX	=			Homo sapiens
CYP2C9	cytochrome P450 family 2 subfamily C member 9	fluconazole	Linoleic acid metabolism: map00591	1187	Cytochrome P450 2C9	Enzyme	P11712	CP2C9_HUMAN	4.54	IC50		CHEMBL	=			Homo sapiens
CYP2C9	cytochrome P450 family 2 subfamily C member 9	fluvastatin	Linoleic acid metabolism: map00591	1229	Cytochrome P450 2C9	Enzyme	P11712	CP2C9_HUMAN	6.3979	IC50	DRUGMATRIX: CYP450, 2C9 enzyme inhibition (substrate: 3-Cyano-7-ethoxycoumarin)	DRUG MATRIX	=			Homo sapiens
CYP2C9	cytochrome P450 family 2 subfamily C member 9	gemfibrozil	Linoleic acid metabolism: map00591	1285	Cytochrome P450 2C9	Enzyme	P11712	CP2C9_HUMAN	4.5229	Ki		WOMBAT-PK	=			Homo sapiens
CYP2C9	cytochrome P450 family 2 subfamily C member 9	glibenclamide	Linoleic acid metabolism: map00591	1314	Cytochrome P450 2C9	Enzyme	P11712	CP2C9_HUMAN	5.7953	IC50	DRUGMATRIX: CYP450, 2C9 enzyme inhibition (substrate: 3-Cyano-7-ethoxycoumarin)	DRUG MATRIX	=		INHIBITOR	Homo sapiens
CYP2C9	cytochrome P450 family 2 subfamily C member 9	ibuprofen	Linoleic acid metabolism: map00591	1407	Cytochrome P450 2C9	Enzyme	P11712	CP2C9_HUMAN	4.3	Ki		WOMBAT-PK	=			Homo sapiens
CYP2C9	cytochrome P450 family 2 subfamily C member 9	idebenone	Linoleic acid metabolism: map00591	1416	Cytochrome P450 2C9	Enzyme	P11712	CP2C9_HUMAN	5.301	IC50	DRUGMATRIX: CYP450, 2C9 enzyme inhibition (substrate: 3-Cyano-7-ethoxycoumarin)	DRUG MATRIX	=			Homo sapiens
CYP2C9	cytochrome P450 family 2 subfamily C member 9	lacidipine	Linoleic acid metabolism: map00591	1532	Cytochrome P450 2C9	Enzyme	P11712	CP2C9_HUMAN	5.699	IC50	DRUGMATRIX: CYP450, 2C9 enzyme inhibition (substrate: 3-Cyano-7-ethoxycoumarin)	DRUG MATRIX	=			Homo sapiens
CYP2C9	cytochrome P450 family 2 subfamily C member 9	liothyronine	Linoleic acid metabolism: map00591	1585	Cytochrome P450 2C9	Enzyme	P11712	CP2C9_HUMAN	6.301	EC50		WOMBAT-PK	=			Homo sapiens
CYP2C9	cytochrome P450 family 2 subfamily C member 9	losartan	Linoleic acid metabolism: map00591	1610	Cytochrome P450 2C9	Enzyme	P11712	CP2C9_HUMAN	5.5403	IC50	DRUGMATRIX: CYP450, 2C9 enzyme inhibition (substrate: 3-Cyano-7-ethoxycoumarin)	DRUG MATRIX	=			Homo sapiens
CYP2C9	cytochrome P450 family 2 subfamily C member 9	mefenamic acid	Linoleic acid metabolism: map00591	1663	Cytochrome P450 2C9	Enzyme	P11712	CP2C9_HUMAN	5.301	EC50		WOMBAT-PK	=			Homo sapiens
CYP2C9	cytochrome P450 family 2 subfamily C member 9	megestrol acetate	Linoleic acid metabolism: map00591	1667	Cytochrome P450 2C9	Enzyme	P11712	CP2C9_HUMAN	5	IC50	DRUGMATRIX: CYP450, 2C9 enzyme inhibition (substrate: 3-Cyano-7-ethoxycoumarin)	DRUG MATRIX	=			Homo sapiens
CYP2C9	cytochrome P450 family 2 subfamily C member 9	mezlocillin	Linoleic acid metabolism: map00591	1795	Cytochrome P450 2C9	Enzyme	P11712	CP2C9_HUMAN	4.72	IC50		WOMBAT-PK	=			Homo sapiens
CYP2C9	cytochrome P450 family 2 subfamily C member 9	miconazole	Linoleic acid metabolism: map00591	1800	Cytochrome P450 2C9	Enzyme	P11712	CP2C9_HUMAN	6.699	IC50	DRUGMATRIX: CYP450, 2C9 enzyme inhibition (substrate: 3-Cyano-7-ethoxycoumarin)	DRUG MATRIX	=			Homo sapiens
CYP2C9	cytochrome P450 family 2 subfamily C member 9	mosapride	Linoleic acid metabolism: map00591	1848	Cytochrome P450 2C9	Enzyme	P11712	CP2C9_HUMAN	6	IC50	DRUGMATRIX: CYP450, 2C9 enzyme inhibition (substrate: 3-Cyano-7-ethoxycoumarin)	DRUG MATRIX	=			Homo sapiens
CYP2C9	cytochrome P450 family 2 subfamily C member 9	nicardipine	Linoleic acid metabolism: map00591	1909	Cytochrome P450 2C9	Enzyme	P11712	CP2C9_HUMAN	6.5528	IC50		WOMBAT-PK	=			Homo sapiens
CYP2C9	cytochrome P450 family 2 subfamily C member 9	niclosamide	Linoleic acid metabolism: map00591	1912	Cytochrome P450 2C9	Enzyme	P11712	CP2C9_HUMAN	7.0458	EC50		WOMBAT-PK	=			Homo sapiens
CYP2C9	cytochrome P450 family 2 subfamily C member 9	nimodipine	Linoleic acid metabolism: map00591	1937	Cytochrome P450 2C9	Enzyme	P11712	CP2C9_HUMAN	6	IC50	DRUGMATRIX: CYP450, 2C9 enzyme inhibition (substrate: 3-Cyano-7-ethoxycoumarin)	DRUG MATRIX	=			Homo sapiens
CYP2C9	cytochrome P450 family 2 subfamily C member 9	nitrendipine	Linoleic acid metabolism: map00591	1947	Cytochrome P450 2C9	Enzyme	P11712	CP2C9_HUMAN	6.5229	IC50	DRUGMATRIX: CYP450, 2C9 enzyme inhibition (substrate: 3-Cyano-7-ethoxycoumarin)	DRUG MATRIX	=			Homo sapiens
CYP2C9	cytochrome P450 family 2 subfamily C member 9	noscapine	Linoleic acid metabolism: map00591	1973	Cytochrome P450 2C9	Enzyme	P11712	CP2C9_HUMAN	5.0874	IC50	DRUGMATRIX: CYP450, 2C9 enzyme inhibition (substrate: 3-Cyano-7-ethoxycoumarin)	DRUG MATRIX	=			Homo sapiens
CYP2C9	cytochrome P450 family 2 subfamily C member 9	omeprazole	Linoleic acid metabolism: map00591	1990	Cytochrome P450 2C9	Enzyme	P11712	CP2C9_HUMAN	4.3468	Ki		WOMBAT-PK	=			Homo sapiens
CYP2C9	cytochrome P450 family 2 subfamily C member 9	phenelzine	Linoleic acid metabolism: map00591	2123	Cytochrome P450 2C9	Enzyme	P11712	CP2C9_HUMAN	5.3979	IC50	DRUGMATRIX: CYP450, 2C9 enzyme inhibition (substrate: 3-Cyano-7-ethoxycoumarin)	DRUG MATRIX	=			Homo sapiens
CYP2C9	cytochrome P450 family 2 subfamily C member 9	phenylbutazone	Linoleic acid metabolism: map00591	2145	Cytochrome P450 2C9	Enzyme	P11712	CP2C9_HUMAN	4.72	Ki		WOMBAT-PK	=			Homo sapiens
CYP2C9	cytochrome P450 family 2 subfamily C member 9	propofol	Linoleic acid metabolism: map00591	2302	Cytochrome P450 2C9	Enzyme	P11712	CP2C9_HUMAN	4.9101	IC50		WOMBAT-PK	=			Homo sapiens
CYP2C9	cytochrome P450 family 2 subfamily C member 9	pyrimethamine	Linoleic acid metabolism: map00591	2332	Cytochrome P450 2C9	Enzyme	P11712	CP2C9_HUMAN	4.2882	Ki		WOMBAT-PK	=			Homo sapiens
CYP2C9	cytochrome P450 family 2 subfamily C member 9	raloxifene	Linoleic acid metabolism: map00591	2351	Cytochrome P450 2C9	Enzyme	P11712	CP2C9_HUMAN	5.699	IC50	DRUGMATRIX: CYP450, 2C9 enzyme inhibition (substrate: 3-Cyano-7-ethoxycoumarin)	DRUG MATRIX	=			Homo sapiens
CYP2C9	cytochrome P450 family 2 subfamily C member 9	ritonavir	Linoleic acid metabolism: map00591	2391	Cytochrome P450 2C9	Enzyme	P11712	CP2C9_HUMAN	7.7959	IC50	DRUGMATRIX: CYP450, 2C9 enzyme inhibition (substrate: 3-Cyano-7-ethoxycoumarin)	DRUG MATRIX	=			Homo sapiens
CYP2C9	cytochrome P450 family 2 subfamily C member 9	sirolimus	Linoleic acid metabolism: map00591	2446	Cytochrome P450 2C9	Enzyme	P11712	CP2C9_HUMAN	5.699	IC50	DRUGMATRIX: CYP450, 2C9 enzyme inhibition (substrate: 3-Cyano-7-ethoxycoumarin)	DRUG MATRIX	=			Homo sapiens
CYP2C9	cytochrome P450 family 2 subfamily C member 9	stanozolol	Linoleic acid metabolism: map00591	2477	Cytochrome P450 2C9	Enzyme	P11712	CP2C9_HUMAN	5.9478	IC50	DRUGMATRIX: CYP450, 2C9 enzyme inhibition (substrate: 3-Cyano-7-ethoxycoumarin)	DRUG MATRIX	=			Homo sapiens
CYP2C9	cytochrome P450 family 2 subfamily C member 9	sulconazole	Linoleic acid metabolism: map00591	2495	Cytochrome P450 2C9	Enzyme	P11712	CP2C9_HUMAN	6.699	IC50	DRUGMATRIX: CYP450, 2C9 enzyme inhibition (substrate: 3-Cyano-7-ethoxycoumarin)	DRUG MATRIX	=			Homo sapiens
CYP2C9	cytochrome P450 family 2 subfamily C member 9	sulfaphenazole	Linoleic acid metabolism: map00591	2523	Cytochrome P450 2C9	Enzyme	P11712	CP2C9_HUMAN	6.699	IC50	DRUGMATRIX: CYP450, 2C9 enzyme inhibition (substrate: 3-Cyano-7-ethoxycoumarin)	DRUG MATRIX	=			Homo sapiens
CYP2C9	cytochrome P450 family 2 subfamily C member 9	suprofen	Linoleic acid metabolism: map00591	2546	Cytochrome P450 2C9	Enzyme	P11712	CP2C9_HUMAN	4.3468	Ki		WOMBAT-PK	=			Homo sapiens
CYP2C9	cytochrome P450 family 2 subfamily C member 9	troglitazone	Linoleic acid metabolism: map00591	2767	Cytochrome P450 2C9	Enzyme	P11712	CP2C9_HUMAN	5.3979	IC50	DRUGMATRIX: CYP450, 2C9 enzyme inhibition (substrate: 3-Cyano-7-ethoxycoumarin)	DRUG MATRIX	=			Homo sapiens
CYP2C9	cytochrome P450 family 2 subfamily C member 9	tropicamide	Linoleic acid metabolism: map00591	2774	Cytochrome P450 2C9	Enzyme	P11712	CP2C9_HUMAN	6	IC50	DRUGMATRIX: CYP450, 2C9 enzyme inhibition (substrate: 3-Cyano-7-ethoxycoumarin)	DRUG MATRIX	=			Homo sapiens
CYP2C9	cytochrome P450 family 2 subfamily C member 9	voriconazole	Linoleic acid metabolism: map00591	2846	Cytochrome P450 2C9	Enzyme	P11712	CP2C9_HUMAN	4.85	IC50		CHEMBL	=			Homo sapiens
CYP2C9	cytochrome P450 family 2 subfamily C member 9	warfarin	Linoleic acid metabolism: map00591	2847	Cytochrome P450 2C9	Enzyme	P11712	CP2C9_HUMAN	4.8665	Ki		WOMBAT-PK	=			Homo sapiens
CYP2C9	cytochrome P450 family 2 subfamily C member 9	zafirlukast	Linoleic acid metabolism: map00591	2855	Cytochrome P450 2C9	Enzyme	P11712	CP2C9_HUMAN	5.6464	IC50	DRUGMATRIX: CYP450, 2C9 enzyme inhibition (substrate: 3-Cyano-7-ethoxycoumarin)	DRUG MATRIX	=			Homo sapiens
CYP2C9	cytochrome P450 family 2 subfamily C member 9	oxiconazole	Linoleic acid metabolism: map00591	3408	Cytochrome P450 2C9	Enzyme	P11712	CP2C9_HUMAN	5.5229	IC50	DRUGMATRIX: CYP450, 2C9 enzyme inhibition (substrate: 3-Cyano-7-ethoxycoumarin)	DRUG MATRIX	=			Homo sapiens
CYP2C9	cytochrome P450 family 2 subfamily C member 9	podophyllotoxin	Linoleic acid metabolism: map00591	3481	Cytochrome P450 2C9	Enzyme	P11712	CP2C9_HUMAN	5.3979	IC50	DRUGMATRIX: CYP450, 2C9 enzyme inhibition (substrate: 3-Cyano-7-ethoxycoumarin)	DRUG MATRIX	=			Homo sapiens
CYP2C9	cytochrome P450 family 2 subfamily C member 9	tenidap	Linoleic acid metabolism: map00591	4728	Cytochrome P450 2C9	Enzyme	P11712	CP2C9_HUMAN	6.1549	IC50	DRUGMATRIX: CYP450, 2C9 enzyme inhibition (substrate: 3-Cyano-7-ethoxycoumarin)	DRUG MATRIX	=			Homo sapiens
CYP2C9	cytochrome P450 family 2 subfamily C member 9	tannic acid	Linoleic acid metabolism: map00591	5039	Cytochrome P450 2C9	Enzyme	P11712	CP2C9_HUMAN	5.34	IC50	DRUGMATRIX: CYP450, 2C9 enzyme inhibition (substrate: 3-Cyano-7-ethoxycoumarin)	CHEMBL	=			Homo sapiens
CYP3A43	cytochrome P450 family 3 subfamily A member 43	cobicistat	Linoleic acid metabolism: map00591	4299	Cytochrome P450 3A	Enzyme	P20815	CP3A4_HUMAN	6.0273	Ki	Inactivation of Human Hepatic Microsomal CYP3A-Dependent Midazolam 1'-Hydroxylase Activity	SCIENTIFIC LITERATURE	=	DRUG LABEL	INHIBITOR	Homo sapiens
CYP3A4	cytochrome P450 family 3 subfamily A member 4	aliskiren	Linoleic acid metabolism: map00591	119	Cytochrome P450 3A4	Enzyme	P08684	CP3A4_HUMAN	4.61	Km		WOMBAT-PK	=			Homo sapiens
CYP3A4	cytochrome P450 family 3 subfamily A member 4	alprazolam	Linoleic acid metabolism: map00591	136	Cytochrome P450 3A4	Enzyme	P08684	CP3A4_HUMAN	3.85	Ki		WOMBAT-PK	=			Homo sapiens
CYP3A4	cytochrome P450 family 3 subfamily A member 4	amiodarone	Linoleic acid metabolism: map00591	176	Cytochrome P450 3A4	Enzyme	P08684	CP3A4_HUMAN	6.22	Ki		WOMBAT-PK	=			Homo sapiens
CYP3A4	cytochrome P450 family 3 subfamily A member 4	amprenavir	Linoleic acid metabolism: map00591	200	Cytochrome P450 3A4	Enzyme	P08684	CP3A4_HUMAN	6	IC50	DRUGMATRIX: CYP450, 3A4 enzyme inhibition (substrate: 7-Benzyloxy-4-(trifluoromethyl)-coumarin)	DRUG MATRIX	=			Homo sapiens
CYP3A4	cytochrome P450 family 3 subfamily A member 4	aprepitant	Linoleic acid metabolism: map00591	230	Cytochrome P450 3A4	Enzyme	P08684	CP3A4_HUMAN				WOMBAT-PK				Homo sapiens
CYP3A4	cytochrome P450 family 3 subfamily A member 4	astemizole	Linoleic acid metabolism: map00591	249	Cytochrome P450 3A4	Enzyme	P08684	CP3A4_HUMAN	5.4815	IC50		WOMBAT-PK	=			Homo sapiens
CYP3A4	cytochrome P450 family 3 subfamily A member 4	atazanavir	Linoleic acid metabolism: map00591	254	Cytochrome P450 3A4	Enzyme	P08684	CP3A4_HUMAN	5.6289	Ki		WOMBAT-PK	=			Homo sapiens
CYP3A4	cytochrome P450 family 3 subfamily A member 4	atorvastatin	Linoleic acid metabolism: map00591	257	Cytochrome P450 3A4	Enzyme	P08684	CP3A4_HUMAN	5.29	IC50	Inhibition of CYP3A4 in human liver microsome	CHEMBL	=			Homo sapiens
CYP3A4	cytochrome P450 family 3 subfamily A member 4	bromocriptine	Linoleic acid metabolism: map00591	403	Cytochrome P450 3A4	Enzyme	P08684	CP3A4_HUMAN	5.699	IC50	DRUGMATRIX: CYP450, 3A4 enzyme inhibition (substrate: 7-Benzyloxy-4-(trifluoromethyl)-coumarin)	DRUG MATRIX	=			Homo sapiens
CYP3A4	cytochrome P450 family 3 subfamily A member 4	buspirone	Linoleic acid metabolism: map00591	437	Cytochrome P450 3A4	Enzyme	P08684	CP3A4_HUMAN	5.13	Ki		WOMBAT-PK	=			Homo sapiens
CYP3A4	cytochrome P450 family 3 subfamily A member 4	candesartan cilexetil	Linoleic acid metabolism: map00591	475	Cytochrome P450 3A4	Enzyme	P08684	CP3A4_HUMAN	5.05	IC50	DRUGMATRIX: CYP450, 3A4 enzyme inhibition (substrate: 7-Benzyloxy-4-(trifluoromethyl)-coumarin)	CHEMBL	=			Homo sapiens
CYP3A4	cytochrome P450 family 3 subfamily A member 4	cefapirin	Linoleic acid metabolism: map00591	575	Cytochrome P450 3A4	Enzyme	P08684	CP3A4_HUMAN	5.31	IC50		WOMBAT-PK	=			Homo sapiens
CYP3A4	cytochrome P450 family 3 subfamily A member 4	chloramphenicol	Linoleic acid metabolism: map00591	589	Cytochrome P450 3A4	Enzyme	P08684	CP3A4_HUMAN	4.25	IC50		WOMBAT-PK	=			Homo sapiens
CYP3A4	cytochrome P450 family 3 subfamily A member 4	cisapride	Linoleic acid metabolism: map00591	660	Cytochrome P450 3A4	Enzyme	P08684	CP3A4_HUMAN	6.5229	IC50	DRUGMATRIX: CYP450, 3A4 enzyme inhibition (substrate: 7-Benzyloxy-4-(trifluoromethyl)-coumarin)	DRUG MATRIX	=			Homo sapiens
CYP3A4	cytochrome P450 family 3 subfamily A member 4	clotrimazole	Linoleic acid metabolism: map00591	719	Cytochrome P450 3A4	Enzyme	P08684	CP3A4_HUMAN	7.699	IC50		WOMBAT-PK	=			Homo sapiens
CYP3A4	cytochrome P450 family 3 subfamily A member 4	colchicine	Linoleic acid metabolism: map00591	726	Cytochrome P450 3A4	Enzyme	P08684	CP3A4_HUMAN	4.19	Ki		WOMBAT-PK	=			Homo sapiens
CYP3A4	cytochrome P450 family 3 subfamily A member 4	cyclophosphamide	Linoleic acid metabolism: map00591	758	Cytochrome P450 3A4	Enzyme	P08684	CP3A4_HUMAN	5.68	IC50		WOMBAT-PK	=			Homo sapiens
CYP3A4	cytochrome P450 family 3 subfamily A member 4	cycloserine	Linoleic acid metabolism: map00591	759	Cytochrome P450 3A4	Enzyme	P08684	CP3A4_HUMAN	4.31	IC50		WOMBAT-PK	=			Homo sapiens
CYP3A4	cytochrome P450 family 3 subfamily A member 4	ciclosporin	Linoleic acid metabolism: map00591	760	Cytochrome P450 3A4	Enzyme	P08684	CP3A4_HUMAN	5.3098	Ki		WOMBAT-PK	=			Homo sapiens
CYP3A4	cytochrome P450 family 3 subfamily A member 4	dapsone	Linoleic acid metabolism: map00591	782	Cytochrome P450 3A4	Enzyme	P08684	CP3A4_HUMAN	4.57	Ki		WOMBAT-PK	=			Homo sapiens
CYP3A4	cytochrome P450 family 3 subfamily A member 4	diazepam	Linoleic acid metabolism: map00591	852	Cytochrome P450 3A4	Enzyme	P08684	CP3A4_HUMAN	4.42	Ki		WOMBAT-PK	=			Homo sapiens
CYP3A4	cytochrome P450 family 3 subfamily A member 4	alpha-Ergocryptine	Linoleic acid metabolism: map00591	885	Cytochrome P450 3A4	Enzyme	P08684	CP3A4_HUMAN	6.2218	IC50	DRUGMATRIX: CYP450, 3A4 enzyme inhibition (substrate: 7-Benzyloxy-4-(trifluoromethyl)-coumarin)	DRUG MATRIX	=			Homo sapiens
CYP3A4	cytochrome P450 family 3 subfamily A member 4	dihydroergocristine	Linoleic acid metabolism: map00591	887	Cytochrome P450 3A4	Enzyme	P08684	CP3A4_HUMAN	5.5229	IC50	DRUGMATRIX: CYP450, 3A4 enzyme inhibition (substrate: 7-Benzyloxy-4-(trifluoromethyl)-coumarin)	DRUG MATRIX	=			Homo sapiens
CYP3A4	cytochrome P450 family 3 subfamily A member 4	dihydroergotamine	Linoleic acid metabolism: map00591	888	Cytochrome P450 3A4	Enzyme	P08684	CP3A4_HUMAN	5.301	IC50	DRUGMATRIX: CYP450, 3A4 enzyme inhibition (substrate: 7-Benzyloxy-4-(trifluoromethyl)-coumarin)	DRUG MATRIX	=			Homo sapiens
CYP3A4	cytochrome P450 family 3 subfamily A member 4	diltiazem	Linoleic acid metabolism: map00591	897	Cytochrome P450 3A4	Enzyme	P08684	CP3A4_HUMAN	5.736	IC50	DRUGMATRIX: CYP450, 3A4 enzyme inhibition (substrate: 7-Benzyloxy-4-(trifluoromethyl)-coumarin)	DRUG MATRIX	=			Homo sapiens
CYP3A4	cytochrome P450 family 3 subfamily A member 4	docetaxel	Linoleic acid metabolism: map00591	939	Cytochrome P450 3A4	Enzyme	P08684	CP3A4_HUMAN	5.699	IC50	DRUGMATRIX: CYP450, 3A4 enzyme inhibition (substrate: 7-Benzyloxy-4-(trifluoromethyl)-coumarin)	DRUG MATRIX	=			Homo sapiens
CYP3A4	cytochrome P450 family 3 subfamily A member 4	econazole	Linoleic acid metabolism: map00591	983	Cytochrome P450 3A4	Enzyme	P08684	CP3A4_HUMAN	7.301	IC50	DRUGMATRIX: CYP450, 3A4 enzyme inhibition (substrate: 7-Benzyloxy-4-(trifluoromethyl)-coumarin)	DRUG MATRIX	=			Homo sapiens
CYP3A4	cytochrome P450 family 3 subfamily A member 4	ergotamine	Linoleic acid metabolism: map00591	1043	Cytochrome P450 3A4	Enzyme	P08684	CP3A4_HUMAN	6	IC50	DRUGMATRIX: CYP450, 3A4 enzyme inhibition (substrate: 7-Benzyloxy-4-(trifluoromethyl)-coumarin)	DRUG MATRIX	=			Homo sapiens
CYP3A4	cytochrome P450 family 3 subfamily A member 4	ethambutol	Linoleic acid metabolism: map00591	1073	Cytochrome P450 3A4	Enzyme	P08684	CP3A4_HUMAN	6.25	IC50		WOMBAT-PK	=			Homo sapiens
CYP3A4	cytochrome P450 family 3 subfamily A member 4	fluconazole	Linoleic acid metabolism: map00591	1187	Cytochrome P450 3A4	Enzyme	P08684	CP3A4_HUMAN	5.1	IC50		CHEMBL	=			Homo sapiens
CYP3A4	cytochrome P450 family 3 subfamily A member 4	idebenone	Linoleic acid metabolism: map00591	1416	Cytochrome P450 3A4	Enzyme	P08684	CP3A4_HUMAN	5.1549	IC50	DRUGMATRIX: CYP450, 3A4 enzyme inhibition (substrate: 7-Benzyloxy-4-(trifluoromethyl)-coumarin)	DRUG MATRIX	=			Homo sapiens
CYP3A4	cytochrome P450 family 3 subfamily A member 4	indinavir	Linoleic acid metabolism: map00591	1437	Cytochrome P450 3A4	Enzyme	P08684	CP3A4_HUMAN	6.3979	IC50	DRUGMATRIX: CYP450, 3A4 enzyme inhibition (substrate: 7-Benzyloxy-4-(trifluoromethyl)-coumarin)	DRUG MATRIX	=			Homo sapiens
CYP3A4	cytochrome P450 family 3 subfamily A member 4	isoniazid	Linoleic acid metabolism: map00591	1497	Cytochrome P450 3A4	Enzyme	P08684	CP3A4_HUMAN	5.31	IC50		WOMBAT-PK	=			Homo sapiens
CYP3A4	cytochrome P450 family 3 subfamily A member 4	itraconazole	Linoleic acid metabolism: map00591	1513	Cytochrome P450 3A4	Enzyme	P08684	CP3A4_HUMAN	6.0458	IC50	DRUGMATRIX: CYP450, 3A4 enzyme inhibition (substrate: 7-Benzyloxy-4-(trifluoromethyl)-coumarin)	DRUG MATRIX	=			Homo sapiens
CYP3A4	cytochrome P450 family 3 subfamily A member 4	ketoconazole	Linoleic acid metabolism: map00591	1527	Cytochrome P450 3A4	Enzyme	P08684	CP3A4_HUMAN	7	Ki		WOMBAT-PK	=			Homo sapiens
CYP3A4	cytochrome P450 family 3 subfamily A member 4	lacidipine	Linoleic acid metabolism: map00591	1532	Cytochrome P450 3A4	Enzyme	P08684	CP3A4_HUMAN	6.0458	IC50	DRUGMATRIX: CYP450, 3A4 enzyme inhibition (substrate: 7-Benzyloxy-4-(trifluoromethyl)-coumarin)	DRUG MATRIX	=			Homo sapiens
CYP3A4	cytochrome P450 family 3 subfamily A member 4	maprotiline	Linoleic acid metabolism: map00591	1634	Cytochrome P450 3A4	Enzyme	P08684	CP3A4_HUMAN	5.3643	IC50	DRUGMATRIX: CYP450, 3A4 enzyme inhibition (substrate: 7-Benzyloxy-4-(trifluoromethyl)-coumarin)	DRUG MATRIX	=			Homo sapiens
CYP3A4	cytochrome P450 family 3 subfamily A member 4	metyrapone	Linoleic acid metabolism: map00591	1791	Cytochrome P450 3A4	Enzyme	P08684	CP3A4_HUMAN	6.0969	IC50	DRUGMATRIX: CYP450, 3A4 enzyme inhibition (substrate: 7-Benzyloxy-4-(trifluoromethyl)-coumarin)	DRUG MATRIX	=			Homo sapiens
CYP3A4	cytochrome P450 family 3 subfamily A member 4	mezlocillin	Linoleic acid metabolism: map00591	1795	Cytochrome P450 3A4	Enzyme	P08684	CP3A4_HUMAN	5.17	IC50		WOMBAT-PK	=			Homo sapiens
CYP3A4	cytochrome P450 family 3 subfamily A member 4	mibefradil	Linoleic acid metabolism: map00591	1797	Cytochrome P450 3A4	Enzyme	P08684	CP3A4_HUMAN	6.22	Ki		WOMBAT-PK	=			Homo sapiens
CYP3A4	cytochrome P450 family 3 subfamily A member 4	miconazole	Linoleic acid metabolism: map00591	1800	Cytochrome P450 3A4	Enzyme	P08684	CP3A4_HUMAN	7	IC50	DRUGMATRIX: CYP450, 3A4 enzyme inhibition (substrate: 7-Benzyloxy-4-(trifluoromethyl)-coumarin)	DRUG MATRIX	=			Homo sapiens
CYP3A4	cytochrome P450 family 3 subfamily A member 4	midazolam	Linoleic acid metabolism: map00591	1802	Cytochrome P450 3A4	Enzyme	P08684	CP3A4_HUMAN	6	Km		WOMBAT-PK	=			Homo sapiens
CYP3A4	cytochrome P450 family 3 subfamily A member 4	mifepristone	Linoleic acid metabolism: map00591	1805	Cytochrome P450 3A4	Enzyme	P08684	CP3A4_HUMAN	6.64	Ki		WOMBAT-PK	=			Homo sapiens
CYP3A4	cytochrome P450 family 3 subfamily A member 4	mosapride	Linoleic acid metabolism: map00591	1848	Cytochrome P450 3A4	Enzyme	P08684	CP3A4_HUMAN	6.1549	IC50	DRUGMATRIX: CYP450, 3A4 enzyme inhibition (substrate: 7-Benzyloxy-4-(trifluoromethyl)-coumarin)	DRUG MATRIX	=			Homo sapiens
CYP3A4	cytochrome P450 family 3 subfamily A member 4	nefazodone	Linoleic acid metabolism: map00591	1890	Cytochrome P450 3A4	Enzyme	P08684	CP3A4_HUMAN	6	Ki		IUPHAR	=		INHIBITOR	Homo sapiens
CYP3A4	cytochrome P450 family 3 subfamily A member 4	nelfinavir	Linoleic acid metabolism: map00591	1893	Cytochrome P450 3A4	Enzyme	P08684	CP3A4_HUMAN	5.699	IC50	DRUGMATRIX: CYP450, 3A4 enzyme inhibition (substrate: 7-Benzyloxy-4-(trifluoromethyl)-coumarin)	DRUG MATRIX	=			Homo sapiens
CYP3A4	cytochrome P450 family 3 subfamily A member 4	nicardipine	Linoleic acid metabolism: map00591	1909	Cytochrome P450 3A4	Enzyme	P08684	CP3A4_HUMAN	6.3768	IC50		WOMBAT-PK	=			Homo sapiens
CYP3A4	cytochrome P450 family 3 subfamily A member 4	nifedipine	Linoleic acid metabolism: map00591	1922	Cytochrome P450 3A4	Enzyme	P08684	CP3A4_HUMAN	5.26	IC50		WOMBAT-PK	=			Homo sapiens
CYP3A4	cytochrome P450 family 3 subfamily A member 4	nimodipine	Linoleic acid metabolism: map00591	1937	Cytochrome P450 3A4	Enzyme	P08684	CP3A4_HUMAN	6.12	Ki		WOMBAT-PK	=			Homo sapiens
CYP3A4	cytochrome P450 family 3 subfamily A member 4	omeprazole	Linoleic acid metabolism: map00591	1990	Cytochrome P450 3A4	Enzyme	P08684	CP3A4_HUMAN	4.3098	Km		WOMBAT-PK	=			Homo sapiens
CYP3A4	cytochrome P450 family 3 subfamily A member 4	phenelzine	Linoleic acid metabolism: map00591	2123	Cytochrome P450 3A4	Enzyme	P08684	CP3A4_HUMAN	5.699	IC50	DRUGMATRIX: CYP450, 3A4 enzyme inhibition (substrate: 7-Benzyloxy-4-(trifluoromethyl)-coumarin)	DRUG MATRIX	=			Homo sapiens
CYP3A4	cytochrome P450 family 3 subfamily A member 4	pyrazinamide	Linoleic acid metabolism: map00591	2328	Cytochrome P450 3A4	Enzyme	P08684	CP3A4_HUMAN	6.89	IC50		WOMBAT-PK	=			Homo sapiens
CYP3A4	cytochrome P450 family 3 subfamily A member 4	ritonavir	Linoleic acid metabolism: map00591	2391	Cytochrome P450 3A4	Enzyme	P08684	CP3A4_HUMAN	7.55	IC50		WOMBAT-PK	=			Homo sapiens
CYP3A4	cytochrome P450 family 3 subfamily A member 4	saquinavir	Linoleic acid metabolism: map00591	2422	Cytochrome P450 3A4	Enzyme	P08684	CP3A4_HUMAN	5.8239	IC50		WOMBAT-PK	=			Homo sapiens
CYP3A4	cytochrome P450 family 3 subfamily A member 4	sirolimus	Linoleic acid metabolism: map00591	2446	Cytochrome P450 3A4	Enzyme	P08684	CP3A4_HUMAN	5.699	IC50	DRUGMATRIX: CYP450, 3A4 enzyme inhibition (substrate: 7-Benzyloxy-4-(trifluoromethyl)-coumarin)	DRUG MATRIX	=			Homo sapiens
CYP3A4	cytochrome P450 family 3 subfamily A member 4	stiripentol	Linoleic acid metabolism: map00591	2480	Cytochrome P450 3A4	Enzyme	P08684	CP3A4_HUMAN				WOMBAT-PK				Homo sapiens
CYP3A4	cytochrome P450 family 3 subfamily A member 4	sulconazole	Linoleic acid metabolism: map00591	2495	Cytochrome P450 3A4	Enzyme	P08684	CP3A4_HUMAN	7.1549	IC50	DRUGMATRIX: CYP450, 3A4 enzyme inhibition (substrate: 7-Benzyloxy-4-(trifluoromethyl)-coumarin)	DRUG MATRIX	=			Homo sapiens
CYP3A4	cytochrome P450 family 3 subfamily A member 4	tacrolimus	Linoleic acid metabolism: map00591	2552	Cytochrome P450 3A4	Enzyme	P08684	CP3A4_HUMAN	6	IC50	DRUGMATRIX: CYP450, 3A4 enzyme inhibition (substrate: 7-Benzyloxy-4-(trifluoromethyl)-coumarin)	DRUG MATRIX	=			Homo sapiens
CYP3A4	cytochrome P450 family 3 subfamily A member 4	topotecan	Linoleic acid metabolism: map00591	2707	Cytochrome P450 3A4	Enzyme	P08684	CP3A4_HUMAN	5.8178	IC50	DRUGMATRIX: CYP450, 3A4 enzyme inhibition (substrate: 7-Benzyloxy-4-(trifluoromethyl)-coumarin)	DRUG MATRIX	=			Homo sapiens
CYP3A4	cytochrome P450 family 3 subfamily A member 4	triazolam	Linoleic acid metabolism: map00591	2729	Cytochrome P450 3A4	Enzyme	P08684	CP3A4_HUMAN	4.27	Ki		WOMBAT-PK	=			Homo sapiens
CYP3A4	cytochrome P450 family 3 subfamily A member 4	troglitazone	Linoleic acid metabolism: map00591	2767	Cytochrome P450 3A4	Enzyme	P08684	CP3A4_HUMAN	3.2082	Km		WOMBAT-PK	=			Homo sapiens
CYP3A4	cytochrome P450 family 3 subfamily A member 4	verapamil	Linoleic acid metabolism: map00591	2815	Cytochrome P450 3A4	Enzyme	P08684	CP3A4_HUMAN	6.22	Ki	Inhibition of testosterone 6&beta;-hydroxylation.	IUPHAR	=		INHIBITOR	Homo sapiens
CYP3A4	cytochrome P450 family 3 subfamily A member 4	vindesine	Linoleic acid metabolism: map00591	2826	Cytochrome P450 3A4	Enzyme	P08684	CP3A4_HUMAN	4.6073	Km		WOMBAT-PK	=			Homo sapiens
CYP3A4	cytochrome P450 family 3 subfamily A member 4	vinorelbine	Linoleic acid metabolism: map00591	2827	Cytochrome P450 3A4	Enzyme	P08684	CP3A4_HUMAN	6	IC50	DRUGMATRIX: CYP450, 3A4 enzyme inhibition (substrate: 7-Benzyloxy-4-(trifluoromethyl)-coumarin)	DRUG MATRIX	=			Homo sapiens
CYP3A4	cytochrome P450 family 3 subfamily A member 4	voriconazole	Linoleic acid metabolism: map00591	2846	Cytochrome P450 3A4	Enzyme	P08684	CP3A4_HUMAN	4.89	IC50		CHEMBL	=			Homo sapiens
CYP3A4	cytochrome P450 family 3 subfamily A member 4	warfarin	Linoleic acid metabolism: map00591	2847	Cytochrome P450 3A4	Enzyme	P08684	CP3A4_HUMAN	3.98	Ki		WOMBAT-PK	=			Homo sapiens
CYP3A4	cytochrome P450 family 3 subfamily A member 4	zafirlukast	Linoleic acid metabolism: map00591	2855	Cytochrome P450 3A4	Enzyme	P08684	CP3A4_HUMAN	4.8729	Ki		WOMBAT-PK	=			Homo sapiens
CYP3A4	cytochrome P450 family 3 subfamily A member 4	oxiconazole	Linoleic acid metabolism: map00591	3408	Cytochrome P450 3A4	Enzyme	P08684	CP3A4_HUMAN	7.0458	IC50	DRUGMATRIX: CYP450, 3A4 enzyme inhibition (substrate: 7-Benzyloxy-4-(trifluoromethyl)-coumarin)	DRUG MATRIX	=			Homo sapiens
CYP3A4	cytochrome P450 family 3 subfamily A member 4	podophyllotoxin	Linoleic acid metabolism: map00591	3481	Cytochrome P450 3A4	Enzyme	P08684	CP3A4_HUMAN	6.2218	IC50	DRUGMATRIX: CYP450, 3A4 enzyme inhibition (substrate: 7-Benzyloxy-4-(trifluoromethyl)-coumarin)	DRUG MATRIX	=			Homo sapiens
CYP3A4	cytochrome P450 family 3 subfamily A member 4	posaconazole	Linoleic acid metabolism: map00591	3483	Cytochrome P450 3A4	Enzyme	P08684	CP3A4_HUMAN				WOMBAT-PK				Homo sapiens
CYP3A4	cytochrome P450 family 3 subfamily A member 4	saxagliptin	Linoleic acid metabolism: map00591	4114	Cytochrome P450 3A4	Enzyme	P08684	CP3A4_HUMAN				WOMBAT-PK				Homo sapiens
CYP3A4	cytochrome P450 family 3 subfamily A member 4	gentian violet	Linoleic acid metabolism: map00591	4138	Cytochrome P450 3A4	Enzyme	P08684	CP3A4_HUMAN	5.4397	IC50	DRUGMATRIX: CYP450, 3A4 enzyme inhibition (substrate: 7-Benzyloxy-4-(trifluoromethyl)-coumarin)	DRUG MATRIX	=			Homo sapiens
CYP3A4	cytochrome P450 family 3 subfamily A member 4	abiraterone acetate	Linoleic acid metabolism: map00591	4176	Cytochrome P450 3A4	Enzyme	P08684	CP3A4_HUMAN	5.57	IC50	Inhibition of CYP3A4 expressed in baculovirus infected insect microsomes	CHEMBL	=			Homo sapiens
CYP3A4	cytochrome P450 family 3 subfamily A member 4	cobicistat	Linoleic acid metabolism: map00591	4299	Cytochrome P450 3A	Enzyme	P08684	CP343_HUMAN	6.0273	Ki	Inactivation of Human Hepatic Microsomal CYP3A-Dependent Midazolam 1'-Hydroxylase Activity	SCIENTIFIC LITERATURE	=	DRUG LABEL	INHIBITOR	Homo sapiens
GRM5	glutamate metabotropic receptor 5	ganciclovir	Long-term depression: hsa04730	1277	Metabotropic glutamate receptor 5	GPCR	P41594	GRM5_HUMAN	5.41	Ki		WOMBAT-PK	=			Homo sapiens
GRM5	glutamate metabotropic receptor 5	glutamic acid	Long-term depression: hsa04730	1310	Metabotropic glutamate receptor 5	GPCR	P41594	GRM5_HUMAN	6.41	Ki	Binding affinity to mGluR5 receptor expressed in BHK cells	CHEMBL	=			Homo sapiens
GRM5	glutamate metabotropic receptor 5	ganciclovir	Long-term potentiation: hsa04720	1277	Metabotropic glutamate receptor 5	GPCR	P41594	GRM5_HUMAN	5.41	Ki		WOMBAT-PK	=			Homo sapiens
GRM5	glutamate metabotropic receptor 5	glutamic acid	Long-term potentiation: hsa04720	1310	Metabotropic glutamate receptor 5	GPCR	P41594	GRM5_HUMAN	6.41	Ki	Binding affinity to mGluR5 receptor expressed in BHK cells	CHEMBL	=			Homo sapiens
GRIN2D	glutamate ionotropic receptor NMDA type subunit 2D	acamprosate	Long-term potentiation: hsa04720	38	Glutamate [NMDA] receptor	Ion channel	Q13224	NMDE3_HUMAN			Mechanism of Action; CHEMBL2094124; PROTEIN COMPLEX GROUP	CHEMBL		CHEMBL	ANTAGONIST	Homo sapiens
GRIN2D	glutamate ionotropic receptor NMDA type subunit 2D	amantadine	Long-term potentiation: hsa04720	144	Glutamate [NMDA] receptor	Ion channel	Q13224	NMDE3_HUMAN	4.98	Ki	The compound was tested for its ability to block PCP N-methyl-D-aspartate glutamate receptor at the PCP (phencyclidine) binding site in postmortem human frontal cortex.	CHEMBL	=	CHEMBL	BLOCKER	Homo sapiens
GRIN2D	glutamate ionotropic receptor NMDA type subunit 2D	budipine	Long-term potentiation: hsa04720	420	Glutamate [NMDA] receptor	Ion channel	Q13224	NMDE3_HUMAN	4.93	Ki	The compound was tested for its ability to block PCP N-methyl-D-aspartate glutamate receptor at the PCP (phencyclidine) binding site in postmortem human frontal cortex.	CHEMBL	=			Homo sapiens
GRIN2D	glutamate ionotropic receptor NMDA type subunit 2D	chlorpromazine	Long-term potentiation: hsa04720	621	Glutamate [NMDA] receptor	Ion channel	Q13224	NMDE3_HUMAN	6.22	IC50	Inhibition of [3H]1 binding to dextromethorpin binding site of guinea pig microsomal pellet P3 N-methyl-D-aspartate glutamate receptor	CHEMBL	=			Homo sapiens
GRIN2D	glutamate ionotropic receptor NMDA type subunit 2D	cycloserine	Long-term potentiation: hsa04720	759	Glutamate receptor ionotropic, NMDA 2D	Ion channel	O15399	NMDE4_HUMAN	5.64	IC50		WOMBAT-PK	=			Homo sapiens
GRIN2D	glutamate ionotropic receptor NMDA type subunit 2D	ketamine	Long-term potentiation: hsa04720	1523	Glutamate [NMDA] receptor	Ion channel	Q13224	NMDE3_HUMAN	6.38	Ki	The compound was tested for its ability to block PCP N-methyl-D-aspartate glutamate receptor at the PCP (phencyclidine) binding site in postmortem human frontal cortex.	CHEMBL	=	CHEMBL	BLOCKER	Homo sapiens
GRIN2D	glutamate ionotropic receptor NMDA type subunit 2D	levorphanol	Long-term potentiation: hsa04720	1574	Glutamate [NMDA] receptor	Ion channel	Q13224	NMDE3_HUMAN	5.6	IC50	Binding affinity against dextromethorpin binding site associated with N-methyl-D-aspartate glutamate receptor from guinea pig mitochondriall pellet P2 determined using [3H]1 as radioligand.	CHEMBL	=			Homo sapiens
GRIN2D	glutamate ionotropic receptor NMDA type subunit 2D	loperamide	Long-term potentiation: hsa04720	1599	Glutamate receptor ionotropic, NMDA 2D	Ion channel	O15399	NMDE4_HUMAN				WOMBAT-PK				Homo sapiens
GRIN2D	glutamate ionotropic receptor NMDA type subunit 2D	orphenadrine	Long-term potentiation: hsa04720	1999	Glutamate [NMDA] receptor	Ion channel	Q13224	NMDE3_HUMAN	5.22	Ki	The compound was tested for its ability to block PCP N-methyl-D-aspartate glutamate receptor at the PCP (phencyclidine) binding site in postmortem human frontal cortex.	CHEMBL	=			Homo sapiens
GRIN2D	glutamate ionotropic receptor NMDA type subunit 2D	phencyclidine	Long-term potentiation: hsa04720	2121	Glutamate [NMDA] receptor	Ion channel	Q13224	NMDE3_HUMAN	7.82	Ki	Affinity to NMDA receptor, using [3H]MK-801 as radioligand in pig brain cortex membranes	CHEMBL	=			Homo sapiens
GRIN2D	glutamate ionotropic receptor NMDA type subunit 2D	procyclidine	Long-term potentiation: hsa04720	2276	Glutamate [NMDA] receptor	Ion channel	Q13224	NMDE3_HUMAN	5.77	Ki	The compound was tested for its ability to block PCP N-methyl-D-aspartate glutamate receptor at the PCP (phencyclidine) binding site in postmortem human frontal cortex.	CHEMBL	=			Homo sapiens
CTSA	cathepsin A	bortezomib	Lysosome: hsa04142	391	Lysosomal protective protein	Enzyme	P10619	PPGB_HUMAN	5.04	IC50	Inhibition of recombinant cathepsin A (unknown origin) using Mca-Arg-Pro-Pro-Gly-Phe-Ser-Ala-Phe-Lys(Dnp)-OH as substrate incubated with enzyme for 5 mins prior to substrate challenge for 2 hrs by spectrofluorometer analysis	CHEMBL	=			Homo sapiens
CTSA	cathepsin A	fluostigmine	Lysosome: hsa04142	1494	Lysosomal protective protein	Enzyme	P10619	PPGB_HUMAN	5	IC50	Inhibition of recombinant CatA using [14C]GS-7340 substrate	CHEMBL	=			Homo sapiens
CTSA	cathepsin A	boceprevir	Lysosome: hsa04142	4172	Lysosomal protective protein	Enzyme	P10619	PPGB_HUMAN	6	IC50		IUPHAR	=		INHIBITOR	Homo sapiens
CTSA	cathepsin A	telaprevir	Lysosome: hsa04142	4173	Lysosomal protective protein	Enzyme	P10619	PPGB_HUMAN	7	IC50		IUPHAR	=		INHIBITOR	Homo sapiens
IL12A	interleukin 12A	ustekinumab	Malaria: map05144	4966	Interleukin-12	Cytokine	P29459	IL12A_HUMAN			Mechanism of Action	DRUG LABEL		DRUG LABEL	ANTIBODY BINDING	Homo sapiens
SELP	selectin P	crizanlizumab	Malaria: map05144	5365	P-selectin	Adhesion	P16109	LYAM3_HUMAN	5.59	IC50	ex-vivo determination published in FDA's Multi-Discipline Review of BLA 761128	DRUG LABEL	=	DRUG LABEL	INHIBITOR	Homo sapiens
FGFR3	fibroblast growth factor receptor 3	dasatinib	MAPK signaling pathway: hsa04010	785	Fibroblast growth factor receptor 3	Kinase	P22607	FGFR3_HUMAN	5.41	Kd	Binding constant for FGFR3 kinase domain	CHEMBL	=			Homo sapiens
FGFR3	fibroblast growth factor receptor 3	elliptinium	MAPK signaling pathway: hsa04010	996	Fibroblast growth factor receptor 3	Kinase	P22607	FGFR3_HUMAN	6.3	IC50	Inhibitory activity against Fibroblast growth factor receptor 3	CHEMBL	=			Homo sapiens
FGFR3	fibroblast growth factor receptor 3	sorafenib	MAPK signaling pathway: hsa04010	2459	Fibroblast growth factor receptor 3	Kinase	P22607	FGFR3_HUMAN	5.38	Kd	Binding constant for FGFR3 kinase domain	CHEMBL	=			Homo sapiens
FGFR3	fibroblast growth factor receptor 3	sunitinib	MAPK signaling pathway: hsa04010	2544	Fibroblast growth factor receptor 3	Kinase	P22607	FGFR3_HUMAN	6.54	Kd	Binding constant for FGFR3 kinase domain	CHEMBL	=			Homo sapiens
FGFR3	fibroblast growth factor receptor 3	pazopanib	MAPK signaling pathway: hsa04010	4118	Fibroblast growth factor receptor 3	Kinase	P22607	FGFR3_HUMAN	6.21	Kd	Binding constant for FGFR3(G697C) kinase domain	CHEMBL	=	CHEMBL	INHIBITOR	Homo sapiens
FGFR3	fibroblast growth factor receptor 3	vandetanib	MAPK signaling pathway: hsa04010	4178	Fibroblast growth factor receptor 3	Kinase	P22607	FGFR3_HUMAN	6.62	Kd	Average Binding Constant for FGFR3; NA=Not Active at 10 uM	CHEMBL	=			Homo sapiens
FGFR3	fibroblast growth factor receptor 3	crizotinib	MAPK signaling pathway: hsa04010	4187	Fibroblast growth factor receptor 3	Kinase	P22607	FGFR3_HUMAN	5.57	Kd	Binding constant for FGFR3 kinase domain	CHEMBL	=			Homo sapiens
FGFR3	fibroblast growth factor receptor 3	axitinib	MAPK signaling pathway: hsa04010	4225	Fibroblast growth factor receptor 3	Kinase	P22607	FGFR3_HUMAN	6.68	Kd	Binding constant for FGFR3 kinase domain	CHEMBL	=			Homo sapiens
FGFR3	fibroblast growth factor receptor 3	ceritinib	MAPK signaling pathway: hsa04010	4866	Fibroblast growth factor receptor 3	Kinase	P22607	FGFR3_HUMAN	6.37	IC50	Inhibition of FGFR3 (unknown origin) after 60 mins	CHEMBL	=			Homo sapiens
FGFR3	fibroblast growth factor receptor 3	nintedanib	MAPK signaling pathway: hsa04010	4903	Fibroblast growth factor receptor 3	Kinase	P22607	FGFR3_HUMAN	7.03	Kd	Binding constant for FGFR3 kinase domain	CHEMBL	=	CHEMBL	INHIBITOR	Homo sapiens
FGFR3	fibroblast growth factor receptor 3	midostaurin	MAPK signaling pathway: hsa04010	5231	Fibroblast growth factor receptor 3	Kinase	P22607	FGFR3_HUMAN	5.77	Kd	Binding constant for FGFR3 kinase domain	CHEMBL	=			Homo sapiens
FGFR3	fibroblast growth factor receptor 3	erdafitinib	MAPK signaling pathway: hsa04010	5327	Fibroblast growth factor receptor 3	Kinase	P22607	FGFR3_HUMAN	8.5229	IC50	Mechanism of Action	SCIENTIFIC LITERATURE	=	DRUG LABEL	INHIBITOR	Homo sapiens
FGFR3	fibroblast growth factor receptor 3	pemigatinib	MAPK signaling pathway: hsa04010	5390	Fibroblast growth factor receptor 3	Kinase	P22607	FGFR3_HUMAN	9	IC50		SCIENTIFIC LITERATURE	=	DRUG LABEL	INHIBITOR	Homo sapiens
MAP4K2	mitogen-activated protein kinase kinase kinase kinase 2	dasatinib	MAPK signaling pathway: hsa04010	785	Mitogen-activated protein kinase kinase kinase kinase 2	Kinase	Q12851	M4K2_HUMAN	5.89	Kd	Binding constant for MAP4K2 kinase domain	CHEMBL	=			Homo sapiens
MAP4K2	mitogen-activated protein kinase kinase kinase kinase 2	sunitinib	MAPK signaling pathway: hsa04010	2544	Mitogen-activated protein kinase kinase kinase kinase 2	Kinase	Q12851	M4K2_HUMAN	7.48	Kd	Binding constant for MAP4K2 kinase domain	CHEMBL	=			Homo sapiens
MAP4K2	mitogen-activated protein kinase kinase kinase kinase 2	ruboxistaurin	MAPK signaling pathway: hsa04010	3533	Mitogen-activated protein kinase kinase kinase kinase 2	Kinase	Q12851	M4K2_HUMAN	6.54	Kd	Binding constant for MAP4K2 kinase domain	CHEMBL	=			Homo sapiens
MAP4K2	mitogen-activated protein kinase kinase kinase kinase 2	pazopanib	MAPK signaling pathway: hsa04010	4118	Mitogen-activated protein kinase kinase kinase kinase 2	Kinase	Q12851	M4K2_HUMAN	5.57	Kd	Binding constant for MAP4K2 kinase domain	CHEMBL	=			Homo sapiens
MAP4K2	mitogen-activated protein kinase kinase kinase kinase 2	vandetanib	MAPK signaling pathway: hsa04010	4178	Mitogen-activated protein kinase kinase kinase kinase 2	Kinase	Q12851	M4K2_HUMAN	5.8	Kd	Binding constant for MAP4K2 kinase domain	CHEMBL	=			Homo sapiens
MAP4K2	mitogen-activated protein kinase kinase kinase kinase 2	crizotinib	MAPK signaling pathway: hsa04010	4187	Mitogen-activated protein kinase kinase kinase kinase 2	Kinase	Q12851	M4K2_HUMAN	7.1	Kd	Binding constant for MAP4K2 kinase domain	CHEMBL	=			Homo sapiens
MAP4K2	mitogen-activated protein kinase kinase kinase kinase 2	ruxolitinib	MAPK signaling pathway: hsa04010	4190	Mitogen-activated protein kinase kinase kinase kinase 2	Kinase	Q12851	M4K2_HUMAN	5.7	Kd	Binding constant for MAP4K2 kinase domain	CHEMBL	=			Homo sapiens
MAP4K2	mitogen-activated protein kinase kinase kinase kinase 2	axitinib	MAPK signaling pathway: hsa04010	4225	Mitogen-activated protein kinase kinase kinase kinase 2	Kinase	Q12851	M4K2_HUMAN	5.89	Kd	Binding constant for MAP4K2 kinase domain	CHEMBL	=			Homo sapiens
MAP4K2	mitogen-activated protein kinase kinase kinase kinase 2	bosutinib	MAPK signaling pathway: hsa04010	4359	Mitogen-activated protein kinase kinase kinase kinase 2	Kinase	Q12851	M4K2_HUMAN	8.51	Kd	Binding constant for MAP4K2 kinase domain	CHEMBL	=			Homo sapiens
MAP4K2	mitogen-activated protein kinase kinase kinase kinase 2	tofacitinib	MAPK signaling pathway: hsa04010	4713	Mitogen-activated protein kinase kinase kinase kinase 2	Kinase	Q12851	M4K2_HUMAN	5.32	Kd	Binding constant for MAP4K2 kinase domain	CHEMBL	=			Homo sapiens
MAP4K2	mitogen-activated protein kinase kinase kinase kinase 2	nintedanib	MAPK signaling pathway: hsa04010	4903	Mitogen-activated protein kinase kinase kinase kinase 2	Kinase	Q12851	M4K2_HUMAN	6.54	Kd	Binding constant for MAP4K2 kinase domain	CHEMBL	=			Homo sapiens
MAP4K2	mitogen-activated protein kinase kinase kinase kinase 2	midostaurin	MAPK signaling pathway: hsa04010	5231	Mitogen-activated protein kinase kinase kinase kinase 2	Kinase	Q12851	M4K2_HUMAN	5.6	Kd	Binding affinity to MAP4K2	CHEMBL	=			Homo sapiens
MAP4K2	mitogen-activated protein kinase kinase kinase kinase 2	neratinib	MAPK signaling pathway: hsa04010	5252	Mitogen-activated protein kinase kinase kinase kinase 2	Kinase	Q12851	M4K2_HUMAN	6.66	Kd	Binding constant for MAP4K2 kinase domain	CHEMBL	=			Homo sapiens
HSD3B2	hydroxy-delta-5-steroid dehydrogenase, 3 beta- and steroid delta-isomerase 2	trilostane	Metabolic pathways: map01100	2746	3 beta-hydroxysteroid dehydrogenase/Delta 5-->4-isomerase type 2	Enzyme	P26439	3BHS2_HUMAN				DRUGBANK		CHEMBL	INHIBITOR	Homo sapiens
GOT2	glutamic-oxaloacetic transaminase 2	aspartic acid	Metabolic pathways: map01100	1550	Aspartate aminotransferase, mitochondrial	Enzyme	P00505	AATM_HUMAN				WOMBAT-PK				Homo sapiens
NDUFAB1	NADH:ubiquinone oxidoreductase subunit AB1	metformin	Metabolic pathways: map01100	1725	Mitochondrial complex I (NADH dehydrogenase)	Enzyme	O95298	NDUB6_HUMAN			Mechanism of Action; CHEMBL2363065; PROTEIN COMPLEX	CHEMBL		CHEMBL	INHIBITOR	Homo sapiens
AOX1	aldehyde oxidase 1	amitriptyline	Metabolic pathways: map01100	180	Aldehyde oxidase	Enzyme	Q06278	AOXA_HUMAN	6.585	IC50		WOMBAT-PK	=			Homo sapiens
AOX1	aldehyde oxidase 1	amlodipine	Metabolic pathways: map01100	183	Aldehyde oxidase	Enzyme	Q06278	AOXA_HUMAN	5.2596	IC50		WOMBAT-PK	=			Homo sapiens
AOX1	aldehyde oxidase 1	chlorpromazine	Metabolic pathways: map01100	621	Aldehyde oxidase	Enzyme	Q06278	AOXA_HUMAN	6.2441	IC50		WOMBAT-PK	=			Homo sapiens
AOX1	aldehyde oxidase 1	clomipramine	Metabolic pathways: map01100	701	Aldehyde oxidase	Enzyme	Q06278	AOXA_HUMAN	6.3187	IC50		WOMBAT-PK	=			Homo sapiens
AOX1	aldehyde oxidase 1	clozapine	Metabolic pathways: map01100	722	Aldehyde oxidase	Enzyme	Q06278	AOXA_HUMAN	5.3565	IC50		WOMBAT-PK	=			Homo sapiens
AOX1	aldehyde oxidase 1	cyclobenzaprine	Metabolic pathways: map01100	751	Aldehyde oxidase	Enzyme	Q06278	AOXA_HUMAN	5.5086	IC50		WOMBAT-PK	=			Homo sapiens
AOX1	aldehyde oxidase 1	domperidone	Metabolic pathways: map01100	945	Aldehyde oxidase	Enzyme	Q06278	AOXA_HUMAN	5.5229	IC50		WOMBAT-PK	=			Homo sapiens
AOX1	aldehyde oxidase 1	erythromycin	Metabolic pathways: map01100	1048	Aldehyde oxidase	Enzyme	Q06278	AOXA_HUMAN	4.8239	IC50		WOMBAT-PK	=			Homo sapiens
AOX1	aldehyde oxidase 1	estradiol	Metabolic pathways: map01100	1057	Aldehyde oxidase	Enzyme	Q06278	AOXA_HUMAN	6.5376	IC50		WOMBAT-PK	=			Homo sapiens
AOX1	aldehyde oxidase 1	ethinylestradiol	Metabolic pathways: map01100	1082	Aldehyde oxidase	Enzyme	Q06278	AOXA_HUMAN	6.2441	IC50		WOMBAT-PK	=			Homo sapiens
AOX1	aldehyde oxidase 1	felodipine	Metabolic pathways: map01100	1142	Aldehyde oxidase	Enzyme	Q06278	AOXA_HUMAN	6.5229	IC50		WOMBAT-PK	=			Homo sapiens
AOX1	aldehyde oxidase 1	hydralazine	Metabolic pathways: map01100	1384	Aldehyde oxidase	Enzyme	Q06278	AOXA_HUMAN				WOMBAT-PK				Homo sapiens
AOX1	aldehyde oxidase 1	ketoconazole	Metabolic pathways: map01100	1527	Aldehyde oxidase	Enzyme	Q06278	AOXA_HUMAN	5.4559	IC50		WOMBAT-PK	=			Homo sapiens
AOX1	aldehyde oxidase 1	loperamide	Metabolic pathways: map01100	1599	Aldehyde oxidase	Enzyme	Q06278	AOXA_HUMAN	5	IC50		WOMBAT-PK	=			Homo sapiens
AOX1	aldehyde oxidase 1	maprotiline	Metabolic pathways: map01100	1634	Aldehyde oxidase	Enzyme	Q06278	AOXA_HUMAN	5.8539	IC50		WOMBAT-PK	=			Homo sapiens
AOX1	aldehyde oxidase 1	metoclopramide	Metabolic pathways: map01100	1782	Aldehyde oxidase	Enzyme	Q06278	AOXA_HUMAN	4.5086	IC50		WOMBAT-PK	=			Homo sapiens
AOX1	aldehyde oxidase 1	nortriptyline	Metabolic pathways: map01100	1971	Aldehyde oxidase	Enzyme	Q06278	AOXA_HUMAN	6.0706	IC50		WOMBAT-PK	=			Homo sapiens
AOX1	aldehyde oxidase 1	olanzapine	Metabolic pathways: map01100	1982	Aldehyde oxidase	Enzyme	Q06278	AOXA_HUMAN	5.2218	IC50		WOMBAT-PK	=			Homo sapiens
AOX1	aldehyde oxidase 1	ondansetron	Metabolic pathways: map01100	1992	Aldehyde oxidase	Enzyme	Q06278	AOXA_HUMAN	5.6778	IC50		WOMBAT-PK	=			Homo sapiens
AOX1	aldehyde oxidase 1	perphenazine	Metabolic pathways: map01100	2113	Aldehyde oxidase	Enzyme	Q06278	AOXA_HUMAN	7.4815	IC50		WOMBAT-PK	=			Homo sapiens
AOX1	aldehyde oxidase 1	promazine	Metabolic pathways: map01100	2284	Aldehyde oxidase	Enzyme	Q06278	AOXA_HUMAN	5.7959	IC50		WOMBAT-PK	=			Homo sapiens
AOX1	aldehyde oxidase 1	promethazine	Metabolic pathways: map01100	2286	Aldehyde oxidase	Enzyme	Q06278	AOXA_HUMAN	6.2924	IC50		WOMBAT-PK	=			Homo sapiens
AOX1	aldehyde oxidase 1	propafenone	Metabolic pathways: map01100	2291	Aldehyde oxidase	Enzyme	Q06278	AOXA_HUMAN	5.6021	IC50		WOMBAT-PK	=			Homo sapiens
AOX1	aldehyde oxidase 1	quetiapine	Metabolic pathways: map01100	2337	Aldehyde oxidase	Enzyme	Q06278	AOXA_HUMAN	5.8539	IC50		WOMBAT-PK	=			Homo sapiens
AOX1	aldehyde oxidase 1	mepacrine	Metabolic pathways: map01100	2338	Aldehyde oxidase	Enzyme	Q06278	AOXA_HUMAN	5.4815	IC50		WOMBAT-PK	=			Homo sapiens
AOX1	aldehyde oxidase 1	raloxifene	Metabolic pathways: map01100	2351	Aldehyde oxidase	Enzyme	Q06278	AOXA_HUMAN	8.5376	IC50		WOMBAT-PK	=			Homo sapiens
AOX1	aldehyde oxidase 1	salmeterol	Metabolic pathways: map01100	2419	Aldehyde oxidase	Enzyme	Q06278	AOXA_HUMAN	5.0044	IC50		WOMBAT-PK	=			Homo sapiens
AOX1	aldehyde oxidase 1	tacrine	Metabolic pathways: map01100	2551	Aldehyde oxidase	Enzyme	Q06278	AOXA_HUMAN	5.301	IC50		WOMBAT-PK	=			Homo sapiens
AOX1	aldehyde oxidase 1	tamoxifen	Metabolic pathways: map01100	2561	Aldehyde oxidase	Enzyme	Q06278	AOXA_HUMAN	5.6576	IC50		WOMBAT-PK	=			Homo sapiens
AOX1	aldehyde oxidase 1	thioridazine	Metabolic pathways: map01100	2637	Aldehyde oxidase	Enzyme	Q06278	AOXA_HUMAN	6.7959	IC50		WOMBAT-PK	=			Homo sapiens
AOX1	aldehyde oxidase 1	verapamil	Metabolic pathways: map01100	2815	Aldehyde oxidase	Enzyme	Q06278	AOXA_HUMAN	5.4559	IC50		WOMBAT-PK	=			Homo sapiens
AOX1	aldehyde oxidase 1	pyridoxal	Metabolic pathways: map01100	4134	Aldehyde oxidase	Enzyme	Q06278	AOXA_HUMAN	4.52	Ki	Tested for its ability to inhibit rabbit liver aldehyde oxidase catalyzed oxidation of N-methyl-nicotinamide (NMN)	CHEMBL	=			Homo sapiens
CYP11B1	cytochrome P450 family 11 subfamily B member 1	etomidate	Metabolic pathways: map01100	1109	Cytochrome P450 11B1, mitochondrial	Enzyme	P15538	C11B1_HUMAN	9.3	IC50	Inhibition of human CYP11B1 expressed in chinese hamster V79 cells	CHEMBL	=			Homo sapiens
CYP11B1	cytochrome P450 family 11 subfamily B member 1	fadrozole	Metabolic pathways: map01100	1126	Cytochrome P450 11B1, mitochondrial	Enzyme	P15538	C11B1_HUMAN	8.2	IC50	Inhibition of human CYP11B1 expressed in V79MZh cells using [14C]-11-deoxycorticosterone as substrate by HPTLC/phosphoimaging method	CHEMBL	=		INHIBITOR	Homo sapiens
CYP11B1	cytochrome P450 family 11 subfamily B member 1	ketoconazole	Metabolic pathways: map01100	1527	Cytochrome P450 11B1, mitochondrial	Enzyme	P15538	C11B1_HUMAN	6.8962	IC50		SCIENTIFIC LITERATURE	=	DRUG LABEL	INHIBITOR	Homo sapiens
CYP11B1	cytochrome P450 family 11 subfamily B member 1	letrozole	Metabolic pathways: map01100	1556	Cytochrome P450 11B1, mitochondrial	Enzyme	P15538	C11B1_HUMAN	5.58	IC50	Inhibition of human CYP11B1 expressed in hamster V79MZh cells using [1,2-3H]-11-deoxy-corticosterone as substrate	CHEMBL	=			Homo sapiens
CYP11B1	cytochrome P450 family 11 subfamily B member 1	metyrapone	Metabolic pathways: map01100	1791	Cytochrome P450 11B1, mitochondrial	Enzyme	P15538	C11B1_HUMAN	7.84	IC50	Inhibition of human steroid-11beta-hydroxylase expressed in chinese hamster V79 cells using 11-deoxycorticosterone as substrate	CHEMBL	=	DRUG LABEL	INHIBITOR	Homo sapiens
CYP11B1	cytochrome P450 family 11 subfamily B member 1	mitotane	Metabolic pathways: map01100	1820	Cytochrome P450 11B1, mitochondrial	Enzyme	P15538	C11B1_HUMAN				WOMBAT-PK		CHEMBL	INHIBITOR	Homo sapiens
CYP11B1	cytochrome P450 family 11 subfamily B member 1	abiraterone acetate	Metabolic pathways: map01100	4176	Cytochrome P450 11B1, mitochondrial	Enzyme	P15538	C11B1_HUMAN	5.79	IC50	Inhibition of human CYP11B1 expressed in hamster V79MZh11B1 cells	CHEMBL	=			Homo sapiens
CYP11B1	cytochrome P450 family 11 subfamily B member 1	osilodrostat	Metabolic pathways: map01100	5384	Cytochrome P450 11B1, mitochondrial	Enzyme	P15538	C11B1_HUMAN	8.6	IC50		DRUG LABEL	=	DRUG LABEL	INHIBITOR	Homo sapiens
CYP17A1	cytochrome P450 family 17 subfamily A member 1	bifonazole	Metabolic pathways: map01100	370	Steroid 17-alpha-hydroxylase/17,20 lyase	Enzyme	P05093	CP17A_HUMAN	7.25	Ki	In vitro inhibition of human Cytochrome P450 17A1 activity	CHEMBL	=			Homo sapiens
CYP17A1	cytochrome P450 family 17 subfamily A member 1	clotrimazole	Metabolic pathways: map01100	719	Steroid 17-alpha-hydroxylase/17,20 lyase	Enzyme	P05093	CP17A_HUMAN	7.0888	IC50		WOMBAT-PK	=			Homo sapiens
CYP17A1	cytochrome P450 family 17 subfamily A member 1	econazole	Metabolic pathways: map01100	983	Steroid 17-alpha-hydroxylase/17,20 lyase	Enzyme	P05093	CP17A_HUMAN	6.49	Ki	In vitro inhibition of human Cytochrome P450 17A1 activity	CHEMBL	=			Homo sapiens
CYP17A1	cytochrome P450 family 17 subfamily A member 1	ketoconazole	Metabolic pathways: map01100	1527	Steroid 17-alpha-hydroxylase/17,20 lyase	Enzyme	P05093	CP17A_HUMAN	7.28	IC50		WOMBAT-PK	=	DRUG LABEL	INHIBITOR	Homo sapiens
CYP17A1	cytochrome P450 family 17 subfamily A member 1	miconazole	Metabolic pathways: map01100	1800	Steroid 17-alpha-hydroxylase/17,20 lyase	Enzyme	P05093	CP17A_HUMAN	6.61	Ki	In vitro inhibition of human Cytochrome P450 17A1 activity	CHEMBL	=			Homo sapiens
CYP17A1	cytochrome P450 family 17 subfamily A member 1	tioconazole	Metabolic pathways: map01100	2675	Steroid 17-alpha-hydroxylase/17,20 lyase	Enzyme	P05093	CP17A_HUMAN	6.3	Ki	In vitro inhibition of human Cytochrome P450 17A1 activity	CHEMBL	=			Homo sapiens
CYP17A1	cytochrome P450 family 17 subfamily A member 1	isoconazole	Metabolic pathways: map01100	3309	Steroid 17-alpha-hydroxylase/17,20 lyase	Enzyme	P05093	CP17A_HUMAN	6.21	Ki	In vitro inhibition of human Cytochrome P450 17A1 activity	CHEMBL	=			Homo sapiens
CYP17A1	cytochrome P450 family 17 subfamily A member 1	testosterone propionate	Metabolic pathways: map01100	4146	Steroid 17-alpha-hydroxylase/17,20 lyase	Enzyme	P05093	CP17A_HUMAN	7.25	IC50	In vitro cytochrome P450 17A1 inhibition was assayed using the rapid acetic acid releasing assay (AARA), utilizing intact P450c17-expressing Escherichia coli or P450c17-LNCaP cells as the enzyme source.	CHEMBL	=			Homo sapiens
CYP17A1	cytochrome P450 family 17 subfamily A member 1	abiraterone acetate	Metabolic pathways: map01100	4176	Steroid 17-alpha-hydroxylase/17,20 lyase	Enzyme	P05093	CP17A_HUMAN	8.54	IC50	Ability to inhibit the C17,20-lyase enzyme by 50% using 17-alpha-hydroxyprogesterone as substrate.	CHEMBL	=	IUPHAR	INHIBITOR	Homo sapiens
CYP27B1	cytochrome P450 family 27 subfamily B member 1	calcitriol	Metabolic pathways: map01100	466	25-hydroxyvitamin D-1 alpha hydroxylase, mitochondrial	Enzyme	O15528	CP27B_HUMAN				WOMBAT-PK				Homo sapiens
CYP27B1	cytochrome P450 family 27 subfamily B member 1	ergocalciferol	Metabolic pathways: map01100	2838	25-hydroxyvitamin D-1 alpha hydroxylase, mitochondrial	Enzyme	O15528	CP27B_HUMAN				WOMBAT-PK				Homo sapiens
CYP27B1	cytochrome P450 family 27 subfamily B member 1	colecalciferol	Metabolic pathways: map01100	2840	25-hydroxyvitamin D-1 alpha hydroxylase, mitochondrial	Enzyme	O15528	CP27B_HUMAN				WOMBAT-PK				Homo sapiens
CYP2A6	cytochrome P450 family 2 subfamily A member 6	nicotine	Metabolic pathways: map01100	1920	Cytochrome P450 2A6	Enzyme	P11509	CP2A6_HUMAN	5.3565	IC50		WOMBAT-PK	=			Homo sapiens
CYP2A6	cytochrome P450 family 2 subfamily A member 6	ticlopidine	Metabolic pathways: map01100	2657	Cytochrome P450 2A6	Enzyme	P11509	CP2A6_HUMAN	6.7	Ki		WOMBAT-PK	=			Homo sapiens
CYP2A6	cytochrome P450 family 2 subfamily A member 6	tranylcypromine	Metabolic pathways: map01100	2715	Cytochrome P450 2A6	Enzyme	P11509	CP2A6_HUMAN	7.187	Ki		WOMBAT-PK	=			Homo sapiens
CYP2C9	cytochrome P450 family 2 subfamily C member 9	amiodarone	Metabolic pathways: map01100	176	Cytochrome P450 2C9	Enzyme	P11712	CP2C9_HUMAN	7.3979	EC50		WOMBAT-PK	=			Homo sapiens
CYP2C9	cytochrome P450 family 2 subfamily C member 9	atazanavir	Metabolic pathways: map01100	254	Cytochrome P450 2C9	Enzyme	P11712	CP2C9_HUMAN	4.9208	Ki		WOMBAT-PK	=			Homo sapiens
CYP2C9	cytochrome P450 family 2 subfamily C member 9	benzbromarone	Metabolic pathways: map01100	318	Cytochrome P450 2C9	Enzyme	P11712	CP2C9_HUMAN	7.7959	IC50	DRUGMATRIX: CYP450, 2C9 enzyme inhibition (substrate: 3-Cyano-7-ethoxycoumarin)	DRUG MATRIX	=			Homo sapiens
CYP2C9	cytochrome P450 family 2 subfamily C member 9	bisacodyl	Metabolic pathways: map01100	375	Cytochrome P450 2C9	Enzyme	P11712	CP2C9_HUMAN	5	IC50	DRUGMATRIX: CYP450, 2C9 enzyme inhibition (substrate: 3-Cyano-7-ethoxycoumarin)	DRUG MATRIX	=			Homo sapiens
CYP2C9	cytochrome P450 family 2 subfamily C member 9	candesartan cilexetil	Metabolic pathways: map01100	475	Cytochrome P450 2C9	Enzyme	P11712	CP2C9_HUMAN	5.52	IC50	DRUGMATRIX: CYP450, 2C9 enzyme inhibition (substrate: 3-Cyano-7-ethoxycoumarin)	CHEMBL	=			Homo sapiens
CYP2C9	cytochrome P450 family 2 subfamily C member 9	cilostazol	Metabolic pathways: map01100	644	Cytochrome P450 2C9	Enzyme	P11712	CP2C9_HUMAN	5	IC50	DRUGMATRIX: CYP450, 2C9 enzyme inhibition (substrate: 3-Cyano-7-ethoxycoumarin)	DRUG MATRIX	=			Homo sapiens
CYP2C9	cytochrome P450 family 2 subfamily C member 9	clotrimazole	Metabolic pathways: map01100	719	Cytochrome P450 2C9	Enzyme	P11712	CP2C9_HUMAN	7.7959	IC50	DRUGMATRIX: CYP450, 2C9 enzyme inhibition (substrate: 3-Cyano-7-ethoxycoumarin)	DRUG MATRIX	=			Homo sapiens
CYP2C9	cytochrome P450 family 2 subfamily C member 9	danazol	Metabolic pathways: map01100	779	Cytochrome P450 2C9	Enzyme	P11712	CP2C9_HUMAN	6.5229	IC50	DRUGMATRIX: CYP450, 2C9 enzyme inhibition (substrate: 3-Cyano-7-ethoxycoumarin)	DRUG MATRIX	=			Homo sapiens
CYP2C9	cytochrome P450 family 2 subfamily C member 9	dichlorphenamide	Metabolic pathways: map01100	864	Cytochrome P450 2C9	Enzyme	P11712	CP2C9_HUMAN	5.6021	EC50		WOMBAT-PK	=			Homo sapiens
CYP2C9	cytochrome P450 family 2 subfamily C member 9	dicoumarol	Metabolic pathways: map01100	867	Cytochrome P450 2C9	Enzyme	P11712	CP2C9_HUMAN	5.9715	Ki		WOMBAT-PK	=			Homo sapiens
CYP2C9	cytochrome P450 family 2 subfamily C member 9	alpha-Ergocryptine	Metabolic pathways: map01100	885	Cytochrome P450 2C9	Enzyme	P11712	CP2C9_HUMAN	5.2218	IC50	DRUGMATRIX: CYP450, 2C9 enzyme inhibition (substrate: 3-Cyano-7-ethoxycoumarin)	DRUG MATRIX	=			Homo sapiens
CYP2C9	cytochrome P450 family 2 subfamily C member 9	dihydroergocristine	Metabolic pathways: map01100	887	Cytochrome P450 2C9	Enzyme	P11712	CP2C9_HUMAN	5.5229	IC50	DRUGMATRIX: CYP450, 2C9 enzyme inhibition (substrate: 3-Cyano-7-ethoxycoumarin)	DRUG MATRIX	=			Homo sapiens
CYP2C9	cytochrome P450 family 2 subfamily C member 9	econazole	Metabolic pathways: map01100	983	Cytochrome P450 2C9	Enzyme	P11712	CP2C9_HUMAN	6.699	IC50	DRUGMATRIX: CYP450, 2C9 enzyme inhibition (substrate: 3-Cyano-7-ethoxycoumarin)	DRUG MATRIX	=			Homo sapiens
CYP2C9	cytochrome P450 family 2 subfamily C member 9	felodipine	Metabolic pathways: map01100	1142	Cytochrome P450 2C9	Enzyme	P11712	CP2C9_HUMAN	5.3392	IC50	DRUGMATRIX: CYP450, 2C9 enzyme inhibition (substrate: 3-Cyano-7-ethoxycoumarin)	DRUG MATRIX	=			Homo sapiens
CYP2C9	cytochrome P450 family 2 subfamily C member 9	finasteride	Metabolic pathways: map01100	1171	Cytochrome P450 2C9	Enzyme	P11712	CP2C9_HUMAN	5.699	IC50	DRUGMATRIX: CYP450, 2C9 enzyme inhibition (substrate: 3-Cyano-7-ethoxycoumarin)	DRUG MATRIX	=			Homo sapiens
CYP2C9	cytochrome P450 family 2 subfamily C member 9	fluconazole	Metabolic pathways: map01100	1187	Cytochrome P450 2C9	Enzyme	P11712	CP2C9_HUMAN	4.54	IC50		CHEMBL	=			Homo sapiens
CYP2C9	cytochrome P450 family 2 subfamily C member 9	fluvastatin	Metabolic pathways: map01100	1229	Cytochrome P450 2C9	Enzyme	P11712	CP2C9_HUMAN	6.3979	IC50	DRUGMATRIX: CYP450, 2C9 enzyme inhibition (substrate: 3-Cyano-7-ethoxycoumarin)	DRUG MATRIX	=			Homo sapiens
CYP2C9	cytochrome P450 family 2 subfamily C member 9	gemfibrozil	Metabolic pathways: map01100	1285	Cytochrome P450 2C9	Enzyme	P11712	CP2C9_HUMAN	4.5229	Ki		WOMBAT-PK	=			Homo sapiens
CYP2C9	cytochrome P450 family 2 subfamily C member 9	glibenclamide	Metabolic pathways: map01100	1314	Cytochrome P450 2C9	Enzyme	P11712	CP2C9_HUMAN	5.7953	IC50	DRUGMATRIX: CYP450, 2C9 enzyme inhibition (substrate: 3-Cyano-7-ethoxycoumarin)	DRUG MATRIX	=		INHIBITOR	Homo sapiens
CYP2C9	cytochrome P450 family 2 subfamily C member 9	ibuprofen	Metabolic pathways: map01100	1407	Cytochrome P450 2C9	Enzyme	P11712	CP2C9_HUMAN	4.3	Ki		WOMBAT-PK	=			Homo sapiens
CYP2C9	cytochrome P450 family 2 subfamily C member 9	idebenone	Metabolic pathways: map01100	1416	Cytochrome P450 2C9	Enzyme	P11712	CP2C9_HUMAN	5.301	IC50	DRUGMATRIX: CYP450, 2C9 enzyme inhibition (substrate: 3-Cyano-7-ethoxycoumarin)	DRUG MATRIX	=			Homo sapiens
CYP2C9	cytochrome P450 family 2 subfamily C member 9	lacidipine	Metabolic pathways: map01100	1532	Cytochrome P450 2C9	Enzyme	P11712	CP2C9_HUMAN	5.699	IC50	DRUGMATRIX: CYP450, 2C9 enzyme inhibition (substrate: 3-Cyano-7-ethoxycoumarin)	DRUG MATRIX	=			Homo sapiens
CYP2C9	cytochrome P450 family 2 subfamily C member 9	liothyronine	Metabolic pathways: map01100	1585	Cytochrome P450 2C9	Enzyme	P11712	CP2C9_HUMAN	6.301	EC50		WOMBAT-PK	=			Homo sapiens
CYP2C9	cytochrome P450 family 2 subfamily C member 9	losartan	Metabolic pathways: map01100	1610	Cytochrome P450 2C9	Enzyme	P11712	CP2C9_HUMAN	5.5403	IC50	DRUGMATRIX: CYP450, 2C9 enzyme inhibition (substrate: 3-Cyano-7-ethoxycoumarin)	DRUG MATRIX	=			Homo sapiens
CYP2C9	cytochrome P450 family 2 subfamily C member 9	mefenamic acid	Metabolic pathways: map01100	1663	Cytochrome P450 2C9	Enzyme	P11712	CP2C9_HUMAN	5.301	EC50		WOMBAT-PK	=			Homo sapiens
CYP2C9	cytochrome P450 family 2 subfamily C member 9	megestrol acetate	Metabolic pathways: map01100	1667	Cytochrome P450 2C9	Enzyme	P11712	CP2C9_HUMAN	5	IC50	DRUGMATRIX: CYP450, 2C9 enzyme inhibition (substrate: 3-Cyano-7-ethoxycoumarin)	DRUG MATRIX	=			Homo sapiens
CYP2C9	cytochrome P450 family 2 subfamily C member 9	mezlocillin	Metabolic pathways: map01100	1795	Cytochrome P450 2C9	Enzyme	P11712	CP2C9_HUMAN	4.72	IC50		WOMBAT-PK	=			Homo sapiens
CYP2C9	cytochrome P450 family 2 subfamily C member 9	miconazole	Metabolic pathways: map01100	1800	Cytochrome P450 2C9	Enzyme	P11712	CP2C9_HUMAN	6.699	IC50	DRUGMATRIX: CYP450, 2C9 enzyme inhibition (substrate: 3-Cyano-7-ethoxycoumarin)	DRUG MATRIX	=			Homo sapiens
CYP2C9	cytochrome P450 family 2 subfamily C member 9	mosapride	Metabolic pathways: map01100	1848	Cytochrome P450 2C9	Enzyme	P11712	CP2C9_HUMAN	6	IC50	DRUGMATRIX: CYP450, 2C9 enzyme inhibition (substrate: 3-Cyano-7-ethoxycoumarin)	DRUG MATRIX	=			Homo sapiens
CYP2C9	cytochrome P450 family 2 subfamily C member 9	nicardipine	Metabolic pathways: map01100	1909	Cytochrome P450 2C9	Enzyme	P11712	CP2C9_HUMAN	6.5528	IC50		WOMBAT-PK	=			Homo sapiens
CYP2C9	cytochrome P450 family 2 subfamily C member 9	niclosamide	Metabolic pathways: map01100	1912	Cytochrome P450 2C9	Enzyme	P11712	CP2C9_HUMAN	7.0458	EC50		WOMBAT-PK	=			Homo sapiens
CYP2C9	cytochrome P450 family 2 subfamily C member 9	nimodipine	Metabolic pathways: map01100	1937	Cytochrome P450 2C9	Enzyme	P11712	CP2C9_HUMAN	6	IC50	DRUGMATRIX: CYP450, 2C9 enzyme inhibition (substrate: 3-Cyano-7-ethoxycoumarin)	DRUG MATRIX	=			Homo sapiens
CYP2C9	cytochrome P450 family 2 subfamily C member 9	nitrendipine	Metabolic pathways: map01100	1947	Cytochrome P450 2C9	Enzyme	P11712	CP2C9_HUMAN	6.5229	IC50	DRUGMATRIX: CYP450, 2C9 enzyme inhibition (substrate: 3-Cyano-7-ethoxycoumarin)	DRUG MATRIX	=			Homo sapiens
CYP2C9	cytochrome P450 family 2 subfamily C member 9	noscapine	Metabolic pathways: map01100	1973	Cytochrome P450 2C9	Enzyme	P11712	CP2C9_HUMAN	5.0874	IC50	DRUGMATRIX: CYP450, 2C9 enzyme inhibition (substrate: 3-Cyano-7-ethoxycoumarin)	DRUG MATRIX	=			Homo sapiens
CYP2C9	cytochrome P450 family 2 subfamily C member 9	omeprazole	Metabolic pathways: map01100	1990	Cytochrome P450 2C9	Enzyme	P11712	CP2C9_HUMAN	4.3468	Ki		WOMBAT-PK	=			Homo sapiens
CYP2C9	cytochrome P450 family 2 subfamily C member 9	phenelzine	Metabolic pathways: map01100	2123	Cytochrome P450 2C9	Enzyme	P11712	CP2C9_HUMAN	5.3979	IC50	DRUGMATRIX: CYP450, 2C9 enzyme inhibition (substrate: 3-Cyano-7-ethoxycoumarin)	DRUG MATRIX	=			Homo sapiens
CYP2C9	cytochrome P450 family 2 subfamily C member 9	phenylbutazone	Metabolic pathways: map01100	2145	Cytochrome P450 2C9	Enzyme	P11712	CP2C9_HUMAN	4.72	Ki		WOMBAT-PK	=			Homo sapiens
CYP2C9	cytochrome P450 family 2 subfamily C member 9	propofol	Metabolic pathways: map01100	2302	Cytochrome P450 2C9	Enzyme	P11712	CP2C9_HUMAN	4.9101	IC50		WOMBAT-PK	=			Homo sapiens
CYP2C9	cytochrome P450 family 2 subfamily C member 9	pyrimethamine	Metabolic pathways: map01100	2332	Cytochrome P450 2C9	Enzyme	P11712	CP2C9_HUMAN	4.2882	Ki		WOMBAT-PK	=			Homo sapiens
CYP2C9	cytochrome P450 family 2 subfamily C member 9	raloxifene	Metabolic pathways: map01100	2351	Cytochrome P450 2C9	Enzyme	P11712	CP2C9_HUMAN	5.699	IC50	DRUGMATRIX: CYP450, 2C9 enzyme inhibition (substrate: 3-Cyano-7-ethoxycoumarin)	DRUG MATRIX	=			Homo sapiens
CYP2C9	cytochrome P450 family 2 subfamily C member 9	ritonavir	Metabolic pathways: map01100	2391	Cytochrome P450 2C9	Enzyme	P11712	CP2C9_HUMAN	7.7959	IC50	DRUGMATRIX: CYP450, 2C9 enzyme inhibition (substrate: 3-Cyano-7-ethoxycoumarin)	DRUG MATRIX	=			Homo sapiens
CYP2C9	cytochrome P450 family 2 subfamily C member 9	sirolimus	Metabolic pathways: map01100	2446	Cytochrome P450 2C9	Enzyme	P11712	CP2C9_HUMAN	5.699	IC50	DRUGMATRIX: CYP450, 2C9 enzyme inhibition (substrate: 3-Cyano-7-ethoxycoumarin)	DRUG MATRIX	=			Homo sapiens
CYP2C9	cytochrome P450 family 2 subfamily C member 9	stanozolol	Metabolic pathways: map01100	2477	Cytochrome P450 2C9	Enzyme	P11712	CP2C9_HUMAN	5.9478	IC50	DRUGMATRIX: CYP450, 2C9 enzyme inhibition (substrate: 3-Cyano-7-ethoxycoumarin)	DRUG MATRIX	=			Homo sapiens
CYP2C9	cytochrome P450 family 2 subfamily C member 9	sulconazole	Metabolic pathways: map01100	2495	Cytochrome P450 2C9	Enzyme	P11712	CP2C9_HUMAN	6.699	IC50	DRUGMATRIX: CYP450, 2C9 enzyme inhibition (substrate: 3-Cyano-7-ethoxycoumarin)	DRUG MATRIX	=			Homo sapiens
CYP2C9	cytochrome P450 family 2 subfamily C member 9	sulfaphenazole	Metabolic pathways: map01100	2523	Cytochrome P450 2C9	Enzyme	P11712	CP2C9_HUMAN	6.699	IC50	DRUGMATRIX: CYP450, 2C9 enzyme inhibition (substrate: 3-Cyano-7-ethoxycoumarin)	DRUG MATRIX	=			Homo sapiens
CYP2C9	cytochrome P450 family 2 subfamily C member 9	suprofen	Metabolic pathways: map01100	2546	Cytochrome P450 2C9	Enzyme	P11712	CP2C9_HUMAN	4.3468	Ki		WOMBAT-PK	=			Homo sapiens
CYP2C9	cytochrome P450 family 2 subfamily C member 9	troglitazone	Metabolic pathways: map01100	2767	Cytochrome P450 2C9	Enzyme	P11712	CP2C9_HUMAN	5.3979	IC50	DRUGMATRIX: CYP450, 2C9 enzyme inhibition (substrate: 3-Cyano-7-ethoxycoumarin)	DRUG MATRIX	=			Homo sapiens
CYP2C9	cytochrome P450 family 2 subfamily C member 9	tropicamide	Metabolic pathways: map01100	2774	Cytochrome P450 2C9	Enzyme	P11712	CP2C9_HUMAN	6	IC50	DRUGMATRIX: CYP450, 2C9 enzyme inhibition (substrate: 3-Cyano-7-ethoxycoumarin)	DRUG MATRIX	=			Homo sapiens
CYP2C9	cytochrome P450 family 2 subfamily C member 9	voriconazole	Metabolic pathways: map01100	2846	Cytochrome P450 2C9	Enzyme	P11712	CP2C9_HUMAN	4.85	IC50		CHEMBL	=			Homo sapiens
CYP2C9	cytochrome P450 family 2 subfamily C member 9	warfarin	Metabolic pathways: map01100	2847	Cytochrome P450 2C9	Enzyme	P11712	CP2C9_HUMAN	4.8665	Ki		WOMBAT-PK	=			Homo sapiens
CYP2C9	cytochrome P450 family 2 subfamily C member 9	zafirlukast	Metabolic pathways: map01100	2855	Cytochrome P450 2C9	Enzyme	P11712	CP2C9_HUMAN	5.6464	IC50	DRUGMATRIX: CYP450, 2C9 enzyme inhibition (substrate: 3-Cyano-7-ethoxycoumarin)	DRUG MATRIX	=			Homo sapiens
CYP2C9	cytochrome P450 family 2 subfamily C member 9	oxiconazole	Metabolic pathways: map01100	3408	Cytochrome P450 2C9	Enzyme	P11712	CP2C9_HUMAN	5.5229	IC50	DRUGMATRIX: CYP450, 2C9 enzyme inhibition (substrate: 3-Cyano-7-ethoxycoumarin)	DRUG MATRIX	=			Homo sapiens
CYP2C9	cytochrome P450 family 2 subfamily C member 9	podophyllotoxin	Metabolic pathways: map01100	3481	Cytochrome P450 2C9	Enzyme	P11712	CP2C9_HUMAN	5.3979	IC50	DRUGMATRIX: CYP450, 2C9 enzyme inhibition (substrate: 3-Cyano-7-ethoxycoumarin)	DRUG MATRIX	=			Homo sapiens
CYP2C9	cytochrome P450 family 2 subfamily C member 9	tenidap	Metabolic pathways: map01100	4728	Cytochrome P450 2C9	Enzyme	P11712	CP2C9_HUMAN	6.1549	IC50	DRUGMATRIX: CYP450, 2C9 enzyme inhibition (substrate: 3-Cyano-7-ethoxycoumarin)	DRUG MATRIX	=			Homo sapiens
CYP2C9	cytochrome P450 family 2 subfamily C member 9	tannic acid	Metabolic pathways: map01100	5039	Cytochrome P450 2C9	Enzyme	P11712	CP2C9_HUMAN	5.34	IC50	DRUGMATRIX: CYP450, 2C9 enzyme inhibition (substrate: 3-Cyano-7-ethoxycoumarin)	CHEMBL	=			Homo sapiens
CYP3A43	cytochrome P450 family 3 subfamily A member 43	cobicistat	Metabolic pathways: map01100	4299	Cytochrome P450 3A	Enzyme	P20815	CP3A4_HUMAN	6.0273	Ki	Inactivation of Human Hepatic Microsomal CYP3A-Dependent Midazolam 1'-Hydroxylase Activity	SCIENTIFIC LITERATURE	=	DRUG LABEL	INHIBITOR	Homo sapiens
CYP3A4	cytochrome P450 family 3 subfamily A member 4	aliskiren	Metabolic pathways: map01100	119	Cytochrome P450 3A4	Enzyme	P08684	CP3A4_HUMAN	4.61	Km		WOMBAT-PK	=			Homo sapiens
CYP3A4	cytochrome P450 family 3 subfamily A member 4	alprazolam	Metabolic pathways: map01100	136	Cytochrome P450 3A4	Enzyme	P08684	CP3A4_HUMAN	3.85	Ki		WOMBAT-PK	=			Homo sapiens
CYP3A4	cytochrome P450 family 3 subfamily A member 4	amiodarone	Metabolic pathways: map01100	176	Cytochrome P450 3A4	Enzyme	P08684	CP3A4_HUMAN	6.22	Ki		WOMBAT-PK	=			Homo sapiens
CYP3A4	cytochrome P450 family 3 subfamily A member 4	amprenavir	Metabolic pathways: map01100	200	Cytochrome P450 3A4	Enzyme	P08684	CP3A4_HUMAN	6	IC50	DRUGMATRIX: CYP450, 3A4 enzyme inhibition (substrate: 7-Benzyloxy-4-(trifluoromethyl)-coumarin)	DRUG MATRIX	=			Homo sapiens
CYP3A4	cytochrome P450 family 3 subfamily A member 4	aprepitant	Metabolic pathways: map01100	230	Cytochrome P450 3A4	Enzyme	P08684	CP3A4_HUMAN				WOMBAT-PK				Homo sapiens
CYP3A4	cytochrome P450 family 3 subfamily A member 4	astemizole	Metabolic pathways: map01100	249	Cytochrome P450 3A4	Enzyme	P08684	CP3A4_HUMAN	5.4815	IC50		WOMBAT-PK	=			Homo sapiens
CYP3A4	cytochrome P450 family 3 subfamily A member 4	atazanavir	Metabolic pathways: map01100	254	Cytochrome P450 3A4	Enzyme	P08684	CP3A4_HUMAN	5.6289	Ki		WOMBAT-PK	=			Homo sapiens
CYP3A4	cytochrome P450 family 3 subfamily A member 4	atorvastatin	Metabolic pathways: map01100	257	Cytochrome P450 3A4	Enzyme	P08684	CP3A4_HUMAN	5.29	IC50	Inhibition of CYP3A4 in human liver microsome	CHEMBL	=			Homo sapiens
CYP3A4	cytochrome P450 family 3 subfamily A member 4	bromocriptine	Metabolic pathways: map01100	403	Cytochrome P450 3A4	Enzyme	P08684	CP3A4_HUMAN	5.699	IC50	DRUGMATRIX: CYP450, 3A4 enzyme inhibition (substrate: 7-Benzyloxy-4-(trifluoromethyl)-coumarin)	DRUG MATRIX	=			Homo sapiens
CYP3A4	cytochrome P450 family 3 subfamily A member 4	buspirone	Metabolic pathways: map01100	437	Cytochrome P450 3A4	Enzyme	P08684	CP3A4_HUMAN	5.13	Ki		WOMBAT-PK	=			Homo sapiens
CYP3A4	cytochrome P450 family 3 subfamily A member 4	candesartan cilexetil	Metabolic pathways: map01100	475	Cytochrome P450 3A4	Enzyme	P08684	CP3A4_HUMAN	5.05	IC50	DRUGMATRIX: CYP450, 3A4 enzyme inhibition (substrate: 7-Benzyloxy-4-(trifluoromethyl)-coumarin)	CHEMBL	=			Homo sapiens
CYP3A4	cytochrome P450 family 3 subfamily A member 4	cefapirin	Metabolic pathways: map01100	575	Cytochrome P450 3A4	Enzyme	P08684	CP3A4_HUMAN	5.31	IC50		WOMBAT-PK	=			Homo sapiens
CYP3A4	cytochrome P450 family 3 subfamily A member 4	chloramphenicol	Metabolic pathways: map01100	589	Cytochrome P450 3A4	Enzyme	P08684	CP3A4_HUMAN	4.25	IC50		WOMBAT-PK	=			Homo sapiens
CYP3A4	cytochrome P450 family 3 subfamily A member 4	cisapride	Metabolic pathways: map01100	660	Cytochrome P450 3A4	Enzyme	P08684	CP3A4_HUMAN	6.5229	IC50	DRUGMATRIX: CYP450, 3A4 enzyme inhibition (substrate: 7-Benzyloxy-4-(trifluoromethyl)-coumarin)	DRUG MATRIX	=			Homo sapiens
CYP3A4	cytochrome P450 family 3 subfamily A member 4	clotrimazole	Metabolic pathways: map01100	719	Cytochrome P450 3A4	Enzyme	P08684	CP3A4_HUMAN	7.699	IC50		WOMBAT-PK	=			Homo sapiens
CYP3A4	cytochrome P450 family 3 subfamily A member 4	colchicine	Metabolic pathways: map01100	726	Cytochrome P450 3A4	Enzyme	P08684	CP3A4_HUMAN	4.19	Ki		WOMBAT-PK	=			Homo sapiens
CYP3A4	cytochrome P450 family 3 subfamily A member 4	cyclophosphamide	Metabolic pathways: map01100	758	Cytochrome P450 3A4	Enzyme	P08684	CP3A4_HUMAN	5.68	IC50		WOMBAT-PK	=			Homo sapiens
CYP3A4	cytochrome P450 family 3 subfamily A member 4	cycloserine	Metabolic pathways: map01100	759	Cytochrome P450 3A4	Enzyme	P08684	CP3A4_HUMAN	4.31	IC50		WOMBAT-PK	=			Homo sapiens
CYP3A4	cytochrome P450 family 3 subfamily A member 4	ciclosporin	Metabolic pathways: map01100	760	Cytochrome P450 3A4	Enzyme	P08684	CP3A4_HUMAN	5.3098	Ki		WOMBAT-PK	=			Homo sapiens
CYP3A4	cytochrome P450 family 3 subfamily A member 4	dapsone	Metabolic pathways: map01100	782	Cytochrome P450 3A4	Enzyme	P08684	CP3A4_HUMAN	4.57	Ki		WOMBAT-PK	=			Homo sapiens
CYP3A4	cytochrome P450 family 3 subfamily A member 4	diazepam	Metabolic pathways: map01100	852	Cytochrome P450 3A4	Enzyme	P08684	CP3A4_HUMAN	4.42	Ki		WOMBAT-PK	=			Homo sapiens
CYP3A4	cytochrome P450 family 3 subfamily A member 4	alpha-Ergocryptine	Metabolic pathways: map01100	885	Cytochrome P450 3A4	Enzyme	P08684	CP3A4_HUMAN	6.2218	IC50	DRUGMATRIX: CYP450, 3A4 enzyme inhibition (substrate: 7-Benzyloxy-4-(trifluoromethyl)-coumarin)	DRUG MATRIX	=			Homo sapiens
CYP3A4	cytochrome P450 family 3 subfamily A member 4	dihydroergocristine	Metabolic pathways: map01100	887	Cytochrome P450 3A4	Enzyme	P08684	CP3A4_HUMAN	5.5229	IC50	DRUGMATRIX: CYP450, 3A4 enzyme inhibition (substrate: 7-Benzyloxy-4-(trifluoromethyl)-coumarin)	DRUG MATRIX	=			Homo sapiens
CYP3A4	cytochrome P450 family 3 subfamily A member 4	dihydroergotamine	Metabolic pathways: map01100	888	Cytochrome P450 3A4	Enzyme	P08684	CP3A4_HUMAN	5.301	IC50	DRUGMATRIX: CYP450, 3A4 enzyme inhibition (substrate: 7-Benzyloxy-4-(trifluoromethyl)-coumarin)	DRUG MATRIX	=			Homo sapiens
CYP3A4	cytochrome P450 family 3 subfamily A member 4	diltiazem	Metabolic pathways: map01100	897	Cytochrome P450 3A4	Enzyme	P08684	CP3A4_HUMAN	5.736	IC50	DRUGMATRIX: CYP450, 3A4 enzyme inhibition (substrate: 7-Benzyloxy-4-(trifluoromethyl)-coumarin)	DRUG MATRIX	=			Homo sapiens
CYP3A4	cytochrome P450 family 3 subfamily A member 4	docetaxel	Metabolic pathways: map01100	939	Cytochrome P450 3A4	Enzyme	P08684	CP3A4_HUMAN	5.699	IC50	DRUGMATRIX: CYP450, 3A4 enzyme inhibition (substrate: 7-Benzyloxy-4-(trifluoromethyl)-coumarin)	DRUG MATRIX	=			Homo sapiens
CYP3A4	cytochrome P450 family 3 subfamily A member 4	econazole	Metabolic pathways: map01100	983	Cytochrome P450 3A4	Enzyme	P08684	CP3A4_HUMAN	7.301	IC50	DRUGMATRIX: CYP450, 3A4 enzyme inhibition (substrate: 7-Benzyloxy-4-(trifluoromethyl)-coumarin)	DRUG MATRIX	=			Homo sapiens
CYP3A4	cytochrome P450 family 3 subfamily A member 4	ergotamine	Metabolic pathways: map01100	1043	Cytochrome P450 3A4	Enzyme	P08684	CP3A4_HUMAN	6	IC50	DRUGMATRIX: CYP450, 3A4 enzyme inhibition (substrate: 7-Benzyloxy-4-(trifluoromethyl)-coumarin)	DRUG MATRIX	=			Homo sapiens
CYP3A4	cytochrome P450 family 3 subfamily A member 4	ethambutol	Metabolic pathways: map01100	1073	Cytochrome P450 3A4	Enzyme	P08684	CP3A4_HUMAN	6.25	IC50		WOMBAT-PK	=			Homo sapiens
CYP3A4	cytochrome P450 family 3 subfamily A member 4	fluconazole	Metabolic pathways: map01100	1187	Cytochrome P450 3A4	Enzyme	P08684	CP3A4_HUMAN	5.1	IC50		CHEMBL	=			Homo sapiens
CYP3A4	cytochrome P450 family 3 subfamily A member 4	idebenone	Metabolic pathways: map01100	1416	Cytochrome P450 3A4	Enzyme	P08684	CP3A4_HUMAN	5.1549	IC50	DRUGMATRIX: CYP450, 3A4 enzyme inhibition (substrate: 7-Benzyloxy-4-(trifluoromethyl)-coumarin)	DRUG MATRIX	=			Homo sapiens
CYP3A4	cytochrome P450 family 3 subfamily A member 4	indinavir	Metabolic pathways: map01100	1437	Cytochrome P450 3A4	Enzyme	P08684	CP3A4_HUMAN	6.3979	IC50	DRUGMATRIX: CYP450, 3A4 enzyme inhibition (substrate: 7-Benzyloxy-4-(trifluoromethyl)-coumarin)	DRUG MATRIX	=			Homo sapiens
CYP3A4	cytochrome P450 family 3 subfamily A member 4	isoniazid	Metabolic pathways: map01100	1497	Cytochrome P450 3A4	Enzyme	P08684	CP3A4_HUMAN	5.31	IC50		WOMBAT-PK	=			Homo sapiens
CYP3A4	cytochrome P450 family 3 subfamily A member 4	itraconazole	Metabolic pathways: map01100	1513	Cytochrome P450 3A4	Enzyme	P08684	CP3A4_HUMAN	6.0458	IC50	DRUGMATRIX: CYP450, 3A4 enzyme inhibition (substrate: 7-Benzyloxy-4-(trifluoromethyl)-coumarin)	DRUG MATRIX	=			Homo sapiens
CYP3A4	cytochrome P450 family 3 subfamily A member 4	ketoconazole	Metabolic pathways: map01100	1527	Cytochrome P450 3A4	Enzyme	P08684	CP3A4_HUMAN	7	Ki		WOMBAT-PK	=			Homo sapiens
CYP3A4	cytochrome P450 family 3 subfamily A member 4	lacidipine	Metabolic pathways: map01100	1532	Cytochrome P450 3A4	Enzyme	P08684	CP3A4_HUMAN	6.0458	IC50	DRUGMATRIX: CYP450, 3A4 enzyme inhibition (substrate: 7-Benzyloxy-4-(trifluoromethyl)-coumarin)	DRUG MATRIX	=			Homo sapiens
CYP3A4	cytochrome P450 family 3 subfamily A member 4	maprotiline	Metabolic pathways: map01100	1634	Cytochrome P450 3A4	Enzyme	P08684	CP3A4_HUMAN	5.3643	IC50	DRUGMATRIX: CYP450, 3A4 enzyme inhibition (substrate: 7-Benzyloxy-4-(trifluoromethyl)-coumarin)	DRUG MATRIX	=			Homo sapiens
CYP3A4	cytochrome P450 family 3 subfamily A member 4	metyrapone	Metabolic pathways: map01100	1791	Cytochrome P450 3A4	Enzyme	P08684	CP3A4_HUMAN	6.0969	IC50	DRUGMATRIX: CYP450, 3A4 enzyme inhibition (substrate: 7-Benzyloxy-4-(trifluoromethyl)-coumarin)	DRUG MATRIX	=			Homo sapiens
CYP3A4	cytochrome P450 family 3 subfamily A member 4	mezlocillin	Metabolic pathways: map01100	1795	Cytochrome P450 3A4	Enzyme	P08684	CP3A4_HUMAN	5.17	IC50		WOMBAT-PK	=			Homo sapiens
CYP3A4	cytochrome P450 family 3 subfamily A member 4	mibefradil	Metabolic pathways: map01100	1797	Cytochrome P450 3A4	Enzyme	P08684	CP3A4_HUMAN	6.22	Ki		WOMBAT-PK	=			Homo sapiens
CYP3A4	cytochrome P450 family 3 subfamily A member 4	miconazole	Metabolic pathways: map01100	1800	Cytochrome P450 3A4	Enzyme	P08684	CP3A4_HUMAN	7	IC50	DRUGMATRIX: CYP450, 3A4 enzyme inhibition (substrate: 7-Benzyloxy-4-(trifluoromethyl)-coumarin)	DRUG MATRIX	=			Homo sapiens
CYP3A4	cytochrome P450 family 3 subfamily A member 4	midazolam	Metabolic pathways: map01100	1802	Cytochrome P450 3A4	Enzyme	P08684	CP3A4_HUMAN	6	Km		WOMBAT-PK	=			Homo sapiens
CYP3A4	cytochrome P450 family 3 subfamily A member 4	mifepristone	Metabolic pathways: map01100	1805	Cytochrome P450 3A4	Enzyme	P08684	CP3A4_HUMAN	6.64	Ki		WOMBAT-PK	=			Homo sapiens
CYP3A4	cytochrome P450 family 3 subfamily A member 4	mosapride	Metabolic pathways: map01100	1848	Cytochrome P450 3A4	Enzyme	P08684	CP3A4_HUMAN	6.1549	IC50	DRUGMATRIX: CYP450, 3A4 enzyme inhibition (substrate: 7-Benzyloxy-4-(trifluoromethyl)-coumarin)	DRUG MATRIX	=			Homo sapiens
CYP3A4	cytochrome P450 family 3 subfamily A member 4	nefazodone	Metabolic pathways: map01100	1890	Cytochrome P450 3A4	Enzyme	P08684	CP3A4_HUMAN	6	Ki		IUPHAR	=		INHIBITOR	Homo sapiens
CYP3A4	cytochrome P450 family 3 subfamily A member 4	nelfinavir	Metabolic pathways: map01100	1893	Cytochrome P450 3A4	Enzyme	P08684	CP3A4_HUMAN	5.699	IC50	DRUGMATRIX: CYP450, 3A4 enzyme inhibition (substrate: 7-Benzyloxy-4-(trifluoromethyl)-coumarin)	DRUG MATRIX	=			Homo sapiens
CYP3A4	cytochrome P450 family 3 subfamily A member 4	nicardipine	Metabolic pathways: map01100	1909	Cytochrome P450 3A4	Enzyme	P08684	CP3A4_HUMAN	6.3768	IC50		WOMBAT-PK	=			Homo sapiens
CYP3A4	cytochrome P450 family 3 subfamily A member 4	nifedipine	Metabolic pathways: map01100	1922	Cytochrome P450 3A4	Enzyme	P08684	CP3A4_HUMAN	5.26	IC50		WOMBAT-PK	=			Homo sapiens
CYP3A4	cytochrome P450 family 3 subfamily A member 4	nimodipine	Metabolic pathways: map01100	1937	Cytochrome P450 3A4	Enzyme	P08684	CP3A4_HUMAN	6.12	Ki		WOMBAT-PK	=			Homo sapiens
CYP3A4	cytochrome P450 family 3 subfamily A member 4	omeprazole	Metabolic pathways: map01100	1990	Cytochrome P450 3A4	Enzyme	P08684	CP3A4_HUMAN	4.3098	Km		WOMBAT-PK	=			Homo sapiens
CYP3A4	cytochrome P450 family 3 subfamily A member 4	phenelzine	Metabolic pathways: map01100	2123	Cytochrome P450 3A4	Enzyme	P08684	CP3A4_HUMAN	5.699	IC50	DRUGMATRIX: CYP450, 3A4 enzyme inhibition (substrate: 7-Benzyloxy-4-(trifluoromethyl)-coumarin)	DRUG MATRIX	=			Homo sapiens
CYP3A4	cytochrome P450 family 3 subfamily A member 4	pyrazinamide	Metabolic pathways: map01100	2328	Cytochrome P450 3A4	Enzyme	P08684	CP3A4_HUMAN	6.89	IC50		WOMBAT-PK	=			Homo sapiens
CYP3A4	cytochrome P450 family 3 subfamily A member 4	ritonavir	Metabolic pathways: map01100	2391	Cytochrome P450 3A4	Enzyme	P08684	CP3A4_HUMAN	7.55	IC50		WOMBAT-PK	=			Homo sapiens
CYP3A4	cytochrome P450 family 3 subfamily A member 4	saquinavir	Metabolic pathways: map01100	2422	Cytochrome P450 3A4	Enzyme	P08684	CP3A4_HUMAN	5.8239	IC50		WOMBAT-PK	=			Homo sapiens
CYP3A4	cytochrome P450 family 3 subfamily A member 4	sirolimus	Metabolic pathways: map01100	2446	Cytochrome P450 3A4	Enzyme	P08684	CP3A4_HUMAN	5.699	IC50	DRUGMATRIX: CYP450, 3A4 enzyme inhibition (substrate: 7-Benzyloxy-4-(trifluoromethyl)-coumarin)	DRUG MATRIX	=			Homo sapiens
CYP3A4	cytochrome P450 family 3 subfamily A member 4	stiripentol	Metabolic pathways: map01100	2480	Cytochrome P450 3A4	Enzyme	P08684	CP3A4_HUMAN				WOMBAT-PK				Homo sapiens
CYP3A4	cytochrome P450 family 3 subfamily A member 4	sulconazole	Metabolic pathways: map01100	2495	Cytochrome P450 3A4	Enzyme	P08684	CP3A4_HUMAN	7.1549	IC50	DRUGMATRIX: CYP450, 3A4 enzyme inhibition (substrate: 7-Benzyloxy-4-(trifluoromethyl)-coumarin)	DRUG MATRIX	=			Homo sapiens
CYP3A4	cytochrome P450 family 3 subfamily A member 4	tacrolimus	Metabolic pathways: map01100	2552	Cytochrome P450 3A4	Enzyme	P08684	CP3A4_HUMAN	6	IC50	DRUGMATRIX: CYP450, 3A4 enzyme inhibition (substrate: 7-Benzyloxy-4-(trifluoromethyl)-coumarin)	DRUG MATRIX	=			Homo sapiens
CYP3A4	cytochrome P450 family 3 subfamily A member 4	topotecan	Metabolic pathways: map01100	2707	Cytochrome P450 3A4	Enzyme	P08684	CP3A4_HUMAN	5.8178	IC50	DRUGMATRIX: CYP450, 3A4 enzyme inhibition (substrate: 7-Benzyloxy-4-(trifluoromethyl)-coumarin)	DRUG MATRIX	=			Homo sapiens
CYP3A4	cytochrome P450 family 3 subfamily A member 4	triazolam	Metabolic pathways: map01100	2729	Cytochrome P450 3A4	Enzyme	P08684	CP3A4_HUMAN	4.27	Ki		WOMBAT-PK	=			Homo sapiens
CYP3A4	cytochrome P450 family 3 subfamily A member 4	troglitazone	Metabolic pathways: map01100	2767	Cytochrome P450 3A4	Enzyme	P08684	CP3A4_HUMAN	3.2082	Km		WOMBAT-PK	=			Homo sapiens
CYP3A4	cytochrome P450 family 3 subfamily A member 4	verapamil	Metabolic pathways: map01100	2815	Cytochrome P450 3A4	Enzyme	P08684	CP3A4_HUMAN	6.22	Ki	Inhibition of testosterone 6&beta;-hydroxylation.	IUPHAR	=		INHIBITOR	Homo sapiens
CYP3A4	cytochrome P450 family 3 subfamily A member 4	vindesine	Metabolic pathways: map01100	2826	Cytochrome P450 3A4	Enzyme	P08684	CP3A4_HUMAN	4.6073	Km		WOMBAT-PK	=			Homo sapiens
CYP3A4	cytochrome P450 family 3 subfamily A member 4	vinorelbine	Metabolic pathways: map01100	2827	Cytochrome P450 3A4	Enzyme	P08684	CP3A4_HUMAN	6	IC50	DRUGMATRIX: CYP450, 3A4 enzyme inhibition (substrate: 7-Benzyloxy-4-(trifluoromethyl)-coumarin)	DRUG MATRIX	=			Homo sapiens
CYP3A4	cytochrome P450 family 3 subfamily A member 4	voriconazole	Metabolic pathways: map01100	2846	Cytochrome P450 3A4	Enzyme	P08684	CP3A4_HUMAN	4.89	IC50		CHEMBL	=			Homo sapiens
CYP3A4	cytochrome P450 family 3 subfamily A member 4	warfarin	Metabolic pathways: map01100	2847	Cytochrome P450 3A4	Enzyme	P08684	CP3A4_HUMAN	3.98	Ki		WOMBAT-PK	=			Homo sapiens
CYP3A4	cytochrome P450 family 3 subfamily A member 4	zafirlukast	Metabolic pathways: map01100	2855	Cytochrome P450 3A4	Enzyme	P08684	CP3A4_HUMAN	4.8729	Ki		WOMBAT-PK	=			Homo sapiens
CYP3A4	cytochrome P450 family 3 subfamily A member 4	oxiconazole	Metabolic pathways: map01100	3408	Cytochrome P450 3A4	Enzyme	P08684	CP3A4_HUMAN	7.0458	IC50	DRUGMATRIX: CYP450, 3A4 enzyme inhibition (substrate: 7-Benzyloxy-4-(trifluoromethyl)-coumarin)	DRUG MATRIX	=			Homo sapiens
CYP3A4	cytochrome P450 family 3 subfamily A member 4	podophyllotoxin	Metabolic pathways: map01100	3481	Cytochrome P450 3A4	Enzyme	P08684	CP3A4_HUMAN	6.2218	IC50	DRUGMATRIX: CYP450, 3A4 enzyme inhibition (substrate: 7-Benzyloxy-4-(trifluoromethyl)-coumarin)	DRUG MATRIX	=			Homo sapiens
CYP3A4	cytochrome P450 family 3 subfamily A member 4	posaconazole	Metabolic pathways: map01100	3483	Cytochrome P450 3A4	Enzyme	P08684	CP3A4_HUMAN				WOMBAT-PK				Homo sapiens
CYP3A4	cytochrome P450 family 3 subfamily A member 4	saxagliptin	Metabolic pathways: map01100	4114	Cytochrome P450 3A4	Enzyme	P08684	CP3A4_HUMAN				WOMBAT-PK				Homo sapiens
CYP3A4	cytochrome P450 family 3 subfamily A member 4	gentian violet	Metabolic pathways: map01100	4138	Cytochrome P450 3A4	Enzyme	P08684	CP3A4_HUMAN	5.4397	IC50	DRUGMATRIX: CYP450, 3A4 enzyme inhibition (substrate: 7-Benzyloxy-4-(trifluoromethyl)-coumarin)	DRUG MATRIX	=			Homo sapiens
CYP3A4	cytochrome P450 family 3 subfamily A member 4	abiraterone acetate	Metabolic pathways: map01100	4176	Cytochrome P450 3A4	Enzyme	P08684	CP3A4_HUMAN	5.57	IC50	Inhibition of CYP3A4 expressed in baculovirus infected insect microsomes	CHEMBL	=			Homo sapiens
CYP3A4	cytochrome P450 family 3 subfamily A member 4	cobicistat	Metabolic pathways: map01100	4299	Cytochrome P450 3A	Enzyme	P08684	CP343_HUMAN	6.0273	Ki	Inactivation of Human Hepatic Microsomal CYP3A-Dependent Midazolam 1'-Hydroxylase Activity	SCIENTIFIC LITERATURE	=	DRUG LABEL	INHIBITOR	Homo sapiens
DCK	deoxycytidine kinase	cladribine	Metabolic pathways: map01100	667	Deoxycytidine kinase	Kinase	P27707	DCK_HUMAN				WOMBAT-PK				Homo sapiens
DCK	deoxycytidine kinase	gemcitabine	Metabolic pathways: map01100	1283	Deoxycytidine kinase	Kinase	P27707	DCK_HUMAN				WOMBAT-PK				Homo sapiens
DCK	deoxycytidine kinase	lamivudine	Metabolic pathways: map01100	1539	Deoxycytidine kinase	Kinase	P27707	DCK_HUMAN				WOMBAT-PK				Homo sapiens
DCK	deoxycytidine kinase	vidarabine	Metabolic pathways: map01100	2818	Deoxycytidine kinase	Kinase	P27707	DCK_HUMAN				WOMBAT-PK				Homo sapiens
DCK	deoxycytidine kinase	zalcitabine	Metabolic pathways: map01100	2856	Deoxycytidine kinase	Kinase	P27707	DCK_HUMAN				WOMBAT-PK				Homo sapiens
DGAT1	diacylglycerol O-acyltransferase 1	icosapent ethyl	Metabolic pathways: map01100	1413	Diacylglycerol O-acyltransferase 1	Enzyme	O75907	DGAT1_HUMAN			Mechanism of Action	DRUG LABEL		DRUG LABEL	INHIBITOR	Homo sapiens
HSD17B2	hydroxysteroid 17-beta dehydrogenase 2	acetoxolone	Metabolic pathways: map01100	62	Estradiol 17-beta-dehydrogenase 2	Enzyme	P37059	DHB2_HUMAN	5.42	IC50	Inhibition of human recombinant 17-beta-HSD2 expressed in HEK293 cells	CHEMBL	=			Homo sapiens
HSD17B2	hydroxysteroid 17-beta dehydrogenase 2	quercetin	Metabolic pathways: map01100	3514	Estradiol 17-beta-dehydrogenase 2	Enzyme	P37059	DHB2_HUMAN	5.81	IC50	Inhibition of human recombinant 17beta-HSD2 expressed in HEK293 cell lysate assessed as conversion of radiolabeled estrone to estradiol	CHEMBL	=			Homo sapiens
SQLE	squalene epoxidase	amiodarone	Metabolic pathways: map01100	176	Squalene monooxygenase	Enzyme	Q14534	ERG1_HUMAN	4.92	IC50	Inhibitory activity against Trypanosoma cruzi microsomal squalene synthase	CHEMBL	=			Homo sapiens
SQLE	squalene epoxidase	naftifine	Metabolic pathways: map01100	1872	Squalene monooxygenase	Enzyme	Q14534	ERG1_HUMAN				WOMBAT-PK				Homo sapiens
SQLE	squalene epoxidase	terbinafine	Metabolic pathways: map01100	2597	Squalene monooxygenase	Enzyme	Q14534	ERG1_HUMAN	7.52	Ki	Inhibitory activity against Candida albicans Squalene Epoxidase	CHEMBL	=			Homo sapiens
SHMT1	serine hydroxymethyltransferase 1	mimosine	Metabolic pathways: map01100	1811	Serine hydroxymethyltransferase, cytosolic	Enzyme	P34896	GLYC_HUMAN				WOMBAT-PK				Homo sapiens
SHMT1	serine hydroxymethyltransferase 1	pemetrexed	Metabolic pathways: map01100	2073	Serine hydroxymethyltransferase, cytosolic	Enzyme	P34896	GLYC_HUMAN	4.77	Kd	Binding affinity to human recombinant Serine hydroxymethyltransferase, cytosolic by isothermal titration calorimetry	CHEMBL	=			Homo sapiens
SHMT1	serine hydroxymethyltransferase 1	pyridoxine	Metabolic pathways: map01100	2836	Serine hydroxymethyltransferase, cytosolic	Enzyme	P34896	GLYC_HUMAN				WOMBAT-PK				Homo sapiens
HMGCR	3-hydroxy-3-methylglutaryl-CoA reductase	atorvastatin	Metabolic pathways: map01100	257	3-hydroxy-3-methylglutaryl-coenzyme A reductase	Enzyme	P04035	HMDH_HUMAN	8	IC50		WOMBAT-PK	=	CHEMBL	INHIBITOR	Homo sapiens
HMGCR	3-hydroxy-3-methylglutaryl-CoA reductase	bezafibrate	Metabolic pathways: map01100	362	3-hydroxy-3-methylglutaryl-coenzyme A reductase	Enzyme	P04035	HMDH_HUMAN				SCIENTIFIC LITERATURE		SCIENTIFIC LITERATURE	INHIBITOR	Homo sapiens
HMGCR	3-hydroxy-3-methylglutaryl-CoA reductase	cerivastatin	Metabolic pathways: map01100	577	3-hydroxy-3-methylglutaryl-coenzyme A reductase	Enzyme	P04035	HMDH_HUMAN	8	IC50		WOMBAT-PK	=	CHEMBL	INHIBITOR	Homo sapiens
HMGCR	3-hydroxy-3-methylglutaryl-CoA reductase	cisapride	Metabolic pathways: map01100	660	3-hydroxy-3-methylglutaryl-coenzyme A reductase	Enzyme	P04035	HMDH_HUMAN	5.4724	IC50	DRUGMATRIX: HMG-CoA Reductase enzyme inhibition (substrate: [14C]HMG-CoA)	DRUG MATRIX	=			Homo sapiens
HMGCR	3-hydroxy-3-methylglutaryl-CoA reductase	fluvastatin	Metabolic pathways: map01100	1229	3-hydroxy-3-methylglutaryl-coenzyme A reductase	Enzyme	P04035	HMDH_HUMAN	7.55	IC50	Inhibitory concentration against 3-hydroxy-3-methylglutaryl-CoA reductase	CHEMBL	=	DRUG LABEL	INHIBITOR	Homo sapiens
HMGCR	3-hydroxy-3-methylglutaryl-CoA reductase	lovastatin	Metabolic pathways: map01100	1612	3-hydroxy-3-methylglutaryl-coenzyme A reductase	Enzyme	P04035	HMDH_HUMAN	7.67	IC50		WOMBAT-PK	=	CHEMBL	INHIBITOR	Homo sapiens
HMGCR	3-hydroxy-3-methylglutaryl-CoA reductase	meglutol	Metabolic pathways: map01100	1670	3-hydroxy-3-methylglutaryl-coenzyme A reductase	Enzyme	P04035	HMDH_HUMAN	7.63	Ki	Inhibitory constant against HMG-CoA reductase	CHEMBL	=			Homo sapiens
HMGCR	3-hydroxy-3-methylglutaryl-CoA reductase	pitavastatin	Metabolic pathways: map01100	2214	3-hydroxy-3-methylglutaryl-coenzyme A reductase	Enzyme	P04035	HMDH_HUMAN	8.1675	IC50		WOMBAT-PK	=	CHEMBL	INHIBITOR	Homo sapiens
HMGCR	3-hydroxy-3-methylglutaryl-CoA reductase	pravastatin	Metabolic pathways: map01100	2239	3-hydroxy-3-methylglutaryl-coenzyme A reductase	Enzyme	P04035	HMDH_HUMAN	7.52	IC50	Tested in vitro for the inhibition of HMG-CoA reductase from partially purified microsomal preparations.	CHEMBL	=	CHEMBL	INHIBITOR	Homo sapiens
HMGCR	3-hydroxy-3-methylglutaryl-CoA reductase	rosuvastatin	Metabolic pathways: map01100	2406	3-hydroxy-3-methylglutaryl-coenzyme A reductase	Enzyme	P04035	HMDH_HUMAN	9.05	Ki	Inhibitory constant against HMG-CoA reductase	CHEMBL	=	CHEMBL	INHIBITOR	Homo sapiens
HMGCR	3-hydroxy-3-methylglutaryl-CoA reductase	simvastatin	Metabolic pathways: map01100	2445	3-hydroxy-3-methylglutaryl-coenzyme A reductase	Enzyme	P04035	HMDH_HUMAN	7.77	IC50		WOMBAT-PK	=	CHEMBL	INHIBITOR	Homo sapiens
HMGCR	3-hydroxy-3-methylglutaryl-CoA reductase	tannic acid	Metabolic pathways: map01100	5039	3-hydroxy-3-methylglutaryl-coenzyme A reductase	Enzyme	P04035	HMDH_HUMAN	5.5	IC50	DRUGMATRIX: HMG-CoA Reductase enzyme inhibition (substrate: [14C]HMG-CoA)	CHEMBL	=			Homo sapiens
MGAM	maltase-glucoamylase	acarbose	Metabolic pathways: map01100	39	Maltase-glucoamylase, intestinal	Enzyme	O43451	MGA_HUMAN	5.6968	IC50		WOMBAT-PK	=	CHEMBL	INHIBITOR	Homo sapiens
MGAM	maltase-glucoamylase	miglitol	Metabolic pathways: map01100	1806	Maltase-glucoamylase, intestinal	Enzyme	O43451	MGA_HUMAN	6	Ki	Inhibition of human recombinant N-terminal subunit of maltase-glucoamylase after 60 mins by glucose oxidase assay	CHEMBL	=	CHEMBL	INHIBITOR	Homo sapiens
MGAM	maltase-glucoamylase	miglustat	Metabolic pathways: map01100	1807	Maltase-glucoamylase, intestinal	Enzyme	O43451	MGA_HUMAN	5.68	IC50	Inhibition of Glycosidases (maltase) in rat intestinal brush border membranes by D-glucose oxidase-peroxidase method maltase	CHEMBL	=			Homo sapiens
MGAM	maltase-glucoamylase	migalastat	Metabolic pathways: map01100	5110	Maltase-glucoamylase, intestinal	Enzyme	O43451	MGA_HUMAN	5.82	IC50		CHEMBL	=			Homo sapiens
MGLL	monoglyceride lipase	disulfiram	Metabolic pathways: map01100	928	Monoglyceride lipase	Enzyme	Q99685	MGLL_HUMAN	5.9	IC50	Inhibition of human MGL activity using [3H]2-oleoylglycerol substrate by liquid scintillation counting	CHEMBL	=			Homo sapiens
MGLL	monoglyceride lipase	thiram	Metabolic pathways: map01100	3601	Monoglyceride lipase	Enzyme	Q99685	MGLL_HUMAN	6.01	IC50	Inhibition of human MGL activity using [3H]2-oleoylglycerol substrate by liquid scintillation counting	CHEMBL	=			Homo sapiens
CYP2C9	cytochrome P450 family 2 subfamily C member 9	amiodarone	Metabolism of xenobiotics by cytochrome P450: map00980	176	Cytochrome P450 2C9	Enzyme	P11712	CP2C9_HUMAN	7.3979	EC50		WOMBAT-PK	=			Homo sapiens
CYP2C9	cytochrome P450 family 2 subfamily C member 9	atazanavir	Metabolism of xenobiotics by cytochrome P450: map00980	254	Cytochrome P450 2C9	Enzyme	P11712	CP2C9_HUMAN	4.9208	Ki		WOMBAT-PK	=			Homo sapiens
CYP2C9	cytochrome P450 family 2 subfamily C member 9	benzbromarone	Metabolism of xenobiotics by cytochrome P450: map00980	318	Cytochrome P450 2C9	Enzyme	P11712	CP2C9_HUMAN	7.7959	IC50	DRUGMATRIX: CYP450, 2C9 enzyme inhibition (substrate: 3-Cyano-7-ethoxycoumarin)	DRUG MATRIX	=			Homo sapiens
CYP2C9	cytochrome P450 family 2 subfamily C member 9	bisacodyl	Metabolism of xenobiotics by cytochrome P450: map00980	375	Cytochrome P450 2C9	Enzyme	P11712	CP2C9_HUMAN	5	IC50	DRUGMATRIX: CYP450, 2C9 enzyme inhibition (substrate: 3-Cyano-7-ethoxycoumarin)	DRUG MATRIX	=			Homo sapiens
CYP2C9	cytochrome P450 family 2 subfamily C member 9	candesartan cilexetil	Metabolism of xenobiotics by cytochrome P450: map00980	475	Cytochrome P450 2C9	Enzyme	P11712	CP2C9_HUMAN	5.52	IC50	DRUGMATRIX: CYP450, 2C9 enzyme inhibition (substrate: 3-Cyano-7-ethoxycoumarin)	CHEMBL	=			Homo sapiens
CYP2C9	cytochrome P450 family 2 subfamily C member 9	cilostazol	Metabolism of xenobiotics by cytochrome P450: map00980	644	Cytochrome P450 2C9	Enzyme	P11712	CP2C9_HUMAN	5	IC50	DRUGMATRIX: CYP450, 2C9 enzyme inhibition (substrate: 3-Cyano-7-ethoxycoumarin)	DRUG MATRIX	=			Homo sapiens
CYP2C9	cytochrome P450 family 2 subfamily C member 9	clotrimazole	Metabolism of xenobiotics by cytochrome P450: map00980	719	Cytochrome P450 2C9	Enzyme	P11712	CP2C9_HUMAN	7.7959	IC50	DRUGMATRIX: CYP450, 2C9 enzyme inhibition (substrate: 3-Cyano-7-ethoxycoumarin)	DRUG MATRIX	=			Homo sapiens
CYP2C9	cytochrome P450 family 2 subfamily C member 9	danazol	Metabolism of xenobiotics by cytochrome P450: map00980	779	Cytochrome P450 2C9	Enzyme	P11712	CP2C9_HUMAN	6.5229	IC50	DRUGMATRIX: CYP450, 2C9 enzyme inhibition (substrate: 3-Cyano-7-ethoxycoumarin)	DRUG MATRIX	=			Homo sapiens
CYP2C9	cytochrome P450 family 2 subfamily C member 9	dichlorphenamide	Metabolism of xenobiotics by cytochrome P450: map00980	864	Cytochrome P450 2C9	Enzyme	P11712	CP2C9_HUMAN	5.6021	EC50		WOMBAT-PK	=			Homo sapiens
CYP2C9	cytochrome P450 family 2 subfamily C member 9	dicoumarol	Metabolism of xenobiotics by cytochrome P450: map00980	867	Cytochrome P450 2C9	Enzyme	P11712	CP2C9_HUMAN	5.9715	Ki		WOMBAT-PK	=			Homo sapiens
CYP2C9	cytochrome P450 family 2 subfamily C member 9	alpha-Ergocryptine	Metabolism of xenobiotics by cytochrome P450: map00980	885	Cytochrome P450 2C9	Enzyme	P11712	CP2C9_HUMAN	5.2218	IC50	DRUGMATRIX: CYP450, 2C9 enzyme inhibition (substrate: 3-Cyano-7-ethoxycoumarin)	DRUG MATRIX	=			Homo sapiens
CYP2C9	cytochrome P450 family 2 subfamily C member 9	dihydroergocristine	Metabolism of xenobiotics by cytochrome P450: map00980	887	Cytochrome P450 2C9	Enzyme	P11712	CP2C9_HUMAN	5.5229	IC50	DRUGMATRIX: CYP450, 2C9 enzyme inhibition (substrate: 3-Cyano-7-ethoxycoumarin)	DRUG MATRIX	=			Homo sapiens
CYP2C9	cytochrome P450 family 2 subfamily C member 9	econazole	Metabolism of xenobiotics by cytochrome P450: map00980	983	Cytochrome P450 2C9	Enzyme	P11712	CP2C9_HUMAN	6.699	IC50	DRUGMATRIX: CYP450, 2C9 enzyme inhibition (substrate: 3-Cyano-7-ethoxycoumarin)	DRUG MATRIX	=			Homo sapiens
CYP2C9	cytochrome P450 family 2 subfamily C member 9	felodipine	Metabolism of xenobiotics by cytochrome P450: map00980	1142	Cytochrome P450 2C9	Enzyme	P11712	CP2C9_HUMAN	5.3392	IC50	DRUGMATRIX: CYP450, 2C9 enzyme inhibition (substrate: 3-Cyano-7-ethoxycoumarin)	DRUG MATRIX	=			Homo sapiens
CYP2C9	cytochrome P450 family 2 subfamily C member 9	finasteride	Metabolism of xenobiotics by cytochrome P450: map00980	1171	Cytochrome P450 2C9	Enzyme	P11712	CP2C9_HUMAN	5.699	IC50	DRUGMATRIX: CYP450, 2C9 enzyme inhibition (substrate: 3-Cyano-7-ethoxycoumarin)	DRUG MATRIX	=			Homo sapiens
CYP2C9	cytochrome P450 family 2 subfamily C member 9	fluconazole	Metabolism of xenobiotics by cytochrome P450: map00980	1187	Cytochrome P450 2C9	Enzyme	P11712	CP2C9_HUMAN	4.54	IC50		CHEMBL	=			Homo sapiens
CYP2C9	cytochrome P450 family 2 subfamily C member 9	fluvastatin	Metabolism of xenobiotics by cytochrome P450: map00980	1229	Cytochrome P450 2C9	Enzyme	P11712	CP2C9_HUMAN	6.3979	IC50	DRUGMATRIX: CYP450, 2C9 enzyme inhibition (substrate: 3-Cyano-7-ethoxycoumarin)	DRUG MATRIX	=			Homo sapiens
CYP2C9	cytochrome P450 family 2 subfamily C member 9	gemfibrozil	Metabolism of xenobiotics by cytochrome P450: map00980	1285	Cytochrome P450 2C9	Enzyme	P11712	CP2C9_HUMAN	4.5229	Ki		WOMBAT-PK	=			Homo sapiens
CYP2C9	cytochrome P450 family 2 subfamily C member 9	glibenclamide	Metabolism of xenobiotics by cytochrome P450: map00980	1314	Cytochrome P450 2C9	Enzyme	P11712	CP2C9_HUMAN	5.7953	IC50	DRUGMATRIX: CYP450, 2C9 enzyme inhibition (substrate: 3-Cyano-7-ethoxycoumarin)	DRUG MATRIX	=		INHIBITOR	Homo sapiens
CYP2C9	cytochrome P450 family 2 subfamily C member 9	ibuprofen	Metabolism of xenobiotics by cytochrome P450: map00980	1407	Cytochrome P450 2C9	Enzyme	P11712	CP2C9_HUMAN	4.3	Ki		WOMBAT-PK	=			Homo sapiens
CYP2C9	cytochrome P450 family 2 subfamily C member 9	idebenone	Metabolism of xenobiotics by cytochrome P450: map00980	1416	Cytochrome P450 2C9	Enzyme	P11712	CP2C9_HUMAN	5.301	IC50	DRUGMATRIX: CYP450, 2C9 enzyme inhibition (substrate: 3-Cyano-7-ethoxycoumarin)	DRUG MATRIX	=			Homo sapiens
CYP2C9	cytochrome P450 family 2 subfamily C member 9	lacidipine	Metabolism of xenobiotics by cytochrome P450: map00980	1532	Cytochrome P450 2C9	Enzyme	P11712	CP2C9_HUMAN	5.699	IC50	DRUGMATRIX: CYP450, 2C9 enzyme inhibition (substrate: 3-Cyano-7-ethoxycoumarin)	DRUG MATRIX	=			Homo sapiens
CYP2C9	cytochrome P450 family 2 subfamily C member 9	liothyronine	Metabolism of xenobiotics by cytochrome P450: map00980	1585	Cytochrome P450 2C9	Enzyme	P11712	CP2C9_HUMAN	6.301	EC50		WOMBAT-PK	=			Homo sapiens
CYP2C9	cytochrome P450 family 2 subfamily C member 9	losartan	Metabolism of xenobiotics by cytochrome P450: map00980	1610	Cytochrome P450 2C9	Enzyme	P11712	CP2C9_HUMAN	5.5403	IC50	DRUGMATRIX: CYP450, 2C9 enzyme inhibition (substrate: 3-Cyano-7-ethoxycoumarin)	DRUG MATRIX	=			Homo sapiens
CYP2C9	cytochrome P450 family 2 subfamily C member 9	mefenamic acid	Metabolism of xenobiotics by cytochrome P450: map00980	1663	Cytochrome P450 2C9	Enzyme	P11712	CP2C9_HUMAN	5.301	EC50		WOMBAT-PK	=			Homo sapiens
CYP2C9	cytochrome P450 family 2 subfamily C member 9	megestrol acetate	Metabolism of xenobiotics by cytochrome P450: map00980	1667	Cytochrome P450 2C9	Enzyme	P11712	CP2C9_HUMAN	5	IC50	DRUGMATRIX: CYP450, 2C9 enzyme inhibition (substrate: 3-Cyano-7-ethoxycoumarin)	DRUG MATRIX	=			Homo sapiens
CYP2C9	cytochrome P450 family 2 subfamily C member 9	mezlocillin	Metabolism of xenobiotics by cytochrome P450: map00980	1795	Cytochrome P450 2C9	Enzyme	P11712	CP2C9_HUMAN	4.72	IC50		WOMBAT-PK	=			Homo sapiens
CYP2C9	cytochrome P450 family 2 subfamily C member 9	miconazole	Metabolism of xenobiotics by cytochrome P450: map00980	1800	Cytochrome P450 2C9	Enzyme	P11712	CP2C9_HUMAN	6.699	IC50	DRUGMATRIX: CYP450, 2C9 enzyme inhibition (substrate: 3-Cyano-7-ethoxycoumarin)	DRUG MATRIX	=			Homo sapiens
CYP2C9	cytochrome P450 family 2 subfamily C member 9	mosapride	Metabolism of xenobiotics by cytochrome P450: map00980	1848	Cytochrome P450 2C9	Enzyme	P11712	CP2C9_HUMAN	6	IC50	DRUGMATRIX: CYP450, 2C9 enzyme inhibition (substrate: 3-Cyano-7-ethoxycoumarin)	DRUG MATRIX	=			Homo sapiens
CYP2C9	cytochrome P450 family 2 subfamily C member 9	nicardipine	Metabolism of xenobiotics by cytochrome P450: map00980	1909	Cytochrome P450 2C9	Enzyme	P11712	CP2C9_HUMAN	6.5528	IC50		WOMBAT-PK	=			Homo sapiens
CYP2C9	cytochrome P450 family 2 subfamily C member 9	niclosamide	Metabolism of xenobiotics by cytochrome P450: map00980	1912	Cytochrome P450 2C9	Enzyme	P11712	CP2C9_HUMAN	7.0458	EC50		WOMBAT-PK	=			Homo sapiens
CYP2C9	cytochrome P450 family 2 subfamily C member 9	nimodipine	Metabolism of xenobiotics by cytochrome P450: map00980	1937	Cytochrome P450 2C9	Enzyme	P11712	CP2C9_HUMAN	6	IC50	DRUGMATRIX: CYP450, 2C9 enzyme inhibition (substrate: 3-Cyano-7-ethoxycoumarin)	DRUG MATRIX	=			Homo sapiens
CYP2C9	cytochrome P450 family 2 subfamily C member 9	nitrendipine	Metabolism of xenobiotics by cytochrome P450: map00980	1947	Cytochrome P450 2C9	Enzyme	P11712	CP2C9_HUMAN	6.5229	IC50	DRUGMATRIX: CYP450, 2C9 enzyme inhibition (substrate: 3-Cyano-7-ethoxycoumarin)	DRUG MATRIX	=			Homo sapiens
CYP2C9	cytochrome P450 family 2 subfamily C member 9	noscapine	Metabolism of xenobiotics by cytochrome P450: map00980	1973	Cytochrome P450 2C9	Enzyme	P11712	CP2C9_HUMAN	5.0874	IC50	DRUGMATRIX: CYP450, 2C9 enzyme inhibition (substrate: 3-Cyano-7-ethoxycoumarin)	DRUG MATRIX	=			Homo sapiens
CYP2C9	cytochrome P450 family 2 subfamily C member 9	omeprazole	Metabolism of xenobiotics by cytochrome P450: map00980	1990	Cytochrome P450 2C9	Enzyme	P11712	CP2C9_HUMAN	4.3468	Ki		WOMBAT-PK	=			Homo sapiens
CYP2C9	cytochrome P450 family 2 subfamily C member 9	phenelzine	Metabolism of xenobiotics by cytochrome P450: map00980	2123	Cytochrome P450 2C9	Enzyme	P11712	CP2C9_HUMAN	5.3979	IC50	DRUGMATRIX: CYP450, 2C9 enzyme inhibition (substrate: 3-Cyano-7-ethoxycoumarin)	DRUG MATRIX	=			Homo sapiens
CYP2C9	cytochrome P450 family 2 subfamily C member 9	phenylbutazone	Metabolism of xenobiotics by cytochrome P450: map00980	2145	Cytochrome P450 2C9	Enzyme	P11712	CP2C9_HUMAN	4.72	Ki		WOMBAT-PK	=			Homo sapiens
CYP2C9	cytochrome P450 family 2 subfamily C member 9	propofol	Metabolism of xenobiotics by cytochrome P450: map00980	2302	Cytochrome P450 2C9	Enzyme	P11712	CP2C9_HUMAN	4.9101	IC50		WOMBAT-PK	=			Homo sapiens
CYP2C9	cytochrome P450 family 2 subfamily C member 9	pyrimethamine	Metabolism of xenobiotics by cytochrome P450: map00980	2332	Cytochrome P450 2C9	Enzyme	P11712	CP2C9_HUMAN	4.2882	Ki		WOMBAT-PK	=			Homo sapiens
CYP2C9	cytochrome P450 family 2 subfamily C member 9	raloxifene	Metabolism of xenobiotics by cytochrome P450: map00980	2351	Cytochrome P450 2C9	Enzyme	P11712	CP2C9_HUMAN	5.699	IC50	DRUGMATRIX: CYP450, 2C9 enzyme inhibition (substrate: 3-Cyano-7-ethoxycoumarin)	DRUG MATRIX	=			Homo sapiens
CYP2C9	cytochrome P450 family 2 subfamily C member 9	ritonavir	Metabolism of xenobiotics by cytochrome P450: map00980	2391	Cytochrome P450 2C9	Enzyme	P11712	CP2C9_HUMAN	7.7959	IC50	DRUGMATRIX: CYP450, 2C9 enzyme inhibition (substrate: 3-Cyano-7-ethoxycoumarin)	DRUG MATRIX	=			Homo sapiens
CYP2C9	cytochrome P450 family 2 subfamily C member 9	sirolimus	Metabolism of xenobiotics by cytochrome P450: map00980	2446	Cytochrome P450 2C9	Enzyme	P11712	CP2C9_HUMAN	5.699	IC50	DRUGMATRIX: CYP450, 2C9 enzyme inhibition (substrate: 3-Cyano-7-ethoxycoumarin)	DRUG MATRIX	=			Homo sapiens
CYP2C9	cytochrome P450 family 2 subfamily C member 9	stanozolol	Metabolism of xenobiotics by cytochrome P450: map00980	2477	Cytochrome P450 2C9	Enzyme	P11712	CP2C9_HUMAN	5.9478	IC50	DRUGMATRIX: CYP450, 2C9 enzyme inhibition (substrate: 3-Cyano-7-ethoxycoumarin)	DRUG MATRIX	=			Homo sapiens
CYP2C9	cytochrome P450 family 2 subfamily C member 9	sulconazole	Metabolism of xenobiotics by cytochrome P450: map00980	2495	Cytochrome P450 2C9	Enzyme	P11712	CP2C9_HUMAN	6.699	IC50	DRUGMATRIX: CYP450, 2C9 enzyme inhibition (substrate: 3-Cyano-7-ethoxycoumarin)	DRUG MATRIX	=			Homo sapiens
CYP2C9	cytochrome P450 family 2 subfamily C member 9	sulfaphenazole	Metabolism of xenobiotics by cytochrome P450: map00980	2523	Cytochrome P450 2C9	Enzyme	P11712	CP2C9_HUMAN	6.699	IC50	DRUGMATRIX: CYP450, 2C9 enzyme inhibition (substrate: 3-Cyano-7-ethoxycoumarin)	DRUG MATRIX	=			Homo sapiens
CYP2C9	cytochrome P450 family 2 subfamily C member 9	suprofen	Metabolism of xenobiotics by cytochrome P450: map00980	2546	Cytochrome P450 2C9	Enzyme	P11712	CP2C9_HUMAN	4.3468	Ki		WOMBAT-PK	=			Homo sapiens
CYP2C9	cytochrome P450 family 2 subfamily C member 9	troglitazone	Metabolism of xenobiotics by cytochrome P450: map00980	2767	Cytochrome P450 2C9	Enzyme	P11712	CP2C9_HUMAN	5.3979	IC50	DRUGMATRIX: CYP450, 2C9 enzyme inhibition (substrate: 3-Cyano-7-ethoxycoumarin)	DRUG MATRIX	=			Homo sapiens
CYP2C9	cytochrome P450 family 2 subfamily C member 9	tropicamide	Metabolism of xenobiotics by cytochrome P450: map00980	2774	Cytochrome P450 2C9	Enzyme	P11712	CP2C9_HUMAN	6	IC50	DRUGMATRIX: CYP450, 2C9 enzyme inhibition (substrate: 3-Cyano-7-ethoxycoumarin)	DRUG MATRIX	=			Homo sapiens
CYP2C9	cytochrome P450 family 2 subfamily C member 9	voriconazole	Metabolism of xenobiotics by cytochrome P450: map00980	2846	Cytochrome P450 2C9	Enzyme	P11712	CP2C9_HUMAN	4.85	IC50		CHEMBL	=			Homo sapiens
CYP2C9	cytochrome P450 family 2 subfamily C member 9	warfarin	Metabolism of xenobiotics by cytochrome P450: map00980	2847	Cytochrome P450 2C9	Enzyme	P11712	CP2C9_HUMAN	4.8665	Ki		WOMBAT-PK	=			Homo sapiens
CYP2C9	cytochrome P450 family 2 subfamily C member 9	zafirlukast	Metabolism of xenobiotics by cytochrome P450: map00980	2855	Cytochrome P450 2C9	Enzyme	P11712	CP2C9_HUMAN	5.6464	IC50	DRUGMATRIX: CYP450, 2C9 enzyme inhibition (substrate: 3-Cyano-7-ethoxycoumarin)	DRUG MATRIX	=			Homo sapiens
CYP2C9	cytochrome P450 family 2 subfamily C member 9	oxiconazole	Metabolism of xenobiotics by cytochrome P450: map00980	3408	Cytochrome P450 2C9	Enzyme	P11712	CP2C9_HUMAN	5.5229	IC50	DRUGMATRIX: CYP450, 2C9 enzyme inhibition (substrate: 3-Cyano-7-ethoxycoumarin)	DRUG MATRIX	=			Homo sapiens
CYP2C9	cytochrome P450 family 2 subfamily C member 9	podophyllotoxin	Metabolism of xenobiotics by cytochrome P450: map00980	3481	Cytochrome P450 2C9	Enzyme	P11712	CP2C9_HUMAN	5.3979	IC50	DRUGMATRIX: CYP450, 2C9 enzyme inhibition (substrate: 3-Cyano-7-ethoxycoumarin)	DRUG MATRIX	=			Homo sapiens
CYP2C9	cytochrome P450 family 2 subfamily C member 9	tenidap	Metabolism of xenobiotics by cytochrome P450: map00980	4728	Cytochrome P450 2C9	Enzyme	P11712	CP2C9_HUMAN	6.1549	IC50	DRUGMATRIX: CYP450, 2C9 enzyme inhibition (substrate: 3-Cyano-7-ethoxycoumarin)	DRUG MATRIX	=			Homo sapiens
CYP2C9	cytochrome P450 family 2 subfamily C member 9	tannic acid	Metabolism of xenobiotics by cytochrome P450: map00980	5039	Cytochrome P450 2C9	Enzyme	P11712	CP2C9_HUMAN	5.34	IC50	DRUGMATRIX: CYP450, 2C9 enzyme inhibition (substrate: 3-Cyano-7-ethoxycoumarin)	CHEMBL	=			Homo sapiens
CYP3A43	cytochrome P450 family 3 subfamily A member 43	cobicistat	Metabolism of xenobiotics by cytochrome P450: map00980	4299	Cytochrome P450 3A	Enzyme	P20815	CP3A4_HUMAN	6.0273	Ki	Inactivation of Human Hepatic Microsomal CYP3A-Dependent Midazolam 1'-Hydroxylase Activity	SCIENTIFIC LITERATURE	=	DRUG LABEL	INHIBITOR	Homo sapiens
CYP3A4	cytochrome P450 family 3 subfamily A member 4	aliskiren	Metabolism of xenobiotics by cytochrome P450: map00980	119	Cytochrome P450 3A4	Enzyme	P08684	CP3A4_HUMAN	4.61	Km		WOMBAT-PK	=			Homo sapiens
CYP3A4	cytochrome P450 family 3 subfamily A member 4	alprazolam	Metabolism of xenobiotics by cytochrome P450: map00980	136	Cytochrome P450 3A4	Enzyme	P08684	CP3A4_HUMAN	3.85	Ki		WOMBAT-PK	=			Homo sapiens
CYP3A4	cytochrome P450 family 3 subfamily A member 4	amiodarone	Metabolism of xenobiotics by cytochrome P450: map00980	176	Cytochrome P450 3A4	Enzyme	P08684	CP3A4_HUMAN	6.22	Ki		WOMBAT-PK	=			Homo sapiens
CYP3A4	cytochrome P450 family 3 subfamily A member 4	amprenavir	Metabolism of xenobiotics by cytochrome P450: map00980	200	Cytochrome P450 3A4	Enzyme	P08684	CP3A4_HUMAN	6	IC50	DRUGMATRIX: CYP450, 3A4 enzyme inhibition (substrate: 7-Benzyloxy-4-(trifluoromethyl)-coumarin)	DRUG MATRIX	=			Homo sapiens
CYP3A4	cytochrome P450 family 3 subfamily A member 4	aprepitant	Metabolism of xenobiotics by cytochrome P450: map00980	230	Cytochrome P450 3A4	Enzyme	P08684	CP3A4_HUMAN				WOMBAT-PK				Homo sapiens
CYP3A4	cytochrome P450 family 3 subfamily A member 4	astemizole	Metabolism of xenobiotics by cytochrome P450: map00980	249	Cytochrome P450 3A4	Enzyme	P08684	CP3A4_HUMAN	5.4815	IC50		WOMBAT-PK	=			Homo sapiens
CYP3A4	cytochrome P450 family 3 subfamily A member 4	atazanavir	Metabolism of xenobiotics by cytochrome P450: map00980	254	Cytochrome P450 3A4	Enzyme	P08684	CP3A4_HUMAN	5.6289	Ki		WOMBAT-PK	=			Homo sapiens
CYP3A4	cytochrome P450 family 3 subfamily A member 4	atorvastatin	Metabolism of xenobiotics by cytochrome P450: map00980	257	Cytochrome P450 3A4	Enzyme	P08684	CP3A4_HUMAN	5.29	IC50	Inhibition of CYP3A4 in human liver microsome	CHEMBL	=			Homo sapiens
CYP3A4	cytochrome P450 family 3 subfamily A member 4	bromocriptine	Metabolism of xenobiotics by cytochrome P450: map00980	403	Cytochrome P450 3A4	Enzyme	P08684	CP3A4_HUMAN	5.699	IC50	DRUGMATRIX: CYP450, 3A4 enzyme inhibition (substrate: 7-Benzyloxy-4-(trifluoromethyl)-coumarin)	DRUG MATRIX	=			Homo sapiens
CYP3A4	cytochrome P450 family 3 subfamily A member 4	buspirone	Metabolism of xenobiotics by cytochrome P450: map00980	437	Cytochrome P450 3A4	Enzyme	P08684	CP3A4_HUMAN	5.13	Ki		WOMBAT-PK	=			Homo sapiens
CYP3A4	cytochrome P450 family 3 subfamily A member 4	candesartan cilexetil	Metabolism of xenobiotics by cytochrome P450: map00980	475	Cytochrome P450 3A4	Enzyme	P08684	CP3A4_HUMAN	5.05	IC50	DRUGMATRIX: CYP450, 3A4 enzyme inhibition (substrate: 7-Benzyloxy-4-(trifluoromethyl)-coumarin)	CHEMBL	=			Homo sapiens
CYP3A4	cytochrome P450 family 3 subfamily A member 4	cefapirin	Metabolism of xenobiotics by cytochrome P450: map00980	575	Cytochrome P450 3A4	Enzyme	P08684	CP3A4_HUMAN	5.31	IC50		WOMBAT-PK	=			Homo sapiens
CYP3A4	cytochrome P450 family 3 subfamily A member 4	chloramphenicol	Metabolism of xenobiotics by cytochrome P450: map00980	589	Cytochrome P450 3A4	Enzyme	P08684	CP3A4_HUMAN	4.25	IC50		WOMBAT-PK	=			Homo sapiens
CYP3A4	cytochrome P450 family 3 subfamily A member 4	cisapride	Metabolism of xenobiotics by cytochrome P450: map00980	660	Cytochrome P450 3A4	Enzyme	P08684	CP3A4_HUMAN	6.5229	IC50	DRUGMATRIX: CYP450, 3A4 enzyme inhibition (substrate: 7-Benzyloxy-4-(trifluoromethyl)-coumarin)	DRUG MATRIX	=			Homo sapiens
CYP3A4	cytochrome P450 family 3 subfamily A member 4	clotrimazole	Metabolism of xenobiotics by cytochrome P450: map00980	719	Cytochrome P450 3A4	Enzyme	P08684	CP3A4_HUMAN	7.699	IC50		WOMBAT-PK	=			Homo sapiens
CYP3A4	cytochrome P450 family 3 subfamily A member 4	colchicine	Metabolism of xenobiotics by cytochrome P450: map00980	726	Cytochrome P450 3A4	Enzyme	P08684	CP3A4_HUMAN	4.19	Ki		WOMBAT-PK	=			Homo sapiens
CYP3A4	cytochrome P450 family 3 subfamily A member 4	cyclophosphamide	Metabolism of xenobiotics by cytochrome P450: map00980	758	Cytochrome P450 3A4	Enzyme	P08684	CP3A4_HUMAN	5.68	IC50		WOMBAT-PK	=			Homo sapiens
CYP3A4	cytochrome P450 family 3 subfamily A member 4	cycloserine	Metabolism of xenobiotics by cytochrome P450: map00980	759	Cytochrome P450 3A4	Enzyme	P08684	CP3A4_HUMAN	4.31	IC50		WOMBAT-PK	=			Homo sapiens
CYP3A4	cytochrome P450 family 3 subfamily A member 4	ciclosporin	Metabolism of xenobiotics by cytochrome P450: map00980	760	Cytochrome P450 3A4	Enzyme	P08684	CP3A4_HUMAN	5.3098	Ki		WOMBAT-PK	=			Homo sapiens
CYP3A4	cytochrome P450 family 3 subfamily A member 4	dapsone	Metabolism of xenobiotics by cytochrome P450: map00980	782	Cytochrome P450 3A4	Enzyme	P08684	CP3A4_HUMAN	4.57	Ki		WOMBAT-PK	=			Homo sapiens
CYP3A4	cytochrome P450 family 3 subfamily A member 4	diazepam	Metabolism of xenobiotics by cytochrome P450: map00980	852	Cytochrome P450 3A4	Enzyme	P08684	CP3A4_HUMAN	4.42	Ki		WOMBAT-PK	=			Homo sapiens
CYP3A4	cytochrome P450 family 3 subfamily A member 4	alpha-Ergocryptine	Metabolism of xenobiotics by cytochrome P450: map00980	885	Cytochrome P450 3A4	Enzyme	P08684	CP3A4_HUMAN	6.2218	IC50	DRUGMATRIX: CYP450, 3A4 enzyme inhibition (substrate: 7-Benzyloxy-4-(trifluoromethyl)-coumarin)	DRUG MATRIX	=			Homo sapiens
CYP3A4	cytochrome P450 family 3 subfamily A member 4	dihydroergocristine	Metabolism of xenobiotics by cytochrome P450: map00980	887	Cytochrome P450 3A4	Enzyme	P08684	CP3A4_HUMAN	5.5229	IC50	DRUGMATRIX: CYP450, 3A4 enzyme inhibition (substrate: 7-Benzyloxy-4-(trifluoromethyl)-coumarin)	DRUG MATRIX	=			Homo sapiens
CYP3A4	cytochrome P450 family 3 subfamily A member 4	dihydroergotamine	Metabolism of xenobiotics by cytochrome P450: map00980	888	Cytochrome P450 3A4	Enzyme	P08684	CP3A4_HUMAN	5.301	IC50	DRUGMATRIX: CYP450, 3A4 enzyme inhibition (substrate: 7-Benzyloxy-4-(trifluoromethyl)-coumarin)	DRUG MATRIX	=			Homo sapiens
CYP3A4	cytochrome P450 family 3 subfamily A member 4	diltiazem	Metabolism of xenobiotics by cytochrome P450: map00980	897	Cytochrome P450 3A4	Enzyme	P08684	CP3A4_HUMAN	5.736	IC50	DRUGMATRIX: CYP450, 3A4 enzyme inhibition (substrate: 7-Benzyloxy-4-(trifluoromethyl)-coumarin)	DRUG MATRIX	=			Homo sapiens
CYP3A4	cytochrome P450 family 3 subfamily A member 4	docetaxel	Metabolism of xenobiotics by cytochrome P450: map00980	939	Cytochrome P450 3A4	Enzyme	P08684	CP3A4_HUMAN	5.699	IC50	DRUGMATRIX: CYP450, 3A4 enzyme inhibition (substrate: 7-Benzyloxy-4-(trifluoromethyl)-coumarin)	DRUG MATRIX	=			Homo sapiens
CYP3A4	cytochrome P450 family 3 subfamily A member 4	econazole	Metabolism of xenobiotics by cytochrome P450: map00980	983	Cytochrome P450 3A4	Enzyme	P08684	CP3A4_HUMAN	7.301	IC50	DRUGMATRIX: CYP450, 3A4 enzyme inhibition (substrate: 7-Benzyloxy-4-(trifluoromethyl)-coumarin)	DRUG MATRIX	=			Homo sapiens
CYP3A4	cytochrome P450 family 3 subfamily A member 4	ergotamine	Metabolism of xenobiotics by cytochrome P450: map00980	1043	Cytochrome P450 3A4	Enzyme	P08684	CP3A4_HUMAN	6	IC50	DRUGMATRIX: CYP450, 3A4 enzyme inhibition (substrate: 7-Benzyloxy-4-(trifluoromethyl)-coumarin)	DRUG MATRIX	=			Homo sapiens
CYP3A4	cytochrome P450 family 3 subfamily A member 4	ethambutol	Metabolism of xenobiotics by cytochrome P450: map00980	1073	Cytochrome P450 3A4	Enzyme	P08684	CP3A4_HUMAN	6.25	IC50		WOMBAT-PK	=			Homo sapiens
CYP3A4	cytochrome P450 family 3 subfamily A member 4	fluconazole	Metabolism of xenobiotics by cytochrome P450: map00980	1187	Cytochrome P450 3A4	Enzyme	P08684	CP3A4_HUMAN	5.1	IC50		CHEMBL	=			Homo sapiens
CYP3A4	cytochrome P450 family 3 subfamily A member 4	idebenone	Metabolism of xenobiotics by cytochrome P450: map00980	1416	Cytochrome P450 3A4	Enzyme	P08684	CP3A4_HUMAN	5.1549	IC50	DRUGMATRIX: CYP450, 3A4 enzyme inhibition (substrate: 7-Benzyloxy-4-(trifluoromethyl)-coumarin)	DRUG MATRIX	=			Homo sapiens
CYP3A4	cytochrome P450 family 3 subfamily A member 4	indinavir	Metabolism of xenobiotics by cytochrome P450: map00980	1437	Cytochrome P450 3A4	Enzyme	P08684	CP3A4_HUMAN	6.3979	IC50	DRUGMATRIX: CYP450, 3A4 enzyme inhibition (substrate: 7-Benzyloxy-4-(trifluoromethyl)-coumarin)	DRUG MATRIX	=			Homo sapiens
CYP3A4	cytochrome P450 family 3 subfamily A member 4	isoniazid	Metabolism of xenobiotics by cytochrome P450: map00980	1497	Cytochrome P450 3A4	Enzyme	P08684	CP3A4_HUMAN	5.31	IC50		WOMBAT-PK	=			Homo sapiens
CYP3A4	cytochrome P450 family 3 subfamily A member 4	itraconazole	Metabolism of xenobiotics by cytochrome P450: map00980	1513	Cytochrome P450 3A4	Enzyme	P08684	CP3A4_HUMAN	6.0458	IC50	DRUGMATRIX: CYP450, 3A4 enzyme inhibition (substrate: 7-Benzyloxy-4-(trifluoromethyl)-coumarin)	DRUG MATRIX	=			Homo sapiens
CYP3A4	cytochrome P450 family 3 subfamily A member 4	ketoconazole	Metabolism of xenobiotics by cytochrome P450: map00980	1527	Cytochrome P450 3A4	Enzyme	P08684	CP3A4_HUMAN	7	Ki		WOMBAT-PK	=			Homo sapiens
CYP3A4	cytochrome P450 family 3 subfamily A member 4	lacidipine	Metabolism of xenobiotics by cytochrome P450: map00980	1532	Cytochrome P450 3A4	Enzyme	P08684	CP3A4_HUMAN	6.0458	IC50	DRUGMATRIX: CYP450, 3A4 enzyme inhibition (substrate: 7-Benzyloxy-4-(trifluoromethyl)-coumarin)	DRUG MATRIX	=			Homo sapiens
CYP3A4	cytochrome P450 family 3 subfamily A member 4	maprotiline	Metabolism of xenobiotics by cytochrome P450: map00980	1634	Cytochrome P450 3A4	Enzyme	P08684	CP3A4_HUMAN	5.3643	IC50	DRUGMATRIX: CYP450, 3A4 enzyme inhibition (substrate: 7-Benzyloxy-4-(trifluoromethyl)-coumarin)	DRUG MATRIX	=			Homo sapiens
CYP3A4	cytochrome P450 family 3 subfamily A member 4	metyrapone	Metabolism of xenobiotics by cytochrome P450: map00980	1791	Cytochrome P450 3A4	Enzyme	P08684	CP3A4_HUMAN	6.0969	IC50	DRUGMATRIX: CYP450, 3A4 enzyme inhibition (substrate: 7-Benzyloxy-4-(trifluoromethyl)-coumarin)	DRUG MATRIX	=			Homo sapiens
CYP3A4	cytochrome P450 family 3 subfamily A member 4	mezlocillin	Metabolism of xenobiotics by cytochrome P450: map00980	1795	Cytochrome P450 3A4	Enzyme	P08684	CP3A4_HUMAN	5.17	IC50		WOMBAT-PK	=			Homo sapiens
CYP3A4	cytochrome P450 family 3 subfamily A member 4	mibefradil	Metabolism of xenobiotics by cytochrome P450: map00980	1797	Cytochrome P450 3A4	Enzyme	P08684	CP3A4_HUMAN	6.22	Ki		WOMBAT-PK	=			Homo sapiens
CYP3A4	cytochrome P450 family 3 subfamily A member 4	miconazole	Metabolism of xenobiotics by cytochrome P450: map00980	1800	Cytochrome P450 3A4	Enzyme	P08684	CP3A4_HUMAN	7	IC50	DRUGMATRIX: CYP450, 3A4 enzyme inhibition (substrate: 7-Benzyloxy-4-(trifluoromethyl)-coumarin)	DRUG MATRIX	=			Homo sapiens
CYP3A4	cytochrome P450 family 3 subfamily A member 4	midazolam	Metabolism of xenobiotics by cytochrome P450: map00980	1802	Cytochrome P450 3A4	Enzyme	P08684	CP3A4_HUMAN	6	Km		WOMBAT-PK	=			Homo sapiens
CYP3A4	cytochrome P450 family 3 subfamily A member 4	mifepristone	Metabolism of xenobiotics by cytochrome P450: map00980	1805	Cytochrome P450 3A4	Enzyme	P08684	CP3A4_HUMAN	6.64	Ki		WOMBAT-PK	=			Homo sapiens
CYP3A4	cytochrome P450 family 3 subfamily A member 4	mosapride	Metabolism of xenobiotics by cytochrome P450: map00980	1848	Cytochrome P450 3A4	Enzyme	P08684	CP3A4_HUMAN	6.1549	IC50	DRUGMATRIX: CYP450, 3A4 enzyme inhibition (substrate: 7-Benzyloxy-4-(trifluoromethyl)-coumarin)	DRUG MATRIX	=			Homo sapiens
CYP3A4	cytochrome P450 family 3 subfamily A member 4	nefazodone	Metabolism of xenobiotics by cytochrome P450: map00980	1890	Cytochrome P450 3A4	Enzyme	P08684	CP3A4_HUMAN	6	Ki		IUPHAR	=		INHIBITOR	Homo sapiens
CYP3A4	cytochrome P450 family 3 subfamily A member 4	nelfinavir	Metabolism of xenobiotics by cytochrome P450: map00980	1893	Cytochrome P450 3A4	Enzyme	P08684	CP3A4_HUMAN	5.699	IC50	DRUGMATRIX: CYP450, 3A4 enzyme inhibition (substrate: 7-Benzyloxy-4-(trifluoromethyl)-coumarin)	DRUG MATRIX	=			Homo sapiens
CYP3A4	cytochrome P450 family 3 subfamily A member 4	nicardipine	Metabolism of xenobiotics by cytochrome P450: map00980	1909	Cytochrome P450 3A4	Enzyme	P08684	CP3A4_HUMAN	6.3768	IC50		WOMBAT-PK	=			Homo sapiens
CYP3A4	cytochrome P450 family 3 subfamily A member 4	nifedipine	Metabolism of xenobiotics by cytochrome P450: map00980	1922	Cytochrome P450 3A4	Enzyme	P08684	CP3A4_HUMAN	5.26	IC50		WOMBAT-PK	=			Homo sapiens
CYP3A4	cytochrome P450 family 3 subfamily A member 4	nimodipine	Metabolism of xenobiotics by cytochrome P450: map00980	1937	Cytochrome P450 3A4	Enzyme	P08684	CP3A4_HUMAN	6.12	Ki		WOMBAT-PK	=			Homo sapiens
CYP3A4	cytochrome P450 family 3 subfamily A member 4	omeprazole	Metabolism of xenobiotics by cytochrome P450: map00980	1990	Cytochrome P450 3A4	Enzyme	P08684	CP3A4_HUMAN	4.3098	Km		WOMBAT-PK	=			Homo sapiens
CYP3A4	cytochrome P450 family 3 subfamily A member 4	phenelzine	Metabolism of xenobiotics by cytochrome P450: map00980	2123	Cytochrome P450 3A4	Enzyme	P08684	CP3A4_HUMAN	5.699	IC50	DRUGMATRIX: CYP450, 3A4 enzyme inhibition (substrate: 7-Benzyloxy-4-(trifluoromethyl)-coumarin)	DRUG MATRIX	=			Homo sapiens
CYP3A4	cytochrome P450 family 3 subfamily A member 4	pyrazinamide	Metabolism of xenobiotics by cytochrome P450: map00980	2328	Cytochrome P450 3A4	Enzyme	P08684	CP3A4_HUMAN	6.89	IC50		WOMBAT-PK	=			Homo sapiens
CYP3A4	cytochrome P450 family 3 subfamily A member 4	ritonavir	Metabolism of xenobiotics by cytochrome P450: map00980	2391	Cytochrome P450 3A4	Enzyme	P08684	CP3A4_HUMAN	7.55	IC50		WOMBAT-PK	=			Homo sapiens
CYP3A4	cytochrome P450 family 3 subfamily A member 4	saquinavir	Metabolism of xenobiotics by cytochrome P450: map00980	2422	Cytochrome P450 3A4	Enzyme	P08684	CP3A4_HUMAN	5.8239	IC50		WOMBAT-PK	=			Homo sapiens
CYP3A4	cytochrome P450 family 3 subfamily A member 4	sirolimus	Metabolism of xenobiotics by cytochrome P450: map00980	2446	Cytochrome P450 3A4	Enzyme	P08684	CP3A4_HUMAN	5.699	IC50	DRUGMATRIX: CYP450, 3A4 enzyme inhibition (substrate: 7-Benzyloxy-4-(trifluoromethyl)-coumarin)	DRUG MATRIX	=			Homo sapiens
CYP3A4	cytochrome P450 family 3 subfamily A member 4	stiripentol	Metabolism of xenobiotics by cytochrome P450: map00980	2480	Cytochrome P450 3A4	Enzyme	P08684	CP3A4_HUMAN				WOMBAT-PK				Homo sapiens
CYP3A4	cytochrome P450 family 3 subfamily A member 4	sulconazole	Metabolism of xenobiotics by cytochrome P450: map00980	2495	Cytochrome P450 3A4	Enzyme	P08684	CP3A4_HUMAN	7.1549	IC50	DRUGMATRIX: CYP450, 3A4 enzyme inhibition (substrate: 7-Benzyloxy-4-(trifluoromethyl)-coumarin)	DRUG MATRIX	=			Homo sapiens
CYP3A4	cytochrome P450 family 3 subfamily A member 4	tacrolimus	Metabolism of xenobiotics by cytochrome P450: map00980	2552	Cytochrome P450 3A4	Enzyme	P08684	CP3A4_HUMAN	6	IC50	DRUGMATRIX: CYP450, 3A4 enzyme inhibition (substrate: 7-Benzyloxy-4-(trifluoromethyl)-coumarin)	DRUG MATRIX	=			Homo sapiens
CYP3A4	cytochrome P450 family 3 subfamily A member 4	topotecan	Metabolism of xenobiotics by cytochrome P450: map00980	2707	Cytochrome P450 3A4	Enzyme	P08684	CP3A4_HUMAN	5.8178	IC50	DRUGMATRIX: CYP450, 3A4 enzyme inhibition (substrate: 7-Benzyloxy-4-(trifluoromethyl)-coumarin)	DRUG MATRIX	=			Homo sapiens
CYP3A4	cytochrome P450 family 3 subfamily A member 4	triazolam	Metabolism of xenobiotics by cytochrome P450: map00980	2729	Cytochrome P450 3A4	Enzyme	P08684	CP3A4_HUMAN	4.27	Ki		WOMBAT-PK	=			Homo sapiens
CYP3A4	cytochrome P450 family 3 subfamily A member 4	troglitazone	Metabolism of xenobiotics by cytochrome P450: map00980	2767	Cytochrome P450 3A4	Enzyme	P08684	CP3A4_HUMAN	3.2082	Km		WOMBAT-PK	=			Homo sapiens
CYP3A4	cytochrome P450 family 3 subfamily A member 4	verapamil	Metabolism of xenobiotics by cytochrome P450: map00980	2815	Cytochrome P450 3A4	Enzyme	P08684	CP3A4_HUMAN	6.22	Ki	Inhibition of testosterone 6&beta;-hydroxylation.	IUPHAR	=		INHIBITOR	Homo sapiens
CYP3A4	cytochrome P450 family 3 subfamily A member 4	vindesine	Metabolism of xenobiotics by cytochrome P450: map00980	2826	Cytochrome P450 3A4	Enzyme	P08684	CP3A4_HUMAN	4.6073	Km		WOMBAT-PK	=			Homo sapiens
CYP3A4	cytochrome P450 family 3 subfamily A member 4	vinorelbine	Metabolism of xenobiotics by cytochrome P450: map00980	2827	Cytochrome P450 3A4	Enzyme	P08684	CP3A4_HUMAN	6	IC50	DRUGMATRIX: CYP450, 3A4 enzyme inhibition (substrate: 7-Benzyloxy-4-(trifluoromethyl)-coumarin)	DRUG MATRIX	=			Homo sapiens
CYP3A4	cytochrome P450 family 3 subfamily A member 4	voriconazole	Metabolism of xenobiotics by cytochrome P450: map00980	2846	Cytochrome P450 3A4	Enzyme	P08684	CP3A4_HUMAN	4.89	IC50		CHEMBL	=			Homo sapiens
CYP3A4	cytochrome P450 family 3 subfamily A member 4	warfarin	Metabolism of xenobiotics by cytochrome P450: map00980	2847	Cytochrome P450 3A4	Enzyme	P08684	CP3A4_HUMAN	3.98	Ki		WOMBAT-PK	=			Homo sapiens
CYP3A4	cytochrome P450 family 3 subfamily A member 4	zafirlukast	Metabolism of xenobiotics by cytochrome P450: map00980	2855	Cytochrome P450 3A4	Enzyme	P08684	CP3A4_HUMAN	4.8729	Ki		WOMBAT-PK	=			Homo sapiens
CYP3A4	cytochrome P450 family 3 subfamily A member 4	oxiconazole	Metabolism of xenobiotics by cytochrome P450: map00980	3408	Cytochrome P450 3A4	Enzyme	P08684	CP3A4_HUMAN	7.0458	IC50	DRUGMATRIX: CYP450, 3A4 enzyme inhibition (substrate: 7-Benzyloxy-4-(trifluoromethyl)-coumarin)	DRUG MATRIX	=			Homo sapiens
CYP3A4	cytochrome P450 family 3 subfamily A member 4	podophyllotoxin	Metabolism of xenobiotics by cytochrome P450: map00980	3481	Cytochrome P450 3A4	Enzyme	P08684	CP3A4_HUMAN	6.2218	IC50	DRUGMATRIX: CYP450, 3A4 enzyme inhibition (substrate: 7-Benzyloxy-4-(trifluoromethyl)-coumarin)	DRUG MATRIX	=			Homo sapiens
CYP3A4	cytochrome P450 family 3 subfamily A member 4	posaconazole	Metabolism of xenobiotics by cytochrome P450: map00980	3483	Cytochrome P450 3A4	Enzyme	P08684	CP3A4_HUMAN				WOMBAT-PK				Homo sapiens
CYP3A4	cytochrome P450 family 3 subfamily A member 4	saxagliptin	Metabolism of xenobiotics by cytochrome P450: map00980	4114	Cytochrome P450 3A4	Enzyme	P08684	CP3A4_HUMAN				WOMBAT-PK				Homo sapiens
CYP3A4	cytochrome P450 family 3 subfamily A member 4	gentian violet	Metabolism of xenobiotics by cytochrome P450: map00980	4138	Cytochrome P450 3A4	Enzyme	P08684	CP3A4_HUMAN	5.4397	IC50	DRUGMATRIX: CYP450, 3A4 enzyme inhibition (substrate: 7-Benzyloxy-4-(trifluoromethyl)-coumarin)	DRUG MATRIX	=			Homo sapiens
CYP3A4	cytochrome P450 family 3 subfamily A member 4	abiraterone acetate	Metabolism of xenobiotics by cytochrome P450: map00980	4176	Cytochrome P450 3A4	Enzyme	P08684	CP3A4_HUMAN	5.57	IC50	Inhibition of CYP3A4 expressed in baculovirus infected insect microsomes	CHEMBL	=			Homo sapiens
CYP3A4	cytochrome P450 family 3 subfamily A member 4	cobicistat	Metabolism of xenobiotics by cytochrome P450: map00980	4299	Cytochrome P450 3A	Enzyme	P08684	CP343_HUMAN	6.0273	Ki	Inactivation of Human Hepatic Microsomal CYP3A-Dependent Midazolam 1'-Hydroxylase Activity	SCIENTIFIC LITERATURE	=	DRUG LABEL	INHIBITOR	Homo sapiens
ULK1	unc-51 like autophagy activating kinase 1	sunitinib	mTOR signaling pathway: hsa04150	2544	Serine/threonine-protein kinase ULK1	Kinase	O75385	ULK1_HUMAN	7.64	Kd	Binding affinity to ULK1	CHEMBL	=			Homo sapiens
ULK1	unc-51 like autophagy activating kinase 1	crizotinib	mTOR signaling pathway: hsa04150	4187	Serine/threonine-protein kinase ULK1	Kinase	O75385	ULK1_HUMAN	6	Kd	Binding constant for ULK1 kinase domain	CHEMBL	=			Homo sapiens
ULK1	unc-51 like autophagy activating kinase 1	ruxolitinib	mTOR signaling pathway: hsa04150	4190	Serine/threonine-protein kinase ULK1	Kinase	O75385	ULK1_HUMAN	6.52	Kd	Binding constant for ULK1 kinase domain	CHEMBL	=			Homo sapiens
ULK1	unc-51 like autophagy activating kinase 1	bosutinib	mTOR signaling pathway: hsa04150	4359	Serine/threonine-protein kinase ULK1	Kinase	O75385	ULK1_HUMAN	5.92	Kd	Binding constant for ULK1 kinase domain	CHEMBL	=			Homo sapiens
ULK1	unc-51 like autophagy activating kinase 1	nintedanib	mTOR signaling pathway: hsa04150	4903	Serine/threonine-protein kinase ULK1	Kinase	O75385	ULK1_HUMAN	6.47	Kd	Binding constant for ULK1 kinase domain	CHEMBL	=			Homo sapiens
PTK2B	protein tyrosine kinase 2 beta	sunitinib	Natural killer cell mediated cytotoxicity: hsa04650	2544	Protein-tyrosine kinase 2-beta	Kinase	Q14289	FAK2_HUMAN	7.09	Kd	Binding constant for full-length PTK2B	CHEMBL	=			Homo sapiens
PTK2B	protein tyrosine kinase 2 beta	crizotinib	Natural killer cell mediated cytotoxicity: hsa04650	4187	Protein-tyrosine kinase 2-beta	Kinase	Q14289	FAK2_HUMAN	6.72	Kd	Binding constant for PYK2 kinase domain	CHEMBL	=			Homo sapiens
PTK2B	protein tyrosine kinase 2 beta	bosutinib	Natural killer cell mediated cytotoxicity: hsa04650	4359	Protein-tyrosine kinase 2-beta	Kinase	Q14289	FAK2_HUMAN	6.41	Kd	Binding constant for PYK2 kinase domain	CHEMBL	=			Homo sapiens
PTK2B	protein tyrosine kinase 2 beta	nintedanib	Natural killer cell mediated cytotoxicity: hsa04650	4903	Protein-tyrosine kinase 2-beta	Kinase	Q14289	FAK2_HUMAN	7.09	Kd	Binding constant for PYK2 kinase domain	CHEMBL	=			Homo sapiens
PTK2B	protein tyrosine kinase 2 beta	midostaurin	Natural killer cell mediated cytotoxicity: hsa04650	5231	Protein-tyrosine kinase 2-beta	Kinase	Q14289	FAK2_HUMAN	6.18	Kd	Binding constant for full-length PTK2B	CHEMBL	=			Homo sapiens
PTK2B	protein tyrosine kinase 2 beta	neratinib	Natural killer cell mediated cytotoxicity: hsa04650	5252	Protein-tyrosine kinase 2-beta	Kinase	Q14289	FAK2_HUMAN	5.1	Kd	Binding constant for PYK2 kinase domain	CHEMBL	=			Homo sapiens
PTK2B	protein tyrosine kinase 2 beta	lorlatinib	Natural killer cell mediated cytotoxicity: hsa04650	5302	Protein-tyrosine kinase 2-beta	Kinase	Q14289	FAK2_HUMAN	7.8539	IC50		SCIENTIFIC LITERATURE	=	DRUG LABEL	INHIBITOR	Homo sapiens
IFNAR2	interferon alpha and beta receptor subunit 2	peginterferon beta-1a	Natural killer cell mediated cytotoxicity: hsa04650	5137	Interferon alpha/beta receptor	Membrane receptor	P48551	INAR2_HUMAN			Mechanism of Action	DRUG LABEL		DRUG LABEL	AGONIST	Homo sapiens
IFNAR2	interferon alpha and beta receptor subunit 2	interferon beta-1a	Natural killer cell mediated cytotoxicity: hsa04650	5139	Interferon alpha/beta receptor	Membrane receptor	P48551	INAR2_HUMAN			Mechanism of Action	DRUG LABEL		DRUG LABEL	AGONIST	Homo sapiens
IFNAR2	interferon alpha and beta receptor subunit 2	interferon beta-1b	Natural killer cell mediated cytotoxicity: hsa04650	5140	Interferon alpha/beta receptor	Membrane receptor	P48551	INAR2_HUMAN			Mechanism of Action	DRUG LABEL		DRUG LABEL	AGONIST	Homo sapiens
IFNAR2	interferon alpha and beta receptor subunit 2	peginterferon alfa-2a	Natural killer cell mediated cytotoxicity: hsa04650	5158	Interferon alpha/beta receptor	Membrane receptor	P48551	INAR2_HUMAN			Mechanism of Action	DRUG LABEL		DRUG LABEL	AGONIST	Homo sapiens
IFNAR2	interferon alpha and beta receptor subunit 2	peginterferon alfa-2b	Natural killer cell mediated cytotoxicity: hsa04650	5164	Interferon alpha/beta receptor	Membrane receptor	P48551	INAR2_HUMAN			Mechanism of Action	DRUG LABEL		DRUG LABEL	AGONIST	Homo sapiens
IFNAR2	interferon alpha and beta receptor subunit 2	ropeginterferon alfa-2b	Natural killer cell mediated cytotoxicity: hsa04650	5338	Interferon alpha/beta receptor	Membrane receptor	P48551	INAR2_HUMAN			Patients showed a statistically significant difference in the JAK2V617F allele burden (19.7%) and JAK2V617F allele change from baseline (-22.9%)	DRUG LABEL		DRUG LABEL	BINDING AGENT	Homo sapiens
ADORA2A	adenosine A2a receptor	adenosine	Neuroactive ligand-receptor interaction: hsa04080	90	Adenosine receptor A2a	GPCR	P29274	AA2AR_HUMAN	6.1549	EC50		WOMBAT-PK	=	CHEMBL	AGONIST	Homo sapiens
ADORA2A	adenosine A2a receptor	amiloride	Neuroactive ligand-receptor interaction: hsa04080	158	Adenosine receptor A2a	GPCR	P29274	AA2AR_HUMAN	5.48	Ki		WOMBAT-PK	=			Homo sapiens
[truncated: 1,347 more rows]

## Sheet: number of target-pathway & drug
Number of target-pathway interactions of the potential actionable Covid-19 drugs of 1070 unmatched targets by KNN		Result Generated by Covid19Db
[truncated: 585 more rows]
